# Supplementary material for: Spatial transcriptomics in embryonic mouse diaphragm muscle reveals regional gradients and subdomains of developmental gene expression
Source: iScience. 2024 May 17;27(6):110018. doi: 10.1016/j.isci.2024.110018 (PMC11177202; doi:10.1016/j.isci.2024.110018)
Supplement: Table S1. Quality control metrics of analyzed samples, related to Figures 1, 3, 5, 7 [file mmc2.xlsx]

## Sheet: Sheet1
	control_e14_1	control_e14_2	control_e14_3	control_e18_1	control_e18_2	dysgenic_e14_1 (Cav1.1 KO)	dysgenic_e18_1 (Cav1.1 KO)	bcat_e18_1 (β-cat cKO)
Number of spots under the tissue	815	842	703	3478	2527	904	1336	2166
Median reads per spot	100602	94358	49723	38465	47454	108781	35512	46870
Median genes per spot	5956	8665	6462	5439	5928	5682	5562	6471
Genes detected	16636	17937	17117	17846	16713	17069	17006	17722
Median UMI counts per spot	20274	50194	20245	22900	27184	15434	17096	26872
