# Supplementary material for: Spatial transcriptomics in embryonic mouse diaphragm muscle reveals regional gradients and subdomains of developmental gene expression
Source: iScience. 2024 May 17;27(6):110018. doi: 10.1016/j.isci.2024.110018 (PMC11177202; doi:10.1016/j.isci.2024.110018)
Supplement: Table S2. E14.5 Seurat Cluster markers, related to Figure 1 — List of markers of all identified clusters for three integrated E14.5 diaphragms extracted by FindAllMarkers Seurat Function with default parameters. [file mmc3.xlsx]

## Sheet: Default Muscle
p_val	avg_log2FC	pct.1	pct.2	p_val_adj	cluster	gene
1.9609e-91	0.928059	1	0.963	3.8169e-87	0	Ckm
2.14084e-103	0.836643	1	0.99	4.16714e-99	0	Myh8
9.70131e-81	0.790906	0.99	0.884	1.88836e-76	0	Arhgap36
4.12195e-97	0.777865	1	0.96	8.02337e-93	0	Atp2a1
2.45352e-90	0.75251	0.997	0.962	4.77578e-86	0	Eno3
6.62652e-98	0.720765	1	0.983	1.28985e-93	0	Tnni1
3.29134e-92	0.715981	1	0.97	6.40659e-88	0	AW551984
2.63933e-79	0.707201	0.997	0.93	5.13745e-75	0	Casq2
1.41146e-86	0.69951	1	0.979	2.74742e-82	0	Tnnt3
5.4345e-73	0.685297	0.982	0.892	1.05783e-68	0	Smpx
1.22984e-74	0.680198	0.995	0.925	2.39389e-70	0	Pgam2
1.04631e-91	0.674756	1	0.994	2.03664e-87	0	Mylpf
6.39318e-89	0.663625	1	0.989	1.24443e-84	0	Tnnt1
1.29856e-83	0.661231	1	0.985	2.52765e-79	0	Tnnc2
6.42029e-89	0.653945	1	0.995	1.24971e-84	0	Tpm2
4.95476e-75	0.652551	1	0.973	9.64443e-71	0	Actn2
1.6881e-77	0.651675	1	0.99	3.28588e-73	0	Acta1
1.05575e-63	0.651376	0.969	0.857	2.05501e-59	0	Myot
5.45895e-65	0.651038	0.982	0.869	1.06258e-60	0	Pygm
1.61349e-76	0.649279	0.99	0.923	3.14066e-72	0	Tppp3
7.27902e-66	0.639284	0.992	0.919	1.41686e-61	0	Unc45b
9.6234e-69	0.628571	1	0.974	1.8732e-64	0	Myl1
3.89562e-67	0.627997	0.992	0.894	7.58282e-63	0	Chrng
3.13098e-70	0.6196	1	0.973	6.09444e-66	0	Tnnc1
2.25473e-64	0.617013	0.997	0.934	4.38882e-60	0	Itgb1bp2
1.06692e-83	0.615223	1	0.984	2.07675e-79	0	Tnnt2
2.55104e-74	0.606847	0.995	0.962	4.9656e-70	0	Mybph
5.09736e-57	0.604392	1	0.964	9.922e-53	0	Tceal7
4.00138e-48	0.603416	0.899	0.719	7.78868e-44	0	Myh1
6.2123e-74	0.591669	1	0.987	1.20922e-69	0	Ttn
4.80073e-52	0.591332	0.982	0.895	9.34462e-48	0	Mybpc1
8.73549e-81	0.590451	1	0.983	1.70036e-76	0	Tubb6
1.96522e-68	0.58411	0.997	0.966	3.8253e-64	0	Gatm
9.84693e-72	0.5784	1	0.988	1.9167e-67	0	Myl4
9.34904e-66	0.573503	0.987	0.945	1.81979e-61	0	Fgfrl1
1.08898e-62	0.572294	0.987	0.92	2.11971e-58	0	Cdkn1a
1.46522e-51	0.550705	0.987	0.912	2.85205e-47	0	Cox6a2
6.40166e-74	0.550615	1	0.976	1.24608e-69	0	Bin1
7.20017e-60	0.550526	0.99	0.947	1.40151e-55	0	Rbm24
1.08609e-57	0.546226	0.995	0.914	2.11407e-53	0	Arpp21
4.78033e-54	0.540808	0.982	0.89	9.30491e-50	0	Tmod1
3.08681e-51	0.530291	1	0.924	6.00847e-47	0	Klhl41
2.14185e-44	0.521798	0.943	0.824	4.16911e-40	0	Apobec2
1.03817e-57	0.511566	0.995	0.96	2.0208e-53	0	Myog
6.68471e-47	0.505417	0.966	0.881	1.30118e-42	0	Lmcd1
2.91765e-42	0.503224	0.928	0.791	5.6792e-38	0	Hspb7
3.81299e-56	0.502795	0.997	0.953	7.42199e-52	0	Cryab
9.69069e-52	0.502338	0.987	0.924	1.88629e-47	0	Smyd1
1.6429e-42	0.500235	0.889	0.687	3.19791e-38	0	Myf6
3.7058e-41	0.499017	0.969	0.836	7.21334e-37	0	Casq1
3.80644e-45	0.498556	1	0.961	7.40923e-41	0	Myh7
1.60009e-41	0.48938	0.887	0.773	3.11458e-37	0	Myh7b
1.09744e-43	0.484965	0.966	0.864	2.13617e-39	0	Tm6sf1
1.10352e-44	0.479687	0.954	0.809	2.148e-40	0	Myoz2
2.97625e-46	0.479378	0.912	0.723	5.79328e-42	0	Trim54
1.27306e-44	0.478425	0.961	0.827	2.478e-40	0	Sln
8.59028e-39	0.471942	0.979	0.906	1.6721e-34	0	Nexn
4.48403e-48	0.468567	0.985	0.923	8.72816e-44	0	Prkaca
1.22786e-53	0.468504	0.987	0.96	2.39003e-49	0	Tubb2b
1.23156e-48	0.459762	1	0.981	2.39724e-44	0	Des
1.25366e-35	0.456976	0.879	0.696	2.44026e-31	0	Myoz1
7.77902e-42	0.456944	0.961	0.879	1.51419e-37	0	Mamstr
4.97234e-37	0.454085	0.948	0.818	9.67865e-33	0	Erbb3
4.33838e-40	0.451525	0.964	0.871	8.44465e-36	0	Gamt
8.82994e-37	0.45058	0.951	0.856	1.71875e-32	0	Ldb3
5.82492e-49	0.449636	0.982	0.94	1.13382e-44	0	Klhl13
8.47896e-41	0.441562	0.961	0.888	1.65043e-36	0	Agl
1.2042e-28	0.441114	0.977	0.892	2.34397e-24	0	Csrp3
2.8221e-33	0.440123	0.954	0.883	5.49322e-29	0	Fhl1
1.14008e-37	0.43882	0.869	0.659	2.21917e-33	0	Ampd1
9.25109e-55	0.43812	1	0.972	1.80072e-50	0	Cfl2
1.057e-40	0.4336	0.956	0.881	2.05746e-36	0	Ccdc141
5.25224e-36	0.430617	0.982	0.907	1.02235e-31	0	Ablim3
1.29721e-51	0.43031	1	0.976	2.52501e-47	0	Atp2a2
5.36699e-37	0.429842	0.838	0.628	1.04469e-32	0	Sypl2
5.55482e-38	0.429126	0.92	0.781	1.08124e-33	0	Traf3ip3
8.15132e-35	0.426422	0.923	0.773	1.58665e-30	0	Il17b
4.54933e-41	0.425347	0.985	0.914	8.85527e-37	0	Iffo1
8.5725e-38	0.424889	0.876	0.705	1.66864e-33	0	Tmem182
3.85635e-35	0.422476	0.905	0.765	7.50639e-31	0	Adssl1
5.08143e-42	0.417549	0.985	0.929	9.891e-38	0	Arl6ip5
7.21017e-32	0.416103	0.925	0.828	1.40346e-27	0	Bcam
1.64105e-34	0.413997	0.912	0.782	3.19431e-30	0	Mypn
3.92705e-33	0.411408	0.871	0.732	7.64401e-29	0	Sntb1
5.0887e-36	0.410429	0.941	0.839	9.90514e-32	0	Tmem38a
3.05674e-32	0.409231	0.925	0.843	5.94994e-28	0	Hspb1
3.48634e-33	0.407191	0.899	0.757	6.78617e-29	0	Chrnd
1.48563e-31	0.40611	0.925	0.825	2.89179e-27	0	Vgll3
1.9719e-37	0.405888	0.954	0.898	3.8383e-33	0	Zdbf2
1.50383e-32	0.403914	0.892	0.748	2.92721e-28	0	Asb2
1.02929e-33	0.400465	0.845	0.692	2.00351e-29	0	Usp2
7.16141e-36	0.399327	0.99	0.926	1.39397e-31	0	Spg21
1.16582e-35	0.396824	0.974	0.891	2.26927e-31	0	Pdgfa
5.66978e-42	0.392425	0.995	0.953	1.10362e-37	0	Jpt1
1.18589e-31	0.391984	0.936	0.854	2.30833e-27	0	Obscn
6.3003e-26	0.391925	0.845	0.741	1.22635e-21	0	Fst
1.96521e-31	0.388914	0.977	0.902	3.82528e-27	0	Neb
1.87762e-45	0.388713	0.997	0.972	3.65479e-41	0	Aldoa
3.33189e-36	0.38787	0.907	0.73	6.48552e-32	0	Mylk4
2.34249e-28	0.385813	0.894	0.758	4.55965e-24	0	Tnni2
3.46749e-34	0.384427	0.82	0.6	6.74946e-30	0	B3galt2
1.28179e-32	0.381063	0.951	0.87	2.49501e-28	0	Cap2
6.2804e-31	0.380784	0.954	0.907	1.22248e-26	0	Ehbp1l1
2.3225e-29	0.379925	0.894	0.757	4.52074e-25	0	Jsrp1
2.37948e-40	0.375839	0.987	0.936	4.63166e-36	0	Tubb2a
9.72069e-23	0.375728	0.608	0.433	1.89213e-18	0	Myl2
8.66147e-36	0.375026	0.99	0.944	1.68596e-31	0	Igfbp2
2.04912e-28	0.374717	0.894	0.773	3.9886e-24	0	Cav3
4.41899e-25	0.373805	0.83	0.636	8.60157e-21	0	Myh6
3.5692e-24	0.368139	0.832	0.715	6.94745e-20	0	Trim72
3.7418e-28	0.367437	0.794	0.593	7.28341e-24	0	2310002L09Rik
4.09607e-34	0.367256	0.995	0.956	7.97299e-30	0	Flnc
4.2476e-29	0.367103	0.925	0.784	8.26796e-25	0	Afap1l1
3.78741e-32	0.366442	0.974	0.91	7.3722e-28	0	Pnmal2
1.30362e-25	0.365308	0.946	0.835	2.5375e-21	0	Lmod3
7.55938e-33	0.363805	0.972	0.904	1.47143e-28	0	Gpc1
7.78116e-27	0.363706	0.876	0.743	1.5146e-22	0	Cacng6
6.21752e-27	0.362817	0.856	0.724	1.21024e-22	0	Car3
6.30588e-28	0.362503	0.871	0.74	1.22744e-23	0	Myom3
1.56151e-27	0.361164	0.902	0.757	3.03947e-23	0	Hrc
2.14812e-34	0.360781	1	0.994	4.18132e-30	0	Myh3
3.77829e-29	0.35894	0.925	0.817	7.35444e-25	0	Ehd4
1.08893e-24	0.358884	0.881	0.774	2.1196e-20	0	Rab40b
1.99344e-27	0.358399	0.874	0.779	3.88024e-23	0	Kremen1
3.14014e-29	0.356704	0.954	0.879	6.11229e-25	0	Dmpk
7.7765e-27	0.355644	0.972	0.912	1.5137e-22	0	Ank1
2.79434e-27	0.354116	0.936	0.833	5.43917e-23	0	Msc
3.59898e-29	0.351802	0.907	0.803	7.00541e-25	0	Mospd1
7.88226e-26	0.351569	0.933	0.825	1.53428e-21	0	Mymx
2.43144e-23	0.350346	0.856	0.736	4.7328e-19	0	Trdn
8.42002e-28	0.349638	0.714	0.487	1.63896e-23	0	Ckmt2
6.88061e-25	0.347466	0.925	0.817	1.33931e-20	0	Myo18b
3.22786e-24	0.347323	0.899	0.8	6.28303e-20	0	Pdlim5
3.34112e-27	0.34715	0.915	0.83	6.5035e-23	0	Nectin3
3.23984e-29	0.345795	0.959	0.884	6.30635e-25	0	Cluh
3.50748e-28	0.344237	0.92	0.775	6.82731e-24	0	Dysf
8.17307e-38	0.342999	1	0.973	1.59089e-33	0	Stip1
1.61847e-25	0.342185	0.809	0.601	3.15036e-21	0	Best3
2.62182e-24	0.341924	0.938	0.841	5.10337e-20	0	Chrna1
1.68492e-28	0.341005	0.928	0.838	3.27969e-24	0	Reep1
2.38764e-23	0.340108	0.915	0.826	4.64755e-19	0	Alpk3
1.49389e-24	0.338966	0.959	0.912	2.90786e-20	0	Pfkm
1.0867e-31	0.337465	0.956	0.904	2.11526e-27	0	Nelfcd
2.7752e-27	0.336872	0.894	0.802	5.40193e-23	0	Shroom3
2.11603e-24	0.336782	0.881	0.784	4.11884e-20	0	Sept4
1.27853e-24	0.336536	0.902	0.789	2.48865e-20	0	Fitm1
8.81264e-27	0.335298	0.853	0.735	1.71538e-22	0	Fgfr4
8.21752e-28	0.334866	0.918	0.844	1.59954e-23	0	Hacd1
4.926e-23	0.334213	0.866	0.73	9.58846e-19	0	Mymk
1.34584e-21	0.334018	0.874	0.768	2.61967e-17	0	Srpk3
2.52078e-24	0.331321	0.856	0.712	4.9067e-20	0	Cox8b
4.30305e-27	0.33096	0.75	0.539	8.37589e-23	0	Lrrc39
2.33343e-21	0.330894	0.799	0.656	4.54202e-17	0	Nrap
1.17487e-28	0.330578	0.99	0.942	2.28689e-24	0	Hsph1
1.61706e-24	0.330548	0.804	0.645	3.14761e-20	0	Mtcl1
1.37102e-23	0.329795	0.902	0.789	2.6687e-19	0	Sytl2
1.33154e-23	0.329254	0.807	0.656	2.59185e-19	0	Adgrg6
1.94107e-29	0.326742	0.969	0.923	3.77829e-25	0	Tspan9
2.1516e-22	0.326281	0.925	0.827	4.18809e-18	0	Bex1
5.08414e-21	0.326054	0.843	0.745	9.89629e-17	0	Hspb8
1.08348e-23	0.325261	0.972	0.9	2.109e-19	0	Synpo2l
5.3377e-32	0.323899	0.966	0.92	1.03898e-27	0	Thop1
3.10651e-55	0.321445	1	0.996	6.04683e-51	0	Itm2a
3.51678e-23	0.318786	0.894	0.785	6.84541e-19	0	Inka2
3.75678e-21	0.31799	0.807	0.683	7.31258e-17	0	Shisal1
5.97989e-23	0.317721	0.616	0.401	1.16399e-18	0	Myh4
7.09931e-24	0.317686	0.912	0.849	1.38188e-19	0	Zbtb18
1.34739e-21	0.316953	0.964	0.901	2.6227e-17	0	Cd82
1.40518e-20	0.315719	0.897	0.775	2.73518e-16	0	Hspb2
3.10253e-24	0.314356	0.966	0.899	6.03907e-20	0	Aamdc
2.4908e-21	0.31433	0.889	0.78	4.84834e-17	0	Ksr1
1.24279e-22	0.311926	0.897	0.813	2.41909e-18	0	Cd36
1.52258e-25	0.311906	0.985	0.93	2.96369e-21	0	Efhd2
1.79128e-23	0.310961	0.814	0.672	3.48673e-19	0	Fzd9
9.46747e-29	0.310873	0.985	0.933	1.84284e-24	0	Plec
2.24492e-29	0.310037	0.979	0.941	4.36973e-25	0	Macf1
1.45354e-22	0.307743	0.92	0.836	2.82932e-18	0	Ppp2r3a
2.15452e-22	0.30665	0.964	0.899	4.19378e-18	0	Ryr1
2.91017e-22	0.306395	0.887	0.798	5.66465e-18	0	St6galnac4
1.2257e-23	0.303865	0.956	0.908	2.38583e-19	0	Kif1b
3.95826e-21	0.303609	0.946	0.907	7.70476e-17	0	Smtnl2
3.30844e-19	0.303579	0.853	0.726	6.43989e-15	0	Gmpr
1.10753e-25	0.303252	0.977	0.909	2.15581e-21	0	Smtn
4.79647e-24	0.30315	0.838	0.651	9.33633e-20	0	Ky
4.27365e-22	0.302749	0.982	0.951	8.31866e-18	0	Peg10
6.39621e-20	0.301117	0.791	0.657	1.24502e-15	0	Coro6
1.1796e-18	0.299764	0.918	0.847	2.29609e-14	0	Gys1
1.06952e-18	0.297745	0.814	0.732	2.08183e-14	0	Dcaf12l1
9.41225e-22	0.297155	0.809	0.698	1.8321e-17	0	Kcnh2
6.53254e-21	0.296379	0.858	0.712	1.27156e-16	0	Txlnb
7.61299e-19	0.29624	0.923	0.863	1.48187e-14	0	Ccng1
7.2362e-25	0.294326	0.977	0.927	1.40853e-20	0	Nes
1.90669e-29	0.293608	0.99	0.972	3.71138e-25	0	Ybx3
4.34613e-18	0.293348	0.874	0.758	8.45974e-14	0	Fmo1
2.72755e-19	0.292143	0.858	0.759	5.30917e-15	0	Jph2
1.62546e-16	0.292064	0.869	0.767	3.16395e-12	0	Tead4
5.85308e-20	0.289978	0.843	0.708	1.1393e-15	0	Prr32
8.20909e-20	0.289973	0.99	0.943	1.5979e-15	0	Tomm20
8.98598e-20	0.28977	0.706	0.531	1.74912e-15	0	Myl3
9.15114e-17	0.288359	0.977	0.926	1.78127e-12	0	Acta2
1.91227e-20	0.288163	0.938	0.871	3.72223e-16	0	Eif4ebp1
4.36783e-20	0.288145	0.91	0.828	8.50198e-16	0	Cdc34
1.6972e-21	0.286382	0.905	0.839	3.30359e-17	0	Nav2
2.06697e-22	0.285934	0.982	0.944	4.02335e-18	0	Celf2
7.62606e-22	0.284141	0.84	0.712	1.48441e-17	0	1110002E22Rik
2.00556e-22	0.283404	0.657	0.445	3.90383e-18	0	Mylk2
1.57072e-21	0.28328	0.802	0.63	3.05741e-17	0	Sgca
1.03881e-19	0.282143	0.918	0.863	2.02205e-15	0	Cep41
9.2826e-28	0.282001	0.995	0.959	1.80686e-23	0	Naa50
2.76886e-18	0.281025	0.887	0.805	5.38959e-14	0	Tob1
4.33023e-21	0.280796	0.786	0.641	8.4288e-17	0	Dtna
5.16517e-20	0.280786	0.977	0.888	1.0054e-15	0	Myom2
7.26059e-24	0.280769	0.817	0.635	1.41327e-19	0	Popdc2
1.91817e-13	0.279098	0.776	0.644	3.73372e-09	0	Srl
1.72136e-18	0.278959	0.861	0.725	3.35063e-14	0	Klhl40
9.98089e-27	0.278839	0.706	0.482	1.94278e-22	0	Ryr3
1.17337e-17	0.278762	0.923	0.85	2.28396e-13	0	Pbxip1
6.6671e-21	0.278219	0.745	0.575	1.29775e-16	0	Lynx1
3.94619e-19	0.278027	0.835	0.71	7.68126e-15	0	Got1
3.72181e-29	0.276848	1	0.977	7.24449e-25	0	Fxr1
3.96914e-19	0.276363	0.959	0.911	7.72592e-15	0	Acadl
2.96547e-13	0.274155	0.755	0.629	5.77229e-09	0	Ache
1.0616e-21	0.273721	0.933	0.881	2.0664e-17	0	Lsm6
3.34089e-27	0.273594	0.959	0.929	6.50304e-23	0	Pcbp4
3.2187e-17	0.273546	0.881	0.793	6.2652e-13	0	Klhl31
4.99909e-28	0.273023	0.985	0.959	9.73073e-24	0	Psmc3
2.68223e-17	0.272564	0.869	0.774	5.22096e-13	0	Scn3b
3.73174e-19	0.272451	0.93	0.859	7.26383e-15	0	Pkia
1.38652e-18	0.271342	0.905	0.842	2.69886e-14	0	Fndc5
2.04861e-18	0.271008	0.902	0.847	3.98763e-14	0	Ank2
3.60111e-18	0.270791	0.789	0.684	7.00957e-14	0	Grip2
8.01765e-18	0.270343	0.985	0.933	1.56063e-13	0	Ccne1
5.96562e-17	0.269826	0.825	0.742	1.16121e-12	0	Gadd45g
9.69234e-20	0.269473	0.961	0.91	1.88661e-15	0	Ago2
1.58558e-20	0.26867	0.974	0.926	3.08633e-16	0	Cacna2d1
1.24278e-19	0.268427	0.869	0.79	2.41907e-15	0	Pde4dip
8.83785e-22	0.26788	0.874	0.776	1.72029e-17	0	Wdr44
3.39162e-25	0.267875	0.982	0.954	6.60178e-21	0	Svbp
4.32191e-29	0.267806	1	0.977	8.41261e-25	0	Atp5g3
9.90126e-20	0.266572	0.781	0.646	1.92728e-15	0	Trim63
2.85263e-20	0.266279	0.902	0.777	5.55265e-16	0	N4bp3
1.39792e-18	0.264227	0.711	0.556	2.72104e-14	0	Gjd4
3.21946e-17	0.263328	0.899	0.84	6.26668e-13	0	Stim2
6.25027e-21	0.26316	0.997	0.981	1.21662e-16	0	Prkar1a
5.68631e-27	0.262853	1	0.98	1.10684e-22	0	Capn6
4.71331e-22	0.262472	0.979	0.943	9.17446e-18	0	C1qbp
7.57051e-17	0.260685	0.899	0.856	1.4736e-12	0	Lrrn1
5.14474e-15	0.259881	0.832	0.733	1.00142e-10	0	Pde2a
4.26167e-21	0.258129	0.943	0.904	8.29535e-17	0	Uqcrc2
1.86494e-13	0.257424	0.899	0.827	3.6301e-09	0	Rras2
6.55099e-16	0.256888	0.946	0.906	1.27515e-11	0	Pja1
3.63566e-15	0.2564	0.856	0.767	7.07681e-11	0	Sik1
3.81722e-17	0.2559	0.714	0.57	7.43022e-13	0	Itgb6
6.5694e-16	0.255899	0.881	0.777	1.27873e-11	0	Chrnb1
1.25065e-20	0.255286	1	0.992	2.43439e-16	0	Cdkn1c
7.92723e-23	0.255075	0.992	0.955	1.54304e-18	0	Cyc1
1.84504e-24	0.253168	0.99	0.971	3.59138e-20	0	Hspa9
8.44612e-16	0.252636	0.912	0.868	1.64404e-11	0	2310022A10Rik
1.20766e-17	0.252349	0.933	0.878	2.35072e-13	0	Gtf2f1
4.83527e-12	0.251854	0.827	0.744	9.41186e-08	0	Castor2
1.2396e-14	0.251545	0.871	0.791	2.41287e-10	0	Tceal3
5.79362e-17	0.250945	0.851	0.769	1.12773e-12	0	Rrad
7.07066e-16	0.250106	0.892	0.805	1.3763e-11	0	Sgcg

## Sheet: Central Tendon
p_val	avg_log2FC	pct.1	pct.2	p_val_adj	cluster	gene
1.02271e-125	2.53164	0.912	0.551	1.99071e-121	1	Tnmd
1.2638e-125	2.06031	0.95	0.68	2.45999e-121	1	Prss35
6.19175e-132	1.7139	0.94	0.652	1.20522e-127	1	Fmod
4.86621e-134	1.63359	0.984	0.887	9.47208e-130	1	Meox2
4.50636e-111	1.62832	0.969	0.913	8.77163e-107	1	Thbs2
8.65978e-145	1.50536	0.997	0.981	1.68563e-140	1	Col5a2
4.0856e-77	1.47051	0.899	0.736	7.95262e-73	1	C1qtnf3
3.80579e-158	1.44559	1	1	7.40798e-154	1	Col1a1
2.67199e-153	1.4286	1	0.998	5.20102e-149	1	Col1a2
1.77836e-92	1.40942	0.912	0.746	3.46158e-88	1	Htra3
1.72294e-109	1.36104	0.953	0.849	3.3537e-105	1	Col11a1
1.22848e-92	1.32978	0.931	0.799	2.39124e-88	1	Fibin
1.1517e-93	1.29325	0.909	0.678	2.24178e-89	1	Col13a1
2.14031e-89	1.25778	0.925	0.716	4.16612e-85	1	Angptl1
2.32211e-100	1.24431	0.843	0.476	4.51999e-96	1	Htra1
1.45264e-127	1.22736	0.994	0.962	2.82756e-123	1	Pcolce
6.52413e-90	1.22349	0.962	0.861	1.26992e-85	1	Col12a1
1.83053e-106	1.21541	0.978	0.932	3.56312e-102	1	Mfap4
4.19593e-58	1.05006	0.799	0.6	8.16737e-54	1	Ecrg4
2.88336e-132	1.02383	1	1	5.61246e-128	1	Col3a1
2.54396e-85	1.02095	0.833	0.49	4.95181e-81	1	Fndc1
2.77908e-67	1.00432	0.881	0.742	5.40948e-63	1	Gas2
5.23099e-56	0.998044	0.852	0.698	1.01821e-51	1	Alcam
2.48348e-48	0.991359	0.903	0.82	4.8341e-44	1	Gdf10
1.98381e-62	0.984947	0.818	0.57	3.86148e-58	1	Aqp1
4.8807e-84	0.965139	0.887	0.65	9.50027e-80	1	Scx
1.0769e-66	0.965101	0.89	0.761	2.09619e-62	1	Angptl2
4.83811e-74	0.958357	0.937	0.801	9.41738e-70	1	Mgp
2.52922e-76	0.952075	0.865	0.632	4.92313e-72	1	Adamtsl3
2.79464e-83	0.945584	0.962	0.911	5.43977e-79	1	Bgn
5.62354e-90	0.934747	0.811	0.438	1.09462e-85	1	Six2
1.6671e-81	0.92264	0.991	0.944	3.24502e-77	1	Mfap2
6.36053e-72	0.918896	0.912	0.734	1.23808e-67	1	Col8a2
1.29071e-86	0.908106	0.991	0.988	2.51236e-82	1	Postn
3.62102e-67	0.886017	0.717	0.376	7.04832e-63	1	Zfp185
5.9529e-44	0.858408	0.742	0.523	1.15873e-39	1	Abi3bp
7.57283e-89	0.856702	0.997	0.995	1.47405e-84	1	Ptn
2.32589e-109	0.853836	1	0.997	4.52734e-105	1	Igfbp5
3.15691e-54	0.844086	0.833	0.647	6.14492e-50	1	Col9a2
5.93277e-73	0.842473	0.928	0.876	1.15481e-68	1	Zfhx4
2.80788e-87	0.824363	0.981	0.96	5.46554e-83	1	Rcn3
3.66227e-52	0.82143	0.931	0.832	7.1286e-48	1	Eln
8.77394e-58	0.819993	0.884	0.769	1.70785e-53	1	Col16a1
2.15257e-66	0.808993	0.808	0.532	4.18997e-62	1	Ntn1
6.41845e-62	0.80568	0.884	0.85	1.24935e-57	1	Trps1
1.14437e-49	0.784821	0.802	0.562	2.22752e-45	1	Aspn
1.26e-65	0.784044	0.912	0.886	2.45259e-61	1	Svep1
7.47847e-59	0.782667	0.827	0.694	1.45568e-54	1	Plxdc2
1.0138e-67	0.781388	0.981	0.919	1.97336e-63	1	Adamts9
2.3891e-97	0.745025	0.991	0.995	4.65038e-93	1	Sparc
5.31406e-57	0.729165	0.943	0.901	1.03438e-52	1	Mmp14
2.43792e-61	0.723879	0.931	0.898	4.74541e-57	1	P3h3
5.23084e-44	0.714312	0.805	0.694	1.01818e-39	1	Rin2
3.31506e-47	0.708757	0.903	0.81	6.45276e-43	1	Clmp
1.03853e-61	0.704478	0.953	0.929	2.0215e-57	1	Neo1
3.01075e-72	0.702833	0.692	0.281	5.86043e-68	1	Cilp
1.04296e-48	0.701291	0.865	0.752	2.03012e-44	1	Nfatc4
1.08185e-50	0.700243	0.893	0.797	2.10581e-46	1	Foxp4
4.25646e-58	0.691917	0.912	0.834	8.28519e-54	1	Foxp1
2.69297e-51	0.687368	0.89	0.836	5.24186e-47	1	Gja1
9.30509e-43	0.686331	0.802	0.714	1.81124e-38	1	Sema3a
2.10575e-50	0.685009	0.887	0.807	4.09885e-46	1	Fat4
2.75708e-56	0.684314	0.943	0.906	5.36666e-52	1	Plpp3
7.22935e-41	0.681664	0.846	0.709	1.40719e-36	1	Fbln5
4.17398e-34	0.669728	0.84	0.794	8.12466e-30	1	Tspan7
6.72546e-40	0.666577	0.95	0.921	1.30911e-35	1	Fat1
9.15629e-57	0.659977	0.959	0.929	1.78227e-52	1	P3h1
9.95169e-41	0.656463	0.855	0.799	1.9371e-36	1	Ctsk
2.2374e-58	0.65603	0.667	0.313	4.35511e-54	1	Lhx2
2.25399e-32	0.654788	0.836	0.772	4.38739e-28	1	Egfl6
5.99273e-66	0.647588	0.994	0.972	1.16648e-61	1	Col5a1
3.72314e-37	0.64661	0.937	0.896	7.2471e-33	1	Mmp2
4.39102e-57	0.637941	0.959	0.925	8.54713e-53	1	Fkbp10
9.97713e-50	0.636575	0.947	0.919	1.94205e-45	1	Fstl1
7.32289e-43	0.634773	0.849	0.771	1.4254e-38	1	Piezo2
1.94382e-42	0.626869	0.89	0.812	3.78365e-38	1	Ltbp3
8.51276e-70	0.62555	0.997	0.987	1.65701e-65	1	Nrep
3.22602e-42	0.618264	0.94	0.903	6.27945e-38	1	Tgfb3
1.05855e-45	0.618011	0.918	0.865	2.06048e-41	1	Sertad4
1.08722e-76	0.615945	0.997	0.984	2.11628e-72	1	Igfbp4
9.01597e-41	0.613329	0.833	0.751	1.75496e-36	1	Tbx2
1.37195e-44	0.606851	0.909	0.82	2.6705e-40	1	Adamts2
3.3257e-35	0.594555	0.858	0.764	6.47347e-31	1	Plod1
2.88251e-36	0.593325	0.733	0.542	5.6108e-32	1	Ackr4
9.96158e-40	0.591352	0.799	0.651	1.93902e-35	1	Tmem44
1.75575e-31	0.584533	0.83	0.738	3.41756e-27	1	Crabp2
1.51767e-33	0.582909	0.648	0.412	2.95415e-29	1	Erg
1.50285e-41	0.582207	0.893	0.835	2.9253e-37	1	Mdfi
3.63976e-44	0.581275	0.925	0.859	7.08479e-40	1	Cntfr
1.77947e-31	0.57717	0.45	0.191	3.46373e-27	1	Col2a1
2.38319e-60	0.576321	0.997	0.986	4.63887e-56	1	P4hb
4.64677e-58	0.570398	0.997	0.991	9.04494e-54	1	Fn1
1.08238e-29	0.568319	0.799	0.647	2.10685e-25	1	Sulf2
4.61289e-39	0.567591	0.934	0.882	8.97899e-35	1	Nfix
1.75063e-37	0.5675	0.887	0.862	3.4076e-33	1	Kdelr3
9.56066e-23	0.565417	0.714	0.613	1.86098e-18	1	Adamtsl1
1.40602e-30	0.563807	0.881	0.842	2.73681e-26	1	Itih5
5.30602e-37	0.559698	0.761	0.541	1.03282e-32	1	Rspo3
1.02187e-31	0.55888	0.909	0.927	1.98907e-27	1	Cthrc1
5.79382e-34	0.552344	0.811	0.777	1.12777e-29	1	Ogn
2.04923e-36	0.54787	0.881	0.845	3.98882e-32	1	Selenom
2.00227e-32	0.54611	0.943	0.936	3.89742e-28	1	Spats2l
7.01276e-31	0.545665	0.711	0.54	1.36503e-26	1	Igsf10
1.13012e-31	0.544272	0.767	0.651	2.19977e-27	1	Cadm1
1.62889e-37	0.542475	0.868	0.848	3.17063e-33	1	Il11ra1
2.56986e-68	0.540157	0.994	0.978	5.00224e-64	1	Nfib
7.49521e-44	0.540143	0.909	0.867	1.45894e-39	1	Emilin1
4.01307e-44	0.538349	0.585	0.285	7.81144e-40	1	Itga11
6.61317e-38	0.531829	0.764	0.586	1.28725e-33	1	Hlx
1.81844e-43	0.530282	0.572	0.257	3.53959e-39	1	Spon2
6.17448e-41	0.529715	0.962	0.929	1.20186e-36	1	Lhfpl2
3.64789e-36	0.529419	0.943	0.909	7.10061e-32	1	Timp2
2.56852e-30	0.528499	0.912	0.891	4.99962e-26	1	Rgl1
4.01473e-24	0.526672	0.846	0.795	7.81468e-20	1	Thbs3
2.1514e-42	0.525394	0.95	0.924	4.18769e-38	1	Fndc3b
9.51285e-30	0.52513	0.786	0.654	1.85168e-25	1	Ptpn14
1.22785e-31	0.518812	0.877	0.84	2.39e-27	1	Id3
5.2284e-31	0.517261	0.792	0.727	1.01771e-26	1	Col27a1
5.01711e-33	0.517019	0.918	0.887	9.7658e-29	1	Antxr1
1.01924e-38	0.515626	0.95	0.924	1.98396e-34	1	Cdh11
3.00189e-48	0.513384	0.557	0.221	5.84317e-44	1	Tbx5
2.89592e-33	0.513322	0.934	0.892	5.6369e-29	1	Tns3
2.90212e-40	0.510098	0.965	0.962	5.64898e-36	1	Fbn2
1.66005e-32	0.509488	0.808	0.712	3.23128e-28	1	Egfr
2.20213e-32	0.507506	0.865	0.833	4.28644e-28	1	Dnm1
5.2911e-63	0.504722	0.987	0.991	1.02991e-58	1	Serpinh1
3.77363e-20	0.504095	0.874	0.833	7.34537e-16	1	Kctd12
2.93369e-24	0.503667	0.695	0.571	5.71043e-20	1	Stk26
1.09941e-28	0.501912	0.786	0.659	2.14001e-24	1	P4ha2
1.04698e-34	0.500523	0.877	0.832	2.03795e-30	1	P4ha1
9.27578e-30	0.491105	0.962	0.971	1.80553e-25	1	Col14a1
1.44978e-31	0.49043	0.862	0.85	2.822e-27	1	Ebf2
3.01946e-32	0.489844	0.921	0.905	5.87737e-28	1	Ckap4
9.94796e-26	0.488944	0.862	0.85	1.93637e-21	1	Pcdh18
1.60266e-25	0.487039	0.453	0.229	3.11957e-21	1	Bmp3
1.2567e-26	0.485376	0.789	0.754	2.44617e-22	1	Zfp423
1.2045e-22	0.484347	0.805	0.734	2.34457e-18	1	Matn2
1.01933e-30	0.480267	0.915	0.882	1.98413e-26	1	Pdgfra
7.69423e-54	0.476345	0.623	0.273	1.49768e-49	1	Bmp2
6.33739e-19	0.475669	0.745	0.648	1.23357e-14	1	Csgalnact1
1.18852e-13	0.471836	0.855	0.818	2.31345e-09	1	Chodl
1.88497e-31	0.471641	0.921	0.922	3.66909e-27	1	Copz2
3.33978e-27	0.470591	0.833	0.769	6.50087e-23	1	Pam
3.07647e-30	0.467655	0.871	0.837	5.98834e-26	1	Tmed3
4.32737e-21	0.467478	0.726	0.666	8.42324e-17	1	Glt8d2
1.29486e-26	0.467339	0.736	0.63	2.52045e-22	1	Fzd8
3.67251e-27	0.464512	0.912	0.886	7.14854e-23	1	Dab2
1.32369e-24	0.46435	0.915	0.892	2.57657e-20	1	Nnat
6.44941e-33	0.461952	0.635	0.415	1.25538e-28	1	Rflnb
9.73717e-62	0.45974	0.541	0.173	1.89534e-57	1	Mkx
2.28735e-73	0.456814	0.513	0.128	4.45233e-69	1	Ism1
6.54257e-25	0.456204	0.843	0.813	1.27351e-20	1	Amacr
7.74527e-24	0.455722	0.846	0.818	1.50762e-19	1	Rai14
7.97916e-28	0.455713	0.871	0.838	1.55314e-23	1	Arhgef25
1.38942e-25	0.455588	0.792	0.71	2.70451e-21	1	Sesn3
9.2821e-26	0.452868	0.95	0.931	1.80676e-21	1	Palld
4.89689e-24	0.45173	0.698	0.548	9.53179e-20	1	Tmem45a
2.62881e-21	0.451217	0.836	0.798	5.11699e-17	1	Gng11
4.57822e-27	0.451024	0.805	0.714	8.9115e-23	1	Runx1t1
7.43133e-20	0.450925	0.789	0.733	1.44651e-15	1	Galnt17
1.42161e-29	0.450507	0.899	0.861	2.76717e-25	1	Lmo4
8.63629e-37	0.449348	0.943	0.916	1.68105e-32	1	Shc1
3.67686e-27	0.448505	0.824	0.762	7.157e-23	1	Fkbp7
1.53521e-33	0.443724	0.937	0.919	2.98829e-29	1	Emp1
4.30262e-15	0.442721	0.664	0.573	8.37506e-11	1	Dock4
7.11408e-26	0.44124	0.899	0.864	1.38476e-21	1	Synpo
2.32791e-45	0.439105	0.987	0.968	4.53128e-41	1	Kdelr2
1.0169e-22	0.43829	0.755	0.647	1.97939e-18	1	Vasn
1.19637e-21	0.437315	0.858	0.827	2.32873e-17	1	Itgb5
1.24606e-26	0.43695	0.912	0.898	2.42546e-22	1	Creb3l1
8.19421e-36	0.436264	0.925	0.906	1.595e-31	1	Tmem263
1.61593e-35	0.435728	0.972	0.956	3.14541e-31	1	Tsc22d1
8.71259e-29	0.435359	0.752	0.531	1.69591e-24	1	Cdh3
1.44216e-27	0.435296	0.843	0.758	2.80717e-23	1	Mmp23
8.61471e-34	0.434087	0.981	0.966	1.67685e-29	1	App
1.5487e-22	0.433661	0.843	0.769	3.01454e-18	1	Elk3
5.41606e-29	0.431636	0.909	0.872	1.05424e-24	1	B2m
1.51431e-59	0.431418	0.997	0.992	2.9476e-55	1	Mtch1
7.61354e-13	0.4299	0.73	0.726	1.48198e-08	1	Fzd1
6.42147e-23	0.428675	0.758	0.667	1.24994e-18	1	Cacna1g
8.00471e-21	0.424309	0.871	0.847	1.55812e-16	1	Zfp9
6.79308e-31	0.423112	0.95	0.945	1.32227e-26	1	Ptprs
5.24854e-14	0.419974	0.736	0.712	1.02163e-09	1	Rdh10
4.73902e-19	0.418421	0.808	0.744	9.22451e-15	1	Zfp462
5.70937e-26	0.417986	0.909	0.897	1.11133e-21	1	Crtap
1.04545e-23	0.416834	0.569	0.366	2.03497e-19	1	Cdh8
2.19034e-20	0.41623	0.783	0.721	4.26349e-16	1	Olfml2b
2.16208e-21	0.41447	0.818	0.744	4.20848e-17	1	Cdh2
8.63504e-17	0.41431	0.824	0.783	1.68081e-12	1	Sfrp1
1.3103e-17	0.408331	0.789	0.739	2.55051e-13	1	Grina
1.05929e-17	0.406035	0.789	0.765	2.0619e-13	1	Pycr1
8.76974e-23	0.402199	0.824	0.8	1.70703e-18	1	Fkbp14
5.23941e-20	0.398203	0.858	0.832	1.01985e-15	1	Adamts10
8.13183e-25	0.398175	0.956	0.91	1.58286e-20	1	Erbin
8.67042e-17	0.396914	0.796	0.747	1.6877e-12	1	Chpf2
2.58226e-24	0.395762	0.969	0.946	5.02637e-20	1	Gas1
1.76476e-22	0.395333	0.764	0.674	3.43511e-18	1	Thbs1
3.9238e-17	0.3949	0.692	0.602	7.63768e-13	1	Epha7
2.16253e-20	0.394328	0.673	0.525	4.20936e-16	1	Bcl11a
8.53618e-33	0.392501	0.975	0.971	1.66157e-28	1	Hdlbp
2.16556e-17	0.392182	0.811	0.807	4.21527e-13	1	Gpc6
1.22082e-19	0.389597	0.903	0.897	2.37633e-15	1	Ctsa
5.76621e-22	0.388383	0.774	0.709	1.12239e-17	1	Crybg3
3.30132e-19	0.388289	0.667	0.537	6.42602e-15	1	Cyp1b1
7.55618e-20	0.382008	0.84	0.808	1.47081e-15	1	Eva1b
7.26156e-16	0.381715	0.777	0.697	1.41346e-11	1	C1qa
3.8218e-21	0.38036	0.852	0.867	7.43913e-17	1	P3h4
5.26147e-32	0.379592	0.978	0.962	1.02415e-27	1	Ptms
2.97617e-10	0.379299	0.726	0.747	5.79312e-06	1	Frem1
4.03688e-12	0.377549	0.676	0.62	7.85779e-08	1	Nrp2
2.23015e-11	0.375879	0.789	0.789	4.341e-07	1	Samd14
1.19853e-21	0.375005	0.95	0.927	2.33293e-17	1	Cald1
1.46127e-15	0.374887	0.78	0.735	2.84437e-11	1	Robo1
4.46458e-30	0.374314	0.912	0.892	8.69031e-26	1	Creb3l2
1.03875e-15	0.370142	0.777	0.74	2.02193e-11	1	Tenm3
5.44617e-21	0.369632	0.569	0.386	1.0601e-16	1	Sec16b
2.70736e-18	0.368692	0.774	0.734	5.26988e-14	1	C1qtnf6
5.64013e-36	0.367996	0.453	0.182	1.09785e-31	1	Syt7
4.13345e-11	0.367267	0.67	0.612	8.04577e-07	1	Wnt5b
7.38415e-16	0.366771	0.799	0.763	1.43732e-11	1	Dlg4
1.53336e-15	0.366247	0.755	0.714	2.98468e-11	1	Eps8
2.95738e-16	0.366183	0.698	0.607	5.75655e-12	1	Egflam
7.51237e-28	0.365545	0.874	0.888	1.46228e-23	1	Fam114a1
4.23077e-17	0.362392	0.808	0.764	8.2352e-13	1	Kalrn
4.76013e-17	0.362121	0.682	0.607	9.26559e-13	1	Adamts12
2.27973e-18	0.361396	0.789	0.763	4.43749e-14	1	Tgfbr2
7.11637e-18	0.361323	0.893	0.882	1.3852e-13	1	Bmp1
8.32314e-40	0.360015	0.412	0.136	1.6201e-35	1	Rasd1
2.32612e-19	0.359934	0.868	0.859	4.52779e-15	1	Bicc1
9.43085e-14	0.359184	0.796	0.784	1.83571e-09	1	Oaf
4.57665e-19	0.357081	0.915	0.906	8.90845e-15	1	Oat
2.04616e-13	0.356866	0.761	0.692	3.98286e-09	1	Ltbp1
5.75451e-23	0.354992	0.934	0.932	1.12011e-18	1	Rrbp1
2.77711e-17	0.354729	0.849	0.852	5.40564e-13	1	Aldh18a1
6.16276e-20	0.354481	0.912	0.912	1.19958e-15	1	Sgcd
4.31946e-17	0.354107	0.792	0.782	8.40782e-13	1	Grn
2.06902e-14	0.353625	0.799	0.752	4.02735e-10	1	Npdc1
4.62813e-13	0.352396	0.72	0.699	9.00866e-09	1	Adpgk
1.05642e-15	0.351367	0.78	0.759	2.05632e-11	1	Cbx6
5.06287e-13	0.349392	0.742	0.738	9.85487e-09	1	Gpx7
2.85956e-11	0.348109	0.613	0.553	5.56614e-07	1	Klf2
7.32933e-18	0.34496	0.855	0.851	1.42665e-13	1	Lrpap1
3.35885e-13	0.344596	0.814	0.81	6.538e-09	1	Lgr4
3.67106e-14	0.343696	0.786	0.781	7.14572e-10	1	Golim4
3.52006e-15	0.342292	0.786	0.735	6.85181e-11	1	Sdc2
8.11267e-20	0.341753	0.918	0.927	1.57913e-15	1	Pdxdc1
3.22788e-16	0.34045	0.884	0.887	6.28307e-12	1	Islr
2.50572e-10	0.339569	0.717	0.689	4.87739e-06	1	Csad
3.42766e-14	0.338363	0.679	0.623	6.67193e-10	1	Kif26b
3.37403e-19	0.337727	0.619	0.455	6.56755e-15	1	Fgf2
9.13069e-19	0.336304	0.89	0.913	1.77729e-14	1	Arfgap1
5.43516e-16	0.33194	0.846	0.854	1.05795e-11	1	Nfic
3.52243e-11	0.329397	0.774	0.763	6.85641e-07	1	Mageh1
1.19884e-14	0.329212	0.846	0.862	2.33354e-10	1	Sh3kbp1
6.50085e-12	0.328086	0.805	0.761	1.26539e-07	1	Hmgn3
3.10824e-21	0.324851	0.453	0.249	6.0502e-17	1	Angpt1
1.18348e-17	0.323838	0.877	0.814	2.30364e-13	1	Tshz2
2.06548e-11	0.323351	0.645	0.586	4.02046e-07	1	Gfpt2
2.87776e-27	0.322562	0.962	0.957	5.60155e-23	1	Txndc5
2.03985e-10	0.321941	0.579	0.489	3.97057e-06	1	Rarg
4.8612e-13	0.321411	0.83	0.851	9.46233e-09	1	Tnfrsf1a
6.80962e-10	0.32129	0.723	0.703	1.32549e-05	1	Arap1
3.14616e-11	0.320176	0.61	0.511	6.124e-07	1	Aplp1
4.72706e-17	0.318967	0.481	0.292	9.20122e-13	1	Robo2
5.01673e-33	0.318449	0.984	0.975	9.76507e-29	1	Copa
1.23682e-11	0.318246	0.67	0.615	2.40746e-07	1	Gria3
2.66924e-20	0.317978	0.947	0.938	5.19569e-16	1	Ppic
5.06729e-20	0.317143	0.484	0.292	9.86348e-16	1	Kcnn2
2.55551e-14	0.316646	0.701	0.628	4.9743e-10	1	Six5
1.50671e-15	0.31655	0.887	0.864	2.93282e-11	1	Mrc2
7.74438e-14	0.316489	0.733	0.638	1.50744e-09	1	Abca1
1.24166e-15	0.315984	0.689	0.569	2.4169e-11	1	Zfpm2
2.28282e-10	0.315949	0.72	0.708	4.44351e-06	1	Tmem176a
1.47407e-18	0.315872	0.896	0.902	2.86927e-14	1	Colgalt1
7.83862e-16	0.314873	0.799	0.759	1.52579e-11	1	Dusp7
8.3117e-13	0.314811	0.836	0.831	1.61787e-08	1	Emp3
2.04839e-14	0.314414	0.881	0.863	3.9872e-10	1	Vamp8
1.4032e-20	0.314186	0.925	0.927	2.73132e-16	1	Sec31a
2.70282e-13	0.313757	0.541	0.395	5.26105e-09	1	Pcsk6
3.29485e-21	0.313127	0.484	0.28	6.41342e-17	1	P4ha3
9.62434e-35	0.312899	0.994	0.989	1.87338e-30	1	Arf4
6.103e-14	0.312844	0.855	0.84	1.18795e-09	1	Gpr180
3.07893e-12	0.312765	0.833	0.849	5.99313e-08	1	Lrrc17
8.96866e-17	0.312666	0.956	0.931	1.74575e-12	1	Cst3
2.37616e-17	0.31208	0.881	0.898	4.6252e-13	1	Anxa5
2.0193e-22	0.311641	0.975	0.957	3.93058e-18	1	Ctsb
1.7279e-11	0.311531	0.843	0.835	3.36336e-07	1	Ggcx
7.34334e-15	0.311131	0.657	0.551	1.42938e-10	1	Adgrb2
4.26674e-15	0.311041	0.843	0.838	8.30521e-11	1	Sfxn1
5.86985e-13	0.309817	0.802	0.748	1.14257e-08	1	P3h2
1.8747e-29	0.308918	0.475	0.221	3.6491e-25	1	Rgs4
2.47153e-15	0.308815	0.937	0.92	4.81083e-11	1	Actn1
6.15408e-25	0.308517	0.453	0.225	1.19789e-20	1	Plcb1
2.2143e-12	0.30792	0.818	0.801	4.31013e-08	1	Serpinf1
1.98521e-18	0.307698	0.95	0.942	3.86422e-14	1	Igf1
3.02464e-20	0.304917	0.962	0.96	5.88746e-16	1	Sh3bgrl
3.55197e-13	0.304716	0.846	0.837	6.91392e-09	1	Axl
6.46279e-14	0.304643	0.821	0.808	1.25798e-09	1	Dchs1
5.53398e-12	0.304589	0.805	0.789	1.07719e-07	1	Tvp23b
2.82933e-23	0.303759	0.94	0.952	5.50729e-19	1	Rcn1
3.01373e-12	0.301375	0.742	0.734	5.86623e-08	1	Arfgap3
1.07052e-12	0.301287	0.824	0.851	2.08377e-08	1	Slc39a7
7.04454e-14	0.3011	0.638	0.553	1.37122e-09	1	Naalad2
7.77892e-23	0.300687	0.368	0.162	1.51417e-18	1	Col11a2
1.21152e-09	0.300413	0.89	0.898	2.35823e-05	1	Nusap1
4.42829e-07	0.299604	0.758	0.796	0.00861967	1	Cmtm3
4.51204e-11	0.299472	0.601	0.501	8.78268e-07	1	Aff3
2.70984e-12	0.298747	0.84	0.811	5.27471e-08	1	1700025G04Rik
3.31801e-17	0.29833	0.95	0.943	6.45851e-13	1	Ssr2
1.20413e-11	0.297806	0.604	0.502	2.34385e-07	1	Sema3f
4.0114e-15	0.296585	0.516	0.358	7.80818e-11	1	Fam131a
1.20735e-43	0.296476	0.403	0.119	2.3501e-39	1	Khdrbs2
3.71751e-36	0.296115	0.371	0.12	7.23614e-32	1	Kirrel3
2.77994e-19	0.295908	0.557	0.348	5.41115e-15	1	Sema3d
3.85236e-15	0.295232	0.931	0.924	7.49861e-11	1	Tmed9
4.13545e-14	0.294719	0.978	0.959	8.04965e-10	1	Erp29
9.66275e-10	0.294396	0.925	0.926	1.88086e-05	1	Parva
6.70534e-09	0.294342	0.758	0.781	0.000130519	1	Lix1l
1.8935e-10	0.294061	0.686	0.652	3.68569e-06	1	Tsc22d3
1.25478e-14	0.293008	0.755	0.748	2.44243e-10	1	Boc
3.44755e-12	0.292575	0.789	0.81	6.71065e-08	1	Net1
8.83043e-17	0.292477	0.855	0.852	1.71884e-12	1	Efemp2
3.33212e-10	0.291813	0.714	0.684	6.48598e-06	1	S1pr2
2.11958e-13	0.291457	0.89	0.87	4.12576e-09	1	Selenon
2.44584e-22	0.290412	0.965	0.965	4.76083e-18	1	Psap
1.47073e-10	0.290296	0.708	0.681	2.86277e-06	1	Marveld1
1.22614e-16	0.288833	0.953	0.936	2.38668e-12	1	Pafah1b3
1.10383e-13	0.288665	0.909	0.923	2.14861e-09	1	Fzd2
1.04914e-09	0.28841	0.66	0.631	2.04216e-05	1	Adam15
8.06924e-16	0.288108	0.519	0.36	1.57068e-11	1	Tafa5
6.96947e-09	0.2871	0.654	0.642	0.000135661	1	Zfp503
2.85829e-06	0.286895	0.55	0.499	0.0556366	1	Pard3b
7.25347e-12	0.286882	0.497	0.363	1.41189e-07	1	Astn2
4.09174e-15	0.286598	0.579	0.428	7.96457e-11	1	Mtmr11
1.11148e-13	0.286568	0.918	0.896	2.16349e-09	1	Zfp362
2.90836e-09	0.286513	0.692	0.662	5.66112e-05	1	Pdgfc
3.53005e-07	0.286321	0.833	0.829	0.00687125	1	Tmem106b
1.1853e-14	0.285769	0.918	0.931	2.30719e-10	1	Adgra3
2.52604e-10	0.285548	0.72	0.713	4.91693e-06	1	Lhfp
6.7377e-18	0.284876	0.937	0.954	1.31149e-13	1	Copb1
7.06567e-17	0.284602	0.972	0.971	1.37533e-12	1	Npc2
7.66313e-12	0.284569	0.626	0.564	1.49163e-07	1	Cxxc4
1.80364e-09	0.283839	0.679	0.686	3.51078e-05	1	Cpxm1
4.00904e-08	0.28375	0.651	0.608	0.000780359	1	Nucb2
2.11591e-12	0.283402	0.645	0.565	4.11862e-08	1	Prrg1
4.02084e-07	0.283168	0.626	0.595	0.00782656	1	Srpx
9.86714e-08	0.282653	0.682	0.669	0.00192064	1	Appl2
1.08051e-09	0.280316	0.695	0.671	2.10321e-05	1	Rab13
2.40008e-08	0.279819	0.726	0.721	0.000467176	1	Inka1
7.34494e-15	0.279543	0.934	0.936	1.42969e-10	1	Ptgfrn
4.37655e-15	0.27925	0.843	0.809	8.51896e-11	1	Cd47
3.58921e-12	0.278246	0.431	0.28	6.98639e-08	1	Unc5c
9.86271e-11	0.277959	0.808	0.833	1.91978e-06	1	Trib2
9.50452e-07	0.277521	0.739	0.748	0.0185005	1	Chkb
9.31962e-13	0.277182	0.868	0.874	1.81406e-08	1	Pofut2
7.15851e-15	0.276181	0.881	0.854	1.3934e-10	1	Gaa
9.64747e-14	0.276135	0.575	0.453	1.87788e-09	1	Tmem200b
2.07178e-11	0.27485	0.736	0.726	4.03271e-07	1	Tasp1
7.10897e-10	0.274225	0.544	0.442	1.38376e-05	1	Ntn3
9.4905e-11	0.273449	0.843	0.851	1.84733e-06	1	Emilin3
8.41691e-10	0.273408	0.846	0.881	1.63835e-05	1	Hs2st1
4.41114e-07	0.272215	0.77	0.79	0.00858629	1	Cdyl
3.95361e-11	0.271358	0.836	0.855	7.69569e-07	1	Cenpb
1.01867e-05	0.270906	0.711	0.744	0.198283	1	Klhl11
3.04406e-10	0.270813	0.55	0.438	5.92526e-06	1	Crispld1
1.05784e-10	0.270475	0.871	0.841	2.05909e-06	1	Zbed3
1.12408e-06	0.270154	0.635	0.608	0.0218802	1	Spaca6
1.96374e-06	0.269075	0.664	0.645	0.0382242	1	Scara3
1.96178e-13	0.268788	0.588	0.417	3.8186e-09	1	Pamr1
5.72875e-13	0.268743	0.899	0.924	1.1151e-08	1	Ccdc80
1.51705e-07	0.268691	0.626	0.597	0.00295294	1	Rin3
6.18351e-13	0.268409	0.824	0.805	1.20362e-08	1	Zfhx3
2.91112e-09	0.267724	0.83	0.845	5.6665e-05	1	Epb41
7.7566e-16	0.267491	0.934	0.934	1.50982e-11	1	Sec23a
3.19069e-10	0.267388	0.585	0.507	6.21068e-06	1	B3gnt9
8.34437e-12	0.26697	0.824	0.77	1.62423e-07	1	Nab2
1.30221e-10	0.266534	0.767	0.738	2.53475e-06	1	Zfp651
2.82619e-10	0.266341	0.594	0.492	5.50117e-06	1	Lox
2.12371e-12	0.265185	0.893	0.865	4.1338e-08	1	Chd3
2.1833e-08	0.265164	0.525	0.43	0.000424979	1	Ctss
2.08102e-09	0.263505	0.906	0.915	4.05071e-05	1	Lman1
3.43667e-16	0.26267	0.909	0.883	6.68947e-12	1	Arhgef40
1.08654e-23	0.262054	0.987	0.98	2.11495e-19	1	Gnai2
5.14556e-07	0.26175	0.651	0.619	0.0100158	1	Fli1
2.56753e-07	0.261573	0.714	0.696	0.00499769	1	Colec12
2.48361e-10	0.261517	0.755	0.74	4.83436e-06	1	Pkdcc
2.98132e-07	0.261388	0.645	0.586	0.00580314	1	Tgfb1
9.71532e-11	0.261257	0.947	0.94	1.89109e-06	1	Slc38a2
1.13473e-09	0.261238	0.78	0.772	2.20874e-05	1	Clip3
4.10557e-13	0.260368	0.928	0.912	7.99149e-09	1	Ptbp1
1.53808e-27	0.259995	0.377	0.147	2.99387e-23	1	Foxf1
1.28384e-08	0.259148	0.893	0.889	0.000249899	1	Sh3pxd2a
6.41144e-10	0.258935	0.843	0.853	1.24799e-05	1	Kif1c
1.24169e-05	0.258311	0.726	0.742	0.241694	1	Epha4
5.05381e-19	0.258026	0.956	0.959	9.83725e-15	1	H1f0
1.11738e-10	0.257236	0.547	0.44	2.17498e-06	1	Mturn
5.73181e-22	0.256721	0.959	0.952	1.1157e-17	1	Copg1
1.07861e-09	0.256367	0.544	0.425	2.09952e-05	1	Ebf4
3.00393e-23	0.256361	0.412	0.195	5.84715e-19	1	9330182L06Rik
9.23176e-19	0.256086	0.538	0.325	1.79696e-14	1	Col9a3
4.88888e-08	0.255974	0.733	0.704	0.000951621	1	Tmem176b
1.21971e-16	0.255872	0.984	0.985	2.37417e-12	1	Serf2
5.85371e-09	0.255674	0.814	0.839	0.000113943	1	Sema6a
1.36334e-10	0.255666	0.789	0.745	2.65374e-06	1	Apoe
4.72455e-05	0.255405	0.569	0.56	0.919633	1	Fkbp11
1.17826e-07	0.255362	0.692	0.669	0.00229349	1	Zfp467
2.06122e-12	0.255336	0.77	0.76	4.01216e-08	1	Ifitm2
1.87096e-09	0.255302	0.814	0.819	3.64182e-05	1	Itpripl2
2.66457e-11	0.255293	0.818	0.831	5.18659e-07	1	Yipf3
1.4516e-10	0.253709	0.736	0.742	2.82555e-06	1	Pbx3
2.40871e-08	0.252685	0.73	0.729	0.000468855	1	Rasl11b
2.63171e-12	0.252625	0.862	0.863	5.12262e-08	1	Nid1
1.00438e-09	0.252532	0.799	0.786	1.95503e-05	1	Rab31
3.71892e-10	0.251989	0.821	0.831	7.23888e-06	1	Myo9b
4.16489e-17	0.251782	0.465	0.286	8.10696e-13	1	Ripor3

## Sheet: Undefined_1
p_val	avg_log2FC	pct.1	pct.2	p_val_adj	cluster	gene
9.06458e-39	1.3179	0.73	0.492	1.76442e-34	2	S100a6
7.72737e-80	1.23917	0.799	0.424	1.50413e-75	2	Myrf
9.9301e-97	1.23154	0.961	0.782	1.93289e-92	2	Fbln2
3.47404e-67	1.23019	0.753	0.367	6.76222e-63	2	Krt7
3.42871e-77	1.12061	0.97	0.88	6.67398e-73	2	Sulf1
9.57982e-51	1.0258	0.921	0.777	1.86471e-46	2	Sfrp2
2.93976e-17	0.880138	0.398	0.214	5.72224e-13	2	Stmn2
2.09576e-41	0.870048	0.655	0.359	4.0794e-37	2	Lrrn4
6.55749e-46	0.85228	0.428	0.131	1.27642e-41	2	Fmo2
5.30566e-52	0.821081	0.888	0.773	1.03275e-47	2	Sfrp1
3.43755e-42	0.810669	0.951	0.829	6.6912e-38	2	Eln
1.11368e-41	0.781574	0.786	0.6	2.16777e-37	2	Tgm2
2.48262e-73	0.762816	0.997	0.969	4.83243e-69	2	Gpc3
2.4386e-52	0.725245	0.635	0.304	4.74673e-48	2	Wnt2b
1.77705e-30	0.722789	0.72	0.537	3.45904e-26	2	Cdh3
4.09706e-49	0.722561	0.859	0.726	7.97493e-45	2	Maf
1.32245e-37	0.714961	0.947	0.924	2.57415e-33	2	Adamts9
6.71029e-60	0.714789	0.957	0.923	1.30616e-55	2	Cdh11
4.10408e-39	0.712761	0.918	0.874	7.9886e-35	2	Dpysl3
3.65422e-31	0.701097	0.796	0.642	7.11295e-27	2	Slc9a3r1
1.65386e-58	0.691962	1	0.995	3.21923e-54	2	Ptn
2.44186e-43	0.685587	0.878	0.748	4.75308e-39	2	Smoc2
1.62843e-31	0.678589	0.776	0.611	3.16974e-27	2	Ezr
7.90824e-47	0.673095	0.98	0.902	1.53934e-42	2	Nid2
3.26517e-34	0.668547	0.891	0.73	6.35566e-30	2	Apoe
1.3566e-32	0.664587	0.704	0.503	2.64063e-28	2	Podxl
4.9568e-50	0.661017	0.74	0.464	9.64841e-46	2	Gata6
3.0959e-44	0.652599	0.727	0.442	6.02616e-40	2	Tgfbi
2.33293e-38	0.645838	0.911	0.767	4.54104e-34	2	Stab1
2.63287e-34	0.641887	0.914	0.82	5.12487e-30	2	Tmem98
3.72678e-48	0.636848	0.891	0.769	7.25418e-44	2	Cd248
1.44561e-52	0.623331	0.98	0.955	2.81389e-48	2	Tsc22d1
3.16942e-34	0.619806	0.757	0.555	6.16928e-30	2	Wnt5a
5.90548e-41	0.618356	0.859	0.753	1.1495e-36	2	Pcdh7
1.91746e-22	0.617786	0.793	0.671	3.73234e-18	2	Thbs1
2.55121e-14	0.61776	0.928	0.927	4.96593e-10	2	Tnc
1.53102e-36	0.608784	0.964	0.905	2.98012e-32	2	Selenop
1.20782e-48	0.59963	0.819	0.624	2.35103e-44	2	Wt1
2.93001e-36	0.599606	0.836	0.689	5.70326e-32	2	C1qa
2.46713e-44	0.593899	0.895	0.751	4.80227e-40	2	Mmp23
7.47879e-42	0.586284	0.839	0.642	1.45575e-37	2	C1qc
5.38646e-38	0.572952	0.862	0.778	1.04847e-33	2	Flrt2
2.14361e-47	0.572568	0.957	0.879	4.17253e-43	2	Dab2
4.33415e-23	0.572356	0.595	0.394	8.43642e-19	2	Gpm6a
3.01018e-36	0.568085	0.859	0.733	5.85932e-32	2	Adamts15
1.01256e-39	0.561698	0.908	0.871	1.97095e-35	2	Meis1
6.37382e-49	0.558258	0.987	0.936	1.24066e-44	2	Igf1
4.9398e-22	0.557277	0.812	0.749	9.61531e-18	2	Atp1b1
1.98811e-35	0.554391	0.809	0.671	3.86986e-31	2	Anxa3
6.8576e-28	0.546019	0.668	0.464	1.33483e-23	2	Tmem108
1.0978e-39	0.544806	0.98	0.956	2.13688e-35	2	Ctsb
1.74548e-38	0.539592	0.812	0.633	3.39757e-34	2	Bnc2
2.58404e-35	0.538608	0.898	0.852	5.02983e-31	2	Pbx1
1.89244e-38	0.538149	0.961	0.925	3.68364e-34	2	Cald1
1.78771e-29	0.534146	0.819	0.721	3.47978e-25	2	Prrx1
2.03904e-34	0.533379	0.961	0.919	3.96898e-30	2	Cthrc1
2.19556e-06	0.532583	0.569	0.463	0.0427366	2	Gap43
8.20667e-41	0.529047	0.901	0.853	1.59743e-36	2	Twsg1
7.15064e-37	0.524187	0.868	0.782	1.39187e-32	2	Loxl1
4.64689e-41	0.523009	0.964	0.95	9.04518e-37	2	Lum
3.94794e-42	0.515296	0.967	0.943	7.68467e-38	2	S100a11
8.02256e-36	0.514319	0.717	0.501	1.56159e-31	2	Adamts1
1.29467e-40	0.512532	0.967	0.928	2.52007e-36	2	Dcn
8.94077e-25	0.507071	0.829	0.713	1.74032e-20	2	Fbln5
1.91037e-16	0.505514	0.799	0.702	3.71853e-12	2	Uchl1
2.99075e-29	0.50549	0.579	0.338	5.82149e-25	2	Ecm1
1.67232e-20	0.505406	0.694	0.512	3.25517e-16	2	Sox9
3.76887e-37	0.50211	0.934	0.849	7.3361e-33	2	Loxl2
8.00265e-44	0.500626	0.931	0.839	1.55772e-39	2	Nynrin
2.38427e-29	0.495519	0.582	0.33	4.64099e-25	2	Esr1
5.65251e-48	0.494906	0.987	0.965	1.10026e-43	2	App
2.38935e-31	0.485372	0.592	0.317	4.65086e-27	2	Ptger3
1.60719e-28	0.485287	0.536	0.273	3.12839e-24	2	Ccn3
8.00266e-27	0.483317	0.888	0.84	1.55772e-22	2	Lrrc17
1.37169e-18	0.479786	0.908	0.861	2.67e-14	2	Atrnl1
1.46583e-18	0.475802	0.516	0.319	2.85324e-14	2	Hand2
2.06498e-36	0.475269	0.789	0.592	4.01948e-32	2	Rhou
4.63366e-28	0.467394	0.832	0.701	9.01941e-24	2	Fras1
8.54718e-35	0.466999	0.951	0.918	1.66371e-30	2	Fstl1
4.8261e-30	0.466432	0.895	0.828	9.394e-26	2	Akap12
5.91115e-31	0.463264	0.763	0.542	1.1506e-26	2	Rspo3
4.50917e-23	0.462594	0.592	0.377	8.77711e-19	2	Aldh1a2
2.28452e-39	0.461881	0.648	0.336	4.44681e-35	2	Sema3d
4.8402e-37	0.461182	0.984	0.95	9.42145e-33	2	Myh10
9.13861e-31	0.456413	0.934	0.878	1.77883e-26	2	Meis2
1.01936e-21	0.454245	0.832	0.761	1.98419e-17	2	Prnp
8.66347e-25	0.451726	0.73	0.56	1.68634e-20	2	C1qb
6.08159e-42	0.449019	0.984	0.97	1.18378e-37	2	Marcks
1.94001e-27	0.445924	0.799	0.627	3.77622e-23	2	F11r
1.77989e-44	0.445455	0.997	0.977	3.46456e-40	2	Flna
2.95044e-29	0.442959	0.803	0.67	5.74304e-25	2	Adamts5
2.58166e-27	0.438617	0.757	0.569	5.02521e-23	2	Mrc1
7.95724e-29	0.437335	0.671	0.415	1.54888e-24	2	F13a1
1.65131e-15	0.436573	0.928	0.906	3.21428e-11	2	Tagln2
2.07551e-26	0.43452	0.743	0.529	4.03999e-22	2	Pf4
1.81503e-31	0.434437	0.944	0.91	3.53296e-27	2	Timp2
3.2318e-09	0.434246	0.694	0.622	6.2907e-05	2	Wwp2
3.47792e-22	0.431803	0.421	0.199	6.76977e-18	2	Sim2
7.27402e-27	0.429129	0.734	0.563	1.41589e-22	2	Zfpm2
1.52209e-28	0.428246	0.914	0.862	2.96275e-24	2	Chd3
1.60655e-27	0.426511	0.924	0.898	3.12714e-23	2	Mmp2
2.3082e-32	0.416645	0.908	0.797	4.49292e-28	2	Fcgrt
1.00537e-36	0.415925	0.395	0.128	1.95694e-32	2	Msln
4.3889e-27	0.414782	0.727	0.571	8.543e-23	2	Ptpn13
2.35266e-33	0.410893	0.595	0.302	4.57946e-29	2	Ptx3
2.24365e-28	0.410241	0.842	0.739	4.36727e-24	2	Add3
1.79937e-32	0.41005	0.681	0.434	3.50247e-28	2	Rarres2
1.87514e-26	0.409335	0.891	0.816	3.64997e-22	2	Jun
4.30631e-28	0.405225	0.872	0.751	8.38223e-24	2	Rnase4
4.7939e-24	0.404918	0.783	0.617	9.33133e-20	2	Megf6
4.99068e-31	0.4027	0.651	0.406	9.71436e-27	2	Cebpb
1.2361e-31	0.402636	0.997	0.987	2.40606e-27	2	Nrep
3.40378e-17	0.39942	0.467	0.272	6.62545e-13	2	Nell2
1.52803e-26	0.398574	0.885	0.791	2.97432e-22	2	Serpinf1
2.87787e-30	0.398329	0.908	0.835	5.60178e-26	2	Itgav
9.09041e-41	0.397819	0.612	0.291	1.76945e-36	2	Cfh
2.12039e-23	0.397107	0.816	0.734	4.12733e-19	2	Tmtc2
4.89206e-20	0.396774	0.648	0.509	9.5224e-16	2	Fosl2
5.63791e-27	0.396692	0.944	0.832	1.09742e-22	2	Dtx3
1.24305e-35	0.393387	1	0.994	2.41959e-31	2	Sparc
1.50844e-22	0.393137	0.868	0.852	2.93618e-18	2	Ccnd2
7.27224e-24	0.39164	0.859	0.8	1.41554e-19	2	Adam12
1.23335e-27	0.391541	0.895	0.811	2.40072e-23	2	Tanc2
2.40646e-27	0.39097	0.753	0.54	4.68417e-23	2	Man1a
7.34871e-27	0.386253	0.911	0.858	1.43043e-22	2	Vamp8
2.27334e-37	0.385538	0.99	0.96	4.42506e-33	2	Ptms
1.34331e-11	0.385351	0.855	0.769	2.61475e-07	2	Crip1
9.93389e-24	0.381645	0.796	0.648	1.93363e-19	2	Sulf2
4.53046e-38	0.380733	0.964	0.943	8.81853e-34	2	Ptprs
9.9648e-26	0.38053	0.901	0.829	1.93965e-21	2	Axl
1.79659e-16	0.3767	0.901	0.837	3.49706e-12	2	Id3
3.37401e-19	0.376609	0.836	0.772	6.5675e-15	2	Isoc1
6.704e-18	0.3762	0.812	0.705	1.30493e-13	2	Alcam
7.31564e-39	0.375319	0.414	0.138	1.42399e-34	2	Krt19
2.3627e-24	0.374496	0.865	0.742	4.59899e-20	2	Col8a2
2.15706e-28	0.373201	0.717	0.502	4.19873e-24	2	Fcer1g
3.43196e-30	0.371236	0.546	0.278	6.68032e-26	2	Pappa
3.33536e-23	0.370452	0.829	0.696	6.49227e-19	2	Filip1l
1.47736e-13	0.369501	0.671	0.579	2.87568e-09	2	Lbh
6.43617e-09	0.368314	0.941	0.926	0.00012528	2	Tgfb2
6.70708e-24	0.366022	0.961	0.93	1.30553e-19	2	Lhfpl2
9.4384e-42	0.364291	0.609	0.286	1.83719e-37	2	Cxadr
1.84405e-29	0.362449	0.98	0.96	3.58944e-25	2	Rcn3
4.71803e-21	0.359769	0.789	0.704	9.18364e-17	2	Ctxn1
8.5848e-22	0.359228	0.832	0.772	1.67103e-17	2	Wdr6
1.96891e-39	0.358809	1	1	3.83249e-35	2	Col3a1
2.46334e-28	0.357737	0.957	0.927	4.79489e-24	2	Plxnb2
3.5837e-42	0.357474	0.5	0.183	6.97567e-38	2	Enpp1
2.16904e-26	0.357261	0.589	0.341	4.22204e-22	2	Vegfd
6.1484e-25	0.355737	0.737	0.54	1.19679e-20	2	Adgrb2
9.09748e-15	0.35542	0.73	0.67	1.77082e-10	2	Fblim1
4.27128e-24	0.355366	0.872	0.77	8.31405e-20	2	Grn
2.18196e-23	0.35513	0.681	0.477	4.24719e-19	2	Daam2
2.46839e-24	0.353886	0.938	0.885	4.80473e-20	2	Antxr1
2.23373e-27	0.352402	0.694	0.48	4.34796e-23	2	Dhrs3
2.55189e-14	0.351486	0.845	0.769	4.96726e-10	2	Slit2
6.10396e-21	0.350551	0.704	0.572	1.18814e-16	2	Gas7
4.07137e-33	0.349264	0.97	0.953	7.92492e-29	2	Sdcbp
6.43039e-27	0.34899	0.503	0.252	1.25168e-22	2	Itga3
8.07223e-24	0.348383	0.697	0.477	1.57126e-19	2	Lox
8.40529e-18	0.347926	0.786	0.689	1.63609e-13	2	Ltbp1
8.05094e-33	0.347395	1	0.983	1.56712e-28	2	Igfbp4
3.63647e-26	0.346193	0.688	0.49	7.0784e-22	2	Ptgs1
3.11352e-22	0.345698	0.796	0.666	6.06047e-18	2	Pde5a
4.10994e-22	0.345493	0.559	0.331	8e-18	2	Slit3
2.3643e-20	0.344517	0.967	0.937	4.6021e-16	2	Rbp1
5.35466e-23	0.34417	0.645	0.451	1.04228e-18	2	Wdr86
1.33311e-23	0.343902	0.872	0.799	2.59491e-19	2	Rbms3
7.39181e-19	0.343795	0.855	0.758	1.43882e-14	2	Arhgdib
5.33897e-16	0.342037	0.984	0.982	1.03923e-11	2	Anxa2
2.57164e-23	0.340975	0.799	0.692	5.00569e-19	2	Arap1
4.54403e-05	0.340753	0.441	0.341	0.884495	2	Col9a3
1.31806e-15	0.339722	0.918	0.892	2.5656e-11	2	Nnat
1.49865e-16	0.339645	0.625	0.498	2.91711e-12	2	Hmga2
3.62103e-27	0.339226	0.684	0.453	7.04833e-23	2	Cpe
2.51825e-18	0.338392	0.694	0.532	4.90177e-14	2	Zbtb8a
1.62952e-16	0.337754	0.806	0.732	3.17187e-12	2	Ptprf
1.25978e-20	0.33754	0.76	0.635	2.45217e-16	2	Mcc
1.47662e-21	0.334969	0.829	0.729	2.87424e-17	2	Pkdcc
7.55414e-25	0.334284	0.253	0.073	1.47041e-20	2	Prph
5.0269e-21	0.333535	0.799	0.713	9.78486e-17	2	Klf6
1.25271e-18	0.333261	0.75	0.639	2.4384e-14	2	Lcorl
8.99641e-31	0.332926	0.569	0.298	1.75115e-26	2	Wnk4
9.75872e-15	0.332616	0.776	0.651	1.89954e-10	2	Dpt
2.73356e-29	0.332549	0.556	0.297	5.32088e-25	2	Thsd4
1.04908e-08	0.330961	0.898	0.877	0.000204204	2	Tagln
3.41193e-21	0.330919	0.862	0.827	6.64131e-17	2	Adamts2
2.07331e-11	0.330584	0.711	0.618	4.0357e-07	2	Epha3
8.71228e-19	0.330435	0.891	0.807	1.69585e-14	2	Fat4
5.47877e-21	0.32998	0.766	0.646	1.06644e-16	2	Vasn
7.3864e-29	0.329644	0.507	0.248	1.43776e-24	2	Plxna4
2.56026e-21	0.328557	0.724	0.575	4.98355e-17	2	Rimklb
9.33323e-20	0.327608	0.862	0.817	1.81671e-15	2	Tshz2
4.95537e-20	0.327185	0.862	0.801	9.64563e-16	2	Mn1
3.92179e-17	0.325462	0.914	0.851	7.63376e-13	2	Man2a1
2.8453e-11	0.325451	0.776	0.693	5.53837e-07	2	Pitx2
8.05132e-23	0.325409	0.618	0.398	1.56719e-18	2	Rnf213
1.38328e-18	0.324237	0.444	0.244	2.69255e-14	2	Dpp4
1.21851e-53	0.323631	0.461	0.131	2.37183e-49	2	Adamts19
8.75255e-17	0.320379	0.928	0.905	1.70368e-12	2	Tgfb3
1.51069e-23	0.32023	0.961	0.918	2.94055e-19	2	Ctsl
1.43033e-17	0.320173	0.901	0.843	2.78415e-13	2	Lsp1
4.14044e-19	0.317912	0.875	0.798	8.05937e-15	2	Zfhx3
2.94213e-16	0.317705	0.5	0.3	5.72686e-12	2	Anxa1
1.05013e-19	0.316765	0.681	0.536	2.04408e-15	2	Syne2
0.00664159	0.316301	0.773	0.783	1	2	Frem2
2.99727e-23	0.315467	0.934	0.876	5.83418e-19	2	Bmp1
9.22689e-24	0.314931	0.536	0.32	1.79601e-19	2	Bambi
1.98626e-33	0.31462	0.549	0.26	3.86625e-29	2	Tnfrsf11b
8.18683e-15	0.314025	0.862	0.793	1.59357e-10	2	Thbs3
5.74189e-25	0.314005	0.938	0.887	1.11766e-20	2	Rgl1
1.16957e-14	0.313891	0.819	0.725	2.27657e-10	2	Dhrs4
1.65159e-11	0.313314	0.684	0.622	3.21482e-07	2	Ccn1
1.63961e-16	0.312407	0.852	0.764	3.1915e-12	2	Map3k1
5.91521e-10	0.312166	0.806	0.776	1.1514e-05	2	Plk2
2.05192e-19	0.31104	0.951	0.915	3.99405e-15	2	Csrp1
1.68772e-17	0.31094	0.862	0.806	3.28515e-13	2	Zmiz1
1.05158e-20	0.310478	0.891	0.857	2.04691e-16	2	Snx2
1.27164e-18	0.309961	0.862	0.817	2.47525e-14	2	Ltbp3
1.02893e-18	0.309898	0.806	0.676	2.00281e-14	2	Tmem132c
6.09864e-21	0.309605	0.882	0.823	1.1871e-16	2	Gdf10
2.36746e-21	0.309352	0.822	0.747	4.60825e-17	2	Kirrel
1.75158e-28	0.308981	0.586	0.33	3.40946e-24	2	Gsta4
1.7425e-19	0.308599	0.566	0.342	3.39178e-15	2	Negr1
5.95225e-16	0.306995	0.845	0.781	1.15861e-11	2	Samd14
1.83364e-19	0.306464	0.938	0.907	3.56919e-15	2	Gli3
4.98861e-23	0.306442	0.951	0.929	9.71032e-19	2	Rrbp1
1.57161e-17	0.304203	0.717	0.599	3.05913e-13	2	Epha7
7.77416e-42	0.304	1	0.997	1.51324e-37	2	Tmsb4x
2.88607e-18	0.302255	0.908	0.87	5.61774e-14	2	Pdcd4
3.88713e-23	0.301247	0.773	0.594	7.5663e-19	2	Ror1
7.96392e-19	0.300775	0.816	0.731	1.55018e-14	2	Efnb1
6.74659e-15	0.300314	0.697	0.562	1.31322e-10	2	Adam33
1.29325e-20	0.300244	0.579	0.35	2.51732e-16	2	Fgfr2
9.23119e-26	0.299822	1	0.991	1.79685e-21	2	Fn1
1.71255e-21	0.299795	0.944	0.923	3.33347e-17	2	Parva
2.61831e-12	0.299767	0.78	0.684	5.09654e-08	2	Pdpn
5.29633e-22	0.298526	0.891	0.83	1.03093e-17	2	Cd2ap
6.19758e-15	0.298233	0.898	0.831	1.20636e-10	2	Trio
9.21169e-20	0.297705	0.763	0.613	1.79306e-15	2	Arsb
1.36201e-14	0.297179	0.882	0.799	2.65116e-10	2	Hic1
5.7884e-20	0.29619	0.984	0.96	1.12671e-15	2	Fbn2
3.59229e-31	0.296028	0.98	0.97	6.9924e-27	2	Npc2
1.74423e-18	0.295721	0.878	0.813	3.39514e-14	2	Rai14
2.58612e-19	0.295621	0.993	0.98	5.03388e-15	2	Col6a2
7.43194e-09	0.295178	0.908	0.884	0.000144663	2	Pdgfra
3.27413e-18	0.295091	0.967	0.945	6.37309e-14	2	Rsrp1
5.979e-16	0.295013	0.891	0.847	1.16381e-11	2	Tro
2.86681e-15	0.29485	0.743	0.666	5.58024e-11	2	P4ha2
1.26269e-07	0.294559	0.816	0.831	0.00245782	2	Serpine2
7.50887e-13	0.293718	0.819	0.691	1.4616e-08	2	Crabp1
4.41203e-14	0.293404	0.747	0.636	8.58801e-10	2	Abca1
4.37871e-17	0.292751	0.941	0.927	8.52315e-13	2	Calu
6.98413e-20	0.29238	0.786	0.656	1.35946e-15	2	Zfp467
1.12986e-19	0.292368	0.76	0.589	2.19928e-15	2	Creb5
2.09448e-15	0.292302	0.352	0.179	4.0769e-11	2	Enpp2
3.77144e-17	0.29221	0.836	0.764	7.34111e-13	2	Clip3
3.25183e-12	0.292055	0.984	0.959	6.32968e-08	2	Vcan
1.15964e-10	0.29044	0.803	0.742	2.25723e-06	2	Gata4
1.70174e-17	0.29037	0.845	0.753	3.31244e-13	2	Mageh1
2.62115e-18	0.290202	0.888	0.831	5.10207e-14	2	Heg1
1.86212e-13	0.290018	0.47	0.298	3.62462e-09	2	Ccbe1
7.46837e-25	0.288417	1	0.986	1.45372e-20	2	Actb
1.12827e-15	0.288245	0.599	0.426	2.19618e-11	2	Twist1
8.90335e-23	0.287568	0.724	0.544	1.73304e-18	2	Tnks1bp1
1.03426e-17	0.286851	0.951	0.922	2.01319e-13	2	Ptgis
1.04034e-16	0.286739	0.836	0.758	2.02503e-12	2	Dlg4
9.22145e-12	0.286464	0.836	0.797	1.79496e-07	2	Ltbp4
1.46706e-24	0.285852	0.609	0.369	2.85563e-20	2	C3ar1
1.79973e-13	0.285553	0.816	0.732	3.50317e-09	2	Abcc5
1.87595e-05	0.284964	0.405	0.307	0.365154	2	Slc26a7
1.34016e-41	0.284572	0.48	0.169	2.60862e-37	2	Igfbp6
6.43027e-19	0.284505	0.938	0.868	1.25165e-14	2	Ndfip1
1.64087e-16	0.284118	0.905	0.873	3.19396e-12	2	B2m
1.60961e-32	0.283863	0.401	0.149	3.13311e-28	2	Ildr2
4.29705e-16	0.283205	0.928	0.878	8.36422e-12	2	Evl
5.75398e-20	0.28308	0.882	0.848	1.12001e-15	2	Fnbp1l
5.26917e-22	0.282105	0.609	0.365	1.02564e-17	2	Tmem26
5.60013e-18	0.281754	0.822	0.74	1.09006e-13	2	Crabp2
3.02762e-17	0.281606	0.589	0.37	5.89327e-13	2	Osr1
1.44452e-49	0.281586	0.398	0.1	2.81177e-45	2	Bnc1
7.61533e-19	0.28045	0.855	0.78	1.48232e-14	2	Ext1
7.18017e-16	0.27901	0.714	0.6	1.39762e-11	2	Mmp11
1.98032e-18	0.278909	0.885	0.832	3.85469e-14	2	Kctd12
9.68067e-15	0.277186	0.918	0.883	1.88434e-10	2	Sox12
8.72667e-13	0.27663	0.549	0.414	1.69865e-08	2	Nr2f1
2.15057e-15	0.276248	0.859	0.795	4.18608e-11	2	Adam10
9.41821e-16	0.275838	0.803	0.695	1.83326e-11	2	Alad
1.85004e-14	0.275178	0.586	0.422	3.6011e-10	2	Ctss
4.64593e-22	0.274952	0.579	0.37	9.0433e-18	2	Rap1gap
1.78968e-14	0.274098	0.898	0.863	3.48362e-10	2	Mrc2
8.10042e-36	0.273885	0.339	0.098	1.57675e-31	2	Pappa2
3.91456e-16	0.273031	0.793	0.694	7.6197e-12	2	Tnfaip8
8.28438e-15	0.272805	0.592	0.441	1.61255e-10	2	Spsb1
1.44904e-15	0.272616	0.786	0.706	2.82057e-11	2	Cacnb3
2.259e-17	0.272523	0.753	0.643	4.39715e-13	2	Vwa5a
2.2042e-17	0.272488	0.641	0.453	4.29048e-13	2	Fgf2
1.04782e-15	0.272458	0.786	0.716	2.03958e-11	2	Sema3a
2.31752e-14	0.27238	0.964	0.947	4.51105e-10	2	Gas1
5.79307e-15	0.272143	0.796	0.677	1.12762e-10	2	S100a10
5.21187e-19	0.271866	0.497	0.29	1.01449e-14	2	Efemp1
4.09949e-17	0.271667	0.737	0.618	7.97966e-13	2	Pygb
1.66848e-14	0.270766	0.868	0.816	3.2477e-10	2	Clmp
2.77511e-09	0.270309	0.664	0.638	5.40175e-05	2	F2r
1.30449e-18	0.270293	0.931	0.89	2.53918e-14	2	Anxa5
2.39327e-18	0.270122	0.901	0.864	4.6585e-14	2	Pfn2
1.06925e-16	0.269983	0.74	0.655	2.08129e-12	2	Pdgfc
1.66971e-15	0.269612	0.928	0.896	3.2501e-11	2	Creb3l1
8.06616e-15	0.269438	0.562	0.391	1.57008e-10	2	Plppr3
1.88645e-20	0.268633	0.457	0.237	3.67198e-16	2	Ppp2r2b
1.81686e-17	0.268418	0.882	0.832	3.53652e-13	2	Slc4a2
7.72656e-42	0.268203	1	1	1.50398e-37	2	Col1a1
4.29849e-19	0.268145	0.974	0.928	8.36701e-15	2	Wasf2
7.91656e-16	0.267205	0.928	0.897	1.54096e-11	2	Amotl2
6.33783e-17	0.266351	0.766	0.636	1.23366e-12	2	Sirpa
7.16652e-19	0.265757	0.914	0.837	1.39496e-14	2	Gusb
3.35693e-27	0.265548	0.395	0.157	6.53427e-23	2	Rspo1
2.64331e-12	0.265035	0.796	0.732	5.1452e-08	2	Robo1
3.36771e-14	0.264903	0.872	0.783	6.55525e-10	2	Tmem164
5.669e-22	0.264599	0.507	0.288	1.10347e-17	2	Pawr
2.17243e-20	0.264583	0.326	0.131	4.22863e-16	2	Nefl
4.67133e-17	0.264337	0.783	0.679	9.09275e-13	2	Prkcd
2.39212e-16	0.263268	0.832	0.751	4.65627e-12	2	Socs5
2.98559e-12	0.263242	0.967	0.905	5.81144e-08	2	Itm2b
8.75719e-20	0.262776	0.954	0.911	1.70459e-15	2	Tbrg1
7.34477e-18	0.262395	0.773	0.661	1.42966e-13	2	6330403K07Rik
3.36277e-17	0.261687	0.717	0.554	6.54563e-13	2	Gsdmd
1.87148e-15	0.261547	0.872	0.826	3.64284e-11	2	Emp3
1.79172e-12	0.261526	0.918	0.868	3.48758e-08	2	Sh3bgrl3
3.73468e-16	0.260247	0.641	0.486	7.26955e-12	2	Hoxc5
4.11258e-16	0.259957	0.632	0.458	8.00513e-12	2	Plekhg3
1.40358e-11	0.259861	0.796	0.723	2.73206e-07	2	Vat1
4.76977e-14	0.259347	0.895	0.821	9.28435e-10	2	Sptlc2
1.86242e-15	0.25917	0.336	0.155	3.6252e-11	2	Nefm
5.40568e-18	0.259168	0.901	0.855	1.05221e-13	2	Bicc1
1.25802e-08	0.25864	0.72	0.671	0.000244873	2	Smim1
2.265e-20	0.258333	0.605	0.4	4.40883e-16	2	S100a1
7.8821e-18	0.257651	0.776	0.675	1.53425e-13	2	Reck
3.08531e-12	0.257103	0.914	0.882	6.00556e-08	2	Lgmn
8.19677e-11	0.257007	0.533	0.373	1.5955e-06	2	Cdh8
7.61303e-19	0.256398	0.645	0.449	1.48188e-14	2	C77080
8.56936e-18	0.256343	0.954	0.921	1.66803e-13	2	Pdxdc1
1.39857e-10	0.256054	0.806	0.765	2.72232e-06	2	Kalrn
4.42406e-14	0.255486	0.918	0.892	8.61143e-10	2	Sh3pxd2b
4.10753e-18	0.255476	0.678	0.512	7.99531e-14	2	Aebp1
2.66094e-16	0.255402	0.763	0.662	5.17952e-12	2	Cachd1
1.37498e-12	0.254963	0.928	0.875	2.6764e-08	2	Scarf2
5.78037e-24	0.254704	0.431	0.196	1.12515e-19	2	Hoxb6
2.30691e-18	0.254396	0.474	0.267	4.4904e-14	2	Col4a5
1.1598e-16	0.253919	0.74	0.593	2.25756e-12	2	Rassf8
2.68741e-22	0.253623	0.572	0.357	5.23104e-18	2	Sardh
2.42005e-10	0.253291	0.816	0.784	4.71063e-06	2	Bcl2l11
2.77356e-21	0.253288	0.967	0.948	5.39873e-17	2	Mfap2
9.77496e-13	0.252428	0.806	0.715	1.9027e-08	2	Mov10
1.70025e-50	0.252321	0.401	0.097	3.30954e-46	2	Crb2
1.5463e-19	0.252229	0.342	0.148	3.00987e-15	2	Actg2
1.1258e-12	0.252132	0.704	0.584	2.19137e-08	2	Srpx
5.42207e-14	0.252111	0.776	0.699	1.05541e-09	2	Tmem176a
7.46641e-14	0.251899	0.911	0.867	1.45334e-09	2	Selenon
5.17851e-15	0.251575	0.891	0.858	1.008e-10	2	Smo
4.32892e-19	0.251469	0.602	0.398	8.42624e-15	2	Trabd2b
1.39178e-10	0.251272	0.691	0.61	2.70911e-06	2	Sox4

## Sheet: Undefined_2
p_val	avg_log2FC	pct.1	pct.2	p_val_adj	cluster	gene
2.07271e-05	0.393121	0.454	0.606	0.403453	3	Inpp4a
0.00563466	0.33729	0.642	0.757	1	3	Exosc2
0.000293712	0.298483	0.908	0.946	1	3	Col4a2
9.51229e-09	0.295684	0.867	0.854	0.000185157	3	Notch1
7.25335e-06	0.292557	0.982	0.966	0.141186	3	Mybph
2.87381e-10	0.277897	0.956	0.954	5.59388e-06	3	Rbm24

## Sheet: Crural Diaphragm
p_val	avg_log2FC	pct.1	pct.2	p_val_adj	cluster	gene
3.50686e-59	0.734071	1	0.965	6.8261e-55	4	Eno3
6.23833e-56	0.718208	1	0.991	1.21429e-51	4	Myh8
1.77955e-109	0.711251	0.933	0.267	3.46389e-105	4	Crlf1
7.83961e-56	0.69614	1	0.87	1.52598e-51	4	Tm6sf1
1.14842e-47	0.679707	1	0.964	2.2354e-43	4	Atp2a1
1.91462e-52	0.679236	1	0.931	3.7268e-48	4	Klhl41
1.73957e-56	0.675904	1	0.976	3.38608e-52	4	Myl1
1.01643e-46	0.65975	1	0.845	1.97849e-42	4	Casq1
3.04768e-41	0.657735	1	0.893	5.93232e-37	4	Arhgap36
2.97496e-49	0.645694	1	0.918	5.79077e-45	4	Cox6a2
2.24082e-47	0.618274	1	0.987	4.36176e-43	4	Tnnc2
2.68013e-71	0.612179	1	0.993	5.21686e-67	4	Cdkn1c
1.10572e-43	0.598896	1	0.931	2.15228e-39	4	Pgam2
6.89583e-42	0.592317	1	0.902	1.34227e-37	4	Chrng
6.45427e-46	0.589463	1	0.702	1.25632e-41	4	Myoz1
3.47965e-50	0.577936	1	0.928	6.77314e-46	4	Cacna2d1
4.24259e-42	0.572772	1	0.975	8.2582e-38	4	Actn2
7.13029e-34	0.568526	1	0.966	1.38791e-29	4	Ckm
3.10503e-40	0.566947	1	0.991	6.04393e-36	4	Acta1
2.18207e-37	0.558393	1	0.967	4.24741e-33	4	Tceal7
1.18697e-40	0.554175	1	0.939	2.31043e-36	4	Itgb1bp2
1.11669e-39	0.545497	1	0.981	2.17364e-35	4	Tnnt3
4.06452e-45	0.540216	1	0.913	7.9116e-41	4	Pnmal2
7.71868e-42	0.533629	1	0.779	1.50244e-37	4	Il17b
4.46053e-42	0.528631	1	0.843	8.68242e-38	4	Tmem38a
7.06467e-35	0.528109	1	0.844	1.37514e-30	4	Chrna1
4.07575e-41	0.52143	1	0.901	7.93344e-37	4	Ryr1
1.34244e-38	0.520239	1	0.989	2.61306e-34	4	Myl4
5.14366e-38	0.519482	1	0.876	1.00121e-33	4	Gamt
1.09575e-34	0.517215	1	0.836	2.13287e-30	4	Sln
1.03033e-48	0.511376	1	0.974	2.00554e-44	4	Aldoa
6.9558e-37	0.510546	1	0.906	1.35395e-32	4	Neb
5.1103e-33	0.503044	1	0.886	9.9472e-29	4	Lmcd1
1.36169e-32	0.498664	1	0.898	2.65053e-28	4	Smpx
1.5553e-37	0.497235	1	0.91	3.02739e-33	4	Nexn
2.45123e-39	0.492862	0.995	0.762	4.77133e-35	4	Hrc
1.06938e-39	0.491219	1	0.995	2.08154e-35	4	Tpm2
7.12855e-36	0.488428	1	0.919	1.38757e-31	4	Iffo1
4.02151e-37	0.484827	1	0.766	7.82787e-33	4	Srpk3
3.83486e-34	0.484629	1	0.925	7.46455e-30	4	Cdkn1a
5.72877e-31	0.47179	1	0.925	1.11511e-26	4	Unc45b
5.41465e-30	0.471435	1	0.984	1.05396e-25	4	Tnni1
1.03469e-31	0.470618	1	0.994	2.01402e-27	4	Mylpf
4.98172e-33	0.470423	1	0.964	9.69691e-29	4	Mybph
5.63275e-31	0.465769	1	0.878	1.09642e-26	4	Pygm
1.08806e-31	0.463104	1	0.83	2.11791e-27	4	Apobec2
7.45754e-33	0.454337	1	0.915	1.45161e-28	4	Ank1
5.90995e-32	0.452868	1	0.985	1.15037e-27	4	Tnnt2
2.26863e-29	0.449922	1	0.901	4.41589e-25	4	Mybpc1
2.94738e-39	0.447892	1	0.974	5.73708e-35	4	Cfl2
1.3215e-32	0.447575	0.995	0.791	2.57231e-28	4	Klhl31
1.957e-35	0.447057	0.974	0.62	3.80931e-31	4	Ache
4.37955e-33	0.443916	1	0.79	8.5248e-29	4	Fitm1
1.16489e-30	0.440453	1	0.86	2.26745e-26	4	Ldb3
4.00137e-32	0.439939	0.995	0.781	7.78867e-28	4	Ksr1
8.72795e-31	0.436892	0.99	0.696	1.6989e-26	4	Myf6
2.89688e-40	0.434855	0.99	0.678	5.63878e-36	4	Shisal1
3.18314e-33	0.430852	0.99	0.787	6.19597e-29	4	Inka2
3.84996e-32	0.426412	0.995	0.769	7.49394e-28	4	Adssl1
8.49565e-33	0.426093	1	0.849	1.65368e-28	4	Pbxip1
1.05812e-24	0.424981	1	0.898	2.05963e-20	4	Csrp3
2.9117e-30	0.422261	1	0.896	5.66763e-26	4	Pdgfa
2.58438e-34	0.419426	1	0.884	5.03049e-30	4	Ccdc141
7.45946e-33	0.418149	0.995	0.787	1.45198e-28	4	Tceal3
2.02304e-33	0.416258	0.99	0.758	3.93786e-29	4	Fmo1
2.67368e-34	0.412227	1	0.957	5.20431e-30	4	Jpt1
2.14065e-33	0.408563	0.99	0.713	4.16677e-29	4	Cox8b
4.44333e-27	0.407697	1	0.844	8.64895e-23	4	Hspb1
7.31996e-33	0.405648	0.995	0.713	1.42483e-28	4	Txlnb
5.29356e-30	0.40449	1	0.892	1.03039e-25	4	Agl
1.86798e-26	0.401689	1	0.921	3.63602e-22	4	Arpp21
8.42946e-38	0.400709	1	0.973	1.64079e-33	4	Ybx3
2.46908e-35	0.399514	0.979	0.634	4.80607e-31	4	Sypl2
4.648e-26	0.398597	1	0.837	9.04733e-22	4	Msc
1.31018e-24	0.397306	1	0.988	2.55026e-20	4	Ttn
1.14163e-34	0.397104	0.954	0.626	2.22219e-30	4	Fbxl22
5.27917e-30	0.39615	1	0.933	1.02759e-25	4	Arl6ip5
1.5374e-31	0.39394	1	0.947	2.99255e-27	4	Igfbp2
6.56911e-28	0.391511	1	0.839	1.27868e-23	4	Reep1
9.92772e-34	0.38972	0.969	0.681	1.93243e-29	4	Speg
6.4175e-25	0.387808	1	0.791	1.24917e-20	4	Atp1b4
1.18057e-30	0.384081	0.974	0.668	2.29797e-26	4	Ampd1
2.2083e-28	0.383644	1	0.94	4.29846e-24	4	Tubb2a
1.11846e-21	0.382595	1	0.935	2.17708e-17	4	Casq2
2.79246e-33	0.37984	0.995	0.718	5.43553e-29	4	Rgs2
2.45035e-29	0.379019	1	0.927	4.76961e-25	4	Prkaca
8.89716e-27	0.377751	1	0.825	1.73183e-22	4	Erbb3
3.94235e-31	0.37675	0.959	0.621	7.67378e-27	4	Spon1
4.31636e-28	0.373536	0.99	0.725	8.40179e-24	4	Klhl40
5.89664e-26	0.372917	1	0.76	1.14778e-21	4	Chrnd
2.89525e-27	0.371716	1	0.913	5.63561e-23	4	Smtn
1.71454e-24	0.369829	1	0.984	3.33735e-20	4	Tubb6
1.06566e-24	0.369617	1	0.942	2.07431e-20	4	Klhl13
7.9967e-28	0.368876	1	0.83	1.55656e-23	4	Nectin3
1.2153e-24	0.368296	1	0.968	2.36558e-20	4	Gatm
8.20349e-26	0.366101	1	0.907	1.59681e-21	4	Ehbp1l1
7.21908e-25	0.365845	1	0.84	1.40519e-20	4	Lmod3
1.36554e-27	0.364483	1	0.912	2.65802e-23	4	Pfkm
1.09947e-23	0.363769	1	0.957	2.14013e-19	4	Cryab
2.07285e-27	0.362916	0.99	0.745	4.0348e-23	4	Cacng6
2.40456e-24	0.362764	1	0.978	4.68047e-20	4	Bin1
8.95712e-26	0.362366	0.99	0.787	1.7435e-21	4	Mypn
1.89371e-28	0.358321	1	0.946	3.68611e-24	4	Col4a1
3.13214e-20	0.357281	1	0.929	6.09671e-16	4	Smyd1
3.20091e-25	0.353536	1	0.883	6.23057e-21	4	Mamstr
2.66967e-34	0.353216	0.969	0.605	5.19652e-30	4	Best3
8.6167e-29	0.353075	1	0.837	1.67724e-24	4	Nav2
1.71502e-25	0.352377	0.99	0.753	3.33828e-21	4	Asb2
8.05251e-25	0.351914	1	0.82	1.56742e-20	4	Zfp568
2.65904e-25	0.351788	0.995	0.903	5.17581e-21	4	Aamdc
1.31815e-23	0.350966	0.99	0.775	2.56578e-19	4	Cav3
1.14541e-21	0.350941	1	0.897	2.22954e-17	4	Tmod1
2.75725e-28	0.350843	1	0.969	5.36698e-24	4	Gpi1
3.08963e-25	0.348212	0.99	0.821	6.01396e-21	4	Myo18b
1.46906e-28	0.348083	0.959	0.654	2.85953e-24	4	Nrap
8.93204e-25	0.347197	0.99	0.787	1.73862e-20	4	Traf3ip3
3.51357e-34	0.342834	1	0.982	6.83917e-30	4	Capn6
2.10851e-25	0.341693	1	0.881	4.10421e-21	4	Dmpk
1.74249e-27	0.337086	0.985	0.726	3.39175e-23	4	Gmpr
4.03367e-24	0.337049	1	0.776	7.85155e-20	4	Chrnb1
9.00345e-22	0.334565	1	0.826	1.75252e-17	4	Alpk3
1.34388e-23	0.334341	0.995	0.756	2.61586e-19	4	Jph2
2.2372e-19	0.333851	1	0.963	4.35472e-15	4	Myog
1.59476e-27	0.332082	0.969	0.641	3.10419e-23	4	Myh6
4.41391e-22	0.331453	1	0.873	8.59167e-18	4	Cap2
2.19092e-33	0.331297	0.892	0.491	4.26462e-29	4	Ckmt2
2.77612e-25	0.330882	0.995	0.732	5.40371e-21	4	Trim54
4.08061e-26	0.328986	0.985	0.708	7.9429e-22	4	Prr32
1.78205e-27	0.326938	0.995	0.699	3.46876e-23	4	Magel2
4.03319e-22	0.326428	0.979	0.735	7.85061e-18	4	Sntb1
1.02632e-27	0.3257	0.985	0.669	1.99774e-23	4	Art1
1.43267e-26	0.325392	0.964	0.695	2.78869e-22	4	Usp2
7.42374e-22	0.325056	0.995	0.727	1.44503e-17	4	Myh1
3.78971e-22	0.323999	0.985	0.747	7.37667e-18	4	Synpo2
1.50047e-19	0.321786	0.995	0.797	2.92066e-15	4	Hspb7
2.21381e-23	0.320881	1	0.843	4.30919e-19	4	Hacd1
7.39271e-19	0.319887	1	0.864	1.43899e-14	4	Myot
2.44475e-23	0.319091	0.995	0.864	4.75871e-19	4	Rb1
1.02453e-21	0.318408	0.974	0.803	1.99425e-17	4	Shroom3
5.52974e-28	0.316986	1	0.997	1.07636e-23	4	Igfbp5
1.64454e-21	0.316085	1	0.907	3.20111e-17	4	Gpc1
4.82656e-22	0.315716	1	0.863	9.3949e-18	4	Ank3
1.65468e-22	0.314922	1	0.8	3.22083e-18	4	Pdlim5
6.41197e-27	0.314763	0.979	0.655	1.24809e-22	4	Ky
1.01582e-18	0.310896	1	0.944	1.97729e-14	4	Mef2c
8.62682e-22	0.310735	1	0.941	1.67921e-17	4	Maged2
1.00053e-20	0.309129	1	0.894	1.94754e-16	4	Myom2
2.53821e-23	0.308711	1	0.847	4.94063e-19	4	Trim35
5.03786e-35	0.308612	0.881	0.463	9.80619e-31	4	Aldh1a3
1.37998e-19	0.307824	0.995	0.837	2.68613e-15	4	Pdlim3
2.47679e-27	0.30777	0.964	0.671	4.82106e-23	4	Fzd9
1.03866e-26	0.306223	1	0.957	2.02174e-22	4	Atp5k
2.12676e-25	0.30501	0.995	0.71	4.13974e-21	4	Tmem182
2.082e-18	0.303106	1	0.931	4.05261e-14	4	Spg21
1.03881e-22	0.302778	0.995	0.853	2.02204e-18	4	Nipsnap2
9.16271e-23	0.301734	0.995	0.906	1.78352e-18	4	Smtnl2
5.88779e-19	0.298971	1	0.972	1.14606e-14	4	AW551984
5.24442e-19	0.296577	1	0.839	1.02083e-14	4	Fndc5
9.93422e-19	0.296316	0.995	0.829	1.9337e-14	4	Bex1
3.4128e-27	0.295694	0.938	0.591	6.64302e-23	4	Mstn
1.24532e-19	0.294905	0.995	0.79	2.42402e-15	4	Sytl2
5.94937e-19	0.294581	1	0.761	1.15805e-14	4	Tnni2
4.63849e-23	0.293357	0.974	0.723	9.02883e-19	4	Ptges3l
2.55274e-16	0.292888	1	0.994	4.96892e-12	4	Myh3
8.03963e-25	0.292718	0.979	0.676	1.56491e-20	4	Grip2
1.74734e-19	0.292427	0.979	0.805	3.40119e-15	4	Sgcg
4.68797e-15	0.29209	1	0.99	9.12514e-11	4	Tnnt1
7.23427e-20	0.29202	1	0.847	1.40815e-15	4	Zbtb18
7.07032e-26	0.291663	0.974	0.719	1.37624e-21	4	Abcc9
6.05125e-28	0.291564	0.948	0.604	1.17788e-23	4	Wnk2
7.46184e-20	0.290802	0.99	0.855	1.45245e-15	4	Gas6
2.20793e-20	0.290264	0.99	0.837	4.29774e-16	4	Stim2
3.67285e-22	0.290087	1	0.936	7.14921e-18	4	Plec
1.01199e-26	0.289642	0.974	0.681	1.96983e-22	4	Ppfia4
6.63969e-22	0.288818	1	0.982	1.29242e-17	4	Prkar1a
5.15738e-21	0.288666	0.99	0.711	1.00388e-16	4	Trim72
5.61163e-21	0.288024	0.985	0.783	1.0923e-16	4	Sept4
1.03263e-16	0.287294	1	0.818	2.01001e-12	4	Myoz2
6.22231e-23	0.286922	1	0.978	1.21117e-18	4	Atp2a2
2.57807e-20	0.286857	1	0.939	5.01821e-16	4	Zfp106
1.53201e-21	0.286762	0.979	0.765	2.98206e-17	4	Cep350
2.3806e-36	0.286733	0.923	0.464	4.63384e-32	4	Capn3
1.30067e-21	0.286554	1	0.955	2.53176e-17	4	Svbp
3.3315e-20	0.286306	1	0.852	6.48477e-16	4	Cand2
5.44464e-20	0.285858	0.995	0.776	1.0598e-15	4	Fbxo17
9.90444e-25	0.284299	1	0.979	1.9279e-20	4	Atp5b
2.20307e-18	0.283957	1	0.898	4.28827e-14	4	Zdbf2
3.99076e-26	0.283371	0.969	0.631	7.76801e-22	4	Myo16
1.88407e-19	0.282683	0.995	0.84	3.66735e-15	4	Lrrfip1
3.23435e-14	0.28241	1	0.95	6.29566e-10	4	Rbm24
1.87623e-21	0.281475	1	0.773	3.65209e-17	4	Rab40b
3.60282e-19	0.27969	1	0.864	7.01289e-15	4	Dag1
1.10827e-16	0.27818	1	0.925	2.15724e-12	4	Tspan9
7.20112e-16	0.276478	1	0.912	1.4017e-11	4	Ablim3
1.32005e-19	0.275961	0.985	0.765	2.56947e-15	4	Rrad
5.02077e-18	0.274924	1	0.82	9.77292e-14	4	Ehd4
6.88487e-27	0.274583	0.918	0.537	1.34014e-22	4	Plaat3
1.73433e-21	0.273706	0.969	0.67	3.37587e-17	4	Stac3
1.43287e-18	0.272612	0.99	0.844	2.78909e-14	4	Ank2
3.34184e-23	0.27163	0.938	0.647	6.50488e-19	4	Mtcl1
1.47115e-29	0.271575	1	0.979	2.8636e-25	4	Csnk1a1
5.30786e-22	0.27039	0.959	0.629	1.03318e-17	4	Cacng1
2.78667e-23	0.270223	1	0.979	5.42425e-19	4	Atp5g3
5.56544e-23	0.269819	0.969	0.674	1.08331e-18	4	Macrod1
9.31872e-23	0.268838	0.964	0.675	1.81389e-18	4	Itga7
2.70644e-16	0.268809	1	0.87	5.26808e-12	4	Rgmb
5.83983e-17	0.268557	1	0.913	1.13672e-12	4	Fam171a2
1.37689e-14	0.267595	1	0.982	2.68011e-10	4	Des
1.03344e-12	0.267211	1	0.965	2.01158e-08	4	Myh7
2.17843e-21	0.266571	0.948	0.64	4.24031e-17	4	Dpysl5
9.14671e-22	0.266463	0.933	0.614	1.78041e-17	4	Camk2a
6.3167e-49	0.265879	1	0.998	1.22955e-44	4	Dlk1
2.12995e-17	0.264362	0.99	0.83	4.14595e-13	4	Mymx
5.28336e-19	0.264192	0.99	0.738	1.02841e-14	4	Mylk4
2.78718e-19	0.263949	1	0.767	5.42525e-15	4	Dcx
9.67793e-21	0.263917	0.985	0.773	1.88381e-16	4	Fxyd1
3.80666e-14	0.263479	1	0.929	7.40966e-10	4	Acta2
1.22975e-23	0.262652	0.918	0.557	2.39372e-19	4	Myzap
1.04603e-19	0.261252	0.995	0.785	2.0361e-15	4	Pde4dip
5.53902e-26	0.260732	0.861	0.506	1.07817e-21	4	Tbx15
9.46226e-26	0.260697	0.907	0.532	1.84183e-21	4	Hspb3
2.2665e-17	0.260012	1	0.836	4.41174e-13	4	Purb
3.1313e-22	0.258493	1	0.947	6.09508e-18	4	Tspan3
9.64533e-18	0.258265	1	0.827	1.87746e-13	4	Cdc34
9.7003e-16	0.258142	1	0.886	1.88816e-11	4	Clcn5
2.13105e-17	0.257002	0.979	0.736	4.14809e-13	4	Trdn
8.15266e-14	0.256632	0.985	0.772	1.58691e-09	4	Scn3b
3.64505e-18	0.256496	1	0.887	7.09508e-14	4	Tmem259
3.43079e-21	0.256234	0.933	0.633	6.67803e-17	4	Sgca
1.73754e-16	0.255865	0.99	0.765	3.38213e-12	4	Tead4
2.39864e-16	0.252482	1	0.948	4.66896e-12	4	Fgfrl1
7.78847e-18	0.252454	0.985	0.761	1.51603e-13	4	Jsrp1
2.2298e-14	0.252378	1	0.877	4.3403e-10	4	Gtf2f1
5.27845e-19	0.251903	0.979	0.808	1.02745e-14	4	Gpc4
2.47626e-16	0.250887	0.995	0.873	4.82003e-12	4	Tacc1

## Sheet: Undefined_3
p_val	avg_log2FC	pct.1	pct.2	p_val_adj	cluster	gene
0.000283543	0.66026	0.509	0.761	1	5	Smarcal1
1.58405e-06	0.522845	0.287	0.552	0.0308336	5	Baiap2
0.00488024	0.504632	0.52	0.806	1	5	Cep68
0.000320629	0.462714	0.222	0.424	1	5	Ogfod3
8.63333e-05	0.44748	0.836	0.934	1	5	Adamts9
6.38053e-05	0.430361	0.333	0.612	1	5	Rassf1
2.72018e-06	0.42224	0.263	0.539	0.0529484	5	Pwwp2a
6.23691e-05	0.421194	0.392	0.67	1	5	Slc31a1
3.15848e-05	0.419396	0.269	0.513	0.614799	5	Irak1bp1
9.33539e-07	0.416171	0.228	0.487	0.0181713	5	Cc2d2a
0.00143195	0.4159	0.474	0.786	1	5	Mlf2
0.00344354	0.414323	0.404	0.658	1	5	Cct4
0.00200644	0.413673	0.345	0.598	1	5	Knl1
9.84514e-13	0.408215	0.971	0.997	1.91636e-08	5	Ptn
0.000538238	0.400781	0.871	0.969	1	5	Vcan
0.000819202	0.398155	0.526	0.8	1	5	Ccdc34
8.9366e-06	0.397771	0.573	0.84	0.173951	5	Slc25a11
0.000930283	0.395291	0.281	0.495	1	5	Mmgt1
0.000406944	0.394758	0.363	0.652	1	5	Tbc1d5
0.00215172	0.387835	0.287	0.486	1	5	Sik2
7.47305e-05	0.387201	0.31	0.57	1	5	Zdhhc15
0.00123524	0.385532	0.532	0.785	1	5	Zfand3
0.00548606	0.385416	0.632	0.887	1	5	Ppp6r1
0.00396555	0.381264	0.45	0.681	1	5	Cd44
7.19015e-05	0.380587	0.339	0.587	1	5	Ebf3
0.000413063	0.375541	0.38	0.651	1	5	Arl5b
3.13244e-08	0.374548	0.287	0.598	0.000609729	5	Prrg1
2.96724e-05	0.372057	0.292	0.559	0.577573	5	Zbtb24
2.53641e-05	0.372054	0.211	0.427	0.493712	5	Slc25a33
0.000314325	0.367464	0.602	0.867	1	5	Tmem39a
0.00051108	0.365446	0.094	0.22	1	5	Prkcb
0.000183743	0.364578	0.462	0.751	1	5	Trp53bp2
0.000617091	0.362591	0.24	0.445	1	5	Jagn1
9.17091e-06	0.359343	0.316	0.593	0.178512	5	Jrkl
2.95756e-05	0.357689	0.322	0.583	0.575689	5	Saysd1
3.9709e-08	0.354862	0.281	0.581	0.000772936	5	Ddc
0.00151712	0.350769	0.901	0.941	1	5	Mfap4
3.10774e-05	0.349868	0.257	0.502	0.604921	5	Cd9
0.00994217	0.348598	0.538	0.785	1	5	Camsap2
0.000729452	0.348143	0.404	0.676	1	5	Cnpy4
0.00901776	0.346737	0.503	0.76	1	5	Pbx3
0.00655688	0.345295	0.427	0.682	1	5	Slc9a1
7.73464e-06	0.344841	0.357	0.649	0.150555	5	Mthfsd
0.00015099	0.341509	0.263	0.487	1	5	Pdia5
0.000110357	0.336985	0.088	0.221	1	5	Pde10a
0.000415952	0.336401	0.556	0.847	1	5	Nr1h2
0.000408731	0.335711	0.433	0.704	1	5	Sgo1
1.67173e-06	0.334044	0.31	0.591	0.0325403	5	Wdr73
1.73875e-06	0.33346	0.275	0.549	0.0338449	5	Scfd2
3.734e-06	0.329834	0.251	0.504	0.0726823	5	Ifi27
0.000395656	0.329701	0.152	0.307	1	5	Tbc1d12
3.2109e-05	0.327299	0.421	0.704	0.625002	5	Exosc9
0.000172121	0.324702	0.24	0.447	1	5	Mcts1
0.000108333	0.321864	0.497	0.786	1	5	Arid5b
0.0046269	0.32171	0.246	0.412	1	5	C3ar1
0.00115358	0.320765	0.404	0.656	1	5	Elp5
9.10263e-05	0.320712	0.269	0.501	1	5	4931414P19Rik
0.00530492	0.320627	0.374	0.617	1	5	Lipa
0.00133218	0.319294	0.912	0.985	1	5	Flna
0.00146786	0.318114	0.439	0.683	1	5	Pdgfc
0.00497769	0.317456	0.854	0.95	1	5	Igf1
0.000208351	0.31735	0.292	0.526	1	5	Trim26
0.00332643	0.316784	0.287	0.469	1	5	Rab34
0.00165086	0.316029	0.363	0.608	1	5	Lamtor4
3.41651e-05	0.314516	0.409	0.714	0.665023	5	Uba5
0.0095926	0.314301	0.292	0.466	1	5	Shprh
0.000535161	0.313351	0.38	0.628	1	5	Hlx
0.00128547	0.312642	0.357	0.568	1	5	Abi3bp
6.05207e-05	0.312157	0.216	0.429	1	5	Tgfbrap1
5.81238e-06	0.311575	0.257	0.511	0.113138	5	Rnf215
2.84173e-05	0.310748	0.386	0.661	0.553143	5	Zdhhc7
0.000118176	0.310701	0.345	0.612	1	5	Lgals8
0.0068258	0.31037	0.55	0.783	1	5	Tgfbr2
1.64743e-08	0.309797	0.345	0.687	0.000320673	5	Ppil3
7.4748e-06	0.307389	0.421	0.723	0.145497	5	Kif1bp
0.00265373	0.306338	0.497	0.762	1	5	Gpatch8
0.000726805	0.305264	0.211	0.372	1	5	Slit3
1.46203e-05	0.305076	0.38	0.679	0.284584	5	Agpat5
5.23625e-05	0.303636	0.263	0.499	1	5	2300009A05Rik
0.00711707	0.303312	0.135	0.242	1	5	Ptges
0.00146596	0.301718	0.433	0.674	1	5	Vwa5a
0.0013012	0.301565	0.497	0.757	1	5	Sec24c
0.00102583	0.300942	0.392	0.661	1	5	Mllt10
0.000325718	0.300876	0.462	0.743	1	5	Smad4
0.00208411	0.300568	0.263	0.449	1	5	Fkbpl
0.00607588	0.298971	0.573	0.825	1	5	Fbxo3
0.00277193	0.297183	0.532	0.818	1	5	Rab28
0.00864736	0.295778	0.421	0.667	1	5	Rmc1
0.00434843	0.295486	0.234	0.398	1	5	Capn5
0.000975452	0.295457	0.275	0.481	1	5	Cebpd
0.00414091	0.295154	0.474	0.748	1	5	Cwc27
0.000788837	0.293661	0.427	0.696	1	5	Npc1
0.00396581	0.293555	0.38	0.618	1	5	Coprs
0.00724157	0.292254	0.526	0.78	1	5	Kmt2e
0.0006484	0.291648	0.14	0.28	1	5	Alkbh4
7.63866e-06	0.291196	0.526	0.84	0.148687	5	Pip4k2b
6.87439e-06	0.290415	0.246	0.496	0.13381	5	Sco1
0.00856141	0.290156	0.38	0.587	1	5	Bmp4
0.00350343	0.288882	0.357	0.583	1	5	Zfp57
0.00302229	0.288117	0.439	0.714	1	5	Psmd5
0.00322578	0.287694	0.509	0.776	1	5	Arhgap21
7.3651e-06	0.287478	0.427	0.746	0.143362	5	Fem1c
1.50882e-05	0.287134	0.094	0.259	0.293693	5	Gsdme
0.00390323	0.286477	0.292	0.476	1	5	Zfp945
0.00188645	0.286223	0.181	0.327	1	5	Abi3
0.00872864	0.285926	0.433	0.687	1	5	Pias1
4.45763e-05	0.284931	0.608	0.871	0.867678	5	Nadk
6.69644e-06	0.284754	0.175	0.387	0.130346	5	Birc3
5.91423e-05	0.284518	0.374	0.653	1	5	Prkd2
4.95492e-07	0.283885	0.327	0.628	0.00964475	5	Tbc1d2b
0.0057997	0.283874	0.409	0.638	1	5	L3mbtl3
1.87571e-06	0.283867	0.246	0.506	0.0365106	5	Abca3
9.16678e-06	0.283194	0.222	0.461	0.178431	5	Nol6
0.000550323	0.282247	0.129	0.275	1	5	Inava
0.00263479	0.281985	0.099	0.202	1	5	Hid1
1.08975e-05	0.280955	0.977	0.999	0.212119	5	Igfbp5
0.000691188	0.280763	0.368	0.624	1	5	Ifnar2
0.00105902	0.279726	0.38	0.656	1	5	Prpf6
0.00121694	0.279621	0.526	0.782	1	5	Farp1
0.000417818	0.279342	0.251	0.444	1	5	Osr2
0.00307523	0.278894	0.31	0.536	1	5	Zfyve9
0.00112979	0.278733	0.135	0.269	1	5	Uap1l1
0.000524732	0.278136	0.345	0.599	1	5	Sephs2
0.000816979	0.276764	0.374	0.623	1	5	Zfp317
1.91759e-07	0.276683	0.322	0.64	0.00373259	5	Iqce
3.014e-11	0.275229	0.175	0.487	5.86675e-07	5	Zfp787
0.00251888	0.274661	0.339	0.573	1	5	Rbfa
8.22016e-06	0.27327	0.211	0.435	0.160005	5	Ptp4a1.1
0.000533057	0.272934	0.292	0.51	1	5	Snx30
0.000139669	0.272867	0.129	0.278	1	5	Ankrd54
9.35855e-05	0.272609	0.333	0.587	1	5	Ube3b
0.000157036	0.270812	0.327	0.605	1	5	9430015G10Rik
0.00503102	0.269217	0.421	0.671	1	5	Abhd8
0.000476817	0.267911	0.222	0.413	1	5	Pomk
0.000144851	0.26769	0.398	0.678	1	5	Golph3l
0.000405213	0.266379	0.532	0.783	1	5	Pip5k1a
0.000129592	0.265935	0.515	0.79	1	5	4933434E20Rik
1.36964e-05	0.265628	0.62	0.883	0.266601	5	Tnk2
0.000137599	0.265339	0.339	0.619	1	5	Gmeb1
1.85016e-07	0.264771	0.205	0.462	0.00360133	5	Cd302
5.50399e-05	0.264498	0.24	0.472	1	5	Bet1l
0.00149759	0.264119	0.298	0.515	1	5	Cfap97
3.19e-05	0.263561	0.082	0.228	0.620934	5	Gm10260
0.0037549	0.263557	0.181	0.311	1	5	Pdxk
2.57625e-06	0.26253	0.199	0.428	0.0501467	5	Ap3s1
0.000743518	0.262101	0.368	0.622	1	5	Mettl5
1.12343e-06	0.262004	0.316	0.619	0.0218675	5	Nip7
2.75015e-05	0.261846	0.094	0.247	0.535317	5	Arfgef3
0.00111584	0.261602	0.526	0.793	1	5	Uba6
1.84497e-06	0.261464	0.152	0.376	0.0359124	5	Dera
0.00239697	0.261105	0.199	0.353	1	5	Epas1
0.000696444	0.260892	0.304	0.52	1	5	Gpc2
0.00265918	0.260859	0.327	0.56	1	5	Spice1
1.62876e-05	0.260747	0.058	0.201	0.317039	5	Smagp
0.000119689	0.259746	0.579	0.847	1	5	Prpf40b
8.25368e-05	0.259632	0.456	0.735	1	5	Rdh10
0.0017172	0.258943	0.17	0.32	1	5	Pwwp2b
0.000312298	0.258415	0.129	0.279	1	5	Polq
0.00142603	0.258083	0.164	0.307	1	5	Kcnk1
0.00673171	0.258042	0.48	0.758	1	5	Zcchc8
0.00010865	0.257613	0.444	0.717	1	5	Zranb1
0.000146781	0.257167	0.228	0.438	1	5	Pcbp3
0.0086054	0.257016	0.567	0.838	1	5	2410002F23Rik
0.00507213	0.257009	0.047	0.123	1	5	Hhipl1
5.2156e-05	0.256895	0.164	0.349	1	5	Pqlc2
0.000688227	0.256333	0.456	0.723	1	5	Gm266
0.00215987	0.255869	0.105	0.215	1	5	Smpdl3b
0.000622137	0.255831	0.205	0.37	1	5	Cacng4
2.07914e-05	0.255696	0.977	0.996	0.404705	5	Sparc
9.83963e-07	0.25568	0.152	0.363	0.0191528	5	Loxl3
2.00396e-05	0.255256	0.316	0.58	0.390071	5	Gtpbp2
1.32665e-07	0.254778	0.234	0.513	0.00258232	5	Hps5
0.00781755	0.254108	0.275	0.46	1	5	Fbxl4
0.000301596	0.253539	0.497	0.762	1	5	Eng
0.000725429	0.252838	0.374	0.63	1	5	Sh3bp1
0.000445939	0.252732	0.409	0.693	1	5	Skap2
2.03935e-07	0.252701	0.304	0.628	0.0039696	5	E4f1
0.00256563	0.25235	0.427	0.681	1	5	Trappc2l
0.000178211	0.252339	0.626	0.859	1	5	Sec62
2.36905e-06	0.251887	0.515	0.823	0.0461135	5	Ndufa12
2.34731e-05	0.250685	0.322	0.6	0.456903	5	Ube2w
2.85646e-07	0.250446	0.14	0.366	0.00556009	5	Tnfaip6
3.64429e-05	0.250278	0.228	0.429	0.709362	5	Kcnma1

## Sheet: Endothelial
p_val	avg_log2FC	pct.1	pct.2	p_val_adj	cluster	gene
5.46201e-55	1.01901	0.97	0.676	1.06318e-50	6	Fabp4
6.66613e-48	0.844053	0.97	0.802	1.29756e-43	6	Cdh5
1.11503e-53	0.81926	0.964	0.687	2.17041e-49	6	Cd93
1.24515e-35	0.698008	0.94	0.778	2.42369e-31	6	Plxnd1
1.66734e-45	0.693494	0.988	0.826	3.24548e-41	6	Cav1
9.88327e-43	0.615597	0.899	0.595	1.92378e-38	6	Tmem255a
5.59793e-43	0.60712	1	0.947	1.08964e-38	6	Col4a1
6.33068e-29	0.596433	0.94	0.749	1.23227e-24	6	Egfl7
9.13338e-37	0.583252	0.958	0.793	1.77781e-32	6	Cd34
6.25066e-31	0.579538	0.958	0.852	1.21669e-26	6	Sparcl1
2.3635e-34	0.568587	0.917	0.725	4.60055e-30	6	Kdr
2.10353e-29	0.523509	1	0.915	4.09451e-25	6	Cavin2
5.14697e-31	0.513407	1	0.917	1.00186e-26	6	Ptp4a3
1.19098e-33	0.496597	0.905	0.595	2.31825e-29	6	Adgrf5
2.09282e-32	0.481561	0.833	0.51	4.07367e-28	6	Pecam1
6.77731e-35	0.435879	0.786	0.401	1.3192e-30	6	Gpihbp1
8.54236e-24	0.432704	0.881	0.661	1.66277e-19	6	Col15a1
2.32513e-20	0.429322	0.976	0.903	4.52587e-16	6	Tagln2
3.89468e-27	0.424087	0.857	0.604	7.581e-23	6	Rasip1
1.82005e-28	0.420131	0.923	0.691	3.54274e-24	6	Pdgfb
8.1693e-25	0.413089	0.935	0.728	1.59015e-20	6	Eng
1.24394e-28	0.408985	0.994	0.938	2.42132e-24	6	Col4a2
5.47986e-20	0.407079	0.958	0.817	1.06666e-15	6	Cd36
6.70153e-18	0.400762	0.905	0.795	1.30445e-13	6	Gng11
5.20267e-34	0.397554	0.738	0.361	1.0127e-29	6	Robo4
1.59935e-29	0.397122	0.917	0.605	3.11314e-25	6	Ecscr
8.81337e-23	0.387394	0.792	0.508	1.71552e-18	6	Esam
1.83846e-19	0.382489	0.911	0.742	3.57857e-15	6	Tspan18
4.68925e-22	0.377798	0.976	0.898	9.12763e-18	6	Ehd2
1.02609e-31	0.376875	0.744	0.391	1.99728e-27	6	Arhgef15
1.1754e-26	0.369703	0.738	0.396	2.28792e-22	6	Klhl4
3.35266e-25	0.368391	0.804	0.492	6.52595e-21	6	Cav2
1.1598e-32	0.361831	0.679	0.297	2.25756e-28	6	Dach1
5.08287e-18	0.361296	0.982	0.87	9.89381e-14	6	Fabp5
7.55722e-26	0.355695	0.887	0.585	1.47101e-21	6	Arap3
3.29263e-27	0.35464	0.732	0.405	6.40911e-23	6	Prex2
5.60163e-19	0.34959	0.839	0.616	1.09036e-14	6	Dok4
1.28788e-21	0.346761	0.845	0.582	2.50685e-17	6	Abca8a
7.7851e-24	0.345123	1	0.965	1.51537e-19	6	Fkbp1a
9.73693e-29	0.341596	0.69	0.336	1.89529e-24	6	Sox7
3.69401e-21	0.331626	0.994	0.947	7.1904e-17	6	Lamb1
6.17414e-21	0.330951	0.714	0.421	1.2018e-16	6	Gimap6
2.10053e-18	0.326449	0.839	0.584	4.08869e-14	6	Gask1b
2.68963e-16	0.325598	0.798	0.582	5.23537e-12	6	Tmem88
1.75632e-14	0.316395	0.97	0.915	3.41867e-10	6	Col6a6
3.11031e-16	0.316047	0.976	0.89	6.05422e-12	6	Cotl1
1.31836e-14	0.316021	0.952	0.797	2.56619e-10	6	Afap1l1
3.8816e-16	0.315592	0.952	0.784	7.55554e-12	6	Sema6d
2.00731e-18	0.313084	0.827	0.549	3.90724e-14	6	Cxcr4
3.472e-15	0.312063	0.94	0.816	6.75824e-11	6	Ets2
4.15665e-16	0.309884	0.702	0.465	8.09092e-12	6	Efna1
7.1261e-10	0.306002	1	0.967	1.38709e-05	6	Ckm
5.05256e-13	0.305485	0.94	0.735	9.8348e-09	6	Pde2a
1.46975e-27	0.295435	0.732	0.356	2.86086e-23	6	Ctla2a
3.17049e-22	0.294206	0.685	0.355	6.17136e-18	6	Cldn5
1.91807e-12	0.286242	0.833	0.648	3.73352e-08	6	Trp53i11
2.16327e-16	0.284855	0.756	0.553	4.2108e-12	6	Arhgap18
9.09053e-14	0.283016	0.958	0.786	1.76947e-09	6	Dysf
2.8577e-28	0.282763	0.762	0.386	5.56251e-24	6	Rasgrp3
6.94529e-14	0.27822	0.732	0.494	1.3519e-09	6	Plvap
1.49164e-13	0.278106	0.958	0.843	2.90347e-09	6	Lrig1
4.14607e-14	0.277072	0.94	0.785	8.07033e-10	6	Sipa1
7.07262e-16	0.276544	0.78	0.523	1.37669e-11	6	Gja4
1.57891e-21	0.276185	0.673	0.346	3.07336e-17	6	Emcn
5.40365e-23	0.275872	1	0.989	1.05182e-18	6	Hist1h2bj
1.47955e-17	0.274587	0.756	0.464	2.87994e-13	6	Itga1
1.47912e-15	0.274244	0.708	0.471	2.87911e-11	6	Unc5b
1.02614e-18	0.27345	0.768	0.485	1.99738e-14	6	Mfng
5.35214e-08	0.2726	1	0.991	0.00104179	6	Myh8
2.4124e-29	0.270675	1	0.997	4.69573e-25	6	Tmsb4x
1.45129e-09	0.267742	0.946	0.847	2.82494e-05	6	Ssu72
5.00635e-10	0.267453	0.97	0.841	9.74487e-06	6	Msc
1.54757e-14	0.265844	0.994	0.969	3.01235e-10	6	Igfbp3
3.34187e-12	0.265234	0.964	0.847	6.50495e-08	6	Notch1
7.7759e-25	0.265148	1	0.996	1.51358e-20	6	Mest
4.30061e-24	0.264964	0.667	0.331	8.37113e-20	6	Pcdh1
1.20208e-14	0.264113	0.976	0.822	2.33985e-10	6	S100a16
5.54189e-13	0.263211	0.905	0.819	1.07873e-08	6	Msn
1.74451e-08	0.262823	0.988	0.895	0.000339569	6	Arhgap36
5.70216e-09	0.262785	0.917	0.845	0.000110992	6	Emilin3
2.26485e-11	0.262566	0.821	0.653	4.40853e-07	6	Shank3
3.16984e-12	0.262381	0.845	0.604	6.17009e-08	6	Rasgrp2
2.88332e-15	0.260555	1	0.965	5.61237e-11	6	Calm1
1.55355e-15	0.260099	0.845	0.63	3.02399e-11	6	Ccdc85b
5.49329e-12	0.25915	0.827	0.652	1.06927e-07	6	Mcam
1.41996e-12	0.25679	0.899	0.741	2.76395e-08	6	Uaca
2.36543e-15	0.256257	0.976	0.921	4.60431e-11	6	Hspg2
8.17161e-20	0.254639	0.583	0.281	1.5906e-15	6	Gimap4
8.79855e-15	0.251636	0.798	0.571	1.71264e-10	6	Sh3bp5
8.24066e-18	0.251273	0.786	0.485	1.60404e-13	6	Fgd5

## Sheet: Muscle Center_NMJ
p_val	avg_log2FC	pct.1	pct.2	p_val_adj	cluster	gene
3.48048e-72	0.960733	1	0.983	6.77475e-68	7	Prkar1a
1.05504e-54	0.882951	0.993	0.848	2.05364e-50	7	Chrna1
6.24841e-50	0.854758	1	0.904	1.21625e-45	7	Chrng
1.8018e-51	0.828143	0.938	0.605	3.5072e-47	7	Ufsp1
2.57822e-41	0.815933	0.938	0.65	5.0185e-37	7	Myh6
3.24054e-44	0.813663	1	0.895	6.3077e-40	7	Arhgap36
6.47582e-43	0.813098	0.966	0.778	1.26052e-38	7	Scn3b
1.1747e-46	0.791563	0.966	0.663	2.28654e-42	7	Ky
1.33593e-48	0.786255	1	0.965	2.60039e-44	7	Atp2a1
1.78879e-45	0.774083	0.979	0.767	3.48187e-41	7	Chrnd
5.40393e-59	0.753955	1	0.986	1.05188e-54	7	Tnnt2
1.22315e-41	0.751781	0.993	0.834	2.38087e-37	7	Apobec2
2.6671e-43	0.744525	0.932	0.631	5.19151e-39	7	Ache
1.93213e-45	0.737183	1	0.926	3.7609e-41	7	Unc45b
4.63021e-45	0.734315	1	0.966	9.0127e-41	7	Eno3
3.03769e-44	0.730382	1	0.937	5.91285e-40	7	Casq2
2.06967e-48	0.722144	1	0.985	4.02862e-44	7	Tnni1
3.62134e-41	0.714685	1	0.933	7.04893e-37	7	Pgam2
3.13019e-40	0.709844	1	0.867	6.09292e-36	7	Myot
2.96446e-34	0.704133	1	0.967	5.77031e-30	7	Ckm
2.84127e-47	0.703495	1	0.981	5.53054e-43	7	Tnnt3
1.31168e-51	0.699651	1	0.978	2.55319e-47	7	Bin1
5.35235e-37	0.687453	1	0.88	1.04184e-32	7	Pygm
1.42123e-48	0.672216	1	0.989	2.76642e-44	7	Ttn
1.48632e-38	0.666628	1	0.932	2.89311e-34	7	Klhl41
1.08874e-40	0.662376	1	0.969	2.11923e-36	7	Gatm
7.11446e-44	0.661197	1	0.987	1.38483e-39	7	Tnnc2
3.06194e-37	0.660494	1	0.991	5.96007e-33	7	Myh8
7.53882e-41	0.659852	1	0.965	1.46743e-36	7	Mybph
8.60756e-39	0.654924	1	0.92	1.67546e-34	7	Cox6a2
9.16498e-41	0.649946	1	0.99	1.78396e-36	7	Tnnt1
1.28326e-39	0.649561	0.918	0.585	2.49786e-35	7	Prkaa2
1.4191e-41	0.649368	0.986	0.852	2.76227e-37	7	Etv5
3.38793e-40	0.649364	1	0.976	6.59461e-36	7	Actn2
5.29432e-44	0.647627	1	0.932	1.03054e-39	7	Spg21
3.51827e-40	0.645425	1	0.921	6.84831e-36	7	Iffo1
1.93987e-38	0.644195	0.986	0.825	3.77595e-34	7	Ehd4
2.95968e-41	0.639998	1	0.995	5.76102e-37	7	Tpm2
1.07916e-40	0.629057	0.993	0.743	2.10058e-36	7	Mylk4
1.3046e-42	0.626695	1	0.985	2.5394e-38	7	Tubb6
6.97372e-36	0.620174	1	0.922	1.35743e-31	7	Arpp21
4.12615e-31	0.617317	0.986	0.85	8.03155e-27	7	Casq1
1.65209e-36	0.61556	1	0.973	3.2158e-32	7	AW551984
1.39424e-35	0.613653	0.993	0.914	2.71389e-31	7	Ablim3
6.63294e-36	0.608889	0.979	0.739	1.2911e-31	7	Trim54
6.19411e-43	0.608438	1	0.963	1.20568e-38	7	Myog
1.73568e-40	0.603732	0.993	0.882	3.37851e-36	7	Map2k1
6.09705e-32	0.602414	0.986	0.83	1.18679e-27	7	Erbb3
7.19806e-33	0.600884	0.993	0.901	1.4011e-28	7	Smpx
1.46111e-51	0.595956	0.884	0.384	2.84404e-47	7	Ddit4l
7.44914e-38	0.591654	1	0.995	1.44997e-33	7	Mylpf
1.7846e-29	0.591297	0.952	0.781	3.47372e-25	7	Myh7b
7.19765e-36	0.581681	1	0.875	1.40102e-31	7	Cap2
2.61569e-31	0.575415	1	0.977	5.09144e-27	7	Myl1
5.94099e-29	0.570946	1	0.873	1.15641e-24	7	Tm6sf1
3.09257e-28	0.56921	0.979	0.792	6.01968e-24	7	Mypn
7.49873e-34	0.564919	1	0.951	1.45963e-29	7	Rbm24
1.04361e-23	0.561011	0.973	0.734	2.03138e-19	7	Myh1
2.52816e-30	0.558655	0.986	0.833	4.92107e-26	7	Mymx
4.34599e-31	0.558502	1	0.927	8.45946e-27	7	Cdkn1a
2.16231e-34	0.548423	1	0.989	4.20893e-30	7	Myl4
8.36187e-28	0.547511	0.979	0.71	1.62764e-23	7	Myoz1
3.72864e-28	0.545857	0.993	0.899	7.25781e-24	7	Tmod1
5.14484e-29	0.541184	0.959	0.705	1.00144e-24	7	Myf6
8.06182e-33	0.540981	0.979	0.788	1.56923e-28	7	Sept4
4.11391e-29	0.537528	1	0.991	8.00773e-25	7	Acta1
2.28558e-30	0.536055	1	0.93	4.44889e-26	7	Smyd1
2.3585e-33	0.531318	0.993	0.944	4.59081e-29	7	Klhl13
2.03731e-27	0.523999	1	0.94	3.96562e-23	7	Itgb1bp2
3.45089e-27	0.516422	1	0.976	6.71715e-23	7	Tnnc1
6.79905e-29	0.516092	0.952	0.702	1.32343e-24	7	Actn3
9.85853e-27	0.516029	0.986	0.835	1.91896e-22	7	Bcam
1.69732e-31	0.514956	0.993	0.909	3.30384e-27	7	Ehbp1l1
3.21543e-33	0.514011	1	0.963	6.25883e-29	7	Tubb2b
5.44669e-33	0.513945	1	0.929	1.0602e-28	7	Prkaca
3.31092e-26	0.513459	0.945	0.72	6.44471e-22	7	Tmem182
3.96205e-28	0.510864	0.993	0.859	7.71214e-24	7	Obscn
7.68759e-25	0.509054	1	0.903	1.49639e-20	7	Mybpc1
7.19328e-24	0.507562	0.993	0.818	1.40017e-19	7	Dusp6
8.77051e-35	0.506717	1	0.956	1.70718e-30	7	Svbp
5.14711e-24	0.50059	1	0.888	1.00188e-19	7	Lmcd1
1.02947e-24	0.500161	1	0.93	2.00386e-20	7	Tppp3
3.73317e-22	0.495994	0.979	0.826	7.26662e-18	7	Myo18b
2.31761e-24	0.495367	0.986	0.84	4.51123e-20	7	Sln
1.43285e-29	0.493385	1	0.983	2.78905e-25	7	Des
8.22858e-27	0.492365	0.979	0.792	1.60169e-22	7	Traf3ip3
2.41721e-30	0.487647	0.911	0.62	4.7051e-26	7	Musk
5.14409e-27	0.483413	0.993	0.916	1.0013e-22	7	Pnmal2
6.89592e-34	0.482811	0.932	0.564	1.34229e-29	7	Myzap
5.88307e-27	0.482105	0.918	0.674	1.14514e-22	7	Sema6b
1.58727e-23	0.481714	1	0.908	3.08962e-19	7	Neb
9.20309e-25	0.480333	0.966	0.769	1.79138e-20	7	Hrc
3.27853e-36	0.480273	0.884	0.474	6.38166e-32	7	Scn4a
1.65277e-24	0.477392	0.966	0.765	3.21712e-20	7	Fmo1
9.07435e-26	0.476257	0.986	0.775	1.76632e-21	7	Adssl1
7.713e-28	0.475812	0.986	0.927	1.50134e-23	7	Tspan9
9.75122e-26	0.475318	0.966	0.771	1.89808e-21	7	Tead4
4.41861e-27	0.468231	0.938	0.616	8.60083e-23	7	B3galt2
5.35529e-24	0.466246	0.945	0.734	1.04241e-19	7	Gmpr
8.63973e-24	0.466027	1	0.901	1.68172e-19	7	Zdbf2
2.64893e-23	0.463764	1	0.908	5.15613e-19	7	Jam3
1.3884e-28	0.462117	1	0.995	2.70251e-24	7	Myh3
1.04643e-22	0.460776	0.959	0.768	2.03688e-18	7	Jsrp1
2.00081e-32	0.457413	1	0.975	3.89458e-28	7	Cfl2
5.80313e-24	0.455303	0.979	0.841	1.12958e-19	7	Nav2
4.28201e-25	0.455079	1	0.771	8.33493e-21	7	Srpk3
1.4607e-23	0.453361	0.973	0.797	2.84324e-19	7	Afap1l1
5.67342e-22	0.452907	0.986	0.847	1.10433e-17	7	Tmem38a
1.4381e-22	0.449761	0.925	0.678	2.79926e-18	7	Ampd1
2.82805e-30	0.447262	0.993	0.958	5.5048e-26	7	Jpt1
8.21883e-27	0.446832	0.938	0.717	1.5998e-22	7	Got1
1.80702e-23	0.443458	0.993	0.883	3.51737e-19	7	Lsm6
2.84956e-23	0.441842	0.959	0.745	5.54666e-19	7	Fst
2.08816e-25	0.437017	1	0.934	4.06461e-21	7	Arl6ip5
1.91293e-20	0.436259	0.986	0.785	3.72351e-16	7	Il17b
2.56058e-20	0.435529	0.952	0.798	4.98417e-16	7	Klhl31
1.13611e-26	0.434731	1	0.974	2.21143e-22	7	Aldoa
2.64976e-20	0.434316	0.932	0.738	5.15776e-16	7	Pde2a
1.94706e-22	0.433717	0.993	0.879	3.78996e-18	7	Gamt
2.64496e-21	0.43116	0.993	0.894	5.14842e-17	7	Agl
9.94616e-22	0.43081	0.966	0.752	1.93602e-17	7	Cacng6
1.72721e-19	0.430749	0.952	0.834	3.36202e-15	7	Vgll3
5.51761e-23	0.429699	1	0.958	1.074e-18	7	Cryab
5.02533e-25	0.427093	0.959	0.709	9.7818e-21	7	Tnik
6.20442e-20	0.423337	0.986	0.823	1.20769e-15	7	Myoz2
2.15059e-21	0.422483	0.979	0.854	4.18612e-17	7	Pbxip1
4.83152e-24	0.419862	1	0.907	9.40455e-20	7	Pja1
6.0592e-23	0.416144	1	0.867	1.17942e-18	7	Dag1
5.57847e-21	0.41535	0.959	0.776	1.08585e-16	7	Shisa2
1.12305e-19	0.415042	0.986	0.851	2.18601e-15	7	Zbtb18
1.22718e-21	0.413827	1	0.993	2.38871e-17	7	Cdkn1c
5.19266e-24	0.413573	0.993	0.941	1.01075e-19	7	Tubb2a
2.74235e-20	0.413179	0.945	0.785	5.33798e-16	7	Kremen1
2.1983e-25	0.411667	1	0.979	4.27899e-21	7	Atp2a2
3.37252e-20	0.410169	0.986	0.915	6.5646e-16	7	Pfkm
2.24895e-19	0.408874	0.993	0.884	4.37758e-15	7	Dmpk
1.9445e-22	0.408598	0.932	0.669	3.78496e-18	7	Prkg1
2.5621e-25	0.408482	1	0.923	4.98714e-21	7	Thop1
2.26571e-20	0.407612	0.979	0.796	4.4102e-16	7	Fitm1
2.00244e-22	0.40749	0.918	0.6	3.89776e-18	7	Mstn
1.91761e-20	0.406594	0.979	0.863	3.73263e-16	7	Pkia
6.58689e-20	0.406494	0.932	0.72	1.28214e-15	7	1110002E22Rik
7.60177e-29	0.405243	0.904	0.561	1.47968e-24	7	Hoxd8
5.43221e-27	0.403991	0.918	0.582	1.05738e-22	7	Lynx1
2.08095e-18	0.402069	0.986	0.864	4.05057e-14	7	Ldb3
4.30254e-20	0.400935	0.973	0.807	8.3749e-16	7	Shroom3
1.24105e-18	0.399454	1	0.906	2.41571e-14	7	Synpo2l
2.71995e-19	0.396068	0.979	0.78	5.29438e-15	7	Wdr44
1.88182e-21	0.395852	0.89	0.65	3.66296e-17	7	Popdc2
1.61048e-26	0.39443	1	0.961	3.1348e-22	7	Ndn
6.21405e-18	0.389801	0.966	0.759	1.20956e-13	7	Asb2
1.71808e-17	0.389773	1	0.912	3.34424e-13	7	Nexn
7.48902e-20	0.384348	0.938	0.795	1.45774e-15	7	Akap11
2.14389e-16	0.383664	0.993	0.904	4.17307e-12	7	Ryr1
1.75575e-18	0.383404	0.993	0.886	3.41756e-14	7	Mamstr
3.58814e-21	0.381448	0.938	0.744	6.98431e-17	7	Gadd45g
1.0444e-34	0.379079	0.76	0.331	2.03293e-30	7	Fzd10
7.24967e-19	0.377247	0.979	0.791	1.41115e-14	7	Pde4dip
2.22657e-26	0.376018	0.829	0.457	4.33401e-22	7	Mylk2
5.26161e-16	0.373485	0.959	0.788	1.02417e-11	7	Dysf
2.62691e-20	0.372862	0.973	0.81	5.11329e-16	7	Mospd1
9.43064e-14	0.371725	1	0.968	1.83567e-09	7	Tceal7
4.83274e-18	0.371248	0.993	0.847	9.40692e-14	7	Hacd1
7.64447e-19	0.371232	0.986	0.834	1.488e-14	7	Nectin3
6.28508e-22	0.371198	1	0.944	1.22339e-17	7	Macf1
2.2195e-17	0.368993	0.973	0.793	4.32026e-13	7	Tceal3
3.52269e-18	0.366233	0.952	0.721	6.85692e-14	7	Cox8b
2.97126e-18	0.366004	0.973	0.741	5.78356e-14	7	Sntb1
1.74228e-19	0.365695	0.979	0.907	3.39135e-15	7	Cd82
1.14111e-17	0.363832	0.986	0.911	2.22116e-13	7	Kif1b
6.50174e-17	0.361998	0.986	0.899	1.26556e-12	7	Pdgfa
8.42121e-18	0.360355	0.973	0.874	1.63919e-13	7	Rgmb
4.35649e-19	0.358201	0.904	0.653	8.47992e-15	7	Trim63
2.33312e-21	0.357376	0.877	0.575	4.54143e-17	7	Itgb6
5.76449e-23	0.357371	1	0.961	1.12206e-18	7	Psmc3
6.2146e-25	0.357257	0.74	0.373	1.20967e-20	7	Cck
1.29869e-15	0.356702	0.986	0.88	2.52791e-11	7	Phldb2
1.80888e-17	0.356546	0.945	0.764	3.52098e-13	7	Jph2
1.24879e-18	0.356012	0.959	0.869	2.43078e-14	7	Rb1
8.91188e-22	0.354587	0.932	0.654	1.7347e-17	7	Sh2b2
1.86279e-17	0.353042	0.856	0.611	3.62592e-13	7	2310002L09Rik
6.97126e-15	0.352702	0.945	0.789	1.35696e-10	7	Ksr1
9.35128e-17	0.35269	0.993	0.908	1.82023e-12	7	Smtnl2
2.17882e-19	0.351481	0.979	0.867	4.24107e-15	7	Ank3
1.04855e-14	0.349358	0.966	0.832	2.041e-10	7	Alpk3
1.15772e-19	0.348458	1	0.907	2.25351e-15	7	Nelfcd
2.15926e-23	0.347297	0.829	0.495	4.20299e-19	7	Slco3a1
4.57533e-17	0.346849	0.979	0.803	8.90589e-13	7	Hspb7
1.55913e-20	0.345092	0.925	0.648	3.03485e-16	7	Dtna
1.01599e-12	0.34509	0.945	0.808	1.97762e-08	7	Pdlim5
8.55925e-17	0.344955	1	0.945	1.66606e-12	7	Mef2c
1.42838e-35	0.344795	0.774	0.325	2.78035e-31	7	Kcnj12
2.525e-15	0.344767	0.993	0.93	4.91491e-11	7	Cacna2d1
3.02537e-17	0.343523	0.993	0.916	5.88888e-13	7	Cavin2
1.16874e-14	0.33863	0.925	0.774	2.27495e-10	7	Cep350
2.54384e-15	0.336871	1	0.918	4.95159e-11	7	Ptp4a3
4.66787e-16	0.336572	0.918	0.71	9.08601e-12	7	Magel2
1.691e-17	0.335604	0.966	0.81	3.29153e-13	7	Atp13a3
1.03617e-15	0.331386	0.925	0.722	2.0169e-11	7	Trim72
6.30439e-14	0.330556	0.979	0.767	1.22715e-09	7	Tnni2
1.00156e-20	0.327616	1	0.98	1.94953e-16	7	Fxr1
1.87776e-17	0.326312	0.89	0.65	3.65505e-13	7	Dpysl5
8.81225e-15	0.326072	0.973	0.796	1.7153e-10	7	Sytl2
2.40693e-13	0.325507	0.911	0.76	4.68508e-09	7	Cyb5r1
1.69788e-13	0.325128	0.986	0.848	3.30492e-09	7	Hspb1
2.29825e-16	0.324742	0.979	0.888	4.47354e-12	7	Ccdc141
1.62281e-18	0.323902	0.966	0.842	3.15881e-14	7	Ppp2r3a
2.60626e-15	0.321817	0.966	0.738	5.07308e-11	7	Mymk
5.2524e-16	0.321797	0.973	0.886	1.02238e-11	7	Mcu
1.41461e-17	0.32155	0.925	0.641	2.75354e-13	7	Myo16
1.11604e-20	0.317439	1	0.979	2.17237e-16	7	Atp5g3
3.82806e-16	0.316459	0.897	0.685	7.45132e-12	7	Macrod1
2.47997e-23	0.315803	0.774	0.419	4.82725e-19	7	Lrtm1
1.49181e-16	0.315111	1	0.949	2.90381e-12	7	Fgfrl1
2.52519e-16	0.314298	0.952	0.678	4.91529e-12	7	Fzd9
3.10101e-16	0.313901	0.993	0.935	6.03611e-12	7	Rhoq
7.88062e-20	0.313762	0.897	0.628	1.53396e-15	7	Cdk5r1
7.24454e-17	0.313153	0.959	0.79	1.41015e-12	7	Mob1b
5.17304e-14	0.312325	0.925	0.73	1.00693e-09	7	Hs6st2
1.58116e-15	0.311986	0.979	0.842	3.07772e-11	7	Lrig1
1.52697e-18	0.311357	0.829	0.551	2.97225e-14	7	Cgref1
7.32021e-16	0.311086	0.993	0.941	1.42488e-11	7	Zfp106
8.08361e-20	0.311032	0.753	0.415	1.57348e-15	7	Myh4
7.6437e-14	0.310502	0.959	0.771	1.48785e-09	7	Rrad
1.4463e-19	0.310134	0.747	0.427	2.81523e-15	7	Dner
2.67728e-17	0.309632	1	0.973	5.21132e-13	7	Ybx3
4.76106e-16	0.308972	0.89	0.647	9.2674e-12	7	Sypl2
9.36715e-15	0.308188	0.993	0.927	1.82332e-10	7	Dlgap4
1.35702e-13	0.30712	0.986	0.916	2.64144e-09	7	Smtn
5.57489e-16	0.306922	0.829	0.516	1.08515e-11	7	Tbx15
2.25345e-16	0.306113	0.918	0.7	4.38635e-12	7	Mmp15
2.12335e-15	0.30575	1	0.955	4.13309e-11	7	Ppp1r14b
7.07464e-16	0.305729	1	0.936	1.37708e-11	7	Kif5b
7.82744e-13	0.305517	0.993	0.948	1.52361e-08	7	Tomm20
1.87432e-17	0.305047	0.877	0.62	3.64837e-13	7	Fgf13
4.50439e-22	0.303401	0.918	0.611	8.7678e-18	7	Dusp27
6.55998e-14	0.302457	0.89	0.641	1.2769e-09	7	Cacng1
5.52704e-14	0.302417	0.973	0.813	1.07584e-09	7	Mef2a
6.14159e-13	0.301807	0.932	0.756	1.19546e-08	7	Synpo2
2.80432e-15	0.301105	1	0.84	5.4586e-11	7	Stim2
7.46299e-17	0.300769	0.87	0.611	1.45267e-12	7	Jag2
4.95779e-12	0.300366	0.952	0.782	9.65034e-08	7	Cav3
3.56637e-13	0.299869	0.986	0.932	6.94194e-09	7	Nes
1.58512e-15	0.298262	0.993	0.947	3.08544e-11	7	Ccnd3
2.23981e-13	0.297288	0.952	0.743	4.35978e-09	7	Trdn
1.50298e-11	0.296788	0.904	0.735	2.92555e-07	7	Car3
1.89137e-13	0.296617	0.966	0.835	3.68156e-09	7	Bex1
8.9452e-14	0.296611	0.993	0.843	1.74118e-09	7	Fndc5
2.32663e-13	0.295492	0.925	0.724	4.52878e-09	7	Txlnb
5.3757e-12	0.294955	0.986	0.841	1.04638e-07	7	Msc
6.46288e-14	0.294618	1	0.864	1.258e-09	7	Myo18a
1.1559e-13	0.293794	0.959	0.912	2.24997e-09	7	Gpc1
5.17278e-15	0.293626	1	0.976	1.00688e-10	7	Stip1
3.29281e-15	0.293607	0.918	0.704	6.40945e-11	7	Usp2
6.03811e-14	0.293353	0.795	0.547	1.17532e-09	7	Hspb3
3.00214e-12	0.293087	0.973	0.852	5.84367e-08	7	Sgcb
1.5182e-14	0.2927	0.952	0.781	2.95518e-10	7	Myo10
1.41587e-18	0.29198	0.795	0.458	2.756e-14	7	Sod3
1.01042e-09	0.291571	0.932	0.795	1.96678e-05	7	Inka2
1.02227e-18	0.291398	0.849	0.556	1.98985e-14	7	Myf5
6.85153e-12	0.291222	0.904	0.681	1.33365e-07	7	Art1
1.28206e-24	0.291003	1	0.997	2.49554e-20	7	Itm2a
8.64844e-17	0.290937	0.863	0.612	1.68342e-12	7	Tm7sf2
9.40856e-14	0.290363	1	0.968	1.83138e-09	7	Igfbp3
2.19145e-10	0.289254	0.979	0.89	4.26565e-06	7	Clcn5
5.07765e-11	0.288958	0.849	0.645	9.88365e-07	7	Sgca
4.35848e-12	0.288805	0.952	0.784	8.48377e-08	7	Chrnb1
7.25794e-13	0.28786	0.884	0.619	1.41276e-08	7	Best3
3.32307e-13	0.287293	0.966	0.818	6.46836e-09	7	Cd36
2.03363e-12	0.286976	1	0.947	3.95846e-08	7	Celf2
1.23114e-12	0.286632	0.979	0.894	2.39642e-08	7	Plin3
8.89141e-17	0.286453	1	0.972	1.73071e-12	7	Sh3glb1
1.93093e-12	0.285992	0.856	0.639	3.75855e-08	7	Fbxl22
4.735e-15	0.285977	0.966	0.813	9.21668e-11	7	Gpc4
1.16956e-12	0.285764	0.945	0.827	2.27655e-08	7	Zfp568
1.78322e-12	0.285756	1	0.914	3.47104e-08	7	Acadl
2.37773e-13	0.285684	1	0.938	4.62824e-09	7	Plec
1.5185e-12	0.285437	0.986	0.905	2.95575e-08	7	Aamdc
1.3754e-12	0.284783	0.993	0.916	2.67722e-08	7	Psmd6
4.67166e-12	0.284464	0.993	0.917	9.09339e-08	7	Ank1
5.32543e-16	0.284382	0.808	0.505	1.0366e-11	7	Ckmt2
1.29846e-10	0.284152	0.986	0.883	2.52745e-06	7	Myom1
4.21688e-13	0.284036	0.747	0.486	8.20815e-09	7	Capn3
1.32593e-14	0.28385	0.836	0.623	2.58092e-10	7	Kcnj2
5.04204e-13	0.283083	0.993	0.874	9.81433e-09	7	Eif4ebp1
1.67328e-12	0.282776	0.986	0.808	3.25704e-08	7	Sgcg
5.05448e-15	0.282514	0.993	0.935	9.83854e-11	7	Efhd2
9.88624e-11	0.280836	0.959	0.846	1.92436e-06	7	Reep1
2.03249e-12	0.280824	0.938	0.749	3.95625e-08	7	Hspb8
2.4594e-15	0.280789	1	0.979	4.78722e-11	7	Atp5b
3.8833e-12	0.279628	0.938	0.782	7.55885e-08	7	Rab40b
6.42025e-12	0.279197	0.918	0.749	1.2497e-07	7	Asns
5.34807e-13	0.27872	0.925	0.743	1.041e-08	7	Fgfr4
7.6716e-13	0.278334	0.993	0.893	1.49328e-08	7	Sash1
2.019e-11	0.278079	0.945	0.776	3.92999e-07	7	Rragd
1.0498e-17	0.277944	0.815	0.498	2.04344e-13	7	Col25a1
1.90868e-13	0.277262	0.897	0.691	3.71524e-09	7	Shisal1
4.04277e-15	0.276483	0.856	0.599	7.86925e-11	7	Tbx1
4.36991e-14	0.274575	0.932	0.725	8.50604e-10	7	Ccdc134
1.56737e-11	0.274405	0.959	0.779	3.05088e-07	7	Cobl
7.31228e-15	0.274161	1	0.951	1.42334e-10	7	Arhgef2
7.29012e-14	0.273156	0.966	0.823	1.41902e-09	7	Serinc2
2.12808e-13	0.272812	0.774	0.502	4.1423e-09	7	Ryr3
6.6785e-12	0.27263	1	0.936	1.29997e-07	7	Fkbp3
1.16402e-14	0.272104	0.781	0.524	2.26577e-10	7	Tceal6
1.83727e-10	0.271186	0.952	0.843	3.57624e-06	7	Purb
1.87872e-12	0.270588	0.986	0.937	3.65692e-08	7	Atp1a1
1.33544e-32	0.270465	0.61	0.201	2.59944e-28	7	Slc28a2
1.1213e-21	0.270249	0.671	0.334	2.18262e-17	7	Gnb3
6.70637e-17	0.26999	0.938	0.664	1.30539e-12	7	Adgrg6
4.35353e-16	0.269651	0.829	0.532	8.47415e-12	7	Lmo2
1.30845e-16	0.268226	0.808	0.521	2.54689e-12	7	Mlf1
6.78849e-14	0.267684	1	0.958	1.32138e-09	7	Cyc1
5.03798e-17	0.267282	1	0.973	9.80643e-13	7	Ywhaz
2.44281e-10	0.266603	0.945	0.804	4.75493e-06	7	St6galnac4
4.57026e-12	0.266551	0.918	0.718	8.89602e-08	7	Prr32
9.4486e-11	0.265189	1	0.946	1.83917e-06	7	Hsph1
7.94473e-15	0.264743	1	0.963	1.54644e-10	7	Vasp
4.31141e-13	0.264422	0.904	0.631	8.39217e-09	7	Lbx1
3.01176e-10	0.264283	0.973	0.896	5.8624e-06	7	Ugp2
1.18054e-12	0.26298	0.979	0.902	2.29793e-08	7	Smarcd3
8.56838e-15	0.262377	0.822	0.54	1.66784e-10	7	Sema3b
6.7234e-13	0.261926	0.986	0.936	1.30871e-08	7	Ankrd10
1.65821e-22	0.261426	1	0.99	3.22771e-18	7	Atp5e
5.0608e-12	0.260456	1	0.929	9.85086e-08	7	Pnkd
1.52735e-13	0.259211	0.829	0.551	2.97299e-09	7	Plaat3
1.65174e-09	0.258861	0.925	0.77	3.21512e-05	7	Ubtd1
1.88338e-13	0.25838	0.952	0.774	3.666e-09	7	Smim13
2.78651e-12	0.258355	0.815	0.569	5.42394e-08	7	Dync1i1
4.58084e-13	0.258092	1	0.943	8.91661e-09	7	Dnajc7
7.49073e-12	0.258084	0.897	0.713	1.45807e-07	7	Mef2d
3.18764e-14	0.258036	1	0.963	6.20474e-10	7	Naa50
4.71989e-09	0.257918	1	0.966	9.18726e-05	7	Myh7
4.79312e-12	0.25676	0.801	0.586	9.32981e-08	7	Ramp1
5.71726e-12	0.255282	0.911	0.691	1.11286e-07	7	Pitx3
2.70904e-14	0.254513	0.918	0.68	5.27316e-10	7	Stac3
8.35914e-12	0.254079	0.918	0.701	1.62711e-07	7	Ppargc1b
9.75288e-10	0.253375	0.925	0.758	1.8984e-05	7	Plxna2
9.42748e-14	0.252719	0.808	0.534	1.83506e-09	7	Hjv
6.94773e-13	0.252641	1	0.938	1.35238e-08	7	Hras
7.72389e-13	0.252127	0.877	0.657	1.50346e-08	7	Pak1
2.81261e-13	0.251507	0.938	0.782	5.47475e-09	7	Orai1
6.596e-10	0.251424	0.993	0.97	1.28391e-05	7	Gpi1
1.41272e-10	0.251002	0.979	0.857	2.74986e-06	7	Cand2
8.71699e-11	0.250816	0.877	0.693	1.69676e-06	7	Speg
1.56825e-09	0.250627	0.952	0.802	3.0526e-05	7	Heyl
1.67816e-10	0.250008	1	0.923	3.26654e-06	7	Dusp3

## Sheet: Peripheral Tendon
p_val	avg_log2FC	pct.1	pct.2	p_val_adj	cluster	gene
1.5743e-70	1.9868	0.985	0.647	3.06438e-66	8	Thbs4
1.12994e-71	1.69994	1	0.793	2.19943e-67	8	Mpped2
5.28717e-64	1.68038	1	0.922	1.02915e-59	8	Tnc
2.90207e-73	1.62285	1	0.557	5.64889e-69	8	Wnt5a
5.72295e-82	1.52598	0.992	0.408	1.11397e-77	8	Pamr1
1.50777e-62	1.48426	0.969	0.573	2.93487e-58	8	Aspn
2.06619e-64	1.42058	1	0.987	4.02184e-60	8	Postn
7.26829e-57	1.37263	0.992	0.868	1.41477e-52	8	Col12a1
5.94404e-57	1.36957	1	0.783	1.15701e-52	8	Sfrp2
9.46334e-63	1.3588	1	0.872	1.84204e-58	8	Dpysl3
3.88053e-59	1.26189	0.954	0.636	7.55345e-55	8	Meox1
2.27483e-59	1.23641	0.938	0.512	4.42795e-55	8	Sox9
1.22277e-58	1.2135	0.985	0.852	2.38012e-54	8	Loxl2
2.19605e-64	1.18784	1	0.991	4.2746e-60	8	Fn1
8.33016e-65	1.17037	0.977	0.45	1.62146e-60	8	Tgfbi
1.0672e-52	1.12963	1	0.729	2.07731e-48	8	Angptl1
5.97792e-58	1.09533	1	0.909	1.1636e-53	8	Timp2
6.95494e-45	1.08942	0.985	0.745	1.35378e-40	8	C1qtnf3
2.97554e-44	1.08388	0.962	0.689	5.7919e-40	8	Pitx2
1.96985e-57	1.06823	0.985	0.768	3.83432e-53	8	Ntrk3
2.1733e-48	1.05807	0.992	0.807	4.23034e-44	8	Fibin
5.12053e-52	1.05192	0.985	0.649	9.96711e-48	8	Sulf2
1.94943e-54	1.05006	0.969	0.638	3.79456e-50	8	Bnc2
5.34902e-66	1.00537	0.892	0.34	1.04119e-61	8	Negr1
7.60101e-56	0.999469	0.892	0.415	1.47954e-51	8	Cpm
1.38462e-44	0.99662	0.969	0.72	2.69515e-40	8	Prrx1
1.08326e-54	0.972709	1	0.971	2.10856e-50	8	Gpc3
1.68688e-62	0.967909	1	0.968	3.28352e-58	8	Col6a3
2.80115e-50	0.91145	1	0.966	5.45245e-46	8	App
2.41236e-46	0.906519	0.746	0.244	4.69565e-42	8	Tnn
1.47045e-48	0.891314	0.985	0.778	2.86224e-44	8	Flrt2
4.85807e-46	0.848833	0.969	0.677	9.45624e-42	8	Tmem132c
6.08593e-48	0.840045	0.985	0.846	1.18463e-43	8	Ccnd2
2.74197e-45	0.821308	0.992	0.861	5.33724e-41	8	Chd3
2.41783e-44	0.812928	0.992	0.886	4.70631e-40	8	Antxr1
3.11827e-45	0.812245	0.992	0.812	6.06971e-41	8	Rai14
2.72092e-42	0.793595	1	0.869	5.29628e-38	8	Meis1
1.36201e-112	0.793301	0.908	0.165	2.65115e-108	8	Zcchc12
2.33102e-46	0.788176	0.962	0.643	4.53733e-42	8	Amot
2.26916e-46	0.786407	0.954	0.579	4.41692e-42	8	Srpx
1.78578e-41	0.785568	0.985	0.782	3.47602e-37	8	Loxl1
1.86752e-39	0.783804	0.992	0.896	3.63513e-35	8	Mmp2
2.05506e-37	0.760476	0.985	0.839	4.00017e-33	8	Dtx3
2.04583e-39	0.751853	1	0.948	3.9822e-35	8	Mfap2
1.36333e-42	0.748717	1	0.877	2.65373e-38	8	Bmp1
1.18868e-24	0.744861	0.908	0.653	2.31377e-20	8	Dpt
2.05963e-42	0.744815	0.915	0.525	4.00906e-38	8	Rgcc
7.9862e-46	0.744177	1	0.974	1.55451e-41	8	Col5a1
9.83364e-38	0.740137	0.977	0.774	1.91412e-33	8	Cd248
1.54289e-43	0.735758	0.985	0.726	3.00324e-39	8	Epha4
1.94934e-39	0.727355	0.946	0.659	3.79438e-35	8	6330403K07Rik
1.69046e-30	0.722221	0.969	0.809	3.29047e-26	8	Fat4
1.20992e-78	0.721508	0.838	0.192	2.35511e-74	8	Sim2
8.50379e-44	0.720392	0.846	0.422	1.65526e-39	8	Chsy3
1.79201e-43	0.719274	0.869	0.401	3.48814e-39	8	Dkk2
7.84208e-42	0.715645	0.885	0.488	1.52646e-37	8	Tmod2
3.36119e-37	0.710046	0.992	0.902	6.54255e-33	8	Mmp14
2.02246e-34	0.709857	1	0.935	3.93672e-30	8	Mfap4
2.64663e-34	0.708809	0.969	0.792	5.15167e-30	8	Ltbp4
9.42159e-48	0.703904	0.846	0.335	1.83391e-43	8	Esr1
4.14733e-30	0.69854	0.985	0.839	8.07277e-26	8	Lrrc17
2.66716e-39	0.694085	0.992	0.767	5.19163e-35	8	Slit2
1.1083e-35	0.691937	0.992	0.883	2.15731e-31	8	Dst
2.2919e-30	0.690098	1	0.851	4.46119e-26	8	Man2a1
1.42926e-33	0.679287	0.938	0.688	2.78205e-29	8	Ltbp1
4.35251e-30	0.678172	0.969	0.792	8.47217e-26	8	Thbs3
2.81577e-40	0.673548	0.915	0.479	5.48089e-36	8	Daam2
7.0629e-44	0.663263	0.923	0.494	1.37479e-39	8	Col25a1
4.80192e-31	0.661782	0.969	0.814	9.34694e-27	8	Ltbp3
1.55422e-29	0.660213	0.962	0.832	3.02529e-25	8	Kctd12
6.22236e-53	0.659077	0.777	0.27	1.21118e-48	8	Ptgfr
3.85384e-31	0.658483	0.938	0.693	7.50151e-27	8	Tril
1.60129e-30	0.653621	0.931	0.609	3.1169e-26	8	Adamtsl1
3.60027e-41	0.65164	0.846	0.412	7.00793e-37	8	Adamts6
2.65237e-39	0.651281	0.885	0.455	5.16283e-35	8	Hoxc6
4.18572e-35	0.650311	1	0.93	8.1475e-31	8	Lhfpl2
1.36009e-36	0.650052	1	0.88	2.64741e-32	8	Arhgef40
6.39172e-36	0.648802	0.985	0.813	1.24415e-31	8	Tshz2
1.97351e-30	0.641275	0.969	0.852	3.84144e-26	8	Pbx1
8.49095e-88	0.638658	0.785	0.143	1.65276e-83	8	Nefm
2.34669e-34	0.632236	0.846	0.453	4.56783e-30	8	Sema3c
8.78298e-30	0.631331	0.877	0.551	1.70961e-25	8	Cxcr4
4.79477e-31	0.630046	0.969	0.794	9.33302e-27	8	Serpinf1
8.02102e-32	0.626189	0.992	0.918	1.56129e-27	8	Fstl1
2.58822e-39	0.623217	0.838	0.405	5.03796e-35	8	Cdh4
6.6642e-38	0.621473	1	1	1.29719e-33	8	Col3a1
2.06446e-31	0.621284	0.992	0.94	4.01848e-27	8	Igf1
6.34354e-53	0.620414	1	0.992	1.23477e-48	8	Plagl1
2.35545e-39	0.616687	0.892	0.476	4.58489e-35	8	Map1b
5.14455e-38	0.616123	0.885	0.551	1.00139e-33	8	Ebf3
5.4032e-31	0.613972	0.915	0.54	1.05173e-26	8	Cdh3
4.08889e-35	0.612088	0.962	0.798	7.95903e-31	8	Adam12
2.84695e-26	0.608974	0.985	0.837	5.54159e-22	8	Eln
3.70023e-32	0.607279	1	0.753	7.2025e-28	8	Pcdh7
3.43693e-29	0.605458	0.969	0.881	6.68998e-25	8	Meis2
1.32665e-27	0.604137	1	0.96	2.58232e-23	8	Vcan
2.41678e-45	0.602031	0.808	0.297	4.70426e-41	8	Anxa1
8.15226e-26	0.597476	0.977	0.921	1.58684e-21	8	Cthrc1
7.78681e-34	0.596678	1	0.97	1.5157e-29	8	Marcks
3.70916e-33	0.596414	0.938	0.613	7.21988e-29	8	Kif26b
5.63605e-56	0.594798	0.8	0.252	1.09706e-51	8	Slc44a5
2.14411e-23	0.59403	0.969	0.821	4.17352e-19	8	Serpine2
1.08614e-39	0.590458	0.731	0.294	2.11418e-35	8	C1qtnf7
4.7291e-36	0.589508	0.9	0.566	9.20519e-32	8	Ly6h
1.90603e-34	0.587865	0.962	0.73	3.71009e-30	8	Adgra2
3.95249e-34	0.583443	1	0.962	7.69353e-30	8	Ptms
1.69696e-27	0.581918	0.977	0.745	3.30313e-23	8	Col8a2
1.2199e-32	0.580647	0.908	0.604	2.37454e-28	8	Sox4
5.79356e-31	0.580237	0.992	0.83	1.12772e-26	8	Trio
2.2851e-27	0.579793	0.946	0.731	4.44796e-23	8	Maf
4.34177e-27	0.579327	1	0.883	8.45126e-23	8	Dab2
4.70505e-34	0.579256	0.946	0.634	9.15838e-30	8	Mcc
1.5334e-88	0.578196	0.592	0.073	2.98476e-84	8	Wfdc18
3.00232e-25	0.576809	0.992	0.886	5.84401e-21	8	Sulf1
3.79271e-29	0.576573	0.985	0.924	7.38251e-25	8	Tgfb2
1.05406e-30	0.575858	0.931	0.57	2.05174e-26	8	Gas7
2.88354e-30	0.572022	0.946	0.72	5.61281e-26	8	Dclk1
5.44153e-26	0.572021	0.977	0.752	1.05919e-21	8	Smoc2
2.49821e-33	0.569188	0.992	0.883	4.86277e-29	8	Sh3pxd2a
3.35454e-27	0.568807	0.954	0.739	6.52961e-23	8	Crabp2
1.39248e-24	0.568107	0.862	0.618	2.71046e-20	8	Tmem100
1.32981e-24	0.567314	0.962	0.785	2.58847e-20	8	Cxcl12
2.82614e-52	0.562043	0.723	0.207	5.50108e-48	8	Bmper
6.75943e-45	0.561666	0.762	0.287	1.31572e-40	8	Irf6
1.52603e-27	0.561482	1	0.923	2.97042e-23	8	Cdh11
2.67941e-28	0.558088	0.969	0.83	5.21548e-24	8	Dnm1
2.04571e-27	0.556926	0.992	0.903	3.98197e-23	8	Tgfb3
1.75046e-29	0.554333	0.946	0.701	3.40727e-25	8	Uchl1
1.95837e-29	0.553617	0.962	0.733	3.81198e-25	8	Tenm3
3.06904e-30	0.553435	0.977	0.83	5.97388e-26	8	Heg1
8.88989e-30	0.552844	0.992	0.889	1.73042e-25	8	Creb3l2
9.89764e-29	0.551321	0.885	0.596	1.92658e-24	8	Rassf8
4.02384e-28	0.547874	0.969	0.778	7.83241e-24	8	Samd14
3.73144e-28	0.547102	0.938	0.757	7.26324e-24	8	Tgfbr2
6.60482e-29	0.546012	0.831	0.472	1.28563e-24	8	Arl4c
3.63034e-31	0.545563	0.985	0.943	7.06646e-27	8	Ptprs
2.90983e-35	0.542322	0.854	0.441	5.66399e-31	8	Vwc2
8.7376e-30	0.540494	0.923	0.663	1.70077e-25	8	Fzd4
9.51835e-27	0.53681	1	0.956	1.85275e-22	8	Tsc22d1
2.68557e-22	0.534615	0.969	0.745	5.22745e-18	8	Atp1b1
1.52021e-24	0.533418	0.992	0.913	2.95909e-20	8	Bgn
1.48586e-24	0.531962	0.946	0.775	2.89223e-20	8	Col16a1
1.34293e-67	0.531396	0.746	0.179	2.61401e-63	8	Tmem30b
2.32134e-39	0.527711	1	0.969	4.51849e-35	8	Eid1
3.88519e-28	0.525232	0.969	0.804	7.56252e-24	8	Zmiz1
2.65774e-42	0.52105	0.815	0.309	5.17329e-38	8	Ntrk2
1.07822e-30	0.517755	0.938	0.693	2.09876e-26	8	Tnfaip8
3.5183e-26	0.517738	0.992	0.846	6.84836e-22	8	Kdm5b
3.29063e-26	0.516086	0.992	0.906	6.40522e-22	8	Gli3
6.21636e-27	0.513286	1	0.946	1.21001e-22	8	Gas1
1.49249e-25	0.508853	0.992	0.754	2.90512e-21	8	Nfatc4
3.5112e-26	0.506242	0.969	0.777	6.83455e-22	8	Rab31
2.49865e-30	0.505031	0.938	0.615	4.86363e-26	8	Arsb
1.39222e-30	0.503386	1	0.961	2.70996e-26	8	Fbn2
1.14566e-30	0.49991	1	0.949	2.23002e-26	8	Fgfr1
2.89627e-39	0.499173	0.831	0.363	5.63758e-35	8	Syt11
4.73444e-31	0.498892	0.892	0.493	9.21559e-27	8	Aff3
5.95296e-31	0.496265	0.923	0.601	1.15874e-26	8	Ror2
4.79436e-29	0.494959	0.977	0.798	9.33221e-25	8	Zfhx3
1.83504e-38	0.494379	0.785	0.304	3.5719e-34	8	Thsd4
3.5805e-25	0.491992	0.954	0.713	6.96945e-21	8	Ttc28
8.95781e-64	0.489483	0.677	0.14	1.74364e-59	8	Slc14a1
3.64112e-20	0.488185	0.969	0.854	7.08744e-16	8	Bicc1
5.57374e-21	0.487663	0.977	0.817	1.08493e-16	8	Jun
1.03601e-25	0.486712	0.992	0.82	2.01659e-21	8	Dlg5
2.05165e-25	0.486581	0.962	0.71	3.99355e-21	8	Klf6
5.17047e-13	0.486127	0.985	0.906	1.00643e-08	8	Cyb5r3
1.85404e-24	0.484111	0.977	0.93	3.60888e-20	8	Dcn
7.32519e-31	0.482017	0.792	0.387	1.42585e-26	8	Ebf1
1.59744e-34	0.481675	0.877	0.47	3.10941e-30	8	Mmp16
1.87248e-22	0.479698	0.946	0.715	3.64479e-18	8	Fbln5
1.49782e-29	0.47936	1	0.985	2.9155e-25	8	Igfbp4
4.81107e-22	0.477169	0.962	0.824	9.36476e-18	8	Adamts2
2.04071e-26	0.475263	0.8	0.458	3.97224e-22	8	Pxdc1
2.60362e-25	0.472504	0.938	0.717	5.06794e-21	8	Rasl11b
5.3072e-16	0.471997	0.969	0.796	1.03305e-11	8	Fbln2
6.64881e-25	0.471892	1	0.917	1.29419e-20	8	Wsb1
4.19029e-25	0.471815	0.962	0.756	8.15641e-21	8	Rnase4
2.03028e-23	0.469561	0.954	0.776	3.95195e-19	8	Oaf
7.66022e-24	0.468112	0.969	0.831	1.49106e-19	8	Axl
3.93308e-26	0.466552	0.992	0.916	7.65573e-22	8	Shc1
2.84391e-25	0.465477	0.892	0.578	5.53566e-21	8	Fgf7
8.08261e-26	0.464854	0.9	0.608	1.57328e-21	8	Fli1
2.33633e-30	0.463508	0.8	0.392	4.54767e-26	8	Pcsk6
8.51408e-95	0.463507	0.762	0.121	1.65727e-90	8	Nefl
2.2268e-22	0.459488	0.977	0.862	4.33447e-18	8	Pfn2
4.81545e-21	0.459308	0.977	0.802	9.37328e-17	8	Fcgrt
9.56518e-21	0.458383	0.962	0.733	1.86186e-16	8	Grina
6.38309e-25	0.457568	0.954	0.747	1.24247e-20	8	Npdc1
4.93327e-37	0.455787	0.685	0.251	9.6026e-33	8	Dgkb
5.68249e-21	0.455757	0.954	0.8	1.1061e-16	8	Rbms3
1.08061e-25	0.453048	0.992	0.918	2.1034e-21	8	Tns1
1.83915e-18	0.45276	0.954	0.731	3.57991e-14	8	Matn2
1.05417e-22	0.452505	0.946	0.757	2.05194e-18	8	Dlg4
5.47498e-26	0.452365	0.9	0.629	1.0657e-21	8	Smarca2
3.41469e-21	0.448915	0.977	0.827	6.64669e-17	8	Adamts10
6.80655e-22	0.448138	0.977	0.917	1.3249e-17	8	Fzd2
1.43432e-20	0.445651	0.992	0.95	2.79191e-16	8	Lum
1.97363e-15	0.444909	1	0.93	3.84167e-11	8	Palld
5.44165e-23	0.443496	0.985	0.822	1.05922e-18	8	Itgb5
1.58215e-23	0.443025	0.892	0.594	3.07966e-19	8	Creb5
6.07401e-70	0.441125	0.623	0.104	1.18231e-65	8	Hoxc8
2.88005e-21	0.440877	0.892	0.654	5.60601e-17	8	Klf14
2.08897e-18	0.438323	0.946	0.77	4.06617e-14	8	Plk2
3.61406e-30	0.436445	0.654	0.254	7.03477e-26	8	Dkk3
1.79697e-25	0.436215	0.846	0.539	3.49781e-21	8	Pkd2
1.00515e-19	0.435824	0.815	0.506	1.95653e-15	8	S100a6
1.07329e-58	0.434957	0.785	0.213	2.08915e-54	8	Efna3
8.61561e-23	0.432238	1	0.945	1.67703e-18	8	Rsrp1
3.35581e-19	0.431455	0.862	0.65	6.53208e-15	8	Vasn
1.82893e-24	0.431237	1	0.988	3.56002e-20	8	Nrep
1.2277e-23	0.428312	0.869	0.55	2.38972e-19	8	Man1a
7.59292e-30	0.425807	0.631	0.226	1.47796e-25	8	Gli1
5.73675e-22	0.425588	0.969	0.836	1.11666e-17	8	Mdfi
5.02943e-19	0.42539	0.938	0.77	9.78978e-15	8	Elk3
1.99937e-17	0.422446	0.946	0.806	3.89178e-13	8	Fbn1
2.58649e-18	0.42244	0.977	0.777	5.03459e-14	8	Sfrp1
5.0038e-33	0.422037	0.823	0.41	9.7399e-29	8	Tiam2
2.12829e-29	0.421835	0.862	0.468	4.14271e-25	8	Fam129a
2.66036e-18	0.420872	0.923	0.658	5.17839e-14	8	Col9a2
1.89915e-32	0.420545	0.808	0.372	3.6967e-28	8	Tmem26
2.9179e-23	0.420285	0.923	0.641	5.67968e-19	8	Vwa5a
5.60533e-18	0.420057	0.954	0.814	1.09108e-13	8	Tanc2
1.59026e-22	0.418887	1	0.995	3.09544e-18	8	Ptn
1.5058e-27	0.417754	0.915	0.531	2.93103e-23	8	Abi3bp
1.35332e-22	0.415054	0.969	0.869	2.63424e-18	8	Sh3bgrl3
1.55332e-22	0.41455	0.869	0.554	3.02353e-18	8	Auts2
7.35357e-19	0.413342	0.985	0.843	1.43137e-14	8	Pcdh18
2.27601e-17	0.413222	0.915	0.773	4.43025e-13	8	Egfl6
5.68661e-19	0.412942	0.938	0.766	1.1069e-14	8	Kat6b
1.12695e-18	0.411719	0.9	0.683	2.19362e-14	8	Slc8a1
7.66595e-22	0.411474	0.854	0.532	1.49218e-17	8	Cdo1
1.2183e-21	0.410799	0.977	0.882	2.37142e-17	8	Pdgfra
2.16067e-19	0.410539	0.969	0.87	4.20575e-15	8	Spry1
1.11371e-21	0.410456	0.985	0.89	2.16784e-17	8	Zcchc24
3.03632e-23	0.409203	0.985	0.843	5.91019e-19	8	Il11ra1
1.51768e-23	0.409132	0.992	0.969	2.95416e-19	8	Col6a1
4.63034e-36	0.40881	0.723	0.284	9.01296e-32	8	Jph4
1.78614e-20	0.408297	0.877	0.593	3.47673e-16	8	Meis3
6.91537e-21	0.406895	0.962	0.719	1.34608e-16	8	Vat1
3.18242e-18	0.40502	0.838	0.601	6.19458e-14	8	Mmp11
1.48072e-19	0.401155	0.977	0.861	2.88222e-15	8	Mrc2
7.98782e-18	0.400326	0.908	0.66	1.55483e-13	8	Cacng7
9.99166e-18	0.400224	0.931	0.733	1.94488e-13	8	Furin
2.61875e-19	0.400161	0.977	0.806	5.09739e-15	8	1700025G04Rik
5.53985e-25	0.399964	0.738	0.358	1.07833e-20	8	Fgfr2
1.62158e-20	0.399892	0.838	0.553	3.15641e-16	8	Fmnl2
2.73082e-17	0.399746	0.962	0.836	5.31553e-13	8	Arhgef25
4.48728e-18	0.398773	0.954	0.78	8.73449e-14	8	Ext1
5.14565e-17	0.397987	0.969	0.822	1.0016e-12	8	Trib2
1.77772e-18	0.39675	0.938	0.815	3.46033e-14	8	Itga5
3.84255e-15	0.395971	0.838	0.557	7.47953e-11	8	Map3k7cl
2.42579e-21	0.392907	0.854	0.51	4.7218e-17	8	Adamts1
8.91874e-28	0.391889	1	0.916	1.73603e-23	8	Thbs2
5.90669e-19	0.391018	0.946	0.809	1.14974e-14	8	Ptprd
5.70902e-16	0.390838	0.885	0.693	1.11126e-11	8	Tcf7l2
1.96702e-17	0.390402	0.923	0.685	3.82881e-13	8	Colec12
3.19047e-57	0.39016	0.692	0.16	6.21025e-53	8	Emx2
8.43192e-20	0.390006	0.985	0.882	1.64127e-15	8	Ppp1r9b
5.48265e-17	0.389153	0.915	0.664	1.0672e-12	8	Fblim1
2.80032e-20	0.388094	0.923	0.683	5.45082e-16	8	Ddr2
1.51285e-18	0.387649	0.915	0.665	2.94477e-14	8	Nlgn2
3.25251e-18	0.387253	0.977	0.812	6.331e-14	8	Ralgds
6.6143e-17	0.38721	0.992	0.936	1.28747e-12	8	Gdi1
4.28096e-24	0.386545	0.846	0.511	8.33288e-20	8	Psd3
3.69968e-14	0.38643	0.869	0.613	7.20143e-10	8	Nrp2
9.69106e-16	0.384233	0.9	0.709	1.88637e-11	8	Skil
1.34781e-19	0.381341	0.985	0.866	2.62351e-15	8	Emilin1
4.93265e-17	0.380706	0.992	0.912	9.6014e-13	8	Erbin
4.72162e-20	0.380554	0.838	0.512	9.19063e-16	8	Hsd17b11
3.01981e-24	0.378706	1	0.983	5.87806e-20	8	Jund
6.18379e-20	0.378534	0.992	0.925	1.20368e-15	8	Calu
8.34746e-18	0.378384	0.992	0.932	1.62483e-13	8	Ptgfrn
3.50098e-27	0.37795	0.838	0.462	6.81466e-23	8	Cpe
8.21556e-22	0.377553	0.777	0.438	1.59916e-17	8	Ccn2
5.7786e-16	0.377545	0.985	0.906	1.1248e-11	8	Nfia
1.07421e-14	0.37702	0.985	0.908	2.09096e-10	8	Spag9
1.51713e-16	0.373172	0.938	0.776	2.95308e-12	8	Pik3r1
1.02265e-17	0.372616	0.923	0.665	1.99058e-13	8	Cacna1g
1.71122e-20	0.371941	0.908	0.615	3.33089e-16	8	Wwp2
2.52651e-15	0.369542	0.969	0.837	4.91786e-11	8	Itgav
1.4703e-18	0.36938	0.969	0.789	2.86194e-14	8	St3gal4
1.93924e-15	0.368639	0.969	0.847	3.77473e-11	8	Ppp1r9a
9.04188e-95	0.367638	0.615	0.07	1.76e-90	8	Grm7
2.9031e-23	0.367029	0.792	0.448	5.65088e-19	8	Il17rd
1.8272e-19	0.366978	0.908	0.612	3.55664e-15	8	Ldlrad4
3.8094e-48	0.366789	0.669	0.174	7.41499e-44	8	Clec11a
2.42393e-15	0.366444	0.908	0.779	4.71819e-11	8	Sdc3
6.29231e-17	0.366033	0.962	0.841	1.2248e-12	8	Slc38a6
1.0261e-18	0.365892	0.946	0.79	1.9973e-14	8	Plekhh2
1.87933e-27	0.363904	0.692	0.317	3.65811e-23	8	Tmem150c
6.0504e-21	0.363679	0.885	0.577	1.17771e-16	8	Bend5
1.01723e-21	0.363634	1	0.982	1.98004e-17	8	Col5a2
1.77992e-14	0.363598	0.946	0.814	3.46462e-10	8	Tceal9
7.34157e-18	0.362548	0.923	0.697	1.42904e-13	8	Rin2
6.5196e-18	0.362425	0.962	0.752	1.26904e-13	8	Farp1
2.71828e-17	0.362211	0.877	0.638	5.29113e-13	8	Iqgap2
3.59904e-21	0.36198	0.823	0.539	7.00552e-17	8	D430019H16Rik
7.05025e-17	0.361753	0.9	0.674	1.37233e-12	8	Thbs1
2.27297e-18	0.360462	0.931	0.696	4.42434e-14	8	Plscr3
1.98042e-15	0.36014	0.954	0.711	3.8549e-11	8	Egfr
4.67228e-17	0.359223	0.962	0.838	9.0946e-13	8	Tcf20
8.57042e-15	0.358926	0.985	0.875	1.66823e-10	8	Ap2a2
7.32082e-16	0.358618	0.938	0.782	1.425e-11	8	Cmtm3
3.72153e-21	0.358109	0.785	0.428	7.24395e-17	8	Mtmr11
1.18338e-19	0.357004	0.762	0.435	2.30344e-15	8	Crispld1
2.24684e-17	0.35682	0.977	0.849	4.37348e-13	8	Cic
8.77064e-17	0.356725	0.869	0.62	1.7072e-12	8	Pygb
2.02196e-16	0.356532	0.931	0.755	3.93574e-12	8	Mageh1
6.73004e-20	0.355745	1	0.978	1.31e-15	8	Flna
1.90318e-16	0.355734	0.992	0.909	3.70455e-12	8	Itm2b
1.54337e-13	0.355491	0.938	0.772	3.00417e-09	8	Piezo2
2.46286e-15	0.355144	0.969	0.832	4.79396e-11	8	Ednra
2.9614e-15	0.354951	0.869	0.631	5.76437e-11	8	Ier5
1.71638e-15	0.354695	0.992	0.87	3.34094e-11	8	Lrp6
3.3438e-18	0.354647	0.908	0.682	6.50871e-14	8	Smarcd2
2.08108e-12	0.35411	0.992	0.89	4.05083e-08	8	Sh3pxd2b
6.00491e-14	0.35377	0.915	0.701	1.16886e-09	8	Filip1l
7.64623e-32	0.353514	0.677	0.258	1.48834e-27	8	Dab1
4.14367e-25	0.353079	0.746	0.391	8.06564e-21	8	Gpr137c
1.61009e-15	0.352327	0.954	0.813	3.13404e-11	8	Rhoj
7.17464e-16	0.351708	0.885	0.615	1.39654e-11	8	Epha3
2.61234e-24	0.351695	0.823	0.446	5.08491e-20	8	Efnb2
1.86083e-18	0.351069	0.923	0.705	3.6221e-14	8	Sh3d19
5.2355e-15	0.350924	0.962	0.824	1.01909e-10	8	Stx6
8.2053e-16	0.350712	0.915	0.749	1.59716e-11	8	Dact3
1.24659e-16	0.3505	0.992	0.914	2.42648e-12	8	Atp6v0e
1.72254e-17	0.35044	0.954	0.743	3.35292e-13	8	P3h2
5.81047e-21	0.350335	0.854	0.519	1.13101e-16	8	Tpbg
4.15736e-14	0.350091	0.908	0.752	8.0923e-10	8	Tgif1
1.42012e-15	0.350084	0.938	0.773	2.76426e-11	8	Ogn
3.83652e-14	0.350016	0.908	0.721	7.46779e-10	8	Txnip
3.01537e-64	0.349747	0.562	0.09	5.86942e-60	8	Nrxn1
7.75429e-17	0.348556	0.862	0.628	1.50937e-12	8	F2r
5.23907e-13	0.347572	0.885	0.663	1.01978e-08	8	Eya1
5.37779e-34	0.347495	0.615	0.195	1.04679e-29	8	Slitrk1
2.37157e-17	0.347469	0.869	0.605	4.61626e-13	8	Zfp703
3.42618e-12	0.34721	0.969	0.802	6.66906e-08	8	Irf2bp2
1.44358e-16	0.347156	0.915	0.675	2.80993e-12	8	Reck
1.49427e-14	0.346737	0.9	0.733	2.9086e-10	8	Abcc5
7.21252e-23	0.34635	0.746	0.399	1.40392e-18	8	Tspan2
3.01951e-15	0.345569	0.938	0.801	5.87748e-11	8	Mn1
1.38717e-14	0.345283	0.992	0.929	2.70012e-10	8	Clic1
1.74061e-19	0.344701	0.869	0.59	3.3881e-15	8	Nf1
5.07177e-15	0.343055	0.923	0.768	9.87219e-11	8	Usp22
3.68358e-16	0.341747	0.854	0.563	7.1701e-12	8	Adam33
2.64594e-16	0.341477	0.969	0.736	5.15033e-12	8	Adamts15
1.55434e-17	0.341303	0.823	0.522	3.02553e-13	8	Gxylt2
2.48909e-13	0.34127	0.985	0.926	4.84502e-09	8	Glipr2
9.20276e-16	0.340928	0.885	0.686	1.79132e-11	8	Nek6
7.7827e-15	0.339647	0.854	0.655	1.5149e-10	8	Sbk1
7.38832e-15	0.339462	0.969	0.798	1.43814e-10	8	Net1
1.37171e-18	0.339057	0.862	0.576	2.67003e-14	8	Efna4
3.34014e-17	0.338943	0.808	0.506	6.50159e-13	8	Asap3
9.80606e-12	0.338715	0.969	0.846	1.90875e-07	8	Nfic
6.11552e-21	0.338025	0.646	0.309	1.19039e-16	8	Mamdc2
2.87834e-13	0.337103	0.923	0.739	5.60268e-09	8	Boc
2.95899e-16	0.33661	0.977	0.884	5.75967e-12	8	Nfix
8.4573e-14	0.334259	0.862	0.674	1.64621e-09	8	Flnb
1.3066e-14	0.334228	0.954	0.845	2.5433e-10	8	Nynrin
1.24402e-15	0.332983	0.977	0.861	2.42148e-11	8	Tmem59
3.42336e-15	0.332228	0.977	0.903	6.66357e-11	8	Ckap4
1.49189e-14	0.331832	0.962	0.807	2.90396e-10	8	Pdzrn3
3.96391e-13	0.331625	0.915	0.695	7.71575e-09	8	Crabp1
3.52583e-18	0.331362	0.762	0.466	6.86303e-14	8	Ephb1
1.03831e-17	0.33086	1	0.983	2.02106e-13	8	Lgals1
5.61559e-14	0.330619	0.908	0.673	1.09307e-09	8	Nbea
2.48862e-20	0.330238	0.977	0.896	4.8441e-16	8	Meox2
2.97677e-21	0.330204	0.654	0.314	5.79429e-17	8	Wnk4
5.64427e-14	0.329519	0.915	0.706	1.09866e-09	8	Crybg3
4.1656e-09	0.329395	0.962	0.846	8.10834e-05	8	Cenpb
1.61948e-17	0.32859	1	0.963	3.15231e-13	8	Pxdn
4.07844e-19	0.327045	0.808	0.529	7.93868e-15	8	Tnrc18
3.95116e-13	0.326611	0.992	0.904	7.69093e-09	8	Tagln2
1.64346e-18	0.326492	0.608	0.279	3.199e-14	8	Nell2
7.98465e-29	0.32604	0.723	0.304	1.55421e-24	8	Slc1a3
5.91486e-38	0.326026	0.654	0.199	1.15133e-33	8	Enpp1
2.97245e-12	0.326003	0.908	0.791	5.78587e-08	8	Chpf
1.40471e-15	0.325588	0.992	0.901	2.73427e-11	8	Lama4
2.15625e-11	0.324823	0.969	0.879	4.19714e-07	8	Timp3
9.29066e-18	0.324703	0.885	0.606	1.80843e-13	8	B3galnt1
2.70659e-19	0.324635	0.762	0.422	5.26838e-15	8	Ebf4
8.22752e-18	0.324543	0.723	0.417	1.60149e-13	8	Synj2
8.33926e-15	0.324105	0.969	0.899	1.62324e-10	8	P3h3
1.5519e-15	0.324075	0.862	0.649	3.02077e-11	8	Sntb2
6.40514e-29	0.323886	0.677	0.267	1.24676e-24	8	Cnksr2
5.12698e-20	0.323809	0.831	0.512	9.97966e-16	8	Smox
1.45479e-26	0.322893	0.762	0.377	2.83174e-22	8	Osr1
6.87628e-18	0.322738	0.785	0.49	1.33847e-13	8	Hoxc5
5.02428e-22	0.320343	0.854	0.505	9.77976e-18	8	Aplp1
1.51713e-13	0.319819	0.923	0.772	2.95309e-09	8	Wdr6
7.40334e-15	0.319388	0.931	0.763	1.44106e-10	8	Ttyh3
2.26943e-12	0.319261	0.923	0.731	4.41745e-08	8	Pbx3
2.0017e-26	0.318278	0.692	0.294	3.89631e-22	8	Cep295nl
5.98915e-12	0.31819	0.977	0.856	1.16579e-07	8	Itm2c
1.20561e-18	0.317991	0.785	0.469	2.34673e-14	8	C1qtnf4
4.50844e-22	0.316815	1	0.998	8.77568e-18	8	Col1a2
4.56864e-11	0.316447	0.862	0.653	8.89285e-07	8	Cd44
2.7922e-32	0.315417	0.623	0.209	5.43501e-28	8	Pcsk5
1.19955e-15	0.315166	1	0.981	2.33492e-11	8	Col6a2
2.07852e-14	0.315004	0.792	0.508	4.04584e-10	8	Tgfbr3
2.44585e-22	0.314945	0.738	0.368	4.76085e-18	8	Itgb8
5.954e-19	0.314945	0.885	0.586	1.15895e-14	8	Ocrl
1.08839e-10	0.314513	0.977	0.872	2.11855e-06	8	Dennd2a
3.23061e-43	0.313699	0.646	0.179	6.28838e-39	8	Runx1
1.90352e-14	0.312204	0.9	0.672	3.7052e-10	8	Marveld1
4.92052e-14	0.311713	0.992	0.926	9.57779e-10	8	Cald1
9.31333e-16	0.31154	0.985	0.882	1.81284e-11	8	Klhdc10
2.38692e-12	0.311171	0.892	0.688	4.64614e-08	8	Grik5
2.73534e-16	0.311077	1	0.978	5.32434e-12	8	Tuba1a
4.06557e-12	0.310661	0.977	0.846	7.91363e-08	8	Svil
6.00188e-15	0.310454	0.9	0.643	1.16827e-10	8	Pgm2
4.09611e-12	0.31031	0.931	0.779	7.97308e-08	8	Bcl2l11
1.09597e-12	0.309954	0.9	0.796	2.1333e-08	8	Clstn1
1.8927e-23	0.30959	0.662	0.29	3.68413e-19	8	Gbgt1
4.35335e-28	0.309494	0.454	0.123	8.47379e-24	8	Ltbp2
9.10398e-47	0.308972	0.554	0.123	1.77209e-42	8	Hoxa7
1.33719e-13	0.308724	0.946	0.767	2.60284e-09	8	Plod1
3.00398e-27	0.308306	0.454	0.131	5.84725e-23	8	Bmp5
5.47932e-13	0.306036	0.8	0.539	1.06655e-08	8	Dact1
2.60588e-12	0.305774	0.915	0.772	5.07234e-08	8	Med13l
2.54501e-15	0.30535	0.938	0.756	4.95387e-11	8	Mxra8
7.42143e-14	0.304542	0.846	0.599	1.44458e-09	8	Cpt1c
4.6628e-18	0.304121	0.808	0.499	9.07613e-14	8	Sema3f
4.95996e-12	0.304102	0.977	0.837	9.65457e-08	8	Id3
1.7165e-13	0.303405	0.954	0.766	3.34116e-09	8	Snx18
3.26456e-14	0.30275	0.969	0.833	6.35446e-10	8	Pcgf2
1.15362e-13	0.301729	0.923	0.725	2.24551e-09	8	Col27a1
2.16218e-13	0.30171	0.969	0.878	4.20868e-09	8	Cttn
5.29018e-13	0.301645	0.985	0.881	1.02973e-08	8	Islr
5.02171e-19	0.301251	0.738	0.396	9.77477e-15	8	Mgat3
6.87924e-20	0.301054	0.623	0.287	1.33904e-15	8	Prokr1
4.39517e-15	0.30057	0.877	0.625	8.55519e-11	8	Rcor3
7.58421e-14	0.300191	0.9	0.726	1.47627e-09	8	Trim24
4.79601e-17	0.30015	0.992	0.906	9.33544e-13	8	2700081O15Rik
5.17545e-14	0.299702	0.938	0.759	1.0074e-09	8	Phf21a
7.39918e-16	0.299559	0.962	0.712	1.44025e-11	8	Sema3a
1.16213e-16	0.299434	0.785	0.507	2.26209e-12	8	Slc25a27
9.90169e-13	0.299323	0.908	0.713	1.92736e-08	8	Dusp16
5.28477e-13	0.299045	0.954	0.803	1.02868e-08	8	Sec22b
1.21939e-12	0.298143	0.931	0.745	2.37354e-08	8	Rgs12
2.1342e-17	0.297919	1	0.994	4.15422e-13	8	Sparc
2.10893e-14	0.296912	0.977	0.849	4.10504e-10	8	Lpgat1
2.74379e-13	0.295877	0.908	0.756	5.34079e-09	8	Dusp7
1.71976e-16	0.295816	1	0.949	3.34751e-12	8	Ddx17
5.28307e-13	0.295718	0.838	0.62	1.02835e-08	8	4930402H24Rik
2.29285e-13	0.295497	0.854	0.627	4.46302e-09	8	Gramd1a
7.32656e-14	0.29542	0.877	0.639	1.42611e-09	8	Fuca1
1.5173e-13	0.295068	0.808	0.582	2.95343e-09	8	Rimklb
5.33823e-37	0.294949	0.592	0.172	1.03909e-32	8	Fgf12
6.04309e-22	0.294693	0.654	0.293	1.17629e-17	8	Pcdh19
5.80763e-17	0.294685	0.815	0.498	1.13046e-12	8	Smarca1
3.14579e-15	0.294665	1	0.921	6.12328e-11	8	Fat1
4.45668e-14	0.294121	0.954	0.743	8.67492e-10	8	5031439G07Rik
2.59689e-24	0.294009	0.685	0.307	5.05485e-20	8	Kcna6
2.92642e-19	0.293262	0.769	0.43	5.69628e-15	8	Twist1
4.49739e-16	0.292089	0.754	0.461	8.75416e-12	8	Gap43
1.53775e-12	0.291641	0.992	0.887	2.99322e-08	8	Ogt
1.94161e-12	0.291158	0.915	0.735	3.77935e-08	8	Tmtc2
9.87202e-68	0.290684	0.515	0.069	1.92159e-63	8	Runx2
2.49681e-16	0.28961	1	0.979	4.86005e-12	8	Fscn1
2.87263e-13	0.288741	0.985	0.923	5.59157e-09	8	Sec31a
1.90355e-16	0.288714	0.762	0.434	3.70526e-12	8	Slc27a1
2.56074e-13	0.288635	0.869	0.603	4.98448e-09	8	Rhou
3.11128e-18	0.286948	0.769	0.438	6.0561e-14	8	Cdk19
7.4117e-12	0.286498	0.938	0.802	1.44269e-07	8	Gabbr1
2.25659e-12	0.28642	0.977	0.855	4.39245e-08	8	Erf
1.23376e-11	0.286212	0.877	0.722	2.40152e-07	8	Hivep2
5.78537e-13	0.285662	0.977	0.93	1.12612e-08	8	Rrbp1
1.28619e-11	0.285097	0.931	0.754	2.50357e-07	8	Dtnbp1
1.09157e-10	0.284831	0.885	0.711	2.12473e-06	8	Ephb4
1.84527e-13	0.284581	0.877	0.663	3.59182e-09	8	Cachd1
3.39407e-12	0.283935	0.946	0.768	6.60655e-08	8	Lix1l
1.70389e-11	0.283464	0.977	0.791	3.31661e-07	8	Tdrd3
1.99817e-11	0.283097	0.992	0.843	3.88944e-07	8	Aldh18a1
9.44842e-13	0.283016	0.946	0.763	1.83913e-08	8	Clip3
4.08584e-12	0.282824	0.908	0.75	7.95309e-08	8	Pnrc1
8.47822e-10	0.282759	1	0.954	1.65029e-05	8	Ahnak
6.90005e-13	0.282558	0.985	0.915	1.34309e-08	8	Limd2
5.0671e-16	0.28222	0.885	0.629	9.86312e-12	8	Lysmd2
2.45313e-14	0.282017	0.792	0.512	4.77501e-10	8	Ift57
2.75219e-13	0.28199	0.862	0.595	5.35714e-09	8	Enox1
5.78591e-29	0.281298	0.7	0.283	1.12623e-24	8	Pla2g4a
5.91976e-13	0.281057	0.954	0.798	1.15228e-08	8	Ctsk
7.14467e-13	0.280949	0.815	0.564	1.39071e-08	8	Prss23
1.7755e-12	0.280727	1	0.952	3.45602e-08	8	Myh10
2.54354e-17	0.280572	1	0.979	4.951e-13	8	Nfib
1.73979e-19	0.280419	0.992	0.973	3.38649e-15	8	Igf2r
2.75397e-12	0.280208	0.977	0.883	5.36061e-08	8	Vgll4
1.24061e-11	0.280201	0.938	0.794	2.41485e-07	8	Tmem9
8.60252e-11	0.280074	0.954	0.829	1.67448e-06	8	Syngap1
3.05244e-16	0.27997	0.831	0.547	5.94158e-12	8	Igsf10
1.39156e-11	0.279611	0.915	0.711	2.70867e-07	8	Bmf
2.02777e-20	0.279551	0.646	0.301	3.94706e-16	8	Dclk2
5.25203e-39	0.27954	0.423	0.082	1.02231e-34	8	Alx1
1.14849e-10	0.279516	0.992	0.872	2.23553e-06	8	Sept8
5.03921e-17	0.279371	0.769	0.489	9.80881e-13	8	Gpc2
1.02883e-30	0.279263	0.685	0.247	2.00261e-26	8	Gem
1.32052e-07	0.279246	0.938	0.83	0.0025704	8	Arid4b
1.47122e-12	0.27906	0.9	0.669	2.86372e-08	8	Scx
2.18132e-09	0.278247	0.969	0.896	4.24595e-05	8	Vash1
1.4075e-11	0.278222	0.877	0.65	2.7397e-07	8	Tex264
6.64432e-14	0.278057	0.962	0.787	1.29332e-09	8	Ctps2
4.98227e-12	0.278009	0.862	0.641	9.69799e-08	8	Lcorl
6.35703e-18	0.27797	0.815	0.505	1.2374e-13	8	Hoxa3
9.87989e-12	0.277846	0.931	0.775	1.92312e-07	8	Kifap3
1.58857e-17	0.277537	1	0.979	3.09215e-13	8	Cd81
1.88868e-12	0.276725	0.892	0.695	3.67631e-08	8	Arap1
1.43705e-11	0.276709	0.831	0.644	2.79722e-07	8	Fam102b
7.04491e-10	0.276595	0.962	0.835	1.37129e-05	8	Map1lc3a
2.16589e-11	0.276588	0.915	0.752	4.21591e-07	8	Stox2
9.88329e-12	0.275958	0.792	0.574	1.92378e-07	8	Tm4sf1
4.42456e-12	0.275201	0.977	0.944	8.6124e-08	8	S100a11
1.13681e-10	0.274562	0.977	0.84	2.21281e-06	8	Dync1h1
1.01932e-10	0.274422	0.977	0.881	1.9841e-06	8	Phldb2
1.61348e-09	0.274281	0.938	0.802	3.14063e-05	8	Fam3c
1.22467e-11	0.273739	0.892	0.703	2.38383e-07	8	Pcdhgb7
3.91745e-10	0.273387	0.946	0.825	7.62532e-06	8	Plod2
6.14236e-26	0.273366	0.662	0.278	1.19561e-21	8	Spred3
5.78089e-13	0.273061	0.892	0.707	1.12525e-08	8	Mex3a
1.91704e-11	0.272875	0.815	0.588	3.73151e-07	8	Pcdhga12
5.68036e-21	0.272809	1	0.996	1.10568e-16	8	Mest
9.28959e-11	0.272745	0.938	0.754	1.80822e-06	8	Igsf3
4.31766e-11	0.272339	0.969	0.824	8.40432e-07	8	Zfp704
4.53253e-11	0.272031	0.931	0.801	8.82258e-07	8	St3gal2
2.04448e-12	0.271939	0.992	0.97	3.97959e-08	8	Npc2
2.53206e-17	0.271696	0.808	0.518	4.92865e-13	8	Arhgap31
2.51783e-09	0.27167	0.877	0.732	4.90096e-05	8	Galnt17
4.49144e-14	0.271322	0.877	0.619	8.74259e-10	8	Prkd2
6.74121e-13	0.271203	0.923	0.766	1.31218e-08	8	Pea15a
1.04565e-14	0.271152	0.969	0.791	2.03535e-10	8	Tspan7
7.30694e-15	0.270945	0.792	0.543	1.4223e-10	8	Fam234b
7.43853e-11	0.270651	0.9	0.706	1.44791e-06	8	Cacnb3
8.60677e-11	0.269568	0.808	0.65	1.67531e-06	8	Lpar1
4.38439e-17	0.269341	0.731	0.407	8.53422e-13	8	Lrp1
1.62975e-10	0.268236	0.792	0.604	3.17231e-06	8	Arl14ep
8.74511e-14	0.268155	0.877	0.619	1.70223e-09	8	Cdc42ep4
2.59205e-10	0.26802	0.946	0.839	5.04542e-06	8	Map3k3
9.67823e-14	0.267902	0.8	0.544	1.88387e-09	8	Pear1
7.28633e-11	0.267857	0.985	0.851	1.41829e-06	8	Fndc4
6.47559e-12	0.266873	0.938	0.729	1.26047e-07	8	Robo1
1.84e-10	0.266591	0.923	0.808	3.58156e-06	8	Atxn7l3
7.03011e-08	0.26643	0.977	0.917	0.00136841	8	Ccdc80
2.87425e-11	0.266302	0.992	0.961	5.59472e-07	8	Cdc16
2.65166e-09	0.266278	0.838	0.686	5.16145e-05	8	Notch2
3.21027e-11	0.265541	0.923	0.712	6.24879e-07	8	Glt8d1
1.44347e-12	0.265341	0.954	0.801	2.80971e-08	8	Tcf7l1
9.50774e-19	0.265305	0.708	0.384	1.85068e-14	8	Dusp8
3.0515e-22	0.264661	0.631	0.258	5.93975e-18	8	Ypel4
4.17516e-12	0.264648	0.846	0.671	8.12694e-08	8	Rras
1.78196e-11	0.264119	0.938	0.815	3.46858e-07	8	Tnks2
9.09361e-11	0.263246	0.923	0.734	1.77007e-06	8	Gnb4
5.78691e-15	0.263216	0.762	0.483	1.12642e-10	8	Bach2
2.654e-10	0.263055	1	0.893	5.16601e-06	8	Tia1
5.80247e-12	0.261718	0.923	0.751	1.12945e-07	8	Gas2
2.69227e-12	0.261566	0.946	0.829	5.2405e-08	8	Ubtd2
9.48118e-14	0.261468	0.869	0.601	1.84551e-09	8	Epb41l1
6.94311e-12	0.261407	0.992	0.937	1.35148e-07	8	Wwtr1
2.45819e-13	0.261398	0.585	0.328	4.78487e-09	8	Stmn4
9.03378e-11	0.26109	0.977	0.879	1.75842e-06	8	Evl
8.76568e-21	0.260883	0.592	0.25	1.70624e-16	8	Tekt2
2.65493e-14	0.260507	0.9	0.603	5.16781e-10	8	Egflam
8.30218e-14	0.260273	1	0.932	1.61602e-09	8	Epb41l3
5.30679e-09	0.260162	0.915	0.758	0.000103297	8	Rgp1
1.3905e-14	0.259785	0.854	0.579	2.70661e-10	8	Pth1r
3.35926e-13	0.259687	0.885	0.626	6.5388e-09	8	Sipa1l1
6.88846e-11	0.259564	0.9	0.722	1.34084e-06	8	Afdn
2.92564e-13	0.258911	0.7	0.425	5.69476e-09	8	Eif4e3
1.91538e-14	0.258489	1	0.971	3.72828e-10	8	Ski
6.03334e-16	0.258393	0.646	0.318	1.17439e-11	8	Cilp
2.5068e-12	0.258266	0.7	0.441	4.87948e-08	8	Mylip
1.22537e-11	0.258234	0.977	0.866	2.38519e-07	8	Sertad4
6.23863e-15	0.258196	0.877	0.633	1.21435e-10	8	Ehbp1
2.53404e-09	0.257494	0.969	0.824	4.9325e-05	8	Emp3
2.62268e-11	0.257013	0.954	0.92	5.10505e-07	8	Capn2
2.74656e-21	0.256896	0.646	0.283	5.34618e-17	8	Fat3
3.00434e-10	0.256873	0.969	0.846	5.84794e-06	8	Efemp2
2.97438e-08	0.256743	0.977	0.884	0.000578963	8	Arpc1b
7.69093e-16	0.256729	0.7	0.388	1.49704e-11	8	Aldh1a2
6.98083e-12	0.256675	0.869	0.656	1.35882e-07	8	Tmem43
2.21921e-09	0.256639	0.923	0.758	4.31969e-05	8	Patz1
6.69368e-12	0.256426	0.823	0.552	1.30293e-07	8	Tnks1bp1
7.77231e-13	0.255929	0.785	0.548	1.51288e-08	8	Ogfr
9.50466e-11	0.255446	0.923	0.778	1.85008e-06	8	Fbln1
1.21531e-09	0.255339	0.962	0.835	2.3656e-05	8	Bcl9l
1.0886e-13	0.254321	0.877	0.639	2.11895e-09	8	Palm
2.49134e-12	0.254272	0.885	0.63	4.84939e-08	8	Fzd8
8.77409e-12	0.253918	0.738	0.478	1.70788e-07	8	Adcy4
2.18988e-13	0.253704	0.808	0.533	4.2626e-09	8	Slc12a4
1.62565e-16	0.253642	0.692	0.367	3.16433e-12	8	Sardh
8.4671e-28	0.252373	0.523	0.163	1.64812e-23	8	Sphk1
4.33937e-11	0.252332	0.923	0.738	8.44658e-07	8	Zfyve1
4.07248e-13	0.252055	0.831	0.53	7.92708e-09	8	Gpm6b
8.69717e-14	0.251784	0.877	0.627	1.6929e-09	8	Purg
4.25166e-11	0.251771	0.977	0.845	8.27586e-07	8	Fnbp1l
1.88709e-06	0.25145	0.815	0.701	0.0367322	8	Ctnna3
4.51791e-10	0.251142	0.985	0.931	8.79411e-06	8	Wasf2
7.79224e-13	0.250968	0.931	0.743	1.51676e-08	8	Chpf2
3.64847e-10	0.250796	0.985	0.87	7.10174e-06	8	Hs2st1
3.13141e-10	0.25077	0.885	0.687	6.09529e-06	8	Plin2
2.09725e-09	0.250589	0.885	0.722	4.08229e-05	8	Pias3
1.26006e-08	0.250275	0.762	0.545	0.00024527	8	Pf4

## Sheet: Muscle Periphery_MTJ
p_val	avg_log2FC	pct.1	pct.2	p_val_adj	cluster	gene
7.13908e-59	1.27468	0.974	0.537	1.38962e-54	9	Col22a1
4.02591e-40	0.984508	0.948	0.695	7.83644e-36	9	Ctnna3
3.31936e-44	0.965764	0.991	0.789	6.46114e-40	9	Rxrg
3.68633e-45	0.945686	0.991	0.902	7.17544e-41	9	Csrp3
9.11335e-48	0.935794	0.966	0.553	1.77391e-43	9	Map3k7cl
5.06e-44	0.902573	1	0.966	9.8493e-40	9	Myh7
1.52099e-42	0.84593	0.957	0.606	2.96061e-38	9	Gja5
5.0006e-39	0.810297	1	0.968	9.73367e-35	9	Tceal7
1.32546e-33	0.801699	1	0.976	2.58001e-29	9	Tnnc1
1.49021e-41	0.792287	1	0.995	2.90069e-37	9	Mylpf
5.86605e-44	0.788665	1	0.995	1.14183e-39	9	Myh3
1.3773e-41	0.766563	1	0.991	2.68091e-37	9	Acta1
2.51662e-40	0.764464	1	0.989	4.89861e-36	9	Myl4
3.94719e-41	0.732986	1	0.983	7.6832e-37	9	Des
2.59059e-31	0.723588	0.957	0.818	5.04259e-27	9	Jam2
1.13544e-31	0.714576	0.991	0.932	2.21014e-27	9	Acta2
5.85136e-23	0.686132	0.983	0.885	1.13897e-18	9	Myom1
1.16019e-25	0.681106	0.957	0.848	2.25831e-21	9	Lmod3
1.14344e-27	0.656346	0.966	0.8	2.2257e-23	9	Atp1b4
6.47498e-25	0.655342	0.948	0.778	1.26035e-20	9	Dcx
9.45527e-28	0.654193	0.966	0.88	1.84047e-23	9	Npnt
1.00544e-26	0.649968	0.922	0.643	1.95708e-22	9	Fabp3
1.06456e-29	0.647881	0.974	0.811	2.07217e-25	9	Sgcg
4.37697e-30	0.627455	0.836	0.442	8.51977e-26	9	Nnmt
6.88909e-30	0.626588	0.897	0.565	1.34096e-25	9	Nav3
2.10708e-25	0.594042	0.845	0.546	4.10143e-21	9	Adprhl1
7.58907e-23	0.575049	1	0.931	1.47721e-18	9	Smyd1
8.60549e-28	0.569686	0.871	0.563	1.67506e-23	9	Prss23
7.55359e-22	0.569079	0.897	0.666	1.47031e-17	9	Lmod2
4.54935e-22	0.566099	1	0.987	8.8553e-18	9	Tnnc2
1.17774e-33	0.555722	0.776	0.329	2.29246e-29	9	Ankrd1
2.97126e-30	0.552634	1	0.961	5.78356e-26	9	Flnc
1.55493e-34	0.536375	1	0.978	3.02667e-30	9	Tuba1a
5.04249e-23	0.534556	1	0.99	9.81522e-19	9	Tnnt1
2.66616e-15	0.532345	0.974	0.908	5.18968e-11	9	Synpo2l
2.33134e-20	0.527508	0.922	0.786	4.53795e-16	9	Palmd
1.08057e-19	0.516354	1	0.969	2.10333e-15	9	Gatm
2.26693e-26	0.515097	0.707	0.307	4.41257e-22	9	Mamdc2
1.12332e-22	0.513434	0.991	0.943	2.18655e-18	9	Myl12a
1.01729e-22	0.511144	0.862	0.581	1.98016e-18	9	Fgf7
1.04484e-21	0.504976	0.948	0.845	2.03379e-17	9	Pdlim3
6.10598e-18	0.485851	1	0.985	1.18853e-13	9	Tnni1
4.59014e-19	0.480862	1	0.958	8.9347e-15	9	Cryab
5.26075e-15	0.479193	1	0.982	1.024e-10	9	Tnnt3
1.19148e-17	0.477547	1	0.989	2.31922e-13	9	Ttn
1.27251e-15	0.476608	1	0.977	2.47693e-11	9	Myl1
6.62326e-19	0.475924	0.897	0.667	1.28922e-14	9	Prelid2
1.04259e-16	0.4742	0.931	0.783	2.02941e-12	9	Cobl
1.91097e-16	0.47021	1	0.996	3.71969e-12	9	Tpm2
9.39009e-20	0.469114	0.931	0.721	1.82778e-15	9	Ptpn21
3.82074e-15	0.456131	0.957	0.827	7.43708e-11	9	Myoz2
8.12376e-15	0.446165	0.948	0.901	1.58129e-10	9	Myom2
9.59391e-15	0.443516	1	0.976	1.86745e-10	9	Actn2
8.28015e-18	0.437327	0.957	0.878	1.61173e-13	9	Ube2g2
2.81943e-19	0.436023	0.983	0.926	5.48803e-15	9	Usp47
5.80895e-14	0.43459	0.991	0.905	1.13071e-09	9	Mybpc1
4.4791e-13	0.433317	0.991	0.914	8.71857e-09	9	Nexn
8.35625e-13	0.43283	0.983	0.866	1.62654e-08	9	Ldb3
2.20495e-21	0.432787	0.836	0.531	4.29193e-17	9	Snap91
2.84904e-16	0.431234	0.905	0.747	5.54566e-12	9	P3h2
2.80489e-13	0.430151	0.914	0.738	5.45972e-09	9	Klhl40
2.60769e-15	0.43014	0.836	0.586	5.07588e-11	9	Smim5
8.27695e-14	0.425723	0.879	0.722	1.61111e-09	9	Klf5
5.76769e-15	0.424381	0.966	0.875	1.12268e-10	9	Tagln
2.0117e-16	0.423764	0.94	0.775	3.91578e-12	9	Rrad
3.79109e-16	0.420085	0.897	0.669	7.37936e-12	9	Plekha7
1.17165e-14	0.415357	0.974	0.927	2.28061e-10	9	Glipr2
1.99773e-13	0.414561	1	0.889	3.88859e-09	9	Fhl1
5.08931e-14	0.414226	0.81	0.568	9.90634e-10	9	3425401B19Rik
4.3013e-15	0.410329	0.948	0.92	8.37248e-11	9	Rnf11
3.59115e-19	0.409522	0.991	0.961	6.99017e-15	9	Enah
8.37777e-12	0.408057	0.983	0.901	1.63073e-07	9	Tmod1
5.04229e-17	0.407553	0.836	0.57	9.81481e-13	9	Csdc2
2.28795e-26	0.401059	0.767	0.341	4.4535e-22	9	Hbegf
3.02301e-14	0.400975	0.879	0.737	5.88429e-10	9	Ptges3l
1.15205e-20	0.39051	1	0.986	2.24246e-16	9	Tpm1
6.0442e-12	0.390209	1	0.946	1.1765e-07	9	Mef2c
9.3288e-10	0.387959	0.94	0.91	1.81585e-05	9	Sgcd
5.85627e-11	0.382675	0.931	0.786	1.13992e-06	9	Cav3
7.16416e-13	0.373871	0.948	0.787	1.3945e-08	9	Hspb2
2.14399e-10	0.366557	0.974	0.903	4.17328e-06	9	Smarcd3
6.90942e-09	0.363973	0.991	0.942	0.000134492	9	Itgb1bp2
4.53942e-30	0.363053	0.655	0.235	8.83598e-26	9	Gpr37
3.40011e-14	0.358553	0.974	0.94	6.61831e-10	9	Ccne1
2.40426e-21	0.348893	1	0.995	4.67988e-17	9	Eef1b2
3.30222e-11	0.345436	0.897	0.684	6.42778e-07	9	Art1
2.05339e-13	0.343678	0.991	0.942	3.99693e-09	9	Zfp106
9.47713e-11	0.342486	0.879	0.725	1.84472e-06	9	Dclk1
2.95604e-10	0.337957	0.966	0.851	5.75393e-06	9	Hspb1
4.13047e-12	0.337031	0.948	0.859	8.03995e-08	9	Lrrn1
3.08273e-12	0.336415	0.853	0.654	6.00053e-08	9	Rbm20
6.77537e-12	0.335159	1	0.975	1.31882e-07	9	Cfl2
6.3399e-08	0.33237	1	0.91	0.00123406	9	Neb
5.6247e-11	0.330881	0.879	0.654	1.09485e-06	9	Srl
1.39293e-07	0.330149	1	0.966	0.00271134	9	Mybph
6.73038e-24	0.328678	0.621	0.248	1.31007e-19	9	C7
1.83946e-11	0.326662	1	0.979	3.58051e-07	9	Atp2a2
2.71635e-12	0.326644	1	0.948	5.28737e-08	9	Bag1
9.15364e-10	0.325918	0.819	0.621	1.78176e-05	9	Tcap
6.89737e-10	0.325438	0.759	0.555	1.34257e-05	9	Klhl30
2.31724e-22	0.322351	1	0.991	4.51051e-18	9	Vim
4.99544e-11	0.3219	0.836	0.647	9.72363e-07	9	Cacng1
1.13721e-16	0.319116	0.638	0.31	2.21358e-12	9	Dok5
5.3943e-11	0.317339	0.983	0.932	1.05e-06	9	Pfdn1
2.23381e-09	0.317185	0.966	0.834	4.34811e-05	9	Alpk3
2.33784e-10	0.31579	0.802	0.561	4.5506e-06	9	Rassf7
1.34121e-10	0.3142	0.897	0.708	2.61067e-06	9	Actn3
2.80892e-11	0.31331	0.759	0.535	5.46757e-07	9	Tnfrsf22
8.10596e-08	0.313186	0.922	0.808	0.00157783	9	Hspb7
2.83464e-10	0.31286	0.767	0.613	5.51763e-06	9	Snx7
2.03955e-08	0.310602	0.94	0.867	0.000396998	9	Pkia
8.3775e-11	0.310038	0.914	0.797	1.63068e-06	9	Inpp5a
4.26394e-09	0.309321	0.888	0.668	8.29977e-05	9	Coro6
1.11017e-08	0.307001	0.888	0.788	0.000216095	9	Hccs
6.25585e-07	0.306784	0.991	0.921	0.012177	9	Cox6a2
1.70483e-07	0.306279	0.957	0.863	0.00331845	9	Obscn
7.23131e-07	0.304934	1	0.933	0.0140757	9	Klhl41
8.82769e-09	0.302848	0.914	0.768	0.000171831	9	Jph2
9.19645e-09	0.302623	0.957	0.888	0.000179009	9	Micu1
2.18727e-05	0.302468	0.897	0.782	0.425751	9	Adssl1
1.66321e-08	0.301948	0.888	0.722	0.000323744	9	Prr32
1.40894e-10	0.301687	0.81	0.663	2.7425e-06	9	Jph1
5.19878e-09	0.301673	0.819	0.667	0.000101194	9	Rusc2
5.43404e-08	0.301036	0.853	0.696	0.00105774	9	Itga4
2.15583e-07	0.299953	1	0.938	0.00419633	9	Casq2
3.49148e-07	0.298648	1	0.986	0.00679616	9	Tnnt2
1.43914e-08	0.296634	0.828	0.672	0.000280128	9	Nrap
1.66567e-08	0.296085	0.905	0.786	0.000324223	9	Rab40b
3.1639e-08	0.294789	0.948	0.864	0.000615854	9	Myl9
2.45375e-08	0.294301	0.966	0.919	0.000477623	9	Ank1
1.39653e-10	0.293622	0.966	0.926	2.71835e-06	9	Dusp3
1.90602e-09	0.292559	0.793	0.664	3.71006e-05	9	Pdlim4
9.98432e-07	0.291987	0.905	0.759	0.0194345	9	Synpo2
2.14685e-10	0.291717	0.819	0.582	4.17884e-06	9	Herc3
1.16666e-09	0.291478	0.957	0.888	2.2709e-05	9	Hipk3
5.94498e-13	0.28941	0.724	0.453	1.15719e-08	9	Fgf9
1.04225e-06	0.288588	1	0.931	0.0202875	9	Tppp3
9.69454e-09	0.287265	0.905	0.727	0.000188704	9	Txlnb
3.74711e-08	0.284392	0.828	0.688	0.000729374	9	Stac3
2.16849e-10	0.284367	1	0.98	4.22096e-06	9	Fxr1
2.06405e-07	0.283666	0.957	0.898	0.00401768	9	Agl
3.86474e-13	0.283325	0.776	0.526	7.52272e-09	9	Arhgef6
2.69406e-12	0.280217	0.629	0.365	5.24398e-08	9	Fam189a2
1.20939e-08	0.279995	0.966	0.917	0.000235408	9	Ablim3
2.66334e-07	0.279459	0.966	0.934	0.0051842	9	Nes
1.6496e-09	0.278637	0.966	0.928	3.21095e-05	9	Pakap
2.81714e-08	0.277387	0.914	0.849	0.000548356	9	Fndc5
4.34558e-11	0.276879	0.784	0.538	8.45866e-07	9	Tnfrsf12a
9.94695e-10	0.276555	0.862	0.693	1.93617e-05	9	Satb1
2.96751e-09	0.275966	0.716	0.499	5.77625e-05	9	Vldlr
2.15161e-07	0.274449	0.922	0.764	0.00418812	9	Asb2
9.30317e-08	0.273961	0.888	0.789	0.00181086	9	Fbxo17
4.32118e-08	0.273758	0.922	0.773	0.000841119	9	Tnni2
1.03998e-05	0.273756	0.879	0.8	0.202433	9	Tceal3
2.07746e-09	0.273529	0.905	0.78	4.04377e-05	9	Rragd
5.10864e-08	0.272901	0.836	0.675	0.000994397	9	Traf3
1.34106e-15	0.272387	0.603	0.289	2.61038e-11	9	Trp63
2.56246e-10	0.272184	0.845	0.672	4.98783e-06	9	Ttl
5.92482e-09	0.270901	0.716	0.507	0.000115327	9	Igtp
3.4995e-18	0.270716	0.698	0.324	6.81177e-14	9	Stmn4
1.32239e-08	0.269844	1	0.979	0.000257402	9	Bin1
7.60057e-06	0.268413	0.957	0.916	0.147945	9	Ago2
3.95693e-11	0.268148	0.991	0.956	7.70217e-07	9	Ppp1r14b
3.28982e-07	0.267749	0.983	0.906	0.00640363	9	Ryr1
5.43684e-06	0.266167	0.81	0.65	0.105828	9	Pak3
3.15957e-10	0.263998	0.741	0.467	6.1501e-06	9	Myl6b
1.14649e-07	0.263904	0.931	0.867	0.00223163	9	Rchy1
1.22332e-14	0.26184	0.664	0.342	2.3812e-10	9	Cystm1
1.6045e-06	0.261196	0.948	0.8	0.0312317	9	Fitm1
4.14189e-09	0.260908	0.905	0.856	8.06219e-05	9	Fndc4
2.98676e-07	0.260032	0.931	0.861	0.00581373	9	Zc3hc1
9.2177e-20	0.259714	0.638	0.266	1.79422e-15	9	Slitrk4
2.75896e-45	0.258932	0.483	0.084	5.37031e-41	9	Tigd4
6.27743e-07	0.257456	0.784	0.59	0.012219	9	Kank1
1.82012e-07	0.257418	0.888	0.776	0.00354287	9	Frem2
5.20365e-12	0.256782	1	0.966	1.01289e-07	9	Sdhb
1.38319e-09	0.255852	1	0.98	2.69239e-05	9	Atp5g3
9.85831e-06	0.255356	0.905	0.856	0.191892	9	Nrk
7.17824e-06	0.254639	1	0.985	0.139724	9	Tubb6
0.00034502	0.254422	0.81	0.684	1	9	Mtap
3.02255e-09	0.254057	0.974	0.898	5.88338e-05	9	Dlat
4.51146e-07	0.252859	0.974	0.889	0.00878155	9	Ccdc141
1.0413e-08	0.252768	0.905	0.745	0.000202689	9	Mymk
5.53722e-07	0.252709	1	0.948	0.0107782	9	Tomm20
1.07549e-09	0.252344	0.716	0.447	2.09344e-05	9	Lsmem1
4.06817e-08	0.252073	0.94	0.847	0.00079187	9	Ncs1

[truncated: 2 more sheets: Erythrocytes, Undefined_4]
