# Supplementary material for: Spatial transcriptomics in embryonic mouse diaphragm muscle reveals regional gradients and subdomains of developmental gene expression
Source: iScience. 2024 May 17;27(6):110018. doi: 10.1016/j.isci.2024.110018 (PMC11177202; doi:10.1016/j.isci.2024.110018)
Supplement: Table S3. clusterProfler gene ontology for DEGs between central vs. peripheral clusters, related to Figure 2 — ClusterProfiler GO in biological processes run by using DEGs between central muscle and peripheral muscle clusters of three integrated E14.5 diaphragms. DEGs were extracted by FindMarker function where ident.1 and ident.2 arguments were set to central and peripheral clusters, respectively. GO terms were extracted by enrichGO function with default parameters. [file mmc4.xlsx]

## Sheet: GO for DEGs upregul. in center
GO for DEGs upregulated in cental muscle / NMJ cluster
ID	Description	GeneRatio	BgRatio	pvalue	p.adjust	qvalue	geneID	Count
GO:0003012	muscle system process	37/226	432/28943	1.83225e-27	5.55722e-24	4.2354e-24	Chrna1/Atp2a1/Chrng/Myh8/Myh6/Chrnd/Myoz1/Tnnt2/Pgam2/Myog/Map2k1/Myh1/Scn4a/Bin1/Scn3b/Casq2/Mylk2/Casq1/Hrc/Pak1/Mef2a/Atp1b1/Prkg1/Aldoa/Tmem38a/Atp1a1/Mstn/Myh4/Ednrb/Ryr3/Fgf13/Calcrl/Sln/Lmcd1/Kcnj2/Tead1/Pdlim5	37
GO:0006936	muscle contraction	27/226	317/28943	3.60725e-20	5.4704e-17	4.16923e-17	Chrna1/Atp2a1/Chrng/Myh8/Myh6/Chrnd/Tnnt2/Pgam2/Map2k1/Myh1/Scn4a/Bin1/Scn3b/Casq2/Mylk2/Casq1/Atp1b1/Prkg1/Aldoa/Tmem38a/Atp1a1/Myh4/Ednrb/Ryr3/Fgf13/Calcrl/Kcnj2	27
GO:0006941	striated muscle contraction	21/226	173/28943	4.19948e-19	4.24567e-16	3.23581e-16	Chrna1/Atp2a1/Chrng/Myh8/Myh6/Chrnd/Tnnt2/Pgam2/Scn4a/Bin1/Scn3b/Casq2/Mylk2/Casq1/Atp1b1/Aldoa/Tmem38a/Atp1a1/Ryr3/Fgf13/Kcnj2	21
GO:0090257	regulation of muscle system process	23/226	258/28943	9.01574e-18	6.83618e-15	5.21015e-15	Atp2a1/Tnnt2/Myog/Map2k1/Scn4a/Bin1/Casq2/Mylk2/Casq1/Hrc/Pak1/Mef2a/Atp1b1/Prkg1/Tmem38a/Atp1a1/Mstn/Fgf13/Calcrl/Sln/Lmcd1/Kcnj2/Tead1	23
GO:0055001	muscle cell development	21/226	229/28943	1.42477e-16	8.64268e-14	6.58695e-14	Prkar1a/Myh6/Myf6/Myoz1/Tnnt2/Myog/Bin1/Casq2/Casq1/Pak1/Mef2a/Mypn/Klhl41/Dner/Tmem182/Capn3/Popdc2/Pgm5/Sypl2/Myo18b/Pdlim5	21
GO:0051146	striated muscle cell differentiation	24/226	334/28943	2.38028e-16	1.09517e-13	8.34675e-14	Prkar1a/Myh6/Myf6/Myoz1/Tnnt2/Myog/AW551984/Mymx/Casq2/Mylk2/Casq1/Rbm24/Pak1/Mef2a/Mypn/Klhl41/Mamstr/Dner/Tmem182/Capn3/Popdc2/Pgm5/Myo18b/Pdlim5	24
GO:0042692	muscle cell differentiation	27/226	449/28943	2.52759e-16	1.09517e-13	8.34675e-14	Prkar1a/Myh6/Myf6/Myoz1/Tnnt2/Myog/Bin1/AW551984/Mymx/Casq2/Mylk2/Casq1/Rbm24/Pak1/Mef2a/Mypn/Klhl41/Mamstr/Dner/Tmem182/Capn3/Ednrb/Popdc2/Pgm5/Sypl2/Myo18b/Pdlim5	27
GO:0060537	muscle tissue development	25/226	494/28943	1.70336e-13	6.45786e-11	4.92181e-11	Prkar1a/Chrna1/Myh6/Chrnd/Myf6/Myoz1/Tnnt2/Myog/AW551984/Erbb3/Mylk2/Rbm24/Zbtb18/Pak1/Mef2a/Klhl41/Dner/Mstn/Popdc2/Pgm5/Usp2/Myo18b/Tenm4/Dipk2a/Pdlim5	25
GO:0007517	muscle organ development	22/226	371/28943	2.24544e-13	7.56712e-11	5.76722e-11	Chrna1/Myh6/Chrnd/Ky/Myf6/Myoz1/Tnnt2/Myog/Unc45b/Erbb3/Mymx/Mylk2/Rbm24/Zbtb18/Klhl41/Dner/Tmem182/Mstn/Dag1/Popdc2/Usp2/Lama5	22
GO:0010927	cellular component assembly involved in morphogenesis	14/226	126/28943	1.33121e-12	4.03756e-10	3.0772e-10	Prkar1a/Myh6/Myoz1/Tnnt2/Casq2/Casq1/Mef2a/Mypn/Klhl41/Capn3/Dag1/Pgm5/Phldb2/Tenm4	14
GO:0006937	regulation of muscle contraction	15/226	167/28943	4.7167e-12	1.30052e-09	9.91183e-10	Atp2a1/Tnnt2/Map2k1/Scn4a/Bin1/Casq2/Mylk2/Casq1/Atp1b1/Prkg1/Tmem38a/Atp1a1/Fgf13/Calcrl/Kcnj2	15
GO:0030239	myofibril assembly	11/226	71/28943	8.74952e-12	2.21144e-09	1.68543e-09	Prkar1a/Myh6/Myoz1/Tnnt2/Casq2/Casq1/Mef2a/Mypn/Klhl41/Capn3/Pgm5	11
GO:0055002	striated muscle cell development	11/226	72/28943	1.0257e-11	2.39304e-09	1.82384e-09	Prkar1a/Myh6/Myoz1/Tnnt2/Casq2/Casq1/Mef2a/Mypn/Klhl41/Capn3/Pgm5	11
GO:0031032	actomyosin structure organization	16/226	215/28943	1.59869e-11	3.46344e-09	2.63963e-09	Prkar1a/Myh6/Myoz1/Tnnt2/Casq2/Casq1/Pak1/Mef2a/Mypn/Klhl41/Capn3/Pgm5/Phldb2/Epb41l4b/Myo18b/2310002L09Rik	16
GO:0003009	skeletal muscle contraction	9/226	42/28943	3.27933e-11	6.6308e-09	5.05362e-09	Chrna1/Atp2a1/Chrng/Myh8/Chrnd/Scn4a/Mylk2/Casq1/Kcnj2	9
GO:0006942	regulation of striated muscle contraction	11/226	87/28943	8.5793e-11	1.62631e-08	1.23948e-08	Atp2a1/Scn4a/Bin1/Casq2/Mylk2/Casq1/Atp1b1/Tmem38a/Atp1a1/Fgf13/Kcnj2	11
GO:0045214	sarcomere organization	9/226	49/28943	1.44109e-10	2.57107e-08	1.95953e-08	Prkar1a/Myh6/Myoz1/Tnnt2/Casq2/Casq1/Mypn/Klhl41/Capn3	9
GO:0060538	skeletal muscle organ development	15/226	219/28943	2.25345e-10	3.79706e-08	2.8939e-08	Chrna1/Chrnd/Myf6/Myoz1/Myog/Mymx/Mylk2/Rbm24/Zbtb18/Klhl41/Dner/Mstn/Dag1/Popdc2/Usp2	15
GO:0007409	axonogenesis	21/226	493/28943	3.8648e-10	6.16944e-08	4.702e-08	Ache/Map2k1/Ndn/Myot/Col25a1/Sema6b/Cck/Ank3/Pak1/Dpysl5/Mypn/Ptprz1/Cdk5r1/Vasp/Tubb2b/Macf1/Dag1/Lrtm1/Kif5b/Fgf13/Lama5	21
GO:0008016	regulation of heart contraction	14/226	199/28943	6.42218e-10	9.73924e-08	7.42269e-08	Myh6/Tnnt2/Bin1/Scn3b/Casq2/Hrc/Mef2a/Atp1b1/Tmem38a/Atp1a1/Ednrb/Popdc2/Fgf13/Kcnj2	14
GO:0050879	multicellular organismal movement	9/226	59/28943	8.23792e-10	1.13571e-07	8.65573e-08	Chrna1/Atp2a1/Chrng/Myh8/Chrnd/Scn4a/Mylk2/Casq1/Kcnj2	9
GO:0050881	musculoskeletal movement	9/226	59/28943	8.23792e-10	1.13571e-07	8.65573e-08	Chrna1/Atp2a1/Chrng/Myh8/Chrnd/Scn4a/Mylk2/Casq1/Kcnj2	9
GO:0019932	second-messenger-mediated signaling	16/226	309/28943	3.31631e-09	4.3732e-07	3.333e-07	Myoz1/Gnas/Cap2/Myh7b/Erbb3/Casq2/Casq1/Cd36/Pde2a/Atp1b1/Prkg1/Tmem38a/Cd24a/Ednrb/Lmcd1/Ksr1	16
GO:1903522	regulation of blood circulation	15/226	268/28943	3.64559e-09	4.60712e-07	3.51128e-07	Myh6/Tnnt2/Map2k1/Bin1/Scn3b/Casq2/Hrc/Mef2a/Atp1b1/Tmem38a/Atp1a1/Ednrb/Popdc2/Fgf13/Kcnj2	15
GO:0010959	regulation of metal ion transport	19/226	458/28943	4.22352e-09	5.12397e-07	3.9052e-07	Gnas/Bin1/Scn3b/Casq2/Casq1/Hrc/Ank3/Atp1b1/Tmem38a/Atp1a1/Capn3/Tspan13/Kif5b/Fgf13/Usp2/Cacng6/Wnk2/Sln/Kcnj2	19
GO:0070252	actin-mediated cell contraction	10/226	97/28943	4.79917e-09	5.59841e-07	4.26679e-07	Myh8/Myh6/Tnnt2/Bin1/Scn3b/Casq2/Mylk2/Atp1a1/Fgf13/Kcnj2	10
GO:0060047	heart contraction	14/226	242/28943	8.05072e-09	9.04364e-07	6.89254e-07	Myh6/Tnnt2/Bin1/Scn3b/Casq2/Hrc/Mef2a/Atp1b1/Tmem38a/Atp1a1/Ednrb/Popdc2/Fgf13/Kcnj2	14
GO:0007519	skeletal muscle tissue development	13/226	207/28943	1.04803e-08	1.13524e-06	8.65218e-07	Chrna1/Chrnd/Myf6/Myoz1/Myog/Mylk2/Rbm24/Zbtb18/Klhl41/Dner/Mstn/Popdc2/Usp2	13
GO:0003015	heart process	14/226	254/28943	1.48712e-08	1.55532e-06	1.18538e-06	Myh6/Tnnt2/Bin1/Scn3b/Casq2/Hrc/Mef2a/Atp1b1/Tmem38a/Atp1a1/Ednrb/Popdc2/Fgf13/Kcnj2	14
GO:0042391	regulation of membrane potential	18/226	469/28943	3.59291e-08	3.63243e-06	2.76843e-06	Chrna1/Chrng/Chrnd/Scn4a/Bin1/Scn3b/Casq2/Cd36/Cck/Got1/Ank3/Atp1b1/Arl6ip5/Atp1a1/Popdc2/Kif5b/Fgf13/Kcnj2	18
GO:1990778	protein localization to cell periphery	16/226	377/28943	5.38684e-08	5.27042e-06	4.01681e-06	Ehd4/Map2k1/Scn3b/Gpc4/Ank3/Tnik/Atp1b1/Arl6ip5/Macf1/Dag1/Nectin3/Sptbn1/Kif5b/Fgf13/Pacs2/Lama5	16
GO:1903115	regulation of actin filament-based movement	7/226	46/28943	6.66349e-08	6.31574e-06	4.81349e-06	Tnnt2/Bin1/Casq2/Mylk2/Atp1a1/Fgf13/Kcnj2	7
GO:0030048	actin filament-based movement	10/226	128/28943	7.01331e-08	6.44587e-06	4.91267e-06	Myh8/Myh6/Tnnt2/Bin1/Scn3b/Casq2/Mylk2/Atp1a1/Fgf13/Kcnj2	10
GO:0014819	regulation of skeletal muscle contraction	5/226	15/28943	7.82485e-08	6.98023e-06	5.31993e-06	Atp2a1/Scn4a/Mylk2/Casq1/Kcnj2	5
GO:0014706	striated muscle tissue development	14/226	291/28943	8.11742e-08	7.03432e-06	5.36116e-06	Prkar1a/Myh6/Tnnt2/AW551984/Erbb3/Mylk2/Pak1/Mef2a/Popdc2/Pgm5/Myo18b/Tenm4/Dipk2a/Pdlim5	14
GO:0060048	cardiac muscle contraction	10/226	132/28943	9.38943e-08	7.91059e-06	6.029e-06	Myh6/Tnnt2/Bin1/Scn3b/Casq2/Atp1b1/Tmem38a/Atp1a1/Fgf13/Kcnj2	10
GO:0097485	neuron projection guidance	13/226	260/28943	1.52886e-07	1.25325e-05	9.55158e-06	Myot/Sema6b/Ank3/Dpysl5/Mypn/Cdk5r1/Vasp/Tubb2b/Dpysl4/Dag1/Lrtm1/Kif5b/Lama5	13
GO:0070296	sarcoplasmic reticulum calcium ion transport	6/226	32/28943	1.62199e-07	1.29461e-05	9.86675e-06	Atp2a1/Casq2/Casq1/Hrc/Tmem38a/Sln	6
GO:0072507	divalent inorganic cation homeostasis	15/226	359/28943	1.73533e-07	1.34955e-05	1.02855e-05	Atp2a1/Gnas/Pygm/Myh7b/Casq2/Casq1/Hrc/Ank3/Atp1b1/Atp13a3/Tmem38a/Capn3/Ryr3/Sypl2/Pacs2	15
GO:1904062	regulation of cation transmembrane transport	16/226	414/28943	1.92398e-07	1.45886e-05	1.11186e-05	Bin1/Scn3b/Casq2/Casq1/Hrc/Ank3/Atp1b1/Tmem38a/Capn3/Tspan13/Kif5b/Fgf13/Cacng6/Wnk2/Sln/Kcnj2	16
GO:0032970	regulation of actin filament-based process	16/226	416/28943	2.05278e-07	1.51856e-05	1.15736e-05	Tnnt2/Fzd10/Bin1/Casq2/Mylk2/Pak1/Rnd3/Cdk5r1/Vasp/Atp1a1/Magel2/Sptbn1/Phldb2/Fgf13/Kcnj2/Jam3	16
GO:0048738	cardiac muscle tissue development	13/226	271/28943	2.46074e-07	1.77701e-05	1.35433e-05	Prkar1a/Myh6/Tnnt2/AW551984/Erbb3/Mylk2/Pak1/Mef2a/Popdc2/Myo18b/Tenm4/Dipk2a/Pdlim5	13
GO:0006875	cellular metal ion homeostasis	16/226	425/28943	2.73493e-07	1.92908e-05	1.47024e-05	Atp2a1/Pygm/Myh7b/Casq2/Casq1/Hrc/Fth1/Atp1b1/Atp13a3/Tmem38a/Atp1a1/Capn3/Ryr3/Sypl2/Pacs2/Tfrc	16
GO:0055074	calcium ion homeostasis	14/226	324/28943	3.00965e-07	2.07461e-05	1.58115e-05	Atp2a1/Gnas/Pygm/Myh7b/Casq2/Casq1/Hrc/Atp1b1/Atp13a3/Tmem38a/Capn3/Ryr3/Sypl2/Pacs2	14
GO:0090075	relaxation of muscle	6/226	37/28943	4.02771e-07	2.71467e-05	2.06897e-05	Atp2a1/Hrc/Atp1b1/Prkg1/Sln/Kcnj2	6
GO:0006874	cellular calcium ion homeostasis	13/226	292/28943	5.74479e-07	3.78781e-05	2.88685e-05	Atp2a1/Pygm/Myh7b/Casq2/Casq1/Hrc/Atp1b1/Atp13a3/Tmem38a/Capn3/Ryr3/Sypl2/Pacs2	13
GO:0035637	multicellular organismal signaling	10/226	163/28943	6.71291e-07	4.33197e-05	3.30158e-05	Chrna1/Scn4a/Bin1/Scn3b/Hrc/Ank3/Pak1/Mef2a/Kcnj2/Jam3	10
GO:0030049	muscle filament sliding	4/226	10/28943	7.32735e-07	4.62997e-05	3.5287e-05	Myh8/Myh6/Tnnt2/Mylk2	4
GO:0007411	axon guidance	12/226	259/28943	1.0371e-06	6.33872e-05	4.83101e-05	Myot/Sema6b/Ank3/Dpysl5/Mypn/Cdk5r1/Vasp/Tubb2b/Dag1/Lrtm1/Kif5b/Lama5	12
GO:0072659	protein localization to plasma membrane	13/226	308/28943	1.04496e-06	6.33872e-05	4.83101e-05	Ehd4/Scn3b/Ank3/Tnik/Atp1b1/Arl6ip5/Macf1/Nectin3/Sptbn1/Kif5b/Fgf13/Pacs2/Lama5	13
GO:0042246	tissue regeneration	7/226	69/28943	1.15351e-06	6.85997e-05	5.22828e-05	Myf6/Myoz1/Mymx/Cdkn1a/Tmem182/Mstn/Capn3	7
GO:0002028	regulation of sodium ion transport	8/226	100/28943	1.22591e-06	7.15034e-05	5.44958e-05	Gnas/Scn3b/Ank3/Atp1b1/Atp1a1/Kif5b/Fgf13/Wnk2	8
GO:0010765	positive regulation of sodium ion transport	6/226	45/28943	1.33949e-06	7.66544e-05	5.84216e-05	Gnas/Scn3b/Ank3/Atp1b1/Kif5b/Wnk2	6
GO:0055117	regulation of cardiac muscle contraction	7/226	71/28943	1.40318e-06	7.88119e-05	6.00659e-05	Bin1/Casq2/Atp1b1/Tmem38a/Atp1a1/Fgf13/Kcnj2	7
GO:0072503	cellular divalent inorganic cation homeostasis	13/226	320/28943	1.5976e-06	8.81002e-05	6.71449e-05	Atp2a1/Pygm/Myh7b/Casq2/Casq1/Hrc/Atp1b1/Atp13a3/Tmem38a/Capn3/Ryr3/Sypl2/Pacs2	13
GO:0033275	actin-myosin filament sliding	4/226	12/28943	1.70606e-06	9.24014e-05	7.04231e-05	Myh8/Myh6/Tnnt2/Mylk2	4
GO:0043403	skeletal muscle tissue regeneration	6/226	47/28943	1.743e-06	9.27461e-05	7.06858e-05	Myf6/Myoz1/Mymx/Tmem182/Mstn/Capn3	6
GO:0070588	calcium ion transmembrane transport	13/226	325/28943	1.89591e-06	9.91428e-05	7.55609e-05	Atp2a1/Bin1/Casq2/Casq1/Hrc/Atp1b1/Tmem38a/Capn3/Tspan13/Ednrb/Ryr3/Cacng6/Sln	13
GO:0030003	cellular cation homeostasis	16/226	498/28943	2.18298e-06	0.00011222	8.55278e-05	Atp2a1/Pygm/Myh7b/Casq2/Casq1/Hrc/Fth1/Atp1b1/Atp13a3/Tmem38a/Atp1a1/Capn3/Ryr3/Sypl2/Pacs2/Tfrc	16
GO:0006816	calcium ion transport	15/226	449/28943	2.8478e-06	0.000141622	0.000107936	Atp2a1/Bin1/Casq2/Casq1/Hrc/Atp1b1/Tmem38a/Capn3/Tspan13/Ednrb/Ryr3/Usp2/Cacng6/Calcrl/Sln	15
GO:0008038	neuron recognition	6/226	51/28943	2.84832e-06	0.000141622	0.000107936	Ndn/Myot/Mypn/Ptprz1/Cdk5r1/Ywhaz	6
GO:0002027	regulation of heart rate	8/226	113/28943	3.09066e-06	0.000151193	0.000115231	Myh6/Bin1/Scn3b/Casq2/Hrc/Ednrb/Popdc2/Kcnj2	8
GO:0050905	neuromuscular process	10/226	194/28943	3.24876e-06	0.000156405	0.000119203	Chrna1/Atp2a1/Chrng/Myh8/Chrnd/Scn4a/Mylk2/Casq1/Rbfox2/Kcnj2	10
GO:0019722	calcium-mediated signaling	10/226	196/28943	3.55994e-06	0.000168708	0.00012858	Myoz1/Myh7b/Erbb3/Casq2/Casq1/Atp1b1/Tmem38a/Cd24a/Ednrb/Lmcd1	10
GO:0048638	regulation of developmental growth	14/226	402/28943	3.82067e-06	0.000174448	0.000132954	Myh6/Myoz1/Gnas/Dusp6/Sema6b/Cdkn1a/Musk/Pak1/Gamt/Mstn/Ppib/Macf1/Capn3/Fgf13	14
GO:0006813	potassium ion transport	11/226	244/28943	3.82326e-06	0.000174448	0.000132954	Scn4a/Kcnj12/Bin1/Casq2/Ank3/Atp1b1/Tmem38a/Atp1a1/Kif5b/Wnk2/Kcnj2	11
GO:0031099	regeneration	9/226	155/28943	3.85361e-06	0.000174448	0.000132954	Myf6/Myoz1/Map2k1/Mymx/Cdkn1a/Kremen1/Tmem182/Mstn/Capn3	9
GO:1903169	regulation of calcium ion transmembrane transport	10/226	201/28943	4.45355e-06	0.000195762	0.000149199	Bin1/Casq2/Casq1/Hrc/Atp1b1/Tmem38a/Capn3/Tspan13/Cacng6/Sln	10
GO:1905475	regulation of protein localization to membrane	10/226	201/28943	4.45355e-06	0.000195762	0.000149199	Map2k1/Gpc4/Musk/Ank3/Pak1/Tnik/Cdk5r1/Dag1/Sptbn1/Kif5b	10
GO:0031000	response to caffeine	4/226	15/28943	4.61868e-06	0.000200121	0.000152521	Prkaa2/Casq2/Tmem38a/Irs1	4
GO:0070507	regulation of microtubule cytoskeleton organization	9/226	161/28943	5.25632e-06	0.000224541	0.000171132	Trim54/Prkaa2/Pak1/Pde4dip/Cdk5r1/Bicd2/Arhgef2/Phldb2/Fgf13	9
GO:0098696	regulation of neurotransmitter receptor localization to postsynaptic specialization membrane	4/226	16/28943	6.12054e-06	0.000257201	0.000196024	Map2k1/Gpc4/Tnik/Dag1	4
GO:0071496	cellular response to external stimulus	12/226	308/28943	6.19045e-06	0.000257201	0.000196024	Prkaa2/Lpl/Cdkn1a/Got1/Pde2a/Plin3/Atp1a1/Dag1/Itga6/Asns/Wipi1/Tfrc	12
GO:2000649	regulation of sodium ion transmembrane transporter activity	6/226	59/28943	6.76492e-06	0.000277227	0.000211287	Scn3b/Ank3/Atp1b1/Kif5b/Fgf13/Wnk2	6
GO:0072521	purine-containing compound metabolic process	15/226	483/28943	6.85528e-06	0.000277227	0.000211287	Myh8/Eno3/Myh6/Prkaa2/Pgam2/Myog/Map2k1/Gmpr/Pde2a/Atp1b1/Ampd1/Aldoa/Gamt/Hmgcs1/Galk1	15
GO:0009150	purine ribonucleotide metabolic process	14/226	425/28943	7.20161e-06	0.000287401	0.000219041	Myh8/Eno3/Myh6/Prkaa2/Pgam2/Myog/Map2k1/Gmpr/Pde2a/Atp1b1/Ampd1/Aldoa/Hmgcs1/Galk1	14
GO:0140694	non-membrane-bounded organelle assembly	13/226	379/28943	1.00111e-05	0.000394335	0.00030054	Prkar1a/Myh6/Myoz1/Prkaa2/Tnnt2/Casq2/Casq1/Mef2a/Mypn/Klhl41/Capn3/Arhgef2/Pgm5	13
GO:0033674	positive regulation of kinase activity	14/226	440/28943	1.064e-05	0.000413733	0.000315324	Map2k1/Fzd10/Sash1/Erbb3/Cdkn1a/Musk/Pak1/Cdk5r1/Fgfr4/Cd24a/Dag1/Irs1/Dipk2a/Tead1	14
GO:0086004	regulation of cardiac muscle cell contraction	5/226	38/28943	1.12982e-05	0.000426575	0.000325111	Bin1/Casq2/Atp1a1/Fgf13/Kcnj2	5
GO:0095500	acetylcholine receptor signaling pathway	5/226	38/28943	1.12982e-05	0.000426575	0.000325111	Chrna1/Chrng/Ache/Chrnd/Cdk5r1	5
GO:0010720	positive regulation of cell development	13/226	384/28943	1.15035e-05	0.000426575	0.000325111	Ache/Etv5/Myf6/Myog/Map2k1/Bin1/Akap11/Pak1/Tnik/Ptprz1/Macf1/Dag1/Tenm4	13
GO:0046034	ATP metabolic process	10/226	224/28943	1.15329e-05	0.000426575	0.000325111	Myh8/Eno3/Myh6/Prkaa2/Pgam2/Myog/Map2k1/Atp1b1/Aldoa/Galk1	10
GO:0009259	ribonucleotide metabolic process	14/226	445/28943	1.20727e-05	0.000441163	0.000336229	Myh8/Eno3/Myh6/Prkaa2/Pgam2/Myog/Map2k1/Gmpr/Pde2a/Atp1b1/Ampd1/Aldoa/Hmgcs1/Galk1	14
GO:2000651	positive regulation of sodium ion transmembrane transporter activity	4/226	19/28943	1.27969e-05	0.000462061	0.000352156	Ank3/Atp1b1/Kif5b/Wnk2	4
GO:0019935	cyclic-nucleotide-mediated signaling	7/226	99/28943	1.30561e-05	0.000465873	0.000355062	Gnas/Cap2/Cd36/Pde2a/Prkg1/Ednrb/Ksr1	7
GO:0006163	purine nucleotide metabolic process	14/226	449/28943	1.33391e-05	0.000470434	0.000358538	Myh8/Eno3/Myh6/Prkaa2/Pgam2/Myog/Map2k1/Gmpr/Pde2a/Atp1b1/Ampd1/Aldoa/Hmgcs1/Galk1	14
GO:1905145	cellular response to acetylcholine	5/226	40/28943	1.46242e-05	0.00050983	0.000388563	Chrna1/Chrng/Ache/Chrnd/Cdk5r1	5
GO:0019693	ribose phosphate metabolic process	14/226	456/28943	1.58397e-05	0.000541794	0.000412924	Myh8/Eno3/Myh6/Prkaa2/Pgam2/Myog/Map2k1/Gmpr/Pde2a/Atp1b1/Ampd1/Aldoa/Hmgcs1/Galk1	14
GO:0061620	glycolytic process through glucose-6-phosphate	4/226	20/28943	1.58983e-05	0.000541794	0.000412924	Eno3/Pgam2/Aldoa/Galk1	4
GO:0035051	cardiocyte differentiation	9/226	186/28943	1.68021e-05	0.000562152	0.00042844	Myh6/AW551984/Mylk2/Pak1/Mef2a/Popdc2/Myo18b/Tenm4/Pdlim5	9
GO:0086003	cardiac muscle cell contraction	6/226	69/28943	1.68664e-05	0.000562152	0.00042844	Bin1/Scn3b/Casq2/Atp1a1/Fgf13/Kcnj2	6
GO:0051235	maintenance of location	12/226	341/28943	1.71273e-05	0.000564642	0.000430338	Atp2a1/Casq2/Casq1/Lpl/Hrc/Cd36/Ank3/Fth1/Plin3/Tmem38a/Capn3/Ryr3	12
GO:0014902	myotube differentiation	8/226	143/28943	1.75672e-05	0.000572918	0.000436645	Myf6/Myog/Mymx/Rbm24/Klhl41/Mamstr/Dner/Tmem182	8
GO:1902305	regulation of sodium ion transmembrane transport	6/226	70/28943	1.83283e-05	0.000591379	0.000450715	Scn3b/Ank3/Atp1b1/Kif5b/Fgf13/Wnk2	6
GO:0050767	regulation of neurogenesis	14/226	463/28943	1.87454e-05	0.000598473	0.000456122	Ache/Etv5/Map2k1/Bin1/Sema6b/Pak1/Tnik/Ptprz1/Macf1/Cd24a/Arhgef2/Dag1/Fgf13/Tenm4	14
GO:1905144	response to acetylcholine	5/226	43/28943	2.09901e-05	0.000663157	0.000505421	Chrna1/Chrng/Ache/Chrnd/Cdk5r1	5
GO:0001508	action potential	8/226	148/28943	2.25224e-05	0.00070423	0.000536724	Chrna1/Scn4a/Bin1/Scn3b/Cd36/Ank3/Fgf13/Kcnj2	8
GO:0051924	regulation of calcium ion transport	11/226	296/28943	2.34197e-05	0.000724817	0.000552414	Bin1/Casq2/Casq1/Hrc/Atp1b1/Tmem38a/Capn3/Tspan13/Usp2/Cacng6/Sln	11
GO:0055007	cardiac muscle cell differentiation	8/226	150/28943	2.48083e-05	0.000760037	0.000579257	Myh6/AW551984/Mylk2/Pak1/Mef2a/Popdc2/Myo18b/Pdlim5	8
GO:0014074	response to purine-containing compound	7/226	110/28943	2.59563e-05	0.000787254	0.0006	Prkaa2/Pygm/Casq2/Pde2a/Tmem38a/Irs1/Hmgcs1	7
GO:0010880	regulation of release of sequestered calcium ion into cytosol by sarcoplasmic reticulum	4/226	23/28943	2.85271e-05	0.000842171	0.000641854	Casq2/Casq1/Hrc/Tmem38a	4
GO:0061615	glycolytic process through fructose-6-phosphate	4/226	23/28943	2.85271e-05	0.000842171	0.000641854	Eno3/Pgam2/Aldoa/Galk1	4
GO:0035725	sodium ion transmembrane transport	8/226	153/28943	2.85999e-05	0.000842171	0.000641854	Scn4a/Scn3b/Ank3/Atp1b1/Atp1a1/Kif5b/Fgf13/Wnk2	8
GO:0006814	sodium ion transport	10/226	250/28943	2.96389e-05	0.000860846	0.000656087	Scn4a/Gnas/Scn3b/Ank3/Atp1b1/Atp1a1/Ednrb/Kif5b/Fgf13/Wnk2	10
GO:0001764	neuron migration	9/226	200/28943	2.98018e-05	0.000860846	0.000656087	Ndn/Tubb2a/Cck/Ptprz1/Prkg1/Cdk5r1/Tubb2b/Arhgef2/Fgf13	9
GO:0009205	purine ribonucleoside triphosphate metabolic process	10/226	251/28943	3.06609e-05	0.000877306	0.000668633	Myh8/Eno3/Myh6/Prkaa2/Pgam2/Myog/Map2k1/Atp1b1/Aldoa/Galk1	10
GO:0043266	regulation of potassium ion transport	7/226	114/28943	3.26897e-05	0.000926617	0.000706214	Bin1/Casq2/Ank3/Atp1b1/Kif5b/Wnk2/Kcnj2	7
GO:0051962	positive regulation of nervous system development	12/226	366/28943	3.42227e-05	0.000961089	0.000732487	Ache/Etv5/Map2k1/Bin1/Musk/Pak1/Tnik/Ptprz1/Macf1/Dag1/Lrtm1/Tenm4	12
GO:1990573	potassium ion import across plasma membrane	5/226	48/28943	3.61723e-05	0.00100652	0.000767111	Kcnj12/Atp1b1/Atp1a1/Wnk2/Kcnj2	5
GO:0009144	purine nucleoside triphosphate metabolic process	10/226	257/28943	3.74493e-05	0.00102328	0.000779883	Myh8/Eno3/Myh6/Prkaa2/Pgam2/Myog/Map2k1/Atp1b1/Aldoa/Galk1	10
GO:0009199	ribonucleoside triphosphate metabolic process	10/226	257/28943	3.74493e-05	0.00102328	0.000779883	Myh8/Eno3/Myh6/Prkaa2/Pgam2/Myog/Map2k1/Atp1b1/Aldoa/Galk1	10
GO:0071805	potassium ion transmembrane transport	9/226	207/28943	3.89958e-05	0.00105257	0.000802209	Kcnj12/Bin1/Casq2/Ank3/Atp1b1/Tmem38a/Atp1a1/Wnk2/Kcnj2	9
GO:0050808	synapse organization	14/226	496/28943	3.97374e-05	0.00105257	0.000802209	Chrna1/Ache/Etv5/Ky/Gpc4/Musk/Ank3/Pak1/Cdk5r1/Ywhaz/Dag1/Lrtm1/Fgf13/Pdlim5	14
GO:0014808	release of sequestered calcium ion into cytosol by sarcoplasmic reticulum	4/226	25/28943	4.02566e-05	0.00105257	0.000802209	Casq2/Casq1/Hrc/Tmem38a	4
GO:1902307	positive regulation of sodium ion transmembrane transport	4/226	25/28943	4.02566e-05	0.00105257	0.000802209	Ank3/Atp1b1/Kif5b/Wnk2	4
GO:1902683	regulation of receptor localization to synapse	4/226	25/28943	4.02566e-05	0.00105257	0.000802209	Map2k1/Gpc4/Tnik/Dag1	4
GO:1902473	regulation of protein localization to synapse	4/226	26/28943	4.72854e-05	0.0012154	0.000926305	Map2k1/Gpc4/Tnik/Dag1	4
GO:1903514	release of sequestered calcium ion into cytosol by endoplasmic reticulum	4/226	26/28943	4.72854e-05	0.0012154	0.000926305	Casq2/Casq1/Hrc/Tmem38a	4
GO:0060419	heart growth	7/226	123/28943	5.31815e-05	0.00133503	0.00101749	Prkar1a/Myh6/Dusp6/Pak1/Tenm4/Dipk2a/Pdlim5	7
GO:1902414	protein localization to cell junction	7/226	123/28943	5.31815e-05	0.00133503	0.00101749	Map2k1/Gpc4/Tnik/Dag1/Nectin3/Kif5b/Jam3	7
GO:0032886	regulation of microtubule-based process	10/226	268/28943	5.32605e-05	0.00133503	0.00101749	Trim54/Prkaa2/Pak1/Pde4dip/Cdk5r1/Macf1/Bicd2/Arhgef2/Phldb2/Fgf13	10
GO:0045661	regulation of myoblast differentiation	6/226	86/28943	5.92441e-05	0.00147285	0.00112252	Myf6/Myog/Klhl41/Tmem182/Mstn/Capn3	6
GO:0048640	negative regulation of developmental growth	7/226	126/28943	6.19834e-05	0.00152001	0.00115847	Myoz1/Gnas/Sema6b/Cdkn1a/Pak1/Mstn/Fgf13	7
GO:0034764	positive regulation of transmembrane transport	10/226	273/28943	6.21436e-05	0.00152001	0.00115847	Erbb3/Casq1/Ank3/Mef2a/Atp1b1/Capn3/Kif5b/Irs1/Wnk2/Kcnj2	10
GO:0014904	myotube cell development	5/226	54/28943	6.43148e-05	0.00156054	0.00118935	Myf6/Myog/Klhl41/Dner/Tmem182	5
GO:0009141	nucleoside triphosphate metabolic process	10/226	275/28943	6.60341e-05	0.00158954	0.00121145	Myh8/Eno3/Myh6/Prkaa2/Pgam2/Myog/Map2k1/Atp1b1/Aldoa/Galk1	10
GO:0043500	muscle adaptation	7/226	128/28943	6.84872e-05	0.0016356	0.00124656	Myh6/Myoz1/Myog/Pak1/Mef2a/Lmcd1/Tead1	7
GO:0098926	postsynaptic signal transduction	5/226	55/28943	7.02996e-05	0.00166577	0.00126956	Chrna1/Chrng/Ache/Chrnd/Cdk5r1	5
GO:0007274	neuromuscular synaptic transmission	4/226	29/28943	7.37548e-05	0.00172076	0.00131146	Chrna1/Etv5/Mylk2/Cd24a	4
GO:1901863	positive regulation of muscle tissue development	4/226	29/28943	7.37548e-05	0.00172076	0.00131146	Myf6/Myog/Erbb3/Usp2	4
GO:0055088	lipid homeostasis	8/226	177/28943	8.02376e-05	0.00185771	0.00141584	Prkaa2/Map2k1/Lpl/Got1/Itgb6/Fgfr4/Cd24a/Gramd1b	8
GO:0006091	generation of precursor metabolites and energy	13/226	465/28943	8.2576e-05	0.00189737	0.00144607	Eno3/Prkaa2/Pgam2/Myog/Gnas/Pygm/Cd36/Pde2a/Aldoa/Prkaca/Cox6a2/Irs1/Galk1	13
GO:0045932	negative regulation of muscle contraction	4/226	30/28943	8.45825e-05	0.00192886	0.00147007	Atp2a1/Bin1/Prkg1/Calcrl	4
GO:0006096	glycolytic process	6/226	92/28943	8.64292e-05	0.00195627	0.00149095	Eno3/Prkaa2/Pgam2/Myog/Aldoa/Galk1	6
GO:0006757	ATP generation from ADP	6/226	93/28943	9.17937e-05	0.00204713	0.00156021	Eno3/Prkaa2/Pgam2/Myog/Aldoa/Galk1	6
GO:1901379	regulation of potassium ion transmembrane transport	6/226	93/28943	9.17937e-05	0.00204713	0.00156021	Bin1/Casq2/Ank3/Atp1b1/Wnk2/Kcnj2	6
GO:0051651	maintenance of location in cell	9/226	232/28943	9.38029e-05	0.00207667	0.00158272	Atp2a1/Casq2/Casq1/Hrc/Ank3/Fth1/Tmem38a/Capn3/Ryr3	9
GO:0099633	protein localization to postsynaptic specialization membrane	4/226	31/28943	9.65208e-05	0.00207761	0.00158343	Map2k1/Gpc4/Tnik/Dag1	4
GO:0099645	neurotransmitter receptor localization to postsynaptic specialization membrane	4/226	31/28943	9.65208e-05	0.00207761	0.00158343	Map2k1/Gpc4/Tnik/Dag1	4
GO:0071900	regulation of protein serine/threonine kinase activity	11/226	347/28943	9.79259e-05	0.00207761	0.00158343	Prkar1a/Map2k1/Fzd10/Cdkn1c/Sash1/Cdkn1a/Pak1/Cd24a/Ksr1/Dipk2a/Tead1	11
GO:0010649	regulation of cell communication by electrical coupling	3/226	12/28943	9.81193e-05	0.00207761	0.00158343	Casq2/Hrc/Ank3	3
GO:0048630	skeletal muscle tissue growth	3/226	12/28943	9.81193e-05	0.00207761	0.00158343	Chrna1/Chrnd/Mstn	3
GO:0007528	neuromuscular junction development	5/226	59/28943	9.86401e-05	0.00207761	0.00158343	Chrna1/Etv5/Ky/Musk/Pak1	5
GO:0086001	cardiac muscle cell action potential	5/226	59/28943	9.86401e-05	0.00207761	0.00158343	Bin1/Scn3b/Ank3/Fgf13/Kcnj2	5
GO:0007369	gastrulation	8/226	183/28943	0.000101204	0.0021169	0.00161338	Prkar1a/Map2k1/Prkaca/Macf1/Dag1/Phldb2/Dusp4/Tenm4	8
GO:0032412	regulation of ion transmembrane transporter activity	10/226	293/28943	0.000111393	0.00231407	0.00176365	Scn3b/Casq2/Casq1/Hrc/Ank3/Atp1b1/Kif5b/Fgf13/Wnk2/Sln	10
GO:0043271	negative regulation of ion transport	8/226	187/28943	0.000117554	0.00242546	0.00184855	Bin1/Casq2/Hrc/Ank3/Arl6ip5/Usp2/Wnk2/Sln	8
GO:0120162	positive regulation of cold-induced thermogenesis	6/226	98/28943	0.000122726	0.00251506	0.00191683	Ache/Gnas/Cd36/Gadd45g/Acadl/Sln	6
GO:0050731	positive regulation of peptidyl-tyrosine phosphorylation	8/226	191/28943	0.000136029	0.00276897	0.00211035	Ehd4/Erbb3/Cd36/Cck/Musk/Ptprz1/Cd24a/Arhgef2	8
GO:0046031	ADP metabolic process	6/226	101/28943	0.000144922	0.00289933	0.0022097	Eno3/Prkaa2/Pgam2/Myog/Aldoa/Galk1	6
GO:0042063	gliogenesis	11/226	363/28943	0.000145301	0.00289933	0.0022097	Etv5/Map2k1/Ndn/Bin1/Erbb3/Ptprz1/Cdk5r1/Dner/Dag1/Rras2/Tenm4	11
GO:0045860	positive regulation of protein kinase activity	11/226	363/28943	0.000145301	0.00289933	0.0022097	Map2k1/Fzd10/Sash1/Erbb3/Cdkn1a/Pak1/Cdk5r1/Cd24a/Dag1/Dipk2a/Tead1	11
GO:0022898	regulation of transmembrane transporter activity	10/226	303/28943	0.000146414	0.00290244	0.00221207	Scn3b/Casq2/Casq1/Hrc/Ank3/Atp1b1/Kif5b/Fgf13/Wnk2/Sln	10
GO:0050769	positive regulation of neurogenesis	10/226	305/28943	0.00015443	0.00304148	0.00231804	Ache/Etv5/Map2k1/Bin1/Pak1/Tnik/Ptprz1/Macf1/Dag1/Tenm4	10
GO:0010882	regulation of cardiac muscle contraction by calcium ion signaling	3/226	14/28943	0.000160478	0.00312007	0.00237794	Casq2/Atp1b1/Tmem38a	3
GO:0045989	positive regulation of striated muscle contraction	3/226	14/28943	0.000160478	0.00312007	0.00237794	Atp2a1/Mylk2/Atp1a1	3
GO:0055013	cardiac muscle cell development	6/226	104/28943	0.000170181	0.00328764	0.00250565	Myh6/Pak1/Mef2a/Popdc2/Myo18b/Pdlim5	6
GO:0019320	hexose catabolic process	4/226	36/28943	0.000175254	0.00336422	0.00256402	Eno3/Pgam2/Aldoa/Galk1	4
GO:0009135	purine nucleoside diphosphate metabolic process	6/226	105/28943	0.000179332	0.00339947	0.00259088	Eno3/Prkaa2/Pgam2/Myog/Aldoa/Galk1	6
GO:0009179	purine ribonucleoside diphosphate metabolic process	6/226	105/28943	0.000179332	0.00339947	0.00259088	Eno3/Prkaa2/Pgam2/Myog/Aldoa/Galk1	6
GO:0022411	cellular component disassembly	12/226	439/28943	0.00019042	0.00358723	0.00273398	Trim54/Prkaa2/Plin3/Fgfr4/Tecpr1/Cd24a/Arhgef2/Sptbn1/Kif5b/Fgf13/Wipi1/Pbxip1	12
GO:0098900	regulation of action potential	5/226	68/28943	0.000194021	0.00361187	0.00275276	Bin1/Cd36/Ank3/Fgf13/Kcnj2	5
GO:0019934	cGMP-mediated signaling	4/226	37/28943	0.0001953	0.00361187	0.00275276	Cd36/Pde2a/Prkg1/Ednrb	4
GO:0035329	hippo signaling	4/226	37/28943	0.0001953	0.00361187	0.00275276	Mob1b/Tead4/Amotl1/Tead1	4
GO:0010831	positive regulation of myotube differentiation	3/226	15/28943	0.000199443	0.00366613	0.00279411	Myog/Rbm24/Mamstr	3
GO:0031334	positive regulation of protein-containing complex assembly	8/226	203/28943	0.000206347	0.00377019	0.00287342	Bin1/Cd36/Cck/Pak1/Pde4dip/Vasp/Cd24a/Tfrc	8
GO:0032409	regulation of transporter activity	10/226	317/28943	0.000210715	0.00382695	0.00291668	Scn3b/Casq2/Casq1/Hrc/Ank3/Atp1b1/Kif5b/Fgf13/Wnk2/Sln	10
GO:0016052	carbohydrate catabolic process	7/226	154/28943	0.000216783	0.00389351	0.00296741	Eno3/Prkaa2/Pgam2/Myog/Pygm/Aldoa/Galk1	7
GO:0046365	monosaccharide catabolic process	4/226	38/28943	0.000216948	0.00389351	0.00296741	Eno3/Pgam2/Aldoa/Galk1	4
GO:0006165	nucleoside diphosphate phosphorylation	6/226	109/28943	0.000219895	0.00392318	0.00299003	Eno3/Prkaa2/Pgam2/Myog/Aldoa/Galk1	6
GO:0061337	cardiac conduction	5/226	70/28943	0.00022244	0.00394539	0.00300695	Bin1/Scn3b/Hrc/Mef2a/Kcnj2	5
GO:0055006	cardiac cell development	6/226	110/28943	0.000231084	0.00407486	0.00310563	Myh6/Pak1/Mef2a/Popdc2/Myo18b/Pdlim5	6
GO:0014823	response to activity	4/226	39/28943	0.00024027	0.00421237	0.00321042	Prkaa2/Myog/Myh4/Capn3	4
GO:0055119	relaxation of cardiac muscle	3/226	16/28943	0.000244056	0.00425415	0.00324227	Hrc/Atp1b1/Kcnj2	3
GO:1905477	positive regulation of protein localization to membrane	6/226	112/28943	0.000254804	0.00441611	0.00336571	Musk/Ank3/Pak1/Cdk5r1/Sptbn1/Kif5b	6
GO:0014896	muscle hypertrophy	6/226	113/28943	0.00026736	0.00458137	0.00349166	Myh6/Pak1/Mef2a/Mstn/Lmcd1/Pdlim5	6
GO:0046939	nucleotide phosphorylation	6/226	113/28943	0.00026736	0.00458137	0.00349166	Eno3/Prkaa2/Pgam2/Myog/Aldoa/Galk1	6
GO:0034110	regulation of homotypic cell-cell adhesion	4/226	41/28943	0.000292238	0.00493741	0.00376301	Map2k1/Ank3/Prkg1/Cd24a	4
GO:0006735	NADH regeneration	3/226	17/28943	0.000294649	0.00493741	0.00376301	Eno3/Pgam2/Aldoa	3
GO:0061621	canonical glycolysis	3/226	17/28943	0.000294649	0.00493741	0.00376301	Eno3/Pgam2/Aldoa	3
GO:0061718	glucose catabolic process to pyruvate	3/226	17/28943	0.000294649	0.00493741	0.00376301	Eno3/Pgam2/Aldoa	3
GO:0097120	receptor localization to synapse	5/226	75/28943	0.000307349	0.00512193	0.00390364	Map2k1/Gpc4/Tnik/Dag1/Kif5b	5
GO:0009185	ribonucleoside diphosphate metabolic process	6/226	117/28943	0.000322525	0.00534546	0.004074	Eno3/Prkaa2/Pgam2/Myog/Aldoa/Galk1	6
GO:0051926	negative regulation of calcium ion transport	5/226	76/28943	0.000326924	0.00538891	0.00410712	Bin1/Casq2/Hrc/Usp2/Sln	5
GO:0010470	regulation of gastrulation	3/226	18/28943	0.000351546	0.00572958	0.00436676	Dag1/Phldb2/Tenm4	3
GO:0010644	cell communication by electrical coupling	3/226	18/28943	0.000351546	0.00572958	0.00436676	Casq2/Hrc/Ank3	3
GO:0045445	myoblast differentiation	6/226	119/28943	0.000353258	0.00572958	0.00436676	Myf6/Myog/Klhl41/Tmem182/Mstn/Capn3	6
GO:0032386	regulation of intracellular transport	10/226	339/28943	0.000358817	0.00578878	0.00441188	Tnnt2/Map2k1/Mylk2/Hrc/Cd36/Ank3/Pak1/Prkaca/Cdk5r1/Kif5b	10
GO:0051209	release of sequestered calcium ion into cytosol	6/226	120/28943	0.000369459	0.00592894	0.0045187	Casq2/Casq1/Hrc/Tmem38a/Capn3/Ryr3	6
GO:0010830	regulation of myotube differentiation	4/226	44/28943	0.000384637	0.00610133	0.00465008	Myf6/Myog/Rbm24/Mamstr	4
GO:0006090	pyruvate metabolic process	6/226	121/28943	0.000386236	0.00610133	0.00465008	Eno3/Prkaa2/Pgam2/Myog/Aldoa/Galk1	6
GO:0051283	negative regulation of sequestering of calcium ion	6/226	121/28943	0.000386236	0.00610133	0.00465008	Casq2/Casq1/Hrc/Tmem38a/Capn3/Ryr3	6
GO:0043270	positive regulation of ion transport	10/226	343/28943	0.000393385	0.00618205	0.0047116	Gnas/Scn3b/Casq1/Cck/Ank3/Atp1b1/Capn3/Kif5b/Wnk2/Kcnj2	10
GO:0034111	negative regulation of homotypic cell-cell adhesion	3/226	19/28943	0.000415062	0.0064558	0.00492024	Map2k1/Prkg1/Cd24a	3
GO:0071514	genomic imprinting	3/226	19/28943	0.000415062	0.0064558	0.00492024	Ndn/Gnas/Cdkn1c	3
GO:0086009	membrane repolarization	4/226	45/28943	0.000419596	0.00649051	0.0049467	Casq2/Atp1b1/Atp1a1/Kcnj2	4
GO:0051282	regulation of sequestering of calcium ion	6/226	123/28943	0.000421573	0.00649051	0.0049467	Casq2/Casq1/Hrc/Tmem38a/Capn3/Ryr3	6
GO:0051208	sequestering of calcium ion	6/226	125/28943	0.000459384	0.00703692	0.00536314	Casq2/Casq1/Hrc/Tmem38a/Capn3/Ryr3	6
GO:0051279	regulation of release of sequestered calcium ion into cytosol	5/226	82/28943	0.000464899	0.00708562	0.00540026	Casq2/Casq1/Hrc/Tmem38a/Capn3	5
GO:1903034	regulation of response to wounding	7/226	177/28943	0.000503083	0.00762926	0.00581459	Myoz1/Map2k1/Cd36/Kremen1/Prkg1/Cd24a/Phldb2	7
GO:0007160	cell-matrix adhesion	8/226	233/28943	0.000518825	0.00776061	0.00591469	Bcam/Cd36/Itgb6/Macf1/Dag1/Itga6/Phldb2/Jam3	8
GO:0034109	homotypic cell-cell adhesion	5/226	84/28943	0.000519421	0.00776061	0.00591469	Map2k1/Gnas/Ank3/Prkg1/Cd24a	5
GO:1900076	regulation of cellular response to insulin stimulus	5/226	84/28943	0.000519421	0.00776061	0.00591469	Lpl/Pak1/Mstn/Pip4k2a/Irs1	5
GO:0048741	skeletal muscle fiber development	4/226	48/28943	0.000538043	0.00796042	0.00606697	Myf6/Myog/Klhl41/Dner	4
GO:1900077	negative regulation of cellular response to insulin stimulus	4/226	48/28943	0.000538043	0.00796042	0.00606697	Lpl/Mstn/Pip4k2a/Irs1	4
GO:0007163	establishment or maintenance of cell polarity	8/226	235/28943	0.000548809	0.00808028	0.00615833	Pak1/Rnd3/Macf1/Arhgef2/Frmd4b/Fgf13/Amotl1/Jam3	8
GO:0043254	regulation of protein-containing complex assembly	11/226	425/28943	0.000553633	0.00811192	0.00618244	Bin1/Cd36/Cck/Pak1/Pde4dip/Vasp/Cd24a/Arhgef2/Sptbn1/Jam3/Tfrc	11
GO:0003228	atrial cardiac muscle tissue development	3/226	21/28943	0.000563166	0.00821193	0.00625867	Myh6/Tnnt2/Popdc2	3
GO:0010038	response to metal ion	9/226	296/28943	0.000566804	0.00822543	0.00626895	Prkaa2/Tnnt2/Pgam2/Myog/Ank3/Mef2a/Sod3/Capn3/Tfrc	9
GO:0014015	positive regulation of gliogenesis	5/226	86/28943	0.000578614	0.00835684	0.0063691	Etv5/Bin1/Ptprz1/Dag1/Tenm4	5
GO:1901652	response to peptide	11/226	430/28943	0.000609669	0.00876363	0.00667913	Atp2a1/Ache/Lpl/Cd36/Pak1/Sh2b2/Mstn/Arhgef2/Ednrb/Pip4k2a/Irs1	11
GO:0003254	regulation of membrane depolarization	4/226	50/28943	0.000629104	0.00900034	0.00685955	Scn3b/Cck/Got1/Ank3	4
GO:0021675	nerve development	5/226	88/28943	0.000642729	0.00910382	0.00693841	Erbb3/Col25a1/Lrig1/Dag1/Nav2	5
GO:0046777	protein autophosphorylation	8/226	241/28943	0.000647274	0.00910382	0.00693841	Mylk2/Musk/Pak1/Tnik/Prkaca/Mob1b/Fgfr4/Wnk2	8
GO:0008356	asymmetric cell division	3/226	22/28943	0.000648343	0.00910382	0.00693841	Etv5/Arhgef2/Fgf13	3
GO:0071404	cellular response to low-density lipoprotein particle stimulus	3/226	22/28943	0.000648343	0.00910382	0.00693841	Lpl/Cd36/Hmgcs1	3
GO:0048813	dendrite morphogenesis	7/226	186/28943	0.00067515	0.00931174	0.00709687	Ache/Mef2a/Tnik/Ptprz1/Cdk5r1/Rbfox2/Pdlim5	7
GO:0035418	protein localization to synapse	5/226	89/28943	0.000676712	0.00931174	0.00709687	Map2k1/Gpc4/Tnik/Dag1/Kif5b	5
GO:0050848	regulation of calcium-mediated signaling	5/226	89/28943	0.000676712	0.00931174	0.00709687	Myoz1/Myh7b/Erbb3/Cd24a/Lmcd1	5
GO:0032956	regulation of actin cytoskeleton organization	10/226	368/28943	0.000678144	0.00931174	0.00709687	Fzd10/Bin1/Pak1/Rnd3/Cdk5r1/Vasp/Magel2/Sptbn1/Phldb2/Jam3	10
GO:0014888	striated muscle adaptation	4/226	51/28943	0.000678501	0.00931174	0.00709687	Myh6/Myoz1/Myog/Tead1	4
GO:0009132	nucleoside diphosphate metabolic process	6/226	136/28943	0.000716991	0.00976998	0.00744612	Eno3/Prkaa2/Pgam2/Myog/Aldoa/Galk1	6
GO:0031668	cellular response to extracellular stimulus	8/226	245/28943	0.000720496	0.00976998	0.00744612	Prkaa2/Lpl/Cdkn1a/Plin3/Itga6/Asns/Wipi1/Tfrc	8
GO:0031589	cell-substrate adhesion	10/226	371/28943	0.000721555	0.00976998	0.00744612	Bcam/Cd36/Ptprz1/Itgb6/Macf1/Dag1/Itga6/Phldb2/Lama5/Jam3	10
GO:0043268	positive regulation of potassium ion transport	4/226	52/28943	0.000730582	0.00984825	0.00750577	Atp1b1/Kif5b/Wnk2/Kcnj2	4
GO:0001659	temperature homeostasis	7/226	189/28943	0.000741857	0.00995598	0.00758788	Ache/Gnas/Cd36/Ednrb/Gadd45g/Acadl/Sln	7
GO:0031110	regulation of microtubule polymerization or depolymerization	5/226	92/28943	0.000786751	0.0104978	0.00800082	Trim54/Pak1/Pde4dip/Arhgef2/Fgf13	5
GO:1904064	positive regulation of cation transmembrane transport	7/226	191/28943	0.000789152	0.0104978	0.00800082	Casq1/Ank3/Atp1b1/Capn3/Kif5b/Wnk2/Kcnj2	7
GO:0006007	glucose catabolic process	3/226	24/28943	0.000842357	0.0110223	0.00840056	Eno3/Pgam2/Aldoa	3
GO:0014850	response to muscle activity	3/226	24/28943	0.000842357	0.0110223	0.00840056	Prkaa2/Myog/Capn3	3
GO:0048643	positive regulation of skeletal muscle tissue development	3/226	24/28943	0.000842357	0.0110223	0.00840056	Myf6/Myog/Usp2	3
GO:0045687	positive regulation of glial cell differentiation	4/226	54/28943	0.000843116	0.0110223	0.00840056	Bin1/Ptprz1/Dag1/Tenm4	4
GO:1904375	regulation of protein localization to cell periphery	6/226	141/28943	0.0008657	0.0110977	0.00845806	Map2k1/Gpc4/Tnik/Dag1/Sptbn1/Kif5b	6
GO:0042060	wound healing	10/226	380/28943	0.000865751	0.0110977	0.00845806	Myoz1/Gnas/Cdkn1a/Cd36/Pak1/Prkg1/Itgb6/Macf1/Phldb2/Epb41l4b	10
GO:0035914	skeletal muscle cell differentiation	5/226	94/28943	0.000867182	0.0110977	0.00845806	Myf6/Myog/Mylk2/Rbm24/Klhl41	5
GO:0051899	membrane depolarization	5/226	94/28943	0.000867182	0.0110977	0.00845806	Scn4a/Scn3b/Cck/Got1/Ank3	5
GO:1903035	negative regulation of response to wounding	5/226	94/28943	0.000867182	0.0110977	0.00845806	Myoz1/Kremen1/Prkg1/Cd24a/Phldb2	5
GO:0016358	dendrite development	9/226	315/28943	0.000880647	0.0112227	0.0085533	Ache/Pak1/Mef2a/Tnik/Ptprz1/Prkg1/Cdk5r1/Rbfox2/Pdlim5	9
GO:0019318	hexose metabolic process	8/226	253/28943	0.000886951	0.0112557	0.00857848	Eno3/Pgam2/Cd36/Gnb3/Aldoa/Pgm5/Irs1/Galk1	8
GO:0016055	Wnt signaling pathway	11/226	451/28943	0.000899383	0.011366	0.00866248	Prkaa2/Fzd10/Gpc4/Kremen1/Tnik/Macf1/Ednrb/Amotl1/Wnk2/Pbxip1/Shisa2	11
GO:0045933	positive regulation of muscle contraction	4/226	55/28943	0.000903729	0.0113735	0.00866822	Atp2a1/Map2k1/Mylk2/Atp1a1	4
GO:0198738	cell-cell signaling by wnt	11/226	453/28943	0.000932095	0.011682	0.00890335	Prkaa2/Fzd10/Gpc4/Kremen1/Tnik/Macf1/Ednrb/Amotl1/Wnk2/Pbxip1/Shisa2	11
GO:0007413	axonal fasciculation	3/226	25/28943	0.000951735	0.0117342	0.00894313	Ndn/Ptprz1/Cdk5r1	3
GO:0010884	positive regulation of lipid storage	3/226	25/28943	0.000951735	0.0117342	0.00894313	Lpl/Cd36/Plin3	3
GO:0034453	microtubule anchoring	3/226	25/28943	0.000951735	0.0117342	0.00894313	Cep350/Bicd2/Dag1	3
GO:0106030	neuron projection fasciculation	3/226	25/28943	0.000951735	0.0117342	0.00894313	Ndn/Ptprz1/Cdk5r1	3
GO:1901861	regulation of muscle tissue development	4/226	56/28943	0.000967347	0.0118305	0.00901652	Myf6/Myog/Erbb3/Usp2	4
GO:1903539	protein localization to postsynaptic membrane	4/226	56/28943	0.000967347	0.0118305	0.00901652	Map2k1/Gpc4/Tnik/Dag1	4
GO:0098739	import across plasma membrane	7/226	198/28943	0.00097375	0.011861	0.00903976	Kcnj12/Cd36/Atp1b1/Arl6ip5/Atp1a1/Wnk2/Kcnj2	7
GO:0018108	peptidyl-tyrosine phosphorylation	9/226	320/28943	0.000983269	0.011929	0.00909161	Ehd4/Erbb3/Cd36/Cck/Musk/Ptprz1/Fgfr4/Cd24a/Arhgef2	9
GO:0018212	peptidyl-tyrosine modification	9/226	322/28943	0.00102694	0.0123963	0.00944776	Ehd4/Erbb3/Cd36/Cck/Musk/Ptprz1/Fgfr4/Cd24a/Arhgef2	9
GO:1902903	regulation of supramolecular fiber organization	10/226	389/28943	0.00103284	0.0123963	0.00944776	Trim54/Bin1/Pak1/Pde4dip/Vasp/Magel2/Arhgef2/Sptbn1/Phldb2/Fgf13	10
GO:0062237	protein localization to postsynapse	4/226	57/28943	0.00103405	0.0123963	0.00944776	Map2k1/Gpc4/Tnik/Dag1	4
GO:0120161	regulation of cold-induced thermogenesis	6/226	147/28943	0.00107433	0.0128285	0.00977715	Ache/Gnas/Cd36/Gadd45g/Acadl/Sln	6
GO:0045926	negative regulation of growth	8/226	261/28943	0.00108295	0.0128807	0.00981696	Myoz1/Gnas/Sema6b/Cdkn1a/Pak1/Cgref1/Mstn/Fgf13	8
GO:0019226	transmission of nerve impulse	5/226	99/28943	0.00109497	0.0129223	0.00984866	Chrna1/Scn4a/Ank3/Pak1/Jam3	5
GO:1901019	regulation of calcium ion transmembrane transporter activity	5/226	99/28943	0.00109497	0.0129223	0.00984866	Casq2/Casq1/Hrc/Atp1b1/Sln	5
GO:0051155	positive regulation of striated muscle cell differentiation	4/226	58/28943	0.00110391	0.0129774	0.00989064	Myf6/Myog/Rbm24/Mamstr	4
GO:0006575	cellular modified amino acid metabolic process	7/226	203/28943	0.00112524	0.013177	0.0100428	Ckm/Gamt/Arl6ip5/Serinc2/Crym/Acadl/Ckmt2	7
GO:0034763	negative regulation of transmembrane transport	6/226	149/28943	0.00115181	0.0133337	0.0101622	Bin1/Casq2/Ank3/Sh2b2/Arl6ip5/Sln	6
GO:0043467	regulation of generation of precursor metabolites and energy	6/226	149/28943	0.00115181	0.0133337	0.0101622	Prkaa2/Myog/Cd36/Pde2a/Prkaca/Irs1	6
GO:0106106	cold-induced thermogenesis	6/226	149/28943	0.00115181	0.0133337	0.0101622	Ache/Gnas/Cd36/Gadd45g/Acadl/Sln	6
GO:0071902	positive regulation of protein serine/threonine kinase activity	7/226	204/28943	0.00115764	0.0133503	0.0101748	Map2k1/Fzd10/Sash1/Pak1/Cd24a/Dipk2a/Tead1	7
GO:0050807	regulation of synapse organization	8/226	264/28943	0.0011648	0.013382	0.010199	Etv5/Gpc4/Musk/Cdk5r1/Ywhaz/Dag1/Lrtm1/Pdlim5	8
GO:0043502	regulation of muscle adaptation	5/226	101/28943	0.00119748	0.0137055	0.0104456	Myog/Pak1/Mef2a/Lmcd1/Tead1	5
GO:0033002	muscle cell proliferation	8/226	266/28943	0.00122206	0.0139342	0.0106199	Prkar1a/Myog/Cdkn1a/Pak1/Prkg1/Tenm4/Calcrl/Dipk2a	8
GO:0055078	sodium ion homeostasis	4/226	60/28943	0.00125346	0.0142388	0.010852	Gnas/Atp1b1/Atp1a1/Ednrb	4
GO:0005996	monosaccharide metabolic process	8/226	268/28943	0.00128154	0.0144495	0.0110126	Eno3/Pgam2/Cd36/Gnb3/Aldoa/Pgm5/Irs1/Galk1	8
GO:0050730	regulation of peptidyl-tyrosine phosphorylation	8/226	268/28943	0.00128154	0.0144495	0.0110126	Ehd4/Erbb3/Cd36/Cck/Musk/Ptprz1/Cd24a/Arhgef2	8
GO:0046716	muscle cell cellular homeostasis	3/226	28/28943	0.00133243	0.0149676	0.0114075	Chrna1/Aldoa/Mstn	3
GO:0016125	sterol metabolic process	6/226	154/28943	0.00136425	0.0152134	0.0115948	Prkaa2/Gnb3/Acadl/Tm7sf2/Hmgcs1/Cyb5r1	6
GO:0051153	regulation of striated muscle cell differentiation	5/226	104/28943	0.00136434	0.0152134	0.0115948	Myf6/Myog/Rbm24/Pak1/Mamstr	5
GO:0050803	regulation of synapse structure or activity	8/226	272/28943	0.00140741	0.0156089	0.0118962	Etv5/Gpc4/Musk/Cdk5r1/Ywhaz/Dag1/Lrtm1/Pdlim5	8
GO:0030010	establishment of cell polarity	6/226	155/28943	0.0014101	0.0156089	0.0118962	Pak1/Arhgef2/Frmd4b/Fgf13/Amotl1/Jam3	6
GO:0051258	protein polymerization	8/226	274/28943	0.00147393	0.0161984	0.0123455	Bin1/Casq2/Casq1/Pak1/Pde4dip/Vasp/Sptbn1/Fgf13	8
GO:1901380	negative regulation of potassium ion transmembrane transport	3/226	29/28943	0.00147766	0.0161984	0.0123455	Bin1/Casq2/Ank3	3
GO:0034767	positive regulation of ion transmembrane transport	7/226	213/28943	0.00148337	0.0161984	0.0123455	Casq1/Ank3/Atp1b1/Capn3/Kif5b/Wnk2/Kcnj2	7
GO:0001704	formation of primary germ layer	5/226	106/28943	0.00148472	0.0161984	0.0123455	Prkar1a/Map2k1/Prkaca/Macf1/Dusp4	5
GO:0016126	sterol biosynthetic process	4/226	63/28943	0.00150351	0.0163446	0.012457	Prkaa2/Tm7sf2/Hmgcs1/Cyb5r1	4
GO:0003300	cardiac muscle hypertrophy	5/226	107/28943	0.00154775	0.0167058	0.0127322	Myh6/Pak1/Mef2a/Lmcd1/Pdlim5	5
GO:0021761	limbic system development	5/226	107/28943	0.00154775	0.0167058	0.0127322	Sema6b/Zbtb18/Pak1/Cdk5r1/Fgf13	5
GO:1902652	secondary alcohol metabolic process	6/226	158/28943	0.00155474	0.0167217	0.0127443	Prkaa2/Gnb3/Fgfr4/Acadl/Tm7sf2/Hmgcs1	6
GO:0071260	cellular response to mechanical stimulus	4/226	64/28943	0.00159404	0.0170839	0.0130204	Got1/Pde2a/Atp1a1/Dag1	4
GO:0090314	positive regulation of protein targeting to membrane	3/226	30/28943	0.00163245	0.0174338	0.0132871	Ank3/Pak1/Cdk5r1	3
GO:0006006	glucose metabolic process	7/226	217/28943	0.00164927	0.0175517	0.0133769	Eno3/Pgam2/Cd36/Gnb3/Aldoa/Pgm5/Irs1	7
GO:0035265	organ growth	7/226	218/28943	0.00169292	0.0179532	0.0136829	Prkar1a/Myh6/Dusp6/Pak1/Tenm4/Dipk2a/Pdlim5	7
GO:0007009	plasma membrane organization	6/226	161/28943	0.0017104	0.0180126	0.0137282	Bin1/Mymx/Cavin2/Ank3/Sptbn1/Sypl2	6
GO:0016482	cytosolic transport	6/226	161/28943	0.0017104	0.0180126	0.0137282	Map2k1/Magel2/Pip4k2a/Kif5b/Wipi1/Rnf126	6
GO:0086010	membrane depolarization during action potential	3/226	31/28943	0.00179701	0.0188593	0.0143735	Scn4a/Scn3b/Ank3	3
GO:0014897	striated muscle hypertrophy	5/226	111/28943	0.00181972	0.0190317	0.0145049	Myh6/Pak1/Mef2a/Lmcd1/Pdlim5	5
GO:0043087	regulation of GTPase activity	9/226	351/28943	0.00185716	0.0193565	0.0147524	Map2k1/Gnas/Fzd10/Bin1/Prkg1/Itga6/Ralgps2/Pbxip1/Ralgds	9
GO:1901888	regulation of cell junction assembly	7/226	222/28943	0.00187656	0.0194918	0.0148555	Gpc4/Musk/Prkaca/Macf1/Lrtm1/Phldb2/Pdlim5	7
GO:1990845	adaptive thermogenesis	6/226	165/28943	0.00193601	0.0200407	0.0152739	Ache/Gnas/Cd36/Gadd45g/Acadl/Sln	6
GO:0008202	steroid metabolic process	9/226	354/28943	0.00196714	0.0201339	0.0153449	Prkaa2/Gnb3/Atp1a1/Fgfr4/Ednrb/Acadl/Tm7sf2/Hmgcs1/Cyb5r1	9
GO:0055017	cardiac muscle tissue growth	5/226	113/28943	0.0019681	0.0201339	0.0153449	Prkar1a/Pak1/Tenm4/Dipk2a/Pdlim5	5
GO:0048641	regulation of skeletal muscle tissue development	3/226	32/28943	0.00197157	0.0201339	0.0153449	Myf6/Myog/Usp2	3
GO:0048714	positive regulation of oligodendrocyte differentiation	3/226	32/28943	0.00197157	0.0201339	0.0153449	Ptprz1/Dag1/Tenm4	3
GO:0019933	cAMP-mediated signaling	4/226	68/28943	0.00199418	0.0202286	0.0154171	Gnas/Cap2/Pde2a/Ksr1	4
GO:0061951	establishment of protein localization to plasma membrane	4/226	68/28943	0.00199418	0.0202286	0.0154171	Ank3/Macf1/Nectin3/Sptbn1	4
GO:0046324	regulation of glucose import	4/226	69/28943	0.0021041	0.0212725	0.0162127	Erbb3/Sh2b2/Mef2a/Irs1	4
GO:0006066	alcohol metabolic process	9/226	359/28943	0.00216195	0.0217847	0.0166031	Prkaa2/Got1/Gnb3/Fgfr4/Ednrb/Acadl/Tm7sf2/Hmgcs1/Galk1	9
GO:0006694	steroid biosynthetic process	6/226	169/28943	0.00218347	0.0219287	0.0167128	Prkaa2/Atp1a1/Fgfr4/Tm7sf2/Hmgcs1/Cyb5r1	6
GO:0008347	glial cell migration	4/226	70/28943	0.00221814	0.0222034	0.0169222	Ndn/Ptprz1/Cdk5r1/Rras2	4
GO:0071248	cellular response to metal ion	6/226	170/28943	0.0022489	0.0224372	0.0171003	Prkaa2/Myog/Ank3/Mef2a/Capn3/Tfrc	6
GO:0034766	negative regulation of ion transmembrane transport	5/226	117/28943	0.00229112	0.0227835	0.0173642	Bin1/Casq2/Ank3/Arl6ip5/Sln	5
GO:0055094	response to lipoprotein particle	3/226	34/28943	0.00235148	0.0233074	0.0177635	Lpl/Cd36/Hmgcs1	3
GO:0043462	regulation of ATP-dependent activity	4/226	72/28943	0.00245887	0.0242135	0.0184541	Myh6/Tnnt2/Atp1b1/Sln	4
GO:1904705	regulation of vascular associated smooth muscle cell proliferation	4/226	72/28943	0.00245887	0.0242135	0.0184541	Cdkn1a/Pak1/Prkg1/Calcrl	4
GO:1901617	organic hydroxy compound biosynthetic process	7/226	234/28943	0.0025213	0.0247479	0.0188614	Prkaa2/Got1/Fgfr4/Tm7sf2/Aldh2/Hmgcs1/Cyb5r1	7
GO:0062012	regulation of small molecule metabolic process	9/226	368/28943	0.00255117	0.0249603	0.0190233	Prkaa2/Myog/Map2k1/Fmo1/Cd36/Gnb3/Fgfr4/Acadl/Irs1	9
GO:0031346	positive regulation of cell projection organization	10/226	441/28943	0.00259215	0.0251584	0.0191743	Ache/Map2k1/Pak1/Tnik/Ptprz1/Tubb2b/Mstn/Macf1/Cd24a/Itga6	10
GO:0043434	response to peptide hormone	9/226	369/28943	0.00259764	0.0251584	0.0191743	Atp2a1/Ache/Lpl/Pak1/Sh2b2/Mstn/Ednrb/Pip4k2a/Irs1	9
GO:0014908	myotube differentiation involved in skeletal muscle regeneration	2/226	10/28943	0.00262118	0.0251584	0.0191743	Mymx/Tmem182	2
GO:0043416	regulation of skeletal muscle tissue regeneration	2/226	10/28943	0.00262118	0.0251584	0.0191743	Myoz1/Capn3	2
GO:1900147	regulation of Schwann cell migration	2/226	10/28943	0.00262118	0.0251584	0.0191743	Ptprz1/Rras2	2
GO:1905150	regulation of voltage-gated sodium channel activity	2/226	10/28943	0.00262118	0.0251584	0.0191743	Kif5b/Fgf13	2
GO:0030324	lung development	7/226	236/28943	0.00264353	0.0252928	0.0192767	Map2k1/Itgb6/Fgfr4/Ywhaz/Dag1/Ctsz/Lama5	7
GO:0008037	cell recognition	8/226	302/28943	0.00269522	0.0257063	0.0195919	Ndn/Myot/Cd36/Mypn/Ptprz1/Aldoa/Cdk5r1/Ywhaz	8
GO:0098659	inorganic cation import across plasma membrane	5/226	122/28943	0.00274714	0.0260378	0.0198445	Kcnj12/Atp1b1/Atp1a1/Wnk2/Kcnj2	5
GO:0099587	inorganic ion import across plasma membrane	5/226	122/28943	0.00274714	0.0260378	0.0198445	Kcnj12/Atp1b1/Atp1a1/Wnk2/Kcnj2	5
GO:0034329	cell junction assembly	10/226	445/28943	0.00276479	0.0261234	0.0199097	Ache/Gpc4/Musk/Prkaca/Macf1/Lrtm1/Phldb2/Fgf13/Jam3/Pdlim5	10
GO:0007026	negative regulation of microtubule depolymerization	3/226	36/28943	0.00277379	0.026127	0.0199125	Trim54/Arhgef2/Fgf13	3
GO:0060485	mesenchyme development	8/226	304/28943	0.00280596	0.0263482	0.0200811	Erbb3/Rbm24/Sema6b/Dag1/Ednrb/Phldb2/Lama5/Tead1	8
GO:0030323	respiratory tube development	7/226	239/28943	0.00283535	0.026542	0.0202288	Map2k1/Itgb6/Fgfr4/Ywhaz/Dag1/Ctsz/Lama5	7
GO:1990874	vascular associated smooth muscle cell proliferation	4/226	75/28943	0.00285273	0.0266225	0.0202902	Cdkn1a/Pak1/Prkg1/Calcrl	4
GO:0070542	response to fatty acid	3/226	37/28943	0.0030013	0.0277529	0.0211516	Lpl/Cd36/Irs1	3
GO:0071402	cellular response to lipoprotein particle stimulus	3/226	37/28943	0.0030013	0.0277529	0.0211516	Lpl/Cd36/Hmgcs1	3
GO:0090313	regulation of protein targeting to membrane	3/226	37/28943	0.0030013	0.0277529	0.0211516	Ank3/Pak1/Cdk5r1	3
GO:0031109	microtubule polymerization or depolymerization	5/226	125/28943	0.0030504	0.0281211	0.0214323	Trim54/Pak1/Pde4dip/Arhgef2/Fgf13	5
GO:0050770	regulation of axonogenesis	6/226	181/28943	0.00307005	0.0282166	0.021505	Ache/Map2k1/Sema6b/Pak1/Macf1/Fgf13	6
GO:0036135	Schwann cell migration	2/226	11/28943	0.00318722	0.0290295	0.0221246	Ptprz1/Rras2	2
GO:0071415	cellular response to purine-containing compound	2/226	11/28943	0.00318722	0.0290295	0.0221246	Casq2/Tmem38a	2
GO:0110011	regulation of basement membrane organization	2/226	11/28943	0.00318722	0.0290295	0.0221246	Dag1/Phldb2	2
GO:0014743	regulation of muscle hypertrophy	4/226	78/28943	0.0032877	0.029855	0.0227538	Pak1/Mef2a/Mstn/Lmcd1	4
GO:0007162	negative regulation of cell adhesion	8/226	313/28943	0.00334898	0.0303207	0.0231087	Prkar1a/Map2k1/Erbb3/Ptprz1/Prkg1/Cd24a/Phldb2/Jam3	8
GO:0097553	calcium ion transmembrane import into cytosol	6/226	185/28943	0.00341814	0.0308549	0.0235158	Casq2/Casq1/Hrc/Tmem38a/Capn3/Ryr3	6
GO:0021766	hippocampus development	4/226	79/28943	0.00344217	0.0309795	0.0236108	Sema6b/Zbtb18/Cdk5r1/Fgf13	4
GO:0006734	NADH metabolic process	3/226	39/28943	0.00348993	0.0310538	0.0236674	Eno3/Pgam2/Aldoa	3
GO:0031114	regulation of microtubule depolymerization	3/226	39/28943	0.00348993	0.0310538	0.0236674	Trim54/Arhgef2/Fgf13	3
GO:0086091	regulation of heart rate by cardiac conduction	3/226	39/28943	0.00348993	0.0310538	0.0236674	Bin1/Scn3b/Kcnj2	3
GO:0008286	insulin receptor signaling pathway	5/226	129/28943	0.00349138	0.0310538	0.0236674	Pak1/Sh2b2/Mstn/Pip4k2a/Irs1	5
GO:0051149	positive regulation of muscle cell differentiation	4/226	80/28943	0.0036015	0.0319246	0.0243311	Myf6/Myog/Rbm24/Mamstr	4
GO:0019216	regulation of lipid metabolic process	9/226	388/28943	0.00361555	0.0319246	0.0243311	Prkaa2/Fmo1/Cd36/Gnb3/Atp1a1/Fgfr4/Acadl/Pip4k2a/Irs1	9
GO:0032868	response to insulin	7/226	250/28943	0.00363138	0.0319246	0.0243311	Ache/Lpl/Pak1/Sh2b2/Mstn/Pip4k2a/Irs1	7
GO:0098657	import into cell	7/226	250/28943	0.00363138	0.0319246	0.0243311	Kcnj12/Cd36/Atp1b1/Arl6ip5/Atp1a1/Wnk2/Kcnj2	7
GO:0042398	cellular modified amino acid biosynthetic process	3/226	40/28943	0.00375138	0.0327895	0.0249903	Ckm/Gamt/Ckmt2	3
GO:0043267	negative regulation of potassium ion transport	3/226	40/28943	0.00375138	0.0327895	0.0249903	Bin1/Casq2/Ank3	3
GO:0046626	regulation of insulin receptor signaling pathway	4/226	81/28943	0.00376577	0.0328207	0.025014	Pak1/Mstn/Pip4k2a/Irs1	4
GO:0010744	positive regulation of macrophage derived foam cell differentiation	2/226	12/28943	0.00380504	0.0330678	0.0252024	Lpl/Cd36	2
GO:0043279	response to alkaloid	4/226	82/28943	0.00393505	0.0340029	0.025915	Prkaa2/Casq2/Tmem38a/Irs1	4
GO:1901880	negative regulation of protein depolymerization	4/226	82/28943	0.00393505	0.0340029	0.025915	Trim54/Arhgef2/Sptbn1/Fgf13	4
GO:0030198	extracellular matrix organization	8/226	322/28943	0.00397031	0.034069	0.0259654	Col25a1/Mmp15/Fgfr4/Dag1/Col23a1/Phldb2/Col6a6/Pbxip1	8
GO:1901653	cellular response to peptide	8/226	322/28943	0.00397031	0.034069	0.0259654	Lpl/Cd36/Pak1/Sh2b2/Mstn/Arhgef2/Pip4k2a/Irs1	8
GO:0043244	regulation of protein-containing complex disassembly	5/226	133/28943	0.0039764	0.034069	0.0259654	Trim54/Tecpr1/Arhgef2/Sptbn1/Fgf13	5
GO:0043062	extracellular structure organization	8/226	323/28943	0.0040445	0.0345548	0.0263357	Col25a1/Mmp15/Fgfr4/Dag1/Col23a1/Phldb2/Col6a6/Pbxip1	8
GO:0045229	external encapsulating structure organization	8/226	324/28943	0.00411975	0.0350342	0.0267011	Col25a1/Mmp15/Fgfr4/Dag1/Col23a1/Phldb2/Col6a6/Pbxip1	8
GO:0001667	ameboidal-type cell migration	10/226	471/28943	0.00412371	0.0350342	0.0267011	Svbp/Sash1/Sema6b/Pak1/Macf1/Ednrb/Epb41l4b/Amotl1/Irs1/Lama5	10
GO:0014013	regulation of gliogenesis	5/226	135/28943	0.00423616	0.035789	0.0272764	Etv5/Bin1/Ptprz1/Dag1/Tenm4	5
GO:0032414	positive regulation of ion transmembrane transporter activity	5/226	135/28943	0.00423616	0.035789	0.0272764	Casq1/Ank3/Atp1b1/Kif5b/Wnk2	5
GO:0007416	synapse assembly	6/226	194/28943	0.00430792	0.0360063	0.0274419	Ache/Gpc4/Musk/Lrtm1/Fgf13/Pdlim5	6
GO:0043001	Golgi to plasma membrane protein transport	3/226	42/28943	0.00430935	0.0360063	0.0274419	Ank3/Macf1/Sptbn1	3
GO:0086002	cardiac muscle cell action potential involved in contraction	3/226	42/28943	0.00430935	0.0360063	0.0274419	Bin1/Scn3b/Kcnj2	3
GO:1901381	positive regulation of potassium ion transmembrane transport	3/226	42/28943	0.00430935	0.0360063	0.0274419	Atp1b1/Wnk2/Kcnj2	3
GO:0090150	establishment of protein localization to membrane	7/226	259/28943	0.00440061	0.0366677	0.027946	Ank3/Pak1/Cdk5r1/Macf1/Cd24a/Nectin3/Sptbn1	7
GO:0014855	striated muscle cell proliferation	4/226	85/28943	0.00447361	0.0366731	0.0279501	Prkar1a/Myog/Tenm4/Dipk2a	4
GO:0046323	glucose import	4/226	85/28943	0.00447361	0.0366731	0.0279501	Erbb3/Sh2b2/Mef2a/Irs1	4
GO:0048742	regulation of skeletal muscle fiber development	2/226	13/28943	0.0044738	0.0366731	0.0279501	Myf6/Myog	2
GO:0071380	cellular response to prostaglandin E stimulus	2/226	13/28943	0.0044738	0.0366731	0.0279501	Prkaa2/Gnas	2
GO:1903977	positive regulation of glial cell migration	2/226	13/28943	0.0044738	0.0366731	0.0279501	Ptprz1/Rras2	2
GO:1904181	positive regulation of membrane depolarization	2/226	13/28943	0.0044738	0.0366731	0.0279501	Cck/Ank3	2
GO:2001257	regulation of cation channel activity	6/226	196/28943	0.00452687	0.0370081	0.0282055	Casq2/Casq1/Hrc/Ank3/Kif5b/Fgf13	6
GO:0010001	glial cell differentiation	7/226	261/28943	0.00458711	0.0370571	0.0282428	Map2k1/Bin1/Erbb3/Ptprz1/Dner/Dag1/Tenm4	7
GO:0043547	positive regulation of GTPase activity	7/226	261/28943	0.00458711	0.0370571	0.0282428	Map2k1/Gnas/Fzd10/Bin1/Itga6/Ralgps2/Ralgds	7
GO:0045823	positive regulation of heart contraction	3/226	43/28943	0.00460617	0.0370571	0.0282428	Scn3b/Hrc/Atp1a1	3
GO:0046627	negative regulation of insulin receptor signaling pathway	3/226	43/28943	0.00460617	0.0370571	0.0282428	Mstn/Pip4k2a/Irs1	3
GO:0070884	regulation of calcineurin-NFAT signaling cascade	3/226	43/28943	0.00460617	0.0370571	0.0282428	Myoz1/Erbb3/Lmcd1	3
GO:1990748	cellular detoxification	3/226	43/28943	0.00460617	0.0370571	0.0282428	Cd36/Sod3/Aldh2	3
GO:0060415	muscle tissue morphogenesis	4/226	86/28943	0.00466361	0.03742	0.0285193	Myh6/Myf6/Tnnt2/Mylk2	4
GO:0046320	regulation of fatty acid oxidation	3/226	44/28943	0.00491506	0.039127	0.0298204	Fmo1/Acadl/Irs1	3
GO:0046326	positive regulation of glucose import	3/226	44/28943	0.00491506	0.039127	0.0298204	Erbb3/Mef2a/Irs1	3
GO:0106056	regulation of calcineurin-mediated signaling	3/226	44/28943	0.00491506	0.039127	0.0298204	Myoz1/Erbb3/Lmcd1	3
GO:0060541	respiratory system development	7/226	267/28943	0.00518252	0.0406452	0.0309774	Map2k1/Itgb6/Fgfr4/Ywhaz/Dag1/Ctsz/Lama5	7
GO:0002318	myeloid progenitor cell differentiation	2/226	14/28943	0.00519269	0.0406452	0.0309774	Mlf1/Jam3	2
GO:0070831	basement membrane assembly	2/226	14/28943	0.00519269	0.0406452	0.0309774	Dag1/Phldb2	2
GO:0071340	skeletal muscle acetylcholine-gated channel clustering	2/226	14/28943	0.00519269	0.0406452	0.0309774	Etv5/Musk	2
GO:1901201	regulation of extracellular matrix assembly	2/226	14/28943	0.00519269	0.0406452	0.0309774	Dag1/Phldb2	2
GO:1902514	regulation of calcium ion transmembrane transport via high voltage-gated calcium channel	2/226	14/28943	0.00519269	0.0406452	0.0309774	Bin1/Cacng6	2
GO:0015980	energy derivation by oxidation of organic compounds	8/226	337/28943	0.00519958	0.0406452	0.0309774	Myog/Gnas/Pygm/Cd36/Pde2a/Prkaca/Cox6a2/Irs1	8
GO:0050850	positive regulation of calcium-mediated signaling	3/226	45/28943	0.00523617	0.040826	0.0311152	Erbb3/Cd24a/Lmcd1	3
GO:0010827	regulation of glucose transmembrane transport	4/226	89/28943	0.005266	0.0409533	0.0312123	Erbb3/Sh2b2/Mef2a/Irs1	4
GO:0032411	positive regulation of transporter activity	5/226	143/28943	0.00539698	0.0418645	0.0319068	Casq1/Ank3/Atp1b1/Kif5b/Wnk2	5
GO:0006112	energy reserve metabolic process	4/226	90/28943	0.00547781	0.042168	0.0321381	Gnas/Pygm/Cd36/Irs1	4
GO:0033627	cell adhesion mediated by integrin	4/226	90/28943	0.00547781	0.042168	0.0321381	Itgb6/Cd24a/Itga6/Jam3	4
GO:0045995	regulation of embryonic development	4/226	90/28943	0.00547781	0.042168	0.0321381	Dag1/Phldb2/Tenm4/Lama5	4
GO:0032273	positive regulation of protein polymerization	4/226	91/28943	0.00569525	0.0436926	0.0333	Bin1/Pak1/Pde4dip/Vasp	4
GO:0008203	cholesterol metabolic process	5/226	145/28943	0.00571907	0.0436926	0.0333	Prkaa2/Gnb3/Acadl/Tm7sf2/Hmgcs1	5
GO:0090316	positive regulation of intracellular protein transport	5/226	145/28943	0.00571907	0.0436926	0.0333	Ank3/Pak1/Prkaca/Cdk5r1/Kif5b	5
GO:1903524	positive regulation of blood circulation	3/226	47/28943	0.00591553	0.0442038	0.0336896	Scn3b/Hrc/Atp1a1	3
GO:0043242	negative regulation of protein-containing complex disassembly	4/226	92/28943	0.00591836	0.0442038	0.0336896	Trim54/Arhgef2/Sptbn1/Fgf13	4
GO:0006188	IMP biosynthetic process	2/226	15/28943	0.00596088	0.0442038	0.0336896	Gmpr/Ampd1	2
GO:0010172	embryonic body morphogenesis	2/226	15/28943	0.00596088	0.0442038	0.0336896	Dag1/Phldb2	2
GO:0010889	regulation of sequestering of triglyceride	2/226	15/28943	0.00596088	0.0442038	0.0336896	Lpl/Plin3	2
GO:0030007	cellular potassium ion homeostasis	2/226	15/28943	0.00596088	0.0442038	0.0336896	Atp1b1/Atp1a1	2
GO:0036376	sodium ion export across plasma membrane	2/226	15/28943	0.00596088	0.0442038	0.0336896	Atp1b1/Atp1a1	2
GO:0048308	organelle inheritance	2/226	15/28943	0.00596088	0.0442038	0.0336896	Map2k1/Ywhaz	2
GO:0048313	Golgi inheritance	2/226	15/28943	0.00596088	0.0442038	0.0336896	Map2k1/Ywhaz	2
GO:0055089	fatty acid homeostasis	2/226	15/28943	0.00596088	0.0442038	0.0336896	Prkaa2/Got1	2
GO:0061577	calcium ion transmembrane transport via high voltage-gated calcium channel	2/226	15/28943	0.00596088	0.0442038	0.0336896	Bin1/Cacng6	2
GO:0071379	cellular response to prostaglandin stimulus	2/226	15/28943	0.00596088	0.0442038	0.0336896	Prkaa2/Gnas	2
GO:0009991	response to extracellular stimulus	9/226	420/28943	0.00601177	0.0444725	0.0338944	Prkaa2/Lpl/Cdkn1a/Cck/Plin3/Itga6/Asns/Wipi1/Tfrc	9
GO:0060249	anatomical structure homeostasis	8/226	346/28943	0.0060655	0.0447608	0.0341141	Chrna1/Gnas/Dlk1/Slc28a2/Aldoa/Itgb6/Mstn/Tfrc	8
GO:0042475	odontogenesis of dentin-containing tooth	4/226	94/28943	0.00638189	0.0468675	0.0357197	Fst/Itgb6/Itga6/Lama5	4
GO:0048644	muscle organ morphogenesis	4/226	94/28943	0.00638189	0.0468675	0.0357197	Myh6/Myf6/Tnnt2/Mylk2	4
GO:0032869	cellular response to insulin stimulus	6/226	212/28943	0.00658474	0.0482404	0.036766	Lpl/Pak1/Sh2b2/Mstn/Pip4k2a/Irs1	6
GO:0045685	regulation of glial cell differentiation	4/226	95/28943	0.00662243	0.0483333	0.0368368	Bin1/Ptprz1/Dag1/Tenm4	4
GO:0031111	negative regulation of microtubule polymerization or depolymerization	3/226	49/28943	0.00664523	0.0483333	0.0368368	Trim54/Arhgef2/Fgf13	3
GO:0033173	calcineurin-NFAT signaling cascade	3/226	49/28943	0.00664523	0.0483333	0.0368368	Myoz1/Erbb3/Lmcd1	3
GO:0031669	cellular response to nutrient levels	6/226	213/28943	0.0067326	0.0487118	0.0371253	Prkaa2/Lpl/Cdkn1a/Plin3/Asns/Wipi1	6
GO:0055057	neuroblast division	2/226	16/28943	0.00677757	0.0487118	0.0371253	Arhgef2/Fgf13	2
GO:0060911	cardiac cell fate commitment	2/226	16/28943	0.00677757	0.0487118	0.0371253	AW551984/Tenm4	2
GO:0070593	dendrite self-avoidance	2/226	16/28943	0.00677757	0.0487118	0.0371253	Myot/Mypn	2
GO:0106380	purine ribonucleotide salvage	2/226	16/28943	0.00677757	0.0487118	0.0371253	Gmpr/Ampd1	2
GO:0099072	regulation of postsynaptic membrane neurotransmitter receptor levels	4/226	96/28943	0.0068689	0.0491353	0.0374481	Map2k1/Gpc4/Tnik/Dag1	4
GO:1901879	regulation of protein depolymerization	4/226	96/28943	0.0068689	0.0491353	0.0374481	Trim54/Arhgef2/Sptbn1/Fgf13	4

## Sheet: GO for DEGs upregul. in periphe
GO for DEGs upregulated in peripheral muscle / MTJ cluster
ID	Description	GeneRatio	BgRatio	pvalue	p.adjust	qvalue	geneID	Count
GO:0030198	extracellular matrix organization	22/216	322/28943	4.8858e-15	5.75604e-12	4.32312e-12	Col22a1/Fn1/Postn/Col1a1/Col5a2/Col1a2/Adamts9/Col3a1/Npnt/Abi3bp/Ccn2/Col11a1/Fbln5/Col8a2/Egfl6/Pmp22/Mfap4/Loxl2/Sulf2/Eln/Gas2/Cav1	22
GO:0043062	extracellular structure organization	22/216	323/28943	5.20906e-15	5.75604e-12	4.32312e-12	Col22a1/Fn1/Postn/Col1a1/Col5a2/Col1a2/Adamts9/Col3a1/Npnt/Abi3bp/Ccn2/Col11a1/Fbln5/Col8a2/Egfl6/Pmp22/Mfap4/Loxl2/Sulf2/Eln/Gas2/Cav1	22
GO:0045229	external encapsulating structure organization	22/216	324/28943	5.55245e-15	5.75604e-12	4.32312e-12	Col22a1/Fn1/Postn/Col1a1/Col5a2/Col1a2/Adamts9/Col3a1/Npnt/Abi3bp/Ccn2/Col11a1/Fbln5/Col8a2/Egfl6/Pmp22/Mfap4/Loxl2/Sulf2/Eln/Gas2/Cav1	22
GO:0060537	muscle tissue development	25/216	494/28943	6.01792e-14	4.67893e-11	3.51415e-11	Csrp3/Gja5/Myh7/Ankrd1/Adamts9/Col3a1/Sema3c/Col11a1/Lmod3/Sgcg/Fgf9/Pmp22/Sgcd/Foxp1/Camk2d/Smad1/Klf5/Skil/Meox2/Tnnc1/Eln/Nrap/Ccnd2/Klhl40/Cav1	25
GO:0042692	muscle cell differentiation	23/216	449/28943	5.02666e-13	2.95359e-10	2.21832e-10	Csrp3/Myh7/Npnt/Flnc/Lmod2/Lmod3/Fgf9/Actn1/Pmp22/Sgcd/Capn2/Nfatc4/Pdcd4/Foxp1/Camk2d/Uchl1/Myl9/Smad1/Klf5/Nrap/Ccnd2/Klhl40/Cdh2	23
GO:0007178	transmembrane receptor protein serine/threonine kinase signaling pathway	22/216	407/28943	5.69825e-13	2.95359e-10	2.21832e-10	Vim/Col1a2/Col3a1/Npnt/Fstl1/Nrep/Ltbp1/Fgf9/Htra1/Aspn/Rasl11b/Furin/Jun/Trps1/Pdcd4/Smad1/Sfrp1/Skil/Thbs1/Map3k7/Cav1/Dab2	22
GO:0007179	transforming growth factor beta receptor signaling pathway	16/216	202/28943	3.11492e-12	1.38391e-09	1.0394e-09	Col1a2/Col3a1/Npnt/Nrep/Ltbp1/Htra1/Aspn/Rasl11b/Furin/Jun/Smad1/Skil/Thbs1/Map3k7/Cav1/Dab2	16
GO:0071560	cellular response to transforming growth factor beta stimulus	17/216	242/28943	4.4363e-12	1.72461e-09	1.29528e-09	Ankrd1/Col1a2/Col3a1/Npnt/Nrep/Ltbp1/Htra1/Aspn/Rasl11b/Furin/Jun/Smad1/Skil/Thbs1/Map3k7/Cav1/Dab2	17
GO:0071559	response to transforming growth factor beta	17/216	246/28943	5.76584e-12	1.99242e-09	1.49642e-09	Ankrd1/Col1a2/Col3a1/Npnt/Nrep/Ltbp1/Htra1/Aspn/Rasl11b/Furin/Jun/Smad1/Skil/Thbs1/Map3k7/Cav1/Dab2	17
GO:0001667	ameboidal-type cell migration	22/216	471/28943	1.0125e-11	3.14887e-09	2.36499e-09	Fn1/Acta2/Fgf7/Hbegf/Glipr2/Adamts9/Sema3c/Tns1/Fstl1/Sparc/Kank1/Pmp22/Loxl2/Jun/Foxp1/Sema3a/Meox2/Arhgdib/Thbs1/Amot/Plk2/Cdh2	22
GO:0031589	cell-substrate adhesion	19/216	371/28943	5.8638e-11	1.65786e-08	1.24515e-08	Fn1/Postn/Col1a1/Adamts9/Col3a1/Ptn/Npnt/Abi3bp/Ccn2/Egfl6/Actn1/Kank1/Tnfrsf12a/Atrnl1/Peak1/Sfrp1/Thbs1/Limch1/Dab2	19
GO:0007409	axonogenesis	21/216	493/28943	1.66945e-10	4.32666e-08	3.24957e-08	Vim/Fn1/Slitrk4/Dcx/Sema3c/Snap91/Lgi1/Enah/Pmp22/Chodl/Ttl/Tnfrsf12a/Crabp2/Foxp1/Uchl1/Cdh11/Sema3a/Dclk1/Skil/Dst/Cdh2	21
GO:0055001	muscle cell development	15/216	229/28943	2.23385e-10	5.34406e-08	4.0137e-08	Csrp3/Myh7/Flnc/Lmod2/Lmod3/Actn1/Pmp22/Sgcd/Nfatc4/Foxp1/Camk2d/Uchl1/Myl9/Nrap/Klhl40	15
GO:0014706	striated muscle tissue development	16/216	291/28943	7.24139e-10	1.60862e-07	1.20817e-07	Csrp3/Gja5/Myh7/Ankrd1/Adamts9/Sema3c/Col11a1/Sgcg/Fgf9/Sgcd/Foxp1/Camk2d/Smad1/Tnnc1/Nrap/Ccnd2	16
GO:0051216	cartilage development	14/216	216/28943	1.03889e-09	2.15396e-07	1.61774e-07	Col1a1/Col3a1/Mgp/Ccn2/Col11a1/Bgn/Fgf9/Loxl2/Trps1/Creb3l2/Six2/Smad1/Sulf2/Thbs1	14
GO:0060348	bone development	15/216	259/28943	1.22974e-09	2.3903e-07	1.79526e-07	Col1a1/Ostn/Col3a1/Fbln5/Bgn/Sparc/Pdgfc/Fat4/Foxp1/Lrrc17/Smad1/Sulf2/Thbs1/Map3k7/Cadm1	15
GO:0048738	cardiac muscle tissue development	15/216	271/28943	2.28483e-09	4.1799e-07	3.13935e-07	Csrp3/Gja5/Myh7/Ankrd1/Adamts9/Col11a1/Sgcg/Fgf9/Sgcd/Foxp1/Camk2d/Smad1/Tnnc1/Nrap/Ccnd2	15
GO:0006936	muscle contraction	16/216	317/28943	2.48783e-09	4.25996e-07	3.19948e-07	Csrp3/Ctnna3/Gja5/Acta2/Myh7/Npnt/Ccn2/Myh3/Lmod2/Lmod3/Sgcd/Myom1/Camk2d/Sulf2/Tnnc1/Cav1	16
GO:0090287	regulation of cellular response to growth factor stimulus	16/216	318/28943	2.60255e-09	4.25996e-07	3.19948e-07	Dok5/Npnt/Fstl1/Nrep/Ltbp1/Fgf9/Htra1/Aspn/Rasl11b/Furin/Sfrp1/Skil/Sulf2/Thbs1/Cav1/Dab2	16
GO:0003012	muscle system process	18/216	432/28943	5.03407e-09	7.75703e-07	5.82597e-07	Csrp3/Ctnna3/Gja5/Acta2/Myh7/Npnt/Ccn2/Myh3/Lmod2/Lmod3/Sgcd/Adk/Myom1/Foxp1/Camk2d/Sulf2/Tnnc1/Cav1	18
GO:0051146	striated muscle cell differentiation	16/216	334/28943	5.23786e-09	7.75703e-07	5.82597e-07	Csrp3/Myh7/Flnc/Lmod2/Lmod3/Pmp22/Sgcd/Capn2/Foxp1/Camk2d/Myl9/Klf5/Nrap/Ccnd2/Klhl40/Cdh2	16
GO:0017015	regulation of transforming growth factor beta receptor signaling pathway	11/216	138/28943	7.78444e-09	1.10044e-06	8.26491e-07	Npnt/Nrep/Ltbp1/Htra1/Aspn/Rasl11b/Furin/Skil/Thbs1/Cav1/Dab2	11
GO:1903844	regulation of cellular response to transforming growth factor beta stimulus	11/216	141/28943	9.75831e-09	1.27871e-06	9.60385e-07	Npnt/Nrep/Ltbp1/Htra1/Aspn/Rasl11b/Furin/Skil/Thbs1/Cav1/Dab2	11
GO:0061448	connective tissue development	15/216	302/28943	9.86786e-09	1.27871e-06	9.60385e-07	Col1a1/Col3a1/Mgp/Ccn2/Col11a1/Bgn/Fgf9/Loxl2/Trps1/Creb5/Creb3l2/Six2/Smad1/Sulf2/Thbs1	15
GO:0032970	regulation of actin filament-based process	17/216	416/28943	1.81357e-08	2.25608e-06	1.69444e-06	Csrp3/Ctnna3/Gja5/Acta2/Ccn2/Lmod2/Lmod3/Pdlim4/Rhobtb3/Kank1/Plekhh2/Stau2/Arhgdib/Tnnc1/Eln/Limch1/Cav1	17
GO:0090092	regulation of transmembrane receptor protein serine/threonine kinase signaling pathway	14/216	273/28943	2.08124e-08	2.48949e-06	1.86975e-06	Npnt/Fstl1/Nrep/Ltbp1/Fgf9/Htra1/Aspn/Rasl11b/Furin/Sfrp1/Skil/Thbs1/Cav1/Dab2	14
GO:0007517	muscle organ development	16/216	371/28943	2.29131e-08	2.63925e-06	1.98223e-06	Csrp3/Myh7/Ankrd1/Col3a1/Col11a1/Lmod3/Pmp22/Id3/Foxp1/Klf5/Skil/Meox2/Tnnc1/Eln/Klhl40/Cav1	16
GO:0001503	ossification	17/216	426/28943	2.56399e-08	2.84787e-06	2.13891e-06	Col1a1/Ostn/Col1a2/Ptn/Mgp/Npnt/Ccn2/Fgf9/Trp63/Aspn/Id3/Fat4/Six2/Lrrc17/Smad1/Sfrp1/Map3k7	17
GO:0010631	epithelial cell migration	15/216	328/28943	2.95601e-08	3.17007e-06	2.3809e-06	Fgf7/Hbegf/Glipr2/Adamts9/Fstl1/Sparc/Kank1/Loxl2/Jun/Foxp1/Sema3a/Meox2/Thbs1/Amot/Plk2	15
GO:0090132	epithelium migration	15/216	330/28943	3.20253e-08	3.31996e-06	2.49348e-06	Fgf7/Hbegf/Glipr2/Adamts9/Fstl1/Sparc/Kank1/Loxl2/Jun/Foxp1/Sema3a/Meox2/Thbs1/Amot/Plk2	15
GO:0090130	tissue migration	15/216	332/28943	3.46761e-08	3.4788e-06	2.61278e-06	Fgf7/Hbegf/Glipr2/Adamts9/Fstl1/Sparc/Kank1/Loxl2/Jun/Foxp1/Sema3a/Meox2/Thbs1/Amot/Plk2	15
GO:0050678	regulation of epithelial cell proliferation	17/216	442/28943	4.37335e-08	4.25035e-06	3.19226e-06	Fgf7/Ptn/Sparc/Fgf9/Cdh3/Tnmd/Trp63/Htra1/Jun/Foxp1/Sfrp1/Sulf2/Thbs4/Thbs1/Ccnd2/Cav1/Dab2	17
GO:0070252	actin-mediated cell contraction	9/216	97/28943	4.9201e-08	4.63683e-06	3.48252e-06	Ctnna3/Gja5/Acta2/Myh7/Sgcd/Camk2d/Tnnc1/Limch1/Cav1	9
GO:0060485	mesenchyme development	14/216	304/28943	7.93419e-08	7.20535e-06	5.41164e-06	Fn1/Col1a1/Glipr2/Sema3c/Fgf9/Loxl2/Pdcd4/Six2/Sema3a/Sfrp1/Thbs1/Meox1/Dab2/Cdh2	14
GO:0006941	striated muscle contraction	11/216	173/28943	8.10892e-08	7.20535e-06	5.41164e-06	Csrp3/Ctnna3/Gja5/Myh7/Ccn2/Myh3/Lmod3/Sgcd/Camk2d/Tnnc1/Cav1	11
GO:1902043	positive regulation of extrinsic apoptotic signaling pathway via death domain receptors	5/216	16/28943	9.02904e-08	7.80009e-06	5.85832e-06	Trps1/Sfrp1/Skil/Thbs1/Pea15a	5
GO:0040013	negative regulation of locomotion	15/216	360/28943	9.97555e-08	8.38486e-06	6.29751e-06	Nav3/Adamts9/Col3a1/Sema3c/Ptn/Dpysl3/Kank1/Tcaf1/Sema3a/Sfrp1/Meox2/Arhgdib/Thbs1/Limch1/Cav1	15
GO:0030336	negative regulation of cell migration	14/216	312/28943	1.09184e-07	8.93587e-06	6.71135e-06	Nav3/Adamts9/Col3a1/Ptn/Dpysl3/Kank1/Tcaf1/Sema3a/Sfrp1/Meox2/Arhgdib/Thbs1/Limch1/Cav1	14
GO:0050770	regulation of axonogenesis	11/216	181/28943	1.28441e-07	1.02423e-05	7.69257e-06	Vim/Fn1/Dcx/Sema3c/Snap91/Chodl/Tnfrsf12a/Crabp2/Sema3a/Skil/Cdh2	11
GO:0016525	negative regulation of angiogenesis	9/216	109/28943	1.35866e-07	1.05636e-05	7.93385e-06	Adamts9/Ptn/Fbln5/Sparc/Tnmd/Thbs2/Thbs1/Amot/Plk2	9
GO:0010810	regulation of cell-substrate adhesion	12/216	225/28943	1.42421e-07	1.08032e-05	8.11382e-06	Fn1/Postn/Col1a1/Ptn/Npnt/Abi3bp/Egfl6/Kank1/Peak1/Thbs1/Limch1/Dab2	12
GO:2000181	negative regulation of blood vessel morphogenesis	9/216	111/28943	1.5897e-07	1.17714e-05	8.84097e-06	Adamts9/Ptn/Fbln5/Sparc/Tnmd/Thbs2/Thbs1/Amot/Plk2	9
GO:1901343	negative regulation of vasculature development	9/216	112/28943	1.71752e-07	1.24221e-05	9.32968e-06	Adamts9/Ptn/Fbln5/Sparc/Tnmd/Thbs2/Thbs1/Amot/Plk2	9
GO:2000146	negative regulation of cell motility	14/216	325/28943	1.79752e-07	1.27052e-05	9.54235e-06	Nav3/Adamts9/Col3a1/Ptn/Dpysl3/Kank1/Tcaf1/Sema3a/Sfrp1/Meox2/Arhgdib/Thbs1/Limch1/Cav1	14
GO:0050679	positive regulation of epithelial cell proliferation	12/216	232/28943	1.98342e-07	1.37076e-05	1.02952e-05	Fgf7/Ptn/Fgf9/Cdh3/Trp63/Htra1/Jun/Foxp1/Sfrp1/Thbs4/Ccnd2/Cav1	12
GO:0034329	cell junction assembly	16/216	445/28943	2.73856e-07	1.85151e-05	1.39059e-05	Gja5/Fn1/Slitrk4/Tns1/Clstn2/Actn1/Pmp22/Thbs2/Stau2/Cdh11/Peak1/Dst/Limch1/Cadm1/Cav1/Cdh2	16
GO:2001238	positive regulation of extrinsic apoptotic signaling pathway	7/216	59/28943	2.87121e-07	1.89988e-05	1.42692e-05	Tnfrsf12a/Trps1/Sfrp1/Skil/Thbs1/Cav1/Pea15a	7
GO:0002062	chondrocyte differentiation	9/216	120/28943	3.10461e-07	1.98106e-05	1.48789e-05	Col3a1/Ccn2/Col11a1/Fgf9/Loxl2/Trps1/Creb3l2/Six2/Sulf2	9
GO:0060047	heart contraction	12/216	242/28943	3.12128e-07	1.98106e-05	1.48789e-05	Csrp3/Ctnna3/Gja5/Myh7/Hbegf/Ccn2/Sgcg/Sgcd/Camk2d/Sema3a/Tnnc1/Cav1	12
GO:0010632	regulation of epithelial cell migration	12/216	248/28943	4.05468e-07	2.52201e-05	1.89418e-05	Fgf7/Hbegf/Glipr2/Adamts9/Sparc/Jun/Foxp1/Sema3a/Meox2/Thbs1/Amot/Plk2	12
GO:0007015	actin filament organization	16/216	460/28943	4.25758e-07	2.59629e-05	1.94996e-05	Ctnna3/Pdlim3/Ccn2/Dpysl3/Lmod2/Lmod3/Enah/Pdlim4/Rhobtb3/Actn1/Kank1/Plekhh2/Eln/Nrap/Gas2/Limch1	16
GO:0003015	heart process	12/216	254/28943	5.22865e-07	3.12713e-05	2.34866e-05	Csrp3/Ctnna3/Gja5/Myh7/Hbegf/Ccn2/Sgcg/Sgcd/Camk2d/Sema3a/Tnnc1/Cav1	12
GO:0030048	actin filament-based movement	9/216	128/28943	5.37597e-07	3.15458e-05	2.36927e-05	Ctnna3/Gja5/Acta2/Myh7/Sgcd/Camk2d/Tnnc1/Limch1/Cav1	9
GO:0060048	cardiac muscle contraction	9/216	132/28943	6.97324e-07	4.01607e-05	3.0163e-05	Csrp3/Ctnna3/Gja5/Myh7/Ccn2/Sgcd/Camk2d/Tnnc1/Cav1	9
GO:0031032	actomyosin structure organization	11/216	215/28943	7.19143e-07	4.06643e-05	3.05412e-05	Csrp3/Myh7/Ccn2/Flnc/Lmod2/Lmod3/Pdlim4/Myl9/Eln/Nrap/Limch1	11
GO:0051962	positive regulation of nervous system development	14/216	366/28943	7.49314e-07	4.16137e-05	3.12543e-05	Vim/Fn1/Slitrk4/Dcx/Ptn/Snap91/Clstn2/Chodl/Bag1/Tnfrsf12a/Thbs2/Crabp2/Stau2/Skil	14
GO:0030111	regulation of Wnt signaling pathway	13/216	319/28943	9.29684e-07	5.07248e-05	3.80973e-05	Col1a1/Usp47/Fgf9/Kank1/Cdh3/Nfatc4/Tle3/Sfrp1/Sulf2/Mdfi/Cav1/Dab2/Cdh2	13
GO:0030239	myofibril assembly	7/216	71/28943	1.03761e-06	5.56375e-05	4.1787e-05	Csrp3/Myh7/Flnc/Lmod2/Lmod3/Myl9/Nrap	7
GO:0048588	developmental cell growth	12/216	273/28943	1.11868e-06	5.82887e-05	4.37782e-05	Fn1/Postn/Ostn/Dcx/Sema3c/Ttl/Tnfrsf12a/Crabp2/Foxp1/Camk2d/Sema3a/Dclk1	12
GO:0055002	striated muscle cell development	7/216	72/28943	1.14213e-06	5.82887e-05	4.37782e-05	Csrp3/Myh7/Flnc/Lmod2/Lmod3/Myl9/Nrap	7
GO:0030177	positive regulation of Wnt signaling pathway	9/216	140/28943	1.14328e-06	5.82887e-05	4.37782e-05	Col1a1/Usp47/Fgf9/Kank1/Cdh3/Sfrp1/Sulf2/Cav1/Dab2	9
GO:0060560	developmental growth involved in morphogenesis	12/216	278/28943	1.35238e-06	6.78371e-05	5.09496e-05	Fn1/Postn/Ostn/Dcx/Sema3c/Ttl/Tnfrsf12a/Crabp2/Sema3a/Dclk1/Sfrp1/Cadm1	12
GO:0090263	positive regulation of canonical Wnt signaling pathway	8/216	108/28943	1.56908e-06	7.74578e-05	5.81752e-05	Col1a1/Usp47/Fgf9/Kank1/Cdh3/Sfrp1/Sulf2/Cav1	8
GO:0003007	heart morphogenesis	12/216	283/28943	1.62831e-06	7.91259e-05	5.94281e-05	Gja5/Myh7/Ankrd1/Sema3c/Col11a1/Fgf9/Jun/Fat4/Pdcd4/Thbs1/Tnnc1/Eln	12
GO:0050767	regulation of neurogenesis	15/216	463/28943	2.36807e-06	0.000113303	8.50971e-05	Vim/Fn1/Dcx/Sema3c/Ptn/Snap91/Chodl/Bag1/Nfatc4/Tnfrsf12a/Crabp2/Stau2/Sema3a/Bhlhe40/Skil	15
GO:0048762	mesenchymal cell differentiation	11/216	245/28943	2.57224e-06	0.000121207	9.10334e-05	Fn1/Col1a1/Glipr2/Sema3c/Loxl2/Pdcd4/Six2/Sema3a/Sfrp1/Dab2/Cdh2	11
GO:2001235	positive regulation of apoptotic signaling pathway	9/216	156/28943	2.80799e-06	0.000130341	9.78936e-05	Trp63/Nfatc4/Tnfrsf12a/Trps1/Sfrp1/Skil/Thbs1/Cav1/Pea15a	9
GO:0060828	regulation of canonical Wnt signaling pathway	11/216	249/28943	3.00622e-06	0.000137491	0.000103263	Col1a1/Usp47/Fgf9/Kank1/Cdh3/Tle3/Sfrp1/Sulf2/Cav1/Dab2/Cdh2	11
GO:0010634	positive regulation of epithelial cell migration	9/216	160/28943	3.45779e-06	0.000155851	0.000117053	Fgf7/Hbegf/Glipr2/Sparc/Jun/Foxp1/Thbs1/Amot/Plk2	9
GO:0010463	mesenchymal cell proliferation	6/216	56/28943	3.83332e-06	0.000168319	0.000126417	Fgf7/Ptn/Fgf9/Fat4/Foxp1/Six2	6
GO:0007519	skeletal muscle tissue development	10/216	207/28943	3.87142e-06	0.000168319	0.000126417	Ankrd1/Lmod3/Pmp22/Foxp1/Klf5/Skil/Meox2/Eln/Klhl40/Cav1	10
GO:0045765	regulation of angiogenesis	12/216	308/28943	3.89678e-06	0.000168319	0.000126417	Adamts9/Ptn/Fbln5/Sparc/Tnmd/Ptgis/Tnfrsf12a/Thbs2/Smad1/Thbs1/Amot/Plk2	12
GO:0032963	collagen metabolic process	8/216	124/28943	4.43136e-06	0.000186812	0.000140306	Vim/Fn1/P3h2/Col1a1/Col1a2/Ccn2/Ltbp1/Mfap4	8
GO:1901342	regulation of vasculature development	12/216	312/28943	4.44504e-06	0.000186812	0.000140306	Adamts9/Ptn/Fbln5/Sparc/Tnmd/Ptgis/Tnfrsf12a/Thbs2/Smad1/Thbs1/Amot/Plk2	12
GO:0010927	cellular component assembly involved in morphogenesis	8/216	126/28943	4.99135e-06	0.000206974	0.00015545	Csrp3/Myh7/Flnc/Lmod2/Lmod3/Pmp22/Myl9/Nrap	8
GO:0048565	digestive tract development	8/216	128/28943	5.61011e-06	0.000229572	0.000172422	Col3a1/Fgf9/Trp63/Pdgfc/Fat4/Six2/Klf5/Sfrp1	8
GO:0030199	collagen fibril organization	6/216	60/28943	5.76577e-06	0.000232877	0.000174904	Col1a1/Col5a2/Col1a2/Col3a1/Col11a1/Loxl2	6
GO:0060538	skeletal muscle organ development	10/216	219/28943	6.3723e-06	0.000254075	0.000190825	Ankrd1/Lmod3/Pmp22/Foxp1/Klf5/Skil/Meox2/Eln/Klhl40/Cav1	10
GO:0031346	positive regulation of cell projection organization	14/216	441/28943	6.51756e-06	0.000256577	0.000192704	Fn1/Ankrd1/Dcx/Ptn/Snap91/Dpysl3/Chodl/Tnfrsf12a/Crabp2/Stau2/Creb3l2/Vldlr/Skil/Enc1	14
GO:0090136	epithelial cell-cell adhesion	4/216	17/28943	6.65329e-06	0.000258647	0.000194259	Ctnna3/Svep1/Plekha7/Thbs4	4
GO:0010720	positive regulation of cell development	13/216	384/28943	7.07437e-06	0.000271621	0.000204003	Vim/Fn1/Dcx/Ptn/Snap91/Lmod3/Chodl/Bag1/Tnfrsf12a/Crabp2/Stau2/Skil/Dab2	13
GO:0044344	cellular response to fibroblast growth factor stimulus	7/216	96/28943	7.94372e-06	0.00030128	0.000226279	Fgf7/Ccn2/Fgf9/Fat4/Sfrp1/Sulf2/Thbs1	7
GO:0050772	positive regulation of axonogenesis	7/216	98/28943	9.10477e-06	0.000337093	0.000253176	Fn1/Dcx/Snap91/Chodl/Tnfrsf12a/Crabp2/Skil	7
GO:0071774	response to fibroblast growth factor	7/216	98/28943	9.10477e-06	0.000337093	0.000253176	Fgf7/Ccn2/Fgf9/Fat4/Sfrp1/Sulf2/Thbs1	7
GO:0061138	morphogenesis of a branching epithelium	10/216	229/28943	9.42313e-06	0.000344776	0.000258947	Fgf7/Sema3c/Mgp/Npnt/Trp63/Nfatc4/Fat4/Six2/Sema3a/Sfrp1	10
GO:0022604	regulation of cell morphogenesis	12/216	338/28943	9.97312e-06	0.000360656	0.000270873	Fn1/Postn/Ostn/Myl12a/Ptn/Sparc/Rhobtb3/Kank1/Palmd/Stau2/Gas2/Dab2	12
GO:0001558	regulation of cell growth	14/216	459/28943	1.02298e-05	0.000365685	0.00027465	Fn1/Ostn/Hbegf/Dcx/Usp47/Sema3c/Lgi1/Ttl/Tnfrsf12a/Crabp2/Foxp1/Sema3a/Sfrp1/Dab2	14
GO:0007160	cell-matrix adhesion	10/216	233/28943	1.09572e-05	0.000387237	0.000290837	Fn1/Postn/Adamts9/Col3a1/Npnt/Ccn2/Actn1/Peak1/Thbs1/Limch1	10
GO:2001233	regulation of apoptotic signaling pathway	13/216	401/28943	1.12192e-05	0.000392041	0.000294445	Usp47/Trp63/Pmp22/Nfatc4/Tnfrsf12a/Trps1/Sfrp1/Skil/Thbs1/Map3k7/Cav1/Pea15a/Dab2	13
GO:0055123	digestive system development	8/216	141/28943	1.14342e-05	0.000395116	0.000296755	Col3a1/Fgf9/Trp63/Pdgfc/Fat4/Six2/Klf5/Sfrp1	8
GO:0035051	cardiocyte differentiation	9/216	186/28943	1.17221e-05	0.000397419	0.000298485	Csrp3/Sema3c/Abi3bp/Sgcd/Pdcd4/Foxp1/Camk2d/Nrap/Ccnd2	9
GO:0071604	transforming growth factor beta production	5/216	40/28943	1.17565e-05	0.000397419	0.000298485	Fn1/Col3a1/Ltbp1/Cdh3/Furin	5
GO:0018149	peptide cross-linking	5/216	42/28943	1.50155e-05	0.000502131	0.000377129	Fn1/Mamdc2/Col3a1/Bgn/Thbs1	5
GO:0060070	canonical Wnt signaling pathway	11/216	300/28943	1.74321e-05	0.000576743	0.000433167	Col1a1/Usp47/Fgf9/Kank1/Cdh3/Tle3/Sfrp1/Sulf2/Cav1/Dab2/Cdh2	11
GO:0034446	substrate adhesion-dependent cell spreading	7/216	109/28943	1.82984e-05	0.000599031	0.000449907	Fn1/Postn/Kank1/Atrnl1/Peak1/Sfrp1/Dab2	7
GO:0001763	morphogenesis of a branching structure	10/216	249/28943	1.94472e-05	0.000630008	0.000473172	Fgf7/Sema3c/Mgp/Npnt/Trp63/Nfatc4/Fat4/Six2/Sema3a/Sfrp1	10
GO:0050769	positive regulation of neurogenesis	11/216	305/28943	2.03043e-05	0.000650994	0.000488934	Vim/Fn1/Dcx/Ptn/Snap91/Chodl/Bag1/Tnfrsf12a/Crabp2/Stau2/Skil	11
GO:1990138	neuron projection extension	9/216	200/28943	2.08806e-05	0.00066264	0.000497681	Fn1/Postn/Ostn/Dcx/Sema3c/Ttl/Tnfrsf12a/Sema3a/Dclk1	9
GO:1903115	regulation of actin filament-based movement	5/216	46/28943	2.36163e-05	0.000741887	0.0005572	Ctnna3/Gja5/Acta2/Tnnc1/Cav1	5
GO:0022612	gland morphogenesis	8/216	157/28943	2.49206e-05	0.000775029	0.000582092	Fgf7/Sema3c/Ptn/Trp63/Sema3a/Sfrp1/Sulf2/Cav1	8
GO:0090257	regulation of muscle system process	10/216	258/28943	2.63435e-05	0.000811173	0.000609237	Ctnna3/Gja5/Myh7/Npnt/Ccn2/Adk/Foxp1/Camk2d/Tnnc1/Cav1	10
GO:0042060	wound healing	12/216	380/28943	3.16436e-05	0.000964818	0.000724634	Fn1/Acta2/Col1a1/Fgf7/Hbegf/Col3a1/Abi3bp/Kank1/Tnfrsf12a/Thbs1/Dst/Cav1	12
GO:0050807	regulation of synapse organization	10/216	264/28943	3.2025e-05	0.000966969	0.00072625	Tuba1a/Slitrk4/Ptn/Snap91/Clstn2/Sparc/Nfatc4/Thbs2/Stau2/Cdh2	10
GO:0008543	fibroblast growth factor receptor signaling pathway	6/216	81/28943	3.28155e-05	0.000981311	0.000737021	Fgf7/Ccn2/Fgf9/Fat4/Sulf2/Thbs1	6
GO:2001236	regulation of extrinsic apoptotic signaling pathway	8/216	164/28943	3.40569e-05	0.0010016	0.000752261	Tnfrsf12a/Trps1/Sfrp1/Skil/Thbs1/Cav1/Pea15a/Dab2	8
GO:0033002	muscle cell proliferation	10/216	266/28943	3.41382e-05	0.0010016	0.000752261	Hbegf/Fgf9/Jun/Pdcd4/Foxp1/Camk2d/Smad1/Thbs1/Ccnd2/Cav1	10
GO:0070372	regulation of ERK1 and ERK2 cascade	11/216	326/28943	3.73082e-05	0.00108438	0.00081443	Fn1/Acta2/Glipr2/Npnt/Ccn2/Jun/Pdgfc/Camk2d/C1qtnf3/Cav1/Dab2	11
GO:0016055	Wnt signaling pathway	13/216	451/28943	3.81492e-05	0.00109855	0.000825078	Col1a1/Usp47/Fgf9/Kank1/Cdh3/Nfatc4/Tle3/Sfrp1/Sulf2/Mdfi/Cav1/Dab2/Cdh2	13
GO:1902041	regulation of extrinsic apoptotic signaling pathway via death domain receptors	5/216	51/28943	3.92643e-05	0.00112029	0.000841406	Trps1/Sfrp1/Skil/Thbs1/Pea15a	5
GO:0198738	cell-cell signaling by wnt	13/216	453/28943	3.99162e-05	0.00112854	0.000847598	Col1a1/Usp47/Fgf9/Kank1/Cdh3/Nfatc4/Tle3/Sfrp1/Sulf2/Mdfi/Cav1/Dab2/Cdh2	13
GO:0030178	negative regulation of Wnt signaling pathway	8/216	168/28943	4.0431e-05	0.0011328	0.000850795	Fgf9/Nfatc4/Tle3/Sfrp1/Mdfi/Cav1/Dab2/Cdh2	8
GO:0035265	organ growth	9/216	218/28943	4.1034e-05	0.00113415	0.000851809	Fgf7/Ostn/Fbln5/Fgf9/Foxp1/Camk2d/Smad1/Thbs1/Ccnd2	9
GO:0050803	regulation of synapse structure or activity	10/216	272/28943	4.12085e-05	0.00113415	0.000851809	Tuba1a/Slitrk4/Ptn/Snap91/Clstn2/Sparc/Nfatc4/Thbs2/Stau2/Cdh2	10
GO:0061387	regulation of extent of cell growth	7/216	124/28943	4.20671e-05	0.00114762	0.000861929	Fn1/Dcx/Sema3c/Ttl/Tnfrsf12a/Crabp2/Sema3a	7
GO:0098901	regulation of cardiac muscle cell action potential	4/216	27/28943	4.62709e-05	0.00125133	0.000939819	Ctnna3/Gja5/Camk2d/Cav1	4
GO:0032535	regulation of cellular component size	12/216	398/28943	4.94535e-05	0.00132587	0.000995802	Fn1/Dcx/Sema3c/Lmod2/Lmod3/Kank1/Ttl/Tnfrsf12a/Plekhh2/Crabp2/Sema3a/Eln	12
GO:0001649	osteoblast differentiation	9/216	225/28943	5.24213e-05	0.00139342	0.00104654	Col1a1/Ostn/Npnt/Fgf9/Trp63/Id3/Smad1/Sfrp1/Map3k7	9
GO:0010712	regulation of collagen metabolic process	5/216	55/28943	5.67567e-05	0.00149588	0.00112349	Vim/Fn1/Ccn2/Ltbp1/Mfap4	5
GO:0071900	regulation of protein serine/threonine kinase activity	11/216	347/28943	6.53978e-05	0.00170913	0.00128366	Pmp22/Pdgfc/Uchl1/Casp3/Sfrp1/Thbs1/Map3k7/Ccnd2/Ccng2/Cav1/Dab2	11
GO:0032964	collagen biosynthetic process	5/216	57/28943	6.74921e-05	0.00174917	0.00131373	Vim/Fn1/Col1a1/Ccn2/Ltbp1	5
GO:0070371	ERK1 and ERK2 cascade	11/216	350/28943	7.06096e-05	0.00180692	0.0013571	Fn1/Acta2/Glipr2/Npnt/Ccn2/Jun/Pdgfc/Camk2d/C1qtnf3/Cav1/Dab2	11
GO:0043542	endothelial cell migration	9/216	234/28943	7.08823e-05	0.00180692	0.0013571	Adamts9/Fstl1/Sparc/Loxl2/Foxp1/Meox2/Thbs1/Amot/Plk2	9
GO:0030512	negative regulation of transforming growth factor beta receptor signaling pathway	6/216	93/28943	7.15597e-05	0.00180935	0.00135893	Ltbp1/Htra1/Aspn/Rasl11b/Skil/Cav1	6
GO:0048660	regulation of smooth muscle cell proliferation	8/216	185/28943	7.97248e-05	0.00199955	0.00150178	Hbegf/Fgf9/Jun/Pdcd4/Foxp1/Camk2d/Thbs1/Cav1	8
GO:0097191	extrinsic apoptotic signaling pathway	9/216	238/28943	8.06913e-05	0.0020076	0.00150782	Tnfrsf12a/Trps1/Casp3/Sfrp1/Skil/Thbs1/Cav1/Pea15a/Dab2	9
GO:0010811	positive regulation of cell-substrate adhesion	7/216	138/28943	8.29256e-05	0.0020307	0.00152517	Fn1/Ptn/Npnt/Abi3bp/Egfl6/Thbs1/Dab2	7
GO:0048675	axon extension	7/216	138/28943	8.29256e-05	0.0020307	0.00152517	Fn1/Dcx/Sema3c/Ttl/Tnfrsf12a/Sema3a/Dclk1	7
GO:0007044	cell-substrate junction assembly	6/216	96/28943	8.54326e-05	0.00205284	0.0015418	Fn1/Tns1/Actn1/Peak1/Dst/Limch1	6
GO:0010649	regulation of cell communication by electrical coupling	3/216	12/28943	8.58099e-05	0.00205284	0.0015418	Gja5/Camk2d/Cav1	3
GO:0048251	elastic fiber assembly	3/216	12/28943	8.58099e-05	0.00205284	0.0015418	Col3a1/Fbln5/Mfap4	3
GO:0030511	positive regulation of transforming growth factor beta receptor signaling pathway	4/216	32/28943	9.20784e-05	0.00216942	0.00162936	Npnt/Furin/Thbs1/Dab2	4
GO:1903846	positive regulation of cellular response to transforming growth factor beta stimulus	4/216	32/28943	9.20784e-05	0.00216942	0.00162936	Npnt/Furin/Thbs1/Dab2	4
GO:0001935	endothelial cell proliferation	8/216	191/28943	9.95588e-05	0.00232803	0.00174848	Fgf7/Sparc/Tnmd/Loxl2/Jun/Thbs4/Thbs1/Cav1	8
GO:0048659	smooth muscle cell proliferation	8/216	192/28943	0.000103231	0.00239588	0.00179944	Hbegf/Fgf9/Jun/Pdcd4/Foxp1/Camk2d/Thbs1/Cav1	8
GO:0032956	regulation of actin cytoskeleton organization	11/216	368/28943	0.000109979	0.0025184	0.00189146	Ccn2/Lmod2/Lmod3/Pdlim4/Rhobtb3/Kank1/Plekhh2/Stau2/Arhgdib/Eln/Limch1	11
GO:0043589	skin morphogenesis	3/216	13/28943	0.000110939	0.0025184	0.00189146	Col1a1/Col1a2/Trp63	3
GO:0071635	negative regulation of transforming growth factor beta production	3/216	13/28943	0.000110939	0.0025184	0.00189146	Fn1/Cdh3/Furin	3
GO:0007264	small GTPase mediated signal transduction	12/216	434/28943	0.00011223	0.00252924	0.00189961	Col1a2/Col3a1/Timp2/Rhobtb3/Kank1/Jun/Camk2d/Arhgdib/Amot/Plk2/Chml/Cdh2	12
GO:0048144	fibroblast proliferation	7/216	145/28943	0.000113066	0.00252976	0.0019	Fn1/Col3a1/Jun/Pdgfc/Sfrp1/Nbn/Cav1	7
GO:0150115	cell-substrate junction organization	6/216	102/28943	0.000119577	0.00265631	0.00199504	Fn1/Tns1/Actn1/Peak1/Dst/Limch1	6
GO:0090101	negative regulation of transmembrane receptor protein serine/threonine kinase signaling pathway	7/216	147/28943	0.000123144	0.00271616	0.00204	Ltbp1/Htra1/Aspn/Rasl11b/Sfrp1/Skil/Cav1	7
GO:0008016	regulation of heart contraction	8/216	199/28943	0.000132202	0.00289455	0.00217397	Csrp3/Ctnna3/Gja5/Myh7/Hbegf/Ccn2/Sema3a/Cav1	8
GO:0090288	negative regulation of cellular response to growth factor stimulus	6/216	104/28943	0.000133093	0.00289455	0.00217397	Htra1/Sfrp1/Skil/Sulf2/Thbs1/Cav1	6
GO:0051148	negative regulation of muscle cell differentiation	5/216	66/28943	0.00013643	0.0029465	0.00221299	Fgf9/Pdcd4/Foxp1/Smad1/Ccnd2	5
GO:0034976	response to endoplasmic reticulum stress	9/216	257/28943	0.000144296	0.00309491	0.00232445	Ube2g2/Pmp22/Jun/Creb3l2/Casp3/Thbs4/Thbs1/Dnajc3/Cav1	9
GO:0003231	cardiac ventricle development	7/216	152/28943	0.000151562	0.00320664	0.00240837	Gja5/Myh7/Sema3c/Col11a1/Ltbp1/Fgf9/Tnnc1	7
GO:0048771	tissue remodeling	8/216	203/28943	0.000151568	0.00320664	0.00240837	Gja5/Sema3c/Ptn/Abi3bp/Sfrp1/Thbs4/Eln/Cav1	8
GO:0098900	regulation of action potential	5/216	68/28943	0.000157223	0.00330381	0.00248135	Ctnna3/Gja5/Foxp1/Camk2d/Cav1	5
GO:0071711	basement membrane organization	4/216	37/28943	0.000164248	0.00342826	0.00257482	Col3a1/Pmp22/Gas2/Cav1	4
GO:0086003	cardiac muscle cell contraction	5/216	69/28943	0.000168486	0.00349327	0.00262365	Ctnna3/Gja5/Sgcd/Camk2d/Cav1	5
GO:0048661	positive regulation of smooth muscle cell proliferation	6/216	109/28943	0.000172223	0.0035471	0.00266408	Hbegf/Fgf9/Jun/Foxp1/Camk2d/Thbs1	6
GO:0045927	positive regulation of growth	10/216	324/28943	0.000174273	0.0035482	0.0026649	Fn1/Hbegf/Dcx/Usp47/Lgi1/Fgf9/Tnfrsf12a/Crabp2/Sfrp1/Ccnd2	10
GO:0010838	positive regulation of keratinocyte proliferation	3/216	15/28943	0.000174558	0.0035482	0.0026649	Fgf7/Cdh3/Trp63	3
GO:1902903	regulation of supramolecular fiber organization	11/216	389/28943	0.000178272	0.00360018	0.00270394	Nav3/Ccn2/Lmod2/Lmod3/Pdlim4/Kank1/Pfdn1/Plekhh2/Eln/Limch1/Cav1	11
GO:0008347	glial cell migration	5/216	70/28943	0.000180355	0.00360916	0.00271069	Vim/Fn1/Dcx/Col3a1/Pmp22	5
GO:0055006	cardiac cell development	6/216	110/28943	0.000181038	0.00360916	0.00271069	Csrp3/Sgcd/Pdcd4/Foxp1/Camk2d/Nrap	6
GO:0071634	regulation of transforming growth factor beta production	4/216	38/28943	0.000182503	0.00361519	0.00271522	Fn1/Ltbp1/Cdh3/Furin	4
GO:0051147	regulation of muscle cell differentiation	7/216	157/28943	0.000185073	0.0036429	0.00273602	Csrp3/Lmod3/Fgf9/Pdcd4/Foxp1/Smad1/Ccnd2	7
GO:0030307	positive regulation of cell growth	8/216	211/28943	0.000197341	0.00385995	0.00289904	Fn1/Hbegf/Dcx/Usp47/Lgi1/Tnfrsf12a/Crabp2/Sfrp1	8
GO:0010661	positive regulation of muscle cell apoptotic process	4/216	39/28943	0.000202178	0.00392983	0.00295153	Fndc1/Capn2/Pdcd4/Camk2d	4
GO:1904705	regulation of vascular associated smooth muscle cell proliferation	5/216	72/28943	0.000205996	0.00397918	0.00298859	Fgf9/Jun/Pdcd4/Camk2d/Cav1	5
GO:0010977	negative regulation of neuron projection development	7/216	160/28943	0.000207896	0.00399109	0.00299754	Vim/Sema3c/Dpysl3/Kank1/Pmp22/Sema3a/Dab2	7
GO:0031345	negative regulation of cell projection organization	8/216	213/28943	0.000210402	0.00401441	0.00301506	Vim/Sema3c/Dpysl3/Kank1/Pmp22/Nfatc4/Sema3a/Dab2	8
GO:0061035	regulation of cartilage development	5/216	73/28943	0.000219813	0.00414529	0.00311335	Ccn2/Loxl2/Trps1/Six2/Smad1	5
GO:0007156	homophilic cell adhesion via plasma membrane adhesion molecules	6/216	114/28943	0.000219927	0.00414529	0.00311335	Clstn2/Cdh3/Fat4/Cdh11/Cadm1/Cdh2	6
GO:0033144	negative regulation of intracellular steroid hormone receptor signaling pathway	4/216	40/28943	0.000223336	0.00418418	0.00314256	Trp63/Foxp1/Sfrp1/Dab2	4
GO:0048638	regulation of developmental growth	11/216	402/28943	0.000236426	0.00440291	0.00330684	Fn1/Ostn/Dcx/Sema3c/Fgf9/Ttl/Tnfrsf12a/Crabp2/Foxp1/Sema3a/Ccnd2	11
GO:1990874	vascular associated smooth muscle cell proliferation	5/216	75/28943	0.000249552	0.00461968	0.00346965	Fgf9/Jun/Pdcd4/Camk2d/Cav1	5
GO:0060766	negative regulation of androgen receptor signaling pathway	3/216	17/28943	0.000258018	0.00474813	0.00356612	Foxp1/Sfrp1/Dab2	3
GO:0006937	regulation of muscle contraction	7/216	167/28943	0.00027005	0.00494033	0.00371047	Ctnna3/Gja5/Myh7/Npnt/Ccn2/Tnnc1/Cav1	7
GO:0010644	cell communication by electrical coupling	3/216	18/28943	0.00030792	0.00560019	0.00420606	Gja5/Camk2d/Cav1	3
GO:0070374	positive regulation of ERK1 and ERK2 cascade	8/216	227/28943	0.000323106	0.00582629	0.00437588	Acta2/Glipr2/Npnt/Ccn2/Jun/Pdgfc/Camk2d/C1qtnf3	8
GO:0085029	extracellular matrix assembly	4/216	44/28943	0.000324099	0.00582629	0.00437588	Col1a2/Col3a1/Fbln5/Mfap4	4
GO:0048145	regulation of fibroblast proliferation	6/216	124/28943	0.000346236	0.00615506	0.00462281	Fn1/Jun/Pdgfc/Sfrp1/Nbn/Cav1	6
GO:0001936	regulation of endothelial cell proliferation	7/216	174/28943	0.000346346	0.00615506	0.00462281	Fgf7/Sparc/Tnmd/Jun/Thbs4/Thbs1/Cav1	7
GO:0031952	regulation of protein autophosphorylation	4/216	45/28943	0.000353652	0.0062492	0.00469351	Jun/Pdgfc/Nbn/Cav1	4
GO:0002040	sprouting angiogenesis	6/216	125/28943	0.000361461	0.00635109	0.00477003	Adamts9/Loxl2/Smad1/Meox2/Thbs1/Plk2	6
GO:0010594	regulation of endothelial cell migration	7/216	176/28943	0.000371051	0.00644675	0.00484188	Adamts9/Sparc/Foxp1/Meox2/Thbs1/Amot/Plk2	7
GO:0030509	BMP signaling pathway	7/216	176/28943	0.000371051	0.00644675	0.00484188	Fstl1/Htra1/Pdcd4/Smad1/Sfrp1/Skil/Cav1	7
GO:0003208	cardiac ventricle morphogenesis	5/216	82/28943	0.000378221	0.00652457	0.00490033	Myh7/Sema3c/Col11a1/Fgf9/Tnnc1	5
GO:0050808	synapse organization	12/216	496/28943	0.000380115	0.00652457	0.00490033	Tuba1a/Slitrk4/Ptn/Snap91/Clstn2/Sparc/Pmp22/Nfatc4/Thbs2/Stau2/Cadm1/Cdh2	12
GO:0009612	response to mechanical stimulus	7/216	177/28943	0.000383921	0.00652457	0.00490033	Csrp3/Col1a1/Ankrd1/Ptn/Col11a1/Jun/Cav1	7
GO:1903034	regulation of response to wounding	7/216	177/28943	0.000383921	0.00652457	0.00490033	Acta2/Hbegf/Ptn/Kank1/Tnfrsf12a/Thbs1/Cav1	7
GO:0008625	extrinsic apoptotic signaling pathway via death domain receptors	5/216	83/28943	0.000400049	0.0067617	0.00507843	Trps1/Sfrp1/Skil/Thbs1/Pea15a	5
GO:0032965	regulation of collagen biosynthetic process	4/216	48/28943	0.000453855	0.00762967	0.00573032	Vim/Fn1/Ccn2/Ltbp1	4
GO:0007369	gastrulation	7/216	183/28943	0.000468847	0.00779591	0.00585518	Fn1/Col5a2/Col12a1/Six2/Smad1/Sfrp1/Amot	7
GO:0003151	outflow tract morphogenesis	5/216	86/28943	0.000471264	0.00779591	0.00585518	Gja5/Sema3c/Jun/Thbs1/Eln	5
GO:0060415	muscle tissue morphogenesis	5/216	86/28943	0.000471264	0.00779591	0.00585518	Myh7/Ankrd1/Col3a1/Col11a1/Tnnc1	5
GO:0010718	positive regulation of epithelial to mesenchymal transition	4/216	49/28943	0.00049133	0.00803813	0.0060371	Col1a1/Glipr2/Loxl2/Dab2	4
GO:0045214	sarcomere organization	4/216	49/28943	0.00049133	0.00803813	0.0060371	Csrp3/Myh7/Flnc/Lmod2	4
GO:0035994	response to muscle stretch	3/216	21/28943	0.00049366	0.00803813	0.0060371	Csrp3/Ankrd1/Jun	3
GO:0006942	regulation of striated muscle contraction	5/216	87/28943	0.000497	0.00805036	0.00604629	Ctnna3/Gja5/Myh7/Ccn2/Cav1	5
GO:0048813	dendrite morphogenesis	7/216	186/28943	0.000516592	0.00832436	0.00625207	Dcx/Ptn/Nfatc4/Stau2/Vldlr/Sema3a/Dclk1	7
GO:0071772	response to BMP	7/216	187/28943	0.00053334	0.00850609	0.00638856	Fstl1/Htra1/Pdcd4/Smad1/Sfrp1/Skil/Cav1	7
GO:0071773	cellular response to BMP stimulus	7/216	187/28943	0.00053334	0.00850609	0.00638856	Fstl1/Htra1/Pdcd4/Smad1/Sfrp1/Skil/Cav1	7
GO:0006656	phosphatidylcholine biosynthetic process	3/216	22/28943	0.000568471	0.00902012	0.00677463	Fgf7/Fabp3/Capn2	3
GO:0050680	negative regulation of epithelial cell proliferation	7/216	190/28943	0.000586192	0.00923952	0.00693941	Ptn/Sparc/Tnmd/Sfrp1/Thbs1/Cav1/Dab2	7
GO:0061041	regulation of wound healing	6/216	137/28943	0.000588239	0.00923952	0.00693941	Acta2/Hbegf/Kank1/Tnfrsf12a/Thbs1/Cav1	6
GO:0016358	dendrite development	9/216	315/28943	0.000638875	0.00998443	0.00749889	Gpr37/Dcx/Ptn/Nfatc4/Stau2/Vldlr/Sema3a/Dclk1/Plk2	9
GO:0010666	positive regulation of cardiac muscle cell apoptotic process	3/216	23/28943	0.000650156	0.0100596	0.00755537	Fndc1/Capn2/Camk2d	3
GO:0071398	cellular response to fatty acid	3/216	23/28943	0.000650156	0.0100596	0.00755537	Nfatc4/Id3/Foxp1	3
GO:0048644	muscle organ morphogenesis	5/216	94/28943	0.000707884	0.0108986	0.00818548	Myh7/Ankrd1/Col3a1/Col11a1/Tnnc1	5
GO:0014902	myotube differentiation	6/216	143/28943	0.000736683	0.0112656	0.00846109	Csrp3/Lmod3/Pmp22/Capn2/Klf5/Klhl40	6
GO:0010663	positive regulation of striated muscle cell apoptotic process	3/216	24/28943	0.000738963	0.0112656	0.00846109	Fndc1/Capn2/Camk2d	3
GO:0051302	regulation of cell division	7/216	198/28943	0.000747684	0.0113429	0.00851919	Fgf7/Ptn/Fgf9/Trp63/Pdgfc/Thbs4/Plk2	7
GO:0043588	skin development	9/216	323/28943	0.000763095	0.011475	0.00861841	Col1a1/Fgf7/Col5a2/Col1a2/Col3a1/Cdh3/Trp63/Trps1/Casp3	9
GO:0032330	regulation of chondrocyte differentiation	4/216	55/28943	0.000763772	0.011475	0.00861841	Ccn2/Loxl2/Trps1/Six2	4
GO:0003205	cardiac chamber development	7/216	199/28943	0.000770124	0.0115148	0.0086483	Gja5/Myh7/Sema3c/Col11a1/Ltbp1/Fgf9/Tnnc1	7
GO:0010717	regulation of epithelial to mesenchymal transition	5/216	96/28943	0.000778849	0.0115896	0.00870443	Col1a1/Glipr2/Loxl2/Sfrp1/Dab2	5
GO:0048705	skeletal system morphogenesis	8/216	261/28943	0.000809298	0.0119853	0.00900166	Col1a1/Col3a1/Ccn2/Col11a1/Six2/Sfrp1/Thbs1/Mdfi	8
GO:0048706	embryonic skeletal system development	6/216	147/28943	0.000850687	0.0125313	0.00941171	Col1a1/Col11a1/Fgf9/Six2/Sulf2/Mdfi	6
GO:0060562	epithelial tube morphogenesis	10/216	397/28943	0.000854222	0.0125313	0.00941171	Mgp/Npnt/Enah/Nfatc4/Fat4/Foxp1/Six2/Casp3/Sfrp1/Map3k7	10
GO:0030514	negative regulation of BMP signaling pathway	4/216	57/28943	0.000874383	0.0127072	0.00954381	Htra1/Sfrp1/Skil/Cav1	4
GO:0030857	negative regulation of epithelial cell differentiation	4/216	57/28943	0.000874383	0.0127072	0.00954381	Trp63/Foxp1/Six2/Cav1	4
GO:0001508	action potential	6/216	148/28943	0.000881204	0.0127467	0.00957352	Ctnna3/Gja5/Pmp22/Foxp1/Camk2d/Cav1	6
GO:0048736	appendage development	7/216	205/28943	0.000916189	0.0131306	0.00986186	Gja5/Col3a1/Sema3c/Fgf9/Trp63/Crabp2/Meox2	7
GO:0060173	limb development	7/216	205/28943	0.000916189	0.0131306	0.00986186	Gja5/Col3a1/Sema3c/Fgf9/Trp63/Crabp2/Meox2	7
GO:0051781	positive regulation of cell division	5/216	100/28943	0.000936548	0.0132352	0.0099404	Fgf7/Ptn/Fgf9/Pdgfc/Thbs4	5
GO:0048266	behavioral response to pain	3/216	26/28943	0.000938887	0.0132352	0.0099404	Capn2/Thbs4/Thbs1	3
GO:0060765	regulation of androgen receptor signaling pathway	3/216	26/28943	0.000938887	0.0132352	0.0099404	Foxp1/Sfrp1/Dab2	3
GO:0046328	regulation of JNK cascade	6/216	150/28943	0.000944764	0.0132352	0.0099404	Ccn2/Sfrp1/Map3k7/Traf3/Mdfi/Dab2	6
GO:0055007	cardiac muscle cell differentiation	6/216	150/28943	0.000944764	0.0132352	0.0099404	Csrp3/Sgcd/Foxp1/Camk2d/Nrap/Ccnd2	6
GO:1903522	regulation of blood circulation	8/216	268/28943	0.000959686	0.013384	0.0100521	Csrp3/Ctnna3/Gja5/Myh7/Hbegf/Ccn2/Sema3a/Cav1	8
GO:0003206	cardiac chamber morphogenesis	6/216	151/28943	0.000977837	0.0135379	0.0101677	Gja5/Myh7/Sema3c/Col11a1/Fgf9/Tnnc1	6
GO:0043502	regulation of muscle adaptation	5/216	101/28943	0.000979428	0.0135379	0.0101677	Myh7/Adk/Foxp1/Camk2d/Tnnc1	5
GO:0086001	cardiac muscle cell action potential	4/216	59/28943	0.000995822	0.0137036	0.0102922	Ctnna3/Gja5/Camk2d/Cav1	4
GO:0071214	cellular response to abiotic stimulus	9/216	336/28943	0.00100646	0.0137285	0.0103109	Col1a1/Ankrd1/Usp47/Mfap4/Nfatc4/Casp3/Sfrp1/Ccnd2/Cav1	9
GO:0104004	cellular response to environmental stimulus	9/216	336/28943	0.00100646	0.0137285	0.0103109	Col1a1/Ankrd1/Usp47/Mfap4/Nfatc4/Casp3/Sfrp1/Ccnd2/Cav1	9
GO:0014033	neural crest cell differentiation	5/216	102/28943	0.00102375	0.0139033	0.0104422	Fn1/Sema3c/Sema3a/Sfrp1/Cdh2	5
GO:0031641	regulation of myelination	4/216	60/28943	0.00106078	0.0143435	0.0107728	Rxrg/Jam2/Ptn/Cdh2	4
GO:0010660	regulation of muscle cell apoptotic process	5/216	103/28943	0.00106954	0.0143995	0.0108149	Fndc1/Capn2/Pdcd4/Camk2d/Cav1	5
GO:0008361	regulation of cell size	7/216	211/28943	0.00108327	0.0145214	0.0109064	Fn1/Dcx/Sema3c/Ttl/Tnfrsf12a/Crabp2/Sema3a	7
GO:0007229	integrin-mediated signaling pathway	5/216	104/28943	0.00111684	0.0146855	0.0110297	Fn1/Col3a1/Ptn/Ccn2/Dab2	5
GO:0030510	regulation of BMP signaling pathway	5/216	104/28943	0.00111684	0.0146855	0.0110297	Fstl1/Htra1/Sfrp1/Skil/Cav1	5
GO:0055013	cardiac muscle cell development	5/216	104/28943	0.00111684	0.0146855	0.0110297	Csrp3/Sgcd/Foxp1/Camk2d/Nrap	5
GO:0001837	epithelial to mesenchymal transition	6/216	155/28943	0.00111912	0.0146855	0.0110297	Col1a1/Glipr2/Loxl2/Pdcd4/Sfrp1/Dab2	6
GO:0072073	kidney epithelium development	6/216	155/28943	0.00111912	0.0146855	0.0110297	Npnt/Basp1/Fat4/Six2/Smad1/Sfrp1	6
GO:0010812	negative regulation of cell-substrate adhesion	4/216	61/28943	0.00112865	0.0147483	0.0110768	Postn/Col1a1/Kank1/Thbs1	4
GO:0060445	branching involved in salivary gland morphogenesis	3/216	28/28943	0.00117008	0.0151623	0.0113878	Fgf7/Sema3c/Sema3a	3
GO:0086005	ventricular cardiac muscle cell action potential	3/216	28/28943	0.00117008	0.0151623	0.0113878	Ctnna3/Gja5/Cav1	3
GO:0007265	Ras protein signal transduction	9/216	344/28943	0.00118518	0.0152942	0.0114868	Col1a2/Col3a1/Timp2/Kank1/Jun/Camk2d/Arhgdib/Plk2/Cdh2	9
GO:0001704	formation of primary germ layer	5/216	106/28943	0.00121606	0.0156278	0.0117374	Fn1/Col5a2/Col12a1/Six2/Smad1	5
GO:0110053	regulation of actin filament organization	8/216	279/28943	0.0012405	0.0158764	0.0119241	Ccn2/Lmod2/Lmod3/Pdlim4/Kank1/Plekhh2/Eln/Limch1	8
GO:0001657	ureteric bud development	5/216	107/28943	0.00126804	0.0160606	0.0120624	Npnt/Fat4/Six2/Smad1/Sfrp1	5
GO:0003300	cardiac muscle hypertrophy	5/216	107/28943	0.00126804	0.0160606	0.0120624	Csrp3/Myh7/Adk/Foxp1/Camk2d	5
GO:0001736	establishment of planar polarity	4/216	63/28943	0.00127342	0.0160606	0.0120624	Trp63/Fat4/Sfrp1/Dab2	4
GO:0008360	regulation of cell shape	6/216	159/28943	0.00127555	0.0160606	0.0120624	Fn1/Myl12a/Ptn/Rhobtb3/Palmd/Gas2	6
GO:0010657	muscle cell apoptotic process	5/216	108/28943	0.00132165	0.0165739	0.0124479	Fndc1/Capn2/Pdcd4/Camk2d/Cav1	5
GO:0045216	cell-cell junction organization	7/216	219/28943	0.00134226	0.0167648	0.0125913	Gja5/Pmp22/Cdh11/Svep1/Plekha7/Cav1/Cdh2	7
GO:0007164	establishment of tissue polarity	4/216	64/28943	0.00135046	0.0167998	0.0126176	Trp63/Fat4/Sfrp1/Dab2	4
GO:0045667	regulation of osteoblast differentiation	6/216	161/28943	0.00135977	0.0168482	0.012654	Ostn/Npnt/Trp63/Id3/Smad1/Sfrp1	6
GO:0030516	regulation of axon extension	5/216	109/28943	0.00137691	0.0169928	0.0127626	Fn1/Sema3c/Ttl/Tnfrsf12a/Sema3a	5
GO:0001654	eye development	10/216	424/28943	0.00139786	0.0171832	0.0129056	Vim/Col5a2/Dcx/Ptn/Col8a2/Mfap2/Fgf9/Jun/Stau2/Skil	10
GO:0003229	ventricular cardiac muscle tissue development	4/216	65/28943	0.0014307	0.017284	0.0129813	Myh7/Adamts9/Col11a1/Tnnc1	4
GO:0090497	mesenchymal cell migration	4/216	65/28943	0.0014307	0.017284	0.0129813	Fn1/Sema3c/Sema3a/Cdh2	4
GO:0010595	positive regulation of endothelial cell migration	5/216	110/28943	0.00143385	0.017284	0.0129813	Sparc/Foxp1/Thbs1/Amot/Plk2	5
GO:0072163	mesonephric epithelium development	5/216	110/28943	0.00143385	0.017284	0.0129813	Npnt/Fat4/Six2/Smad1/Sfrp1	5
GO:0072164	mesonephric tubule development	5/216	110/28943	0.00143385	0.017284	0.0129813	Npnt/Fat4/Six2/Smad1/Sfrp1	5
GO:1901888	regulation of cell junction assembly	7/216	222/28943	0.00145099	0.017423	0.0130857	Slitrk4/Clstn2/Thbs2/Stau2/Peak1/Limch1/Cav1	7
GO:0150063	visual system development	10/216	427/28943	0.00147259	0.0176144	0.0132294	Vim/Col5a2/Dcx/Ptn/Col8a2/Mfap2/Fgf9/Jun/Stau2/Skil	10
GO:0014897	striated muscle hypertrophy	5/216	111/28943	0.00149252	0.0177844	0.0133571	Csrp3/Myh7/Adk/Foxp1/Camk2d	5
GO:0060038	cardiac muscle cell proliferation	4/216	66/28943	0.0015142	0.0179739	0.0134994	Fgf9/Foxp1/Smad1/Ccnd2	4
GO:0048880	sensory system development	10/216	431/28943	0.00157725	0.018534	0.0139201	Vim/Col5a2/Dcx/Ptn/Col8a2/Mfap2/Fgf9/Jun/Stau2/Skil	10
GO:0002026	regulation of the force of heart contraction	3/216	31/28943	0.00157927	0.018534	0.0139201	Csrp3/Myh7/Cav1	3
GO:0032967	positive regulation of collagen biosynthetic process	3/216	31/28943	0.00157927	0.018534	0.0139201	Vim/Ccn2/Ltbp1	3
GO:0001823	mesonephros development	5/216	113/28943	0.00161511	0.0186729	0.0140244	Npnt/Fat4/Six2/Smad1/Sfrp1	5
GO:0002027	regulation of heart rate	5/216	113/28943	0.00161511	0.0186729	0.0140244	Ctnna3/Gja5/Myh7/Sema3a/Cav1	5
GO:0014896	muscle hypertrophy	5/216	113/28943	0.00161511	0.0186729	0.0140244	Csrp3/Myh7/Adk/Foxp1/Camk2d	5
GO:0055017	cardiac muscle tissue growth	5/216	113/28943	0.00161511	0.0186729	0.0140244	Fgf9/Foxp1/Camk2d/Smad1/Ccnd2	5
GO:0010976	positive regulation of neuron projection development	7/216	227/28943	0.00164734	0.0189749	0.0142513	Ankrd1/Ptn/Dpysl3/Stau2/Creb3l2/Vldlr/Enc1	7
GO:0035987	endodermal cell differentiation	3/216	32/28943	0.00173311	0.0198892	0.014938	Fn1/Col5a2/Col12a1	3
GO:0034250	positive regulation of cellular amide metabolic process	6/216	170/28943	0.00179247	0.0204948	0.0153928	Vim/Pabpc1/Eef2/Casp3/Thbs1/Dnajc3	6
GO:0010038	response to metal ion	8/216	296/28943	0.00179956	0.0205005	0.0153971	Fn1/Fibin/Loxl2/Nfatc4/Jun/Thbs1/Tnnc1/Cav1	8
GO:0006986	response to unfolded protein	5/216	116/28943	0.00181267	0.0205745	0.0154526	Pmp22/Creb3l2/Thbs4/Thbs1/Dnajc3	5
GO:0051017	actin filament bundle assembly	6/216	171/28943	0.00184632	0.0208802	0.0156822	Ccn2/Dpysl3/Pdlim4/Actn1/Eln/Limch1	6
GO:0021952	central nervous system projection neuron axonogenesis	3/216	33/28943	0.00189601	0.0212873	0.015988	Dcx/Cdh11/Dclk1	3
GO:0044346	fibroblast apoptotic process	3/216	33/28943	0.00189601	0.0212873	0.015988	Trp63/Casp3/Sfrp1	3
GO:0035282	segmentation	5/216	118/28943	0.00195385	0.0218221	0.0163896	Sema3c/Sema3a/Sfrp1/Meox2/Meox1	5
GO:0071230	cellular response to amino acid stimulus	6/216	173/28943	0.00195767	0.0218221	0.0163896	Col1a1/Col5a2/Col1a2/Col3a1/Capn2/Pdgfc	6
GO:0001937	negative regulation of endothelial cell proliferation	4/216	71/28943	0.00198309	0.0218703	0.0164258	Sparc/Tnmd/Thbs1/Cav1	4
GO:0010761	fibroblast migration	4/216	71/28943	0.00198309	0.0218703	0.0164258	Acta2/Tns1/Pmp22/Thbs1	4
GO:0055117	regulation of cardiac muscle contraction	4/216	71/28943	0.00198309	0.0218703	0.0164258	Ctnna3/Gja5/Ccn2/Cav1	4
GO:0061572	actin filament bundle organization	6/216	174/28943	0.00201522	0.022146	0.016633	Ccn2/Dpysl3/Pdlim4/Actn1/Eln/Limch1	6
GO:0030324	lung development	7/216	236/28943	0.00205231	0.022388	0.0168147	Fgf7/Col3a1/Mgp/Ccn2/Sparc/Fgf9/Foxp1	7
GO:0051056	regulation of small GTPase mediated signal transduction	7/216	236/28943	0.00205231	0.022388	0.0168147	Col3a1/Timp2/Kank1/Camk2d/Arhgdib/Amot/Cdh2	7
GO:0010714	positive regulation of collagen metabolic process	3/216	34/28943	0.00206813	0.022388	0.0168147	Vim/Ccn2/Ltbp1	3
GO:0035107	appendage morphogenesis	6/216	175/28943	0.00207404	0.022388	0.0168147	Gja5/Col3a1/Sema3c/Fgf9/Trp63/Crabp2	6
GO:0035108	limb morphogenesis	6/216	175/28943	0.00207404	0.022388	0.0168147	Gja5/Col3a1/Sema3c/Fgf9/Trp63/Crabp2	6
GO:0048678	response to axon injury	4/216	72/28943	0.00208763	0.022388	0.0168147	Ptn/Dpysl3/Nrep/Jun	4
GO:0055008	cardiac muscle tissue morphogenesis	4/216	72/28943	0.00208763	0.022388	0.0168147	Myh7/Ankrd1/Col11a1/Tnnc1	4
GO:0090100	positive regulation of transmembrane receptor protein serine/threonine kinase signaling pathway	5/216	121/28943	0.00218045	0.0233031	0.017502	Npnt/Fgf9/Furin/Thbs1/Dab2	5
GO:0007254	JNK cascade	6/216	177/28943	0.00219555	0.0233054	0.0175037	Ccn2/Sfrp1/Map3k7/Traf3/Mdfi/Dab2	6
GO:1905330	regulation of morphogenesis of an epithelium	4/216	73/28943	0.00219591	0.0233054	0.0175037	Fgf7/Foxp1/Six2/Sfrp1	4
GO:0030323	respiratory tube development	7/216	239/28943	0.00220314	0.0233054	0.0175037	Fgf7/Col3a1/Mgp/Ccn2/Sparc/Fgf9/Foxp1	7
GO:0140694	non-membrane-bounded organelle assembly	9/216	379/28943	0.00229235	0.0240601	0.0180705	Csrp3/Myh7/Flnc/Lmod2/Lmod3/Myl9/Kif2a/Nrap/Plk2	9
GO:0010633	negative regulation of epithelial cell migration	4/216	74/28943	0.002308	0.0240601	0.0180705	Adamts9/Sema3a/Meox2/Thbs1	4
GO:0031214	biomineral tissue development	6/216	179/28943	0.00232236	0.0240601	0.0180705	Col1a1/Ostn/Col1a2/Ptn/Mgp/Aspn	6
GO:1902904	negative regulation of supramolecular fiber organization	6/216	179/28943	0.00232236	0.0240601	0.0180705	Nav3/Lmod2/Lmod3/Kank1/Pfdn1/Plekhh2	6
GO:0060419	heart growth	5/216	123/28943	0.0023418	0.0240601	0.0180705	Fgf9/Foxp1/Camk2d/Smad1/Ccnd2	5
GO:1902905	positive regulation of supramolecular fiber organization	6/216	180/28943	0.0023878	0.0240601	0.0180705	Nav3/Ccn2/Lmod2/Pdlim4/Limch1/Cav1	6
GO:0014883	transition between fast and slow fiber	2/216	10/28943	0.00239828	0.0240601	0.0180705	Myh7/Tnnc1	2
GO:0030049	muscle filament sliding	2/216	10/28943	0.00239828	0.0240601	0.0180705	Myh7/Tnnc1	2
GO:0036363	transforming growth factor beta activation	2/216	10/28943	0.00239828	0.0240601	0.0180705	Ltbp1/Furin	2
GO:0042451	purine nucleoside biosynthetic process	2/216	10/28943	0.00239828	0.0240601	0.0180705	Adk/Mtap	2
GO:0042455	ribonucleoside biosynthetic process	2/216	10/28943	0.00239828	0.0240601	0.0180705	Adk/Mtap	2
GO:0046129	purine ribonucleoside biosynthetic process	2/216	10/28943	0.00239828	0.0240601	0.0180705	Adk/Mtap	2
GO:0071362	cellular response to ether	2/216	10/28943	0.00239828	0.0240601	0.0180705	Nfatc4/Foxp1	2
GO:0086064	cell communication by electrical coupling involved in cardiac conduction	2/216	10/28943	0.00239828	0.0240601	0.0180705	Gja5/Cav1	2
GO:0150172	regulation of phosphatidylcholine metabolic process	2/216	10/28943	0.00239828	0.0240601	0.0180705	Fabp3/Capn2	2
GO:2000807	regulation of synaptic vesicle clustering	2/216	10/28943	0.00239828	0.0240601	0.0180705	Snap91/Cdh2	2
GO:1901890	positive regulation of cell junction assembly	5/216	125/28943	0.00251165	0.0251165	0.0188639	Slitrk4/Clstn2/Thbs2/Stau2/Cav1	5
GO:0045137	development of primary sexual characteristics	7/216	245/28943	0.00253039	0.0252228	0.0189437	Fgf7/Lhfpl2/Fgf9/Rhobtb3/Sema3a/Sfrp1/Gas2	7
GO:0014812	muscle cell migration	5/216	126/28943	0.00259985	0.0257501	0.0193398	Postn/Fgf9/Camk2d/Thbs4/Cav1	5
GO:0051261	protein depolymerization	5/216	126/28943	0.00259985	0.0257501	0.0193398	Nav3/Stmn4/Lmod2/Lmod3/Plekhh2	5
GO:0007435	salivary gland morphogenesis	3/216	37/28943	0.00264166	0.0259986	0.0195265	Fgf7/Sema3c/Sema3a	3
GO:0070542	response to fatty acid	3/216	37/28943	0.00264166	0.0259986	0.0195265	Nfatc4/Id3/Foxp1	3
GO:0001756	somitogenesis	4/216	77/28943	0.00266781	0.0261731	0.0196575	Sema3c/Sfrp1/Meox2/Meox1	4
GO:0003002	regionalization	9/216	389/28943	0.00272661	0.0266659	0.0200276	Sema3c/Trp63/Six2/Sema3a/Bhlhe40/Sfrp1/Meox2/Meox1/Mdfi	9
GO:0007548	sex differentiation	8/216	317/28943	0.00274631	0.0267744	0.0201091	Fgf7/Lhfpl2/Fgf9/Rhobtb3/Trp63/Sema3a/Sfrp1/Gas2	8
GO:0043500	muscle adaptation	5/216	128/28943	0.00278296	0.0270469	0.0203138	Myh7/Adk/Foxp1/Camk2d/Tnnc1	5
GO:0001655	urogenital system development	9/216	391/28943	0.0028208	0.0273292	0.0205258	Npnt/Basp1/Trp63/Id3/Fat4/Six2/Smad1/Sfrp1/Sulf2	9
GO:0086004	regulation of cardiac muscle cell contraction	3/216	38/28943	0.00285245	0.0274275	0.0205996	Ctnna3/Gja5/Cav1	3
GO:0098868	bone growth	3/216	38/28943	0.00285245	0.0274275	0.0205996	Ostn/Fbln5/Thbs1	3
GO:0071229	cellular response to acid chemical	6/216	187/28943	0.00288548	0.0274275	0.0205996	Col1a1/Col5a2/Col1a2/Col3a1/Capn2/Pdgfc	6
GO:0009163	nucleoside biosynthetic process	2/216	11/28943	0.00291684	0.0274275	0.0205996	Adk/Mtap	2
GO:0034404	nucleobase-containing small molecule biosynthetic process	2/216	11/28943	0.00291684	0.0274275	0.0205996	Adk/Mtap	2
GO:0036135	Schwann cell migration	2/216	11/28943	0.00291684	0.0274275	0.0205996	Vim/Pmp22	2
GO:0042117	monocyte activation	2/216	11/28943	0.00291684	0.0274275	0.0205996	Fn1/Foxp1	2
GO:0060600	dichotomous subdivision of an epithelial terminal unit	2/216	11/28943	0.00291684	0.0274275	0.0205996	Sema3c/Sema3a	2
GO:0071481	cellular response to X-ray	2/216	11/28943	0.00291684	0.0274275	0.0205996	Sfrp1/Ccnd2	2
GO:0033143	regulation of intracellular steroid hormone receptor signaling pathway	4/216	79/28943	0.00292795	0.0274275	0.0205996	Trp63/Foxp1/Sfrp1/Dab2	4
GO:1903036	positive regulation of response to wounding	4/216	79/28943	0.00292795	0.0274275	0.0205996	Hbegf/Ptn/Kank1/Thbs1	4
GO:0043200	response to amino acid	6/216	188/28943	0.00296245	0.0275176	0.0206673	Col1a1/Col5a2/Col1a2/Col3a1/Capn2/Pdgfc	6
GO:0110148	biomineralization	6/216	188/28943	0.00296245	0.0275176	0.0206673	Col1a1/Ostn/Col1a2/Ptn/Mgp/Aspn	6
GO:0090596	sensory organ morphogenesis	8/216	321/28943	0.00296411	0.0275176	0.0206673	Col5a2/Ptn/Col11a1/Col8a2/Mfap2/Fgf9/Stau2/Six2	8
GO:0051965	positive regulation of synapse assembly	4/216	80/28943	0.0030643	0.0280435	0.0210623	Slitrk4/Clstn2/Thbs2/Stau2	4
GO:0048265	response to pain	3/216	39/28943	0.0030733	0.0280435	0.0210623	Capn2/Thbs4/Thbs1	3
GO:0070528	protein kinase C signaling	3/216	39/28943	0.0030733	0.0280435	0.0210623	Csrp3/Ankrd1/Fibin	3
GO:0086091	regulation of heart rate by cardiac conduction	3/216	39/28943	0.0030733	0.0280435	0.0210623	Ctnna3/Gja5/Cav1	3
GO:0090049	regulation of cell migration involved in sprouting angiogenesis	3/216	39/28943	0.0030733	0.0280435	0.0210623	Meox2/Thbs1/Plk2	3
GO:0030282	bone mineralization	5/216	131/28943	0.00307487	0.0280435	0.0210623	Ostn/Col1a2/Ptn/Mgp/Aspn	5
GO:0051145	smooth muscle cell differentiation	4/216	81/28943	0.00320493	0.0291442	0.021889	Npnt/Fgf9/Nfatc4/Pdcd4	4
GO:0030521	androgen receptor signaling pathway	3/216	40/28943	0.00330438	0.0297873	0.022372	Foxp1/Sfrp1/Dab2	3
GO:1903670	regulation of sprouting angiogenesis	3/216	40/28943	0.00330438	0.0297873	0.022372	Adamts9/Smad1/Thbs1	3
GO:1904707	positive regulation of vascular associated smooth muscle cell proliferation	3/216	40/28943	0.00330438	0.0297873	0.022372	Fgf9/Jun/Camk2d	3
GO:1901880	negative regulation of protein depolymerization	4/216	82/28943	0.00334989	0.0301102	0.0226145	Nav3/Lmod2/Lmod3/Plekhh2	4
GO:0007416	synapse assembly	6/216	194/28943	0.00345701	0.0307736	0.0231127	Slitrk4/Clstn2/Thbs2/Stau2/Cadm1/Cdh2	6
GO:0050905	neuromuscular process	6/216	194/28943	0.00345701	0.0307736	0.0231127	Myh7/Myh3/Pmp22/Uchl1/Nbn/Tnnc1	6
GO:0033275	actin-myosin filament sliding	2/216	12/28943	0.00348305	0.0307736	0.0231127	Myh7/Tnnc1	2
GO:0060525	prostate glandular acinus development	2/216	12/28943	0.00348305	0.0307736	0.0231127	Trp63/Sfrp1	2
GO:0071073	positive regulation of phospholipid biosynthetic process	2/216	12/28943	0.00348305	0.0307736	0.0231127	Fabp3/Capn2	2
GO:0098911	regulation of ventricular cardiac muscle cell action potential	2/216	12/28943	0.00348305	0.0307736	0.0231127	Ctnna3/Cav1	2
GO:0090090	negative regulation of canonical Wnt signaling pathway	5/216	135/28943	0.00349763	0.0308148	0.0231437	Tle3/Sfrp1/Cav1/Dab2/Cdh2	5
GO:0007431	salivary gland development	3/216	41/28943	0.00354583	0.0309762	0.0232649	Fgf7/Sema3c/Sema3a	3
GO:0035850	epithelial cell differentiation involved in kidney development	3/216	41/28943	0.00354583	0.0309762	0.0232649	Basp1/Fat4/Six2	3
GO:1901031	regulation of response to reactive oxygen species	3/216	41/28943	0.00354583	0.0309762	0.0232649	Gpr37/Fbln5/Foxp1	3
GO:0048732	gland development	10/216	483/28943	0.00357593	0.0311517	0.0233967	Fgf7/Sema3c/Ptn/Trp63/Jun/Sema3a/Sfrp1/Sulf2/Cadm1/Cav1	10
GO:0001822	kidney development	8/216	334/28943	0.00376618	0.0325418	0.0244408	Npnt/Basp1/Id3/Fat4/Six2/Smad1/Sfrp1/Sulf2	8
GO:0001706	endoderm formation	3/216	42/28943	0.00379779	0.0325418	0.0244408	Fn1/Col5a2/Col12a1	3
GO:0003009	skeletal muscle contraction	3/216	42/28943	0.00379779	0.0325418	0.0244408	Myh7/Myh3/Tnnc1	3
GO:0010464	regulation of mesenchymal cell proliferation	3/216	42/28943	0.00379779	0.0325418	0.0244408	Ptn/Fgf9/Foxp1	3
GO:0086002	cardiac muscle cell action potential involved in contraction	3/216	42/28943	0.00379779	0.0325418	0.0244408	Ctnna3/Gja5/Cav1	3
GO:0014855	striated muscle cell proliferation	4/216	85/28943	0.00381141	0.0325418	0.0244408	Fgf9/Foxp1/Smad1/Ccnd2	4
GO:0008154	actin polymerization or depolymerization	6/216	198/28943	0.00381922	0.0325418	0.0244408	Lmod2/Lmod3/Enah/Kank1/Plekhh2/Eln	6
GO:0043405	regulation of MAP kinase activity	6/216	198/28943	0.00381922	0.0325418	0.0244408	Pdgfc/Uchl1/Sfrp1/Thbs1/Map3k7/Cav1	6
GO:0035966	response to topologically incorrect protein	5/216	138/28943	0.00384099	0.0326379	0.024513	Pmp22/Creb3l2/Thbs4/Thbs1/Dnajc3	5
GO:0007266	Rho protein signal transduction	5/216	139/28943	0.00396062	0.0335239	0.0251784	Col1a2/Col3a1/Kank1/Arhgdib/Cdh2	5
GO:0002067	glandular epithelial cell differentiation	4/216	86/28943	0.00397435	0.0335239	0.0251784	Trp63/Foxp1/Cav1/Cdh2	4
GO:0030308	negative regulation of cell growth	6/216	200/28943	0.00401053	0.0335239	0.0251784	Ostn/Sema3c/Foxp1/Sema3a/Sfrp1/Dab2	6
GO:0060541	respiratory system development	7/216	267/28943	0.00405946	0.0335239	0.0251784	Fgf7/Col3a1/Mgp/Ccn2/Sparc/Fgf9/Foxp1	7
GO:0086065	cell communication involved in cardiac conduction	3/216	43/28943	0.00406039	0.0335239	0.0251784	Ctnna3/Gja5/Cav1	3
GO:0030278	regulation of ossification	5/216	140/28943	0.0040829	0.0335239	0.0251784	Ostn/Ptn/Mgp/Six2/Sfrp1	5
GO:0009950	dorsal/ventral axis specification	2/216	13/28943	0.00409616	0.0335239	0.0251784	Sfrp1/Mdfi	2
GO:0031953	negative regulation of protein autophosphorylation	2/216	13/28943	0.00409616	0.0335239	0.0251784	Jun/Cav1	2
GO:0032486	Rap protein signal transduction	2/216	13/28943	0.00409616	0.0335239	0.0251784	Timp2/Plk2	2
GO:0032905	transforming growth factor beta1 production	2/216	13/28943	0.00409616	0.0335239	0.0251784	Col3a1/Furin	2
GO:0045472	response to ether	2/216	13/28943	0.00409616	0.0335239	0.0251784	Nfatc4/Foxp1	2
GO:0048672	positive regulation of collateral sprouting	2/216	13/28943	0.00409616	0.0335239	0.0251784	Dcx/Crabp2	2
GO:0051549	positive regulation of keratinocyte migration	2/216	13/28943	0.00409616	0.0335239	0.0251784	Fgf7/Hbegf	2
GO:0140059	dendrite arborization	2/216	13/28943	0.00409616	0.0335239	0.0251784	Ptn/Sema3a	2
GO:1905475	regulation of protein localization to membrane	6/216	201/28943	0.00410881	0.0335391	0.0251898	Csrp3/Ptn/Camk2d/Tcaf1/Dab2/Cdh2	6
GO:0051495	positive regulation of cytoskeleton organization	6/216	202/28943	0.00420885	0.0342658	0.0257356	Nav3/Ccn2/Lmod2/Pdlim4/Limch1/Cav1	6
GO:0046578	regulation of Ras protein signal transduction	6/216	203/28943	0.00431069	0.0348408	0.0261675	Col3a1/Timp2/Kank1/Camk2d/Arhgdib/Cdh2	6
GO:1902893	regulation of miRNA transcription	4/216	88/28943	0.00431422	0.0348408	0.0261675	Nfatc4/Jun/Smad1/Klf5	4
GO:0035886	vascular associated smooth muscle cell differentiation	3/216	44/28943	0.00433378	0.0348408	0.0261675	Fgf9/Nfatc4/Pdcd4	3
GO:0045727	positive regulation of translation	5/216	142/28943	0.0043355	0.0348408	0.0261675	Vim/Pabpc1/Eef2/Thbs1/Dnajc3	5
GO:0046546	development of primary male sexual characteristics	5/216	142/28943	0.0043355	0.0348408	0.0261675	Lhfpl2/Fgf9/Rhobtb3/Sema3a/Sfrp1	5
GO:0032872	regulation of stress-activated MAPK cascade	6/216	204/28943	0.00441433	0.0353829	0.0265746	Ccn2/Sfrp1/Map3k7/Traf3/Mdfi/Dab2	6
GO:0001738	morphogenesis of a polarized epithelium	4/216	89/28943	0.00449129	0.0358151	0.0268992	Trp63/Fat4/Sfrp1/Dab2	4
GO:0014032	neural crest cell development	4/216	89/28943	0.00449129	0.0358151	0.0268992	Fn1/Sema3c/Sema3a/Cdh2	4
GO:0032271	regulation of protein polymerization	6/216	206/28943	0.00462712	0.0366984	0.0275626	Nav3/Lmod2/Lmod3/Kank1/Eln/Cav1	6
GO:0061614	miRNA transcription	4/216	90/28943	0.00467318	0.0366984	0.0275626	Nfatc4/Jun/Smad1/Klf5	4
GO:0070302	regulation of stress-activated protein kinase signaling cascade	6/216	207/28943	0.00473631	0.0366984	0.0275626	Ccn2/Sfrp1/Map3k7/Traf3/Mdfi/Dab2	6
GO:0019511	peptidyl-proline hydroxylation	2/216	14/28943	0.00475545	0.0366984	0.0275626	P3h2/P4ha2	2
GO:0051764	actin crosslink formation	2/216	14/28943	0.00475545	0.0366984	0.0275626	Dpysl3/Gas2	2
GO:0060346	bone trabecula formation	2/216	14/28943	0.00475545	0.0366984	0.0275626	Col1a1/Sfrp1	2
GO:0086069	bundle of His cell to Purkinje myocyte communication	2/216	14/28943	0.00475545	0.0366984	0.0275626	Ctnna3/Gja5	2
GO:1900025	negative regulation of substrate adhesion-dependent cell spreading	2/216	14/28943	0.00475545	0.0366984	0.0275626	Postn/Kank1	2
GO:1901659	glycosyl compound biosynthetic process	2/216	14/28943	0.00475545	0.0366984	0.0275626	Adk/Mtap	2
GO:1903671	negative regulation of sprouting angiogenesis	2/216	14/28943	0.00475545	0.0366984	0.0275626	Adamts9/Thbs1	2
GO:1905063	regulation of vascular associated smooth muscle cell differentiation	2/216	14/28943	0.00475545	0.0366984	0.0275626	Fgf9/Pdcd4	2
GO:1905809	negative regulation of synapse organization	2/216	14/28943	0.00475545	0.0366984	0.0275626	Ptn/Nfatc4	2
GO:2000052	positive regulation of non-canonical Wnt signaling pathway	2/216	14/28943	0.00475545	0.0366984	0.0275626	Sfrp1/Dab2	2
GO:0072001	renal system development	8/216	348/28943	0.00480784	0.0370108	0.0277973	Npnt/Basp1/Id3/Fat4/Six2/Smad1/Sfrp1/Sulf2	8
GO:0019827	stem cell population maintenance	6/216	208/28943	0.00484738	0.0371363	0.0278915	Ptn/Trp63/Loxl2/Six2/Sfrp1/Cdh2	6
GO:0006029	proteoglycan metabolic process	4/216	91/28943	0.00485996	0.0371363	0.0278915	Mamdc2/Col11a1/Bgn/Sulf2	4
GO:0035023	regulation of Rho protein signal transduction	4/216	91/28943	0.00485996	0.0371363	0.0278915	Col3a1/Kank1/Arhgdib/Cdh2	4
GO:0002065	columnar/cuboidal epithelial cell differentiation	5/216	146/28943	0.00487381	0.0371509	0.0279024	Trp63/Foxp1/Klf5/Cav1/Cdh2	5
GO:0021955	central nervous system neuron axonogenesis	3/216	46/28943	0.0049134	0.0373611	0.0280603	Dcx/Cdh11/Dclk1	3
GO:0001101	response to acid chemical	6/216	209/28943	0.00496035	0.0376261	0.0282594	Col1a1/Col5a2/Col1a2/Col3a1/Capn2/Pdgfc	6
GO:0032436	positive regulation of proteasomal ubiquitin-dependent protein catabolic process	4/216	92/28943	0.00505169	0.0381329	0.02864	Plk2/Klhl40/Cav1/Dab2	4
GO:0043242	negative regulation of protein-containing complex disassembly	4/216	92/28943	0.00505169	0.0381329	0.02864	Nav3/Lmod2/Lmod3/Plekhh2	4
GO:0010721	negative regulation of cell development	6/216	211/28943	0.00519209	0.0390978	0.0293647	Postn/Sema3c/Ptn/Kank1/Nfatc4/Sema3a	6
GO:0030835	negative regulation of actin filament depolymerization	3/216	47/28943	0.00521987	0.0392121	0.0294505	Lmod2/Lmod3/Plekhh2	3
GO:0034763	negative regulation of transmembrane transport	5/216	149/28943	0.00530751	0.0397743	0.0298728	Ostn/Camk2d/Thbs1/Cav1/Pea15a	5
GO:0009314	response to radiation	9/216	432/28943	0.00538695	0.0400501	0.0300799	Usp47/Col3a1/Mfap4/Nfatc4/Jun/Bhlhe40/Casp3/Sfrp1/Ccnd2	9
GO:0098727	maintenance of cell number	6/216	213/28943	0.00543166	0.0400501	0.0300799	Ptn/Trp63/Loxl2/Six2/Sfrp1/Cdh2	6
GO:0048863	stem cell differentiation	7/216	282/28943	0.00544704	0.0400501	0.0300799	Fn1/Sema3c/Ptn/Trp63/Sema3a/Sfrp1/Cdh2	7
GO:0051899	membrane depolarization	4/216	94/28943	0.00545023	0.0400501	0.0300799	Gja5/Jun/Camk2d/Cav1	4
GO:0010771	negative regulation of cell morphogenesis involved in differentiation	2/216	15/28943	0.00546021	0.0400501	0.0300799	Postn/Kank1	2
GO:0014733	regulation of skeletal muscle adaptation	2/216	15/28943	0.00546021	0.0400501	0.0300799	Myh7/Tnnc1	2
GO:0051547	regulation of keratinocyte migration	2/216	15/28943	0.00546021	0.0400501	0.0300799	Fgf7/Hbegf	2
GO:2000095	regulation of Wnt signaling pathway, planar cell polarity pathway	2/216	15/28943	0.00546021	0.0400501	0.0300799	Sfrp1/Dab2	2
GO:2000271	positive regulation of fibroblast apoptotic process	2/216	15/28943	0.00546021	0.0400501	0.0300799	Trp63/Sfrp1	2
GO:0048741	skeletal muscle fiber development	3/216	48/28943	0.00553761	0.0405223	0.0304346	Lmod3/Pmp22/Klhl40	3
GO:0043535	regulation of blood vessel endothelial cell migration	4/216	95/28943	0.00565716	0.0412999	0.0310186	Meox2/Thbs1/Amot/Plk2	4
GO:0046660	female sex differentiation	5/216	152/28943	0.00576782	0.0420092	0.0315513	Fgf7/Lhfpl2/Trp63/Sfrp1/Gas2	5
GO:0010837	regulation of keratinocyte proliferation	3/216	49/28943	0.00586671	0.0424497	0.0318822	Fgf7/Cdh3/Trp63	3
GO:0061053	somite development	4/216	96/28943	0.00586926	0.0424497	0.0318822	Sema3c/Sfrp1/Meox2/Meox1	4
GO:1901879	regulation of protein depolymerization	4/216	96/28943	0.00586926	0.0424497	0.0318822	Nav3/Lmod2/Lmod3/Plekhh2	4
GO:0098742	cell-cell adhesion via plasma-membrane adhesion molecules	6/216	217/28943	0.00593497	0.0428254	0.0321644	Clstn2/Cdh3/Fat4/Cdh11/Cadm1/Cdh2	6
GO:0030522	intracellular receptor signaling pathway	6/216	218/28943	0.00606593	0.0435683	0.0327223	Rxrg/Trp63/Ptgis/Foxp1/Sfrp1/Dab2	6
GO:0048639	positive regulation of developmental growth	6/216	218/28943	0.00606593	0.0435683	0.0327223	Fn1/Dcx/Fgf9/Tnfrsf12a/Crabp2/Ccnd2	6
GO:0021954	central nervous system neuron development	4/216	97/28943	0.00608659	0.0436159	0.0327581	Dcx/Cdh11/Sema3a/Dclk1	4
GO:0042063	gliogenesis	8/216	363/28943	0.00615553	0.0437919	0.0328902	Vim/Fn1/Dcx/Col3a1/Ptn/Pmp22/Bag1/Cdh2	8
GO:0001666	response to hypoxia	6/216	219/28943	0.006199	0.0437919	0.0328902	Fndc1/Ptgis/Loxl2/Camk2d/Vldlr/Cav1	6
GO:0007157	heterophilic cell-cell adhesion via plasma membrane cell adhesion molecules	3/216	50/28943	0.00620729	0.0437919	0.0328902	Fat4/Cadm1/Cdh2	3
GO:0016264	gap junction assembly	2/216	16/28943	0.00620971	0.0437919	0.0328902	Gja5/Cav1	2
GO:0021819	layer formation in cerebral cortex	2/216	16/28943	0.00620971	0.0437919	0.0328902	Dcx/Col3a1	2
GO:0051151	negative regulation of smooth muscle cell differentiation	2/216	16/28943	0.00620971	0.0437919	0.0328902	Fgf9/Pdcd4	2
GO:0090051	negative regulation of cell migration involved in sprouting angiogenesis	2/216	16/28943	0.00620971	0.0437919	0.0328902	Meox2/Thbs1	2
GO:0031099	regeneration	5/216	155/28943	0.00625559	0.0440156	0.0330583	Ptn/Nrep/Jun/Klf5/Sulf2	5
GO:0030099	myeloid cell differentiation	9/216	445/28943	0.00649617	0.0456052	0.0342521	Mfap2/Actn1/Jun/Foxp1/Lrrc17/Casp3/Sfrp1/Dab2/Hba-a2	9
GO:0048864	stem cell development	4/216	99/28943	0.00653718	0.0457897	0.0343907	Fn1/Sema3c/Sema3a/Cdh2	4
GO:0032368	regulation of lipid transport	5/216	157/28943	0.00659644	0.0461009	0.0346245	Fabp3/Furin/Thbs1/Cav1/Dab2	5
GO:0014910	regulation of smooth muscle cell migration	4/216	100/28943	0.00677054	0.0471137	0.0353851	Postn/Fgf9/Camk2d/Cav1	4
GO:0007043	cell-cell junction assembly	5/216	158/28943	0.00677165	0.0471137	0.0353851	Gja5/Pmp22/Cdh11/Cav1/Cdh2	5
GO:0060043	regulation of cardiac muscle cell proliferation	3/216	52/28943	0.00692328	0.0478475	0.0359363	Fgf9/Foxp1/Ccnd2	3
GO:0060251	regulation of glial cell proliferation	3/216	52/28943	0.00692328	0.0478475	0.0359363	Vim/Ptn/Pmp22	3
GO:0061005	cell differentiation involved in kidney development	3/216	52/28943	0.00692328	0.0478475	0.0359363	Basp1/Fat4/Six2	3
GO:0001886	endothelial cell morphogenesis	2/216	17/28943	0.00700327	0.0478685	0.035952	Col22a1/Tnmd	2
GO:0045655	regulation of monocyte differentiation	2/216	17/28943	0.00700327	0.0478685	0.035952	Jun/Foxp1	2
GO:0048268	clathrin coat assembly	2/216	17/28943	0.00700327	0.0478685	0.035952	Snap91/Dab2	2
GO:0060546	negative regulation of necroptotic process	2/216	17/28943	0.00700327	0.0478685	0.035952	Map3k7/Cav1	2
GO:2000767	positive regulation of cytoplasmic translation	2/216	17/28943	0.00700327	0.0478685	0.035952	Pabpc1/Eef2	2
GO:0001818	negative regulation of cytokine production	7/216	297/28943	0.00716343	0.0488559	0.0366936	Fn1/Nav3/Cdh3/Furin/Pdcd4/C1qtnf3/Thbs1	7
GO:0060395	SMAD protein signal transduction	4/216	102/28943	0.00725365	0.0492538	0.0369924	Vim/Jun/Smad1/Dab2	4
GO:2000628	regulation of miRNA metabolic process	4/216	102/28943	0.00725365	0.0492538	0.0369924	Nfatc4/Jun/Smad1/Klf5	4
GO:0002042	cell migration involved in sprouting angiogenesis	3/216	53/28943	0.00729887	0.0492538	0.0369924	Meox2/Thbs1/Plk2	3
GO:0031103	axon regeneration	3/216	53/28943	0.00729887	0.0492538	0.0369924	Ptn/Nrep/Jun	3
GO:0001824	blastocyst development	5/216	161/28943	0.0073168	0.0492538	0.0369924	Hbegf/Capn2/Furin/Skil/Nbn	5
GO:0072006	nephron development	5/216	161/28943	0.0073168	0.0492538	0.0369924	Npnt/Basp1/Fat4/Six2/Sulf2	5
