# Supplementary material for: Spatial transcriptomics in embryonic mouse diaphragm muscle reveals regional gradients and subdomains of developmental gene expression
Source: iScience. 2024 May 17;27(6):110018. doi: 10.1016/j.isci.2024.110018 (PMC11177202; doi:10.1016/j.isci.2024.110018)
Supplement: Table S4. E18.5 Seurat Cluster markers, related to Figure 3 — List of markers of all identified clusters for two integrated E18.5 diaphragms extracted by FindAllMarkers Seurat function with default parameters. [file mmc5.xlsx]

## Sheet: Type IIb Muscle
p_val	avg_log2FC	pct.1	pct.2	p_val_adj	cluster	gene
3.24747e-135	0.627778	0.947	0.842	6.32119e-131	0	Myh4
2.4889e-99	0.594567	0.939	0.869	4.84465e-95	0	Pvalb
2.14592e-234	0.553528	0.993	0.989	4.17704e-230	0	Mybpc2
1.82948e-195	0.488015	0.991	0.984	3.56109e-191	0	Actn3
0	0.486875	0.998	1	0	0	Atp2a1
5.08279e-192	0.472333	0.99	0.981	9.89364e-188	0	Cox7a1
2.32609e-268	0.461734	0.997	0.998	4.52774e-264	0	Pygm
0	0.455932	0.999	1	0	0	Eno3
2.51049e-292	0.451849	1	1	4.88667e-288	0	Ckm
2.63447e-269	0.446453	0.996	0.999	5.128e-265	0	Pgam2
0	0.442855	0.999	1	0	0	Tnnt3
6.92336e-258	0.441777	0.993	0.998	1.34763e-253	0	Myoz1
2.54379e-127	0.433394	0.939	0.832	4.95149e-123	0	Mstn
2.55224e-139	0.431411	0.921	0.771	4.96793e-135	0	Ddit4l
0	0.430381	1	1	0	0	Myh8
3.9793e-154	0.422451	0.997	0.997	7.74571e-150	0	Ckmt2
5.16624e-143	0.419456	0.986	0.967	1.00561e-138	0	Eef1a2
2.2351e-187	0.411114	0.995	0.998	4.35062e-183	0	Tnni2
2.39028e-129	0.409703	0.989	0.972	4.65267e-125	0	Mlf1
4.43934e-109	0.406034	0.966	0.888	8.64118e-105	0	Gpd1
3.96559e-230	0.403192	0.998	1	7.71902e-226	0	Aldoa
4.15811e-111	0.391932	0.957	0.875	8.09375e-107	0	Mettl21e
1.12344e-277	0.384797	0.999	1	2.18677e-273	0	Tnnc2
2.50548e-110	0.370671	0.955	0.857	4.87693e-106	0	Phkg1
1.97733e-137	0.369722	0.99	0.989	3.84888e-133	0	Idh3a
2.5759e-262	0.369259	1	1	5.014e-258	0	Mylpf
5.62219e-218	0.368188	0.999	1	1.09436e-213	0	Myl1
1.12916e-218	0.35671	1	1	2.19791e-214	0	Acta1
1.75627e-107	0.354299	0.987	0.97	3.41858e-103	0	Cox8b
1.52118e-80	0.349903	0.982	0.952	2.96098e-76	0	Mybph
2.48848e-197	0.345219	0.999	1	4.84382e-193	0	Slc25a4
2.84002e-95	0.340721	0.987	0.959	5.5281e-91	0	Tmod4
4.84647e-176	0.339307	0.994	1	9.43366e-172	0	Casq1
1.97599e-136	0.337795	0.99	0.992	3.84626e-132	0	Ndrg2
5.41004e-99	0.336786	0.989	0.987	1.05306e-94	0	Ccng1
4.35691e-106	0.335764	0.993	0.982	8.48073e-102	0	Sypl2
2.23409e-94	0.335428	0.967	0.923	4.34865e-90	0	Ankrd9
6.19118e-150	0.32747	0.996	0.999	1.20511e-145	0	Atp5g3
5.03027e-113	0.326207	0.985	0.983	9.79143e-109	0	Slc16a3
7.44695e-147	0.325176	0.996	0.999	1.44955e-142	0	Ndufb10
5.42543e-99	0.32468	0.987	0.975	1.05606e-94	0	Adssl1
8.91015e-138	0.323703	0.993	0.997	1.73436e-133	0	Pfkm
7.87025e-152	0.323	0.996	1	1.53194e-147	0	Atp5b
2.17728e-128	0.322911	0.995	0.998	4.23807e-124	0	Cyc1
9.73003e-137	0.315524	0.991	0.998	1.89395e-132	0	Atp5j
1.58973e-120	0.314868	0.994	0.998	3.09441e-116	0	Mdh1
1.9563e-86	0.312281	0.976	0.95	3.80794e-82	0	Slc2a4
8.22187e-89	0.309518	0.984	0.977	1.60039e-84	0	Pdk2
5.33483e-112	0.309227	0.989	0.992	1.03843e-107	0	Sdha
6.14337e-106	0.306466	0.99	0.988	1.19581e-101	0	Dlat
2.98435e-65	0.306396	0.98	0.949	5.80904e-61	0	Cmya5
1.34439e-94	0.305016	0.995	0.996	2.61685e-90	0	Arhgap36
3.40028e-188	0.304855	0.999	1	6.61864e-184	0	Tpm1
1.01435e-114	0.304288	0.992	0.996	1.97444e-110	0	Uqcrfs1
4.79917e-100	0.304122	0.982	0.977	9.34158e-96	0	Slc25a12
1.10713e-71	0.302064	0.946	0.921	2.15503e-67	0	Ppp1r3c
7.06224e-94	0.300733	0.988	0.981	1.37466e-89	0	Aco2
4.95674e-95	0.29945	0.994	0.997	9.6483e-91	0	Cox6a2
2.98919e-88	0.297766	0.984	0.971	5.81845e-84	0	Hrc
7.12729e-92	0.294893	0.765	0.556	1.38733e-87	0	Chrna9
1.04591e-61	0.29381	0.905	0.8	2.03586e-57	0	Tmem52
2.84505e-81	0.29333	0.982	0.96	5.5379e-77	0	Suclg1
5.91113e-95	0.293207	0.99	0.985	1.1506e-90	0	Acaa2
4.24467e-125	0.2911	0.991	0.997	8.26225e-121	0	Sdhb
7.99036e-101	0.289249	0.993	0.995	1.55532e-96	0	Smpx
9.46057e-104	0.289044	0.991	0.996	1.8415e-99	0	Pdha1
7.3282e-68	0.288747	0.941	0.865	1.42643e-63	0	Cmbl
2.50308e-131	0.287834	1	1	4.87224e-127	0	Tpm2
9.79864e-114	0.287359	0.991	0.997	1.90731e-109	0	Ndufs7
7.48208e-59	0.281296	0.81	0.679	1.45639e-54	0	Myoz3
5.3679e-82	0.280552	0.982	0.978	1.04486e-77	0	Gys1
1.05182e-85	0.279364	0.988	0.991	2.04736e-81	0	Atp1a2
2.57704e-75	0.278119	0.99	0.982	5.0162e-71	0	Tmem38a
9.75993e-77	0.27727	0.98	0.974	1.89977e-72	0	Cd36
5.69627e-71	0.277167	0.951	0.918	1.10878e-66	0	Fbxo31
3.14698e-86	0.27683	0.991	0.99	6.12559e-82	0	Ndufv2
5.1657e-86	0.276714	0.987	0.989	1.0055e-81	0	Uqcrc2
1.1469e-76	0.276541	0.983	0.984	2.23243e-72	0	Coq9
2.30188e-102	0.276345	0.989	0.997	4.48061e-98	0	Uqcrc1
1.49753e-79	0.276036	0.983	0.986	2.91495e-75	0	Ugp2
2.63365e-76	0.275394	0.98	0.987	5.12641e-72	0	Map1lc3a
1.77773e-78	0.274588	0.985	0.978	3.46036e-74	0	Crat
2.39259e-71	0.273558	0.992	0.988	4.65717e-67	0	Ryr1
4.43268e-77	0.273016	0.987	0.989	8.62821e-73	0	Nipsnap2
4.87975e-84	0.271986	0.993	0.995	9.49843e-80	0	Neb
4.78245e-126	0.271886	0.995	1	9.30903e-122	0	Atp5a1
5.3406e-96	0.271062	0.991	0.995	1.03955e-91	0	Ndufs2
6.73876e-83	0.268368	0.986	0.989	1.3117e-78	0	Cox7a2
7.0314e-78	0.268193	0.987	0.981	1.36866e-73	0	Got2
6.1367e-70	0.268191	0.985	0.97	1.19451e-65	0	Sod2
2.11513e-72	0.268147	0.983	0.965	4.11709e-68	0	Fitm1
1.83974e-88	0.267324	0.992	0.995	3.58105e-84	0	Atp5k
1.87558e-145	0.266645	0.995	1	3.65082e-141	0	Atp5e
1.31833e-73	0.265609	0.987	0.981	2.56613e-69	0	Ndufb9
7.16542e-85	0.264857	0.979	0.981	1.39475e-80	0	Mpc2
4.25114e-64	0.264073	0.981	0.971	8.27484e-60	0	Trp53inp2
2.18766e-87	0.263328	0.987	0.992	4.25828e-83	0	Ndufa8
2.64187e-78	0.2622	0.988	0.988	5.1424e-74	0	Cox6c
1.33475e-56	0.262098	0.983	0.96	2.5981e-52	0	Tmem182
1.28318e-75	0.259888	0.989	0.987	2.4977e-71	0	Trdn
1.3103e-102	0.259364	0.992	0.998	2.5505e-98	0	Cox5b
3.27217e-67	0.259217	0.987	0.982	6.36927e-63	0	Uqcr11
1.42337e-83	0.258797	0.988	0.992	2.7706e-79	0	Chchd3
1.34324e-78	0.258751	0.988	0.988	2.61461e-74	0	Atp5c1
1.20676e-71	0.257748	0.974	0.958	2.34896e-67	0	Etfa
1.87542e-57	0.257634	0.972	0.939	3.6505e-53	0	Cystm1
1.51876e-58	0.25749	0.993	0.987	2.95627e-54	0	Sln
4.59647e-78	0.256914	0.991	0.99	8.94704e-74	0	Myom2
5.60428e-70	0.256733	0.982	0.982	1.09087e-65	0	Ndufb8
1.63889e-51	0.256213	0.972	0.963	3.19009e-47	0	Atp5o
1.42066e-50	0.255321	0.985	0.959	2.76532e-46	0	Ampd1
1.75881e-79	0.255277	0.986	0.989	3.42352e-75	0	Mdh2
6.07604e-61	0.254682	0.979	0.962	1.1827e-56	0	Got1
1.0227e-57	0.254449	0.844	0.735	1.99069e-53	0	Thrsp
2.52785e-60	0.253836	0.983	0.977	4.92046e-56	0	Atp5mpl
8.52114e-71	0.25379	0.995	0.997	1.65864e-66	0	Myot
3.92372e-61	0.253342	0.99	0.989	7.63753e-57	0	Prkaca
1.59971e-71	0.253164	0.991	0.994	3.11384e-67	0	Ndufb5
3.84576e-58	0.252788	0.976	0.942	7.48576e-54	0	Gmpr
5.2778e-52	0.251283	0.944	0.878	1.02732e-47	0	2310002L09Rik
5.79361e-59	0.25122	0.973	0.947	1.12773e-54	0	Myf6

## Sheet: Type I Muscle
p_val	avg_log2FC	pct.1	pct.2	p_val_adj	cluster	gene
0	1.17382	1	0.996	0	1	Myh7
0	1.10768	0.997	0.913	0	1	Myl2
2.41861e-306	0.959558	0.986	0.793	4.70783e-302	1	Myl3
1.24515e-267	0.827245	0.999	0.982	2.42369e-263	1	Tnnc1
1.01679e-283	0.676419	1	0.999	1.97917e-279	1	Tnnt1
8.45331e-256	0.539841	1	0.985	1.64544e-251	1	Myoz2
3.90829e-130	0.525013	0.914	0.716	7.60748e-126	1	Mb
1.10591e-166	0.511411	1	0.993	2.15266e-162	1	Tnni1
5.69625e-274	0.498861	1	0.996	1.10878e-269	1	Cox6a2
1.51069e-170	0.466288	0.999	0.969	2.94056e-166	1	Cox8b
2.96454e-153	0.446134	1	0.979	5.77048e-149	1	Cox7a1
6.121e-162	0.444162	1	0.997	1.19145e-157	1	Ckmt2
7.64924e-87	0.427879	0.901	0.747	1.48892e-82	1	Ankrd2
2.89996e-152	0.415501	1	0.989	5.64478e-148	1	Fgfrl1
7.75318e-130	0.408743	0.998	0.975	1.50916e-125	1	Lmod2
4.44106e-119	0.404423	0.999	0.961	8.64453e-115	1	Fabp3
7.30542e-118	0.399042	1	0.985	1.422e-113	1	Tcap
7.42033e-170	0.387582	1	0.996	1.44437e-165	1	Myot
3.02832e-172	0.382701	1	1	5.89463e-168	1	Ckm
2.38151e-114	0.376232	0.999	0.956	4.6356e-110	1	Coq8a
1.82457e-109	0.374424	1	0.965	3.55152e-105	1	Eef1a2
1.99006e-142	0.366467	1	0.999	3.87364e-138	1	Atp2a1
4.9651e-150	0.366267	1	0.998	9.66458e-146	1	Fhl1
1.52869e-60	0.365583	0.963	0.848	2.9756e-56	1	Myh4
4.38739e-128	0.362986	1	0.986	8.54005e-124	1	Nipsnap2
1.96811e-220	0.362919	1	1	3.83092e-216	1	Acta1
4.7847e-167	0.355559	1	0.998	9.31343e-163	1	Atp5g3
1.1412e-139	0.354375	1	0.994	2.22135e-135	1	Neb
2.05835e-129	0.349756	1	0.988	4.00659e-125	1	Obscn
1.41465e-135	0.345807	1	0.994	2.75361e-131	1	Uqcrfs1
1.67819e-139	0.343504	0.612	0.272	3.2666e-135	1	Strit1
1.44803e-130	0.340116	1	0.999	2.8186e-126	1	Aldoa
7.31678e-114	0.338649	1	0.985	1.42421e-109	1	Trdn
1.37364e-73	0.337727	1	0.987	2.67379e-69	1	Mybpc2
3.17371e-181	0.337126	1	1	6.17762e-177	1	Slc25a4
9.61503e-104	0.335242	1	0.985	1.87157e-99	1	Sln
1.02415e-97	0.333451	1	0.974	1.99352e-93	1	Pdk2
3.75066e-102	0.333319	1	0.996	7.30066e-98	1	Tnni2
6.43728e-77	0.332094	1	0.983	1.25302e-72	1	Actn3
1.35671e-37	0.33132	0.953	0.872	2.64083e-33	1	Pvalb
6.51395e-177	0.331113	1	0.999	1.26794e-172	1	Mybpc1
1.843e-154	0.330645	1	0.998	3.58741e-150	1	Atp5b
6.57128e-102	0.330128	1	0.979	1.2791e-97	1	Aco2
8.34262e-109	0.329231	1	0.986	1.62389e-104	1	Pde4dip
4.22723e-114	0.328804	1	0.993	8.22831e-110	1	Smpx
1.61928e-138	0.325877	1	1	3.15192e-134	1	Myl1
5.24965e-118	0.323245	1	0.993	1.02184e-113	1	Atp5k
1.89222e-83	0.323128	1	0.975	3.68321e-79	1	Nrap
2.40401e-154	0.322551	1	0.996	4.67941e-150	1	Idh2
1.51534e-121	0.321792	1	0.997	2.94961e-117	1	Mdh1
1.1746e-180	0.320978	1	1	2.28636e-176	1	Tpm2
1.97096e-121	0.320876	1	1	3.83648e-117	1	Myh8
7.03362e-88	0.319579	0.999	0.959	1.36909e-83	1	Tmod4
1.38398e-86	0.317601	0.999	0.963	2.69392e-82	1	Fitm1
8.55978e-93	0.31732	1	0.982	1.66616e-88	1	Map1lc3a
6.35943e-112	0.316674	1	0.991	1.23786e-107	1	Fxyd1
5.55073e-105	0.315985	1	0.991	1.08045e-100	1	Myom1
1.07437e-145	0.314483	1	1	2.09125e-141	1	Mylpf
3.84023e-93	0.313994	0.999	0.982	7.475e-89	1	Sypl2
1.03772e-102	0.312486	1	0.994	2.01992e-98	1	Ldb3
3.22877e-97	0.312363	1	0.998	6.2848e-93	1	Pgam2
2.92005e-160	0.311934	1	0.999	5.68388e-156	1	Ttn
3.44479e-96	0.311734	1	0.988	6.70528e-92	1	Atp1a2
1.52684e-107	0.31043	1	0.987	2.97199e-103	1	Ndufa5
8.72854e-86	0.309868	1	0.98	1.69901e-81	1	Tmem38a
6.32832e-78	0.309121	0.997	0.953	1.23181e-73	1	Coro6
5.43047e-91	0.307144	1	0.99	1.05704e-86	1	AW551984
4.16655e-112	0.301992	0.999	0.996	8.1102e-108	1	Cyc1
7.38007e-162	0.301934	1	0.998	1.43653e-157	1	Atp5e
1.93593e-79	0.301676	0.997	0.958	3.76829e-75	1	Tmem182
1.70879e-102	0.300472	1	1	3.32616e-98	1	Tnnt3
7.84963e-90	0.298448	1	0.988	1.52793e-85	1	Ndufv2
1.51204e-114	0.2977	1	1	2.94318e-110	1	Tnnc2
5.32172e-77	0.297042	0.999	0.957	1.03587e-72	1	Synpo2
3.42002e-104	0.296631	1	0.994	6.65706e-100	1	Pdha1
1.25074e-68	0.296496	0.99	0.923	2.43456e-64	1	Adprhl1
2.6414e-108	0.296312	1	0.993	5.14149e-104	1	Acadl
1.83375e-87	0.295793	1	0.979	3.56939e-83	1	Got2
6.25591e-80	0.2919	1	0.996	1.21771e-75	1	Myoz1
4.60092e-69	0.291642	0.992	0.949	8.9557e-65	1	Slc2a4
8.25576e-88	0.29071	0.999	0.986	1.60698e-83	1	Uqcrc2
2.50529e-66	0.29067	0.997	0.968	4.87656e-62	1	Trp53inp2
1.19968e-141	0.289662	1	0.998	2.33518e-137	1	Atp5a1
1.09396e-67	0.289124	1	0.971	2.1294e-63	1	Mlf1
8.97123e-75	0.287507	0.999	0.974	1.74625e-70	1	Atp5mpl
3.19167e-94	0.287029	1	0.995	6.21258e-90	1	Pfkm
3.24816e-76	0.286866	1	0.981	6.32255e-72	1	Myo18b
8.75477e-88	0.286671	1	0.989	1.70412e-83	1	Sdha
1.29977e-77	0.286586	1	0.985	2.53001e-73	1	Atp5c1
2.56872e-75	0.285573	0.997	0.948	5.00001e-71	1	Cmya5
4.65901e-97	0.285123	1	0.993	9.06876e-93	1	Ndufs2
3.46259e-103	0.284803	1	0.994	6.73993e-99	1	Sdhb
2.70695e-63	0.284801	0.872	0.719	5.26908e-59	1	Ppp1r1a
6.68209e-79	0.284391	1	0.985	1.30067e-74	1	Cox6c
1.48018e-69	0.284105	0.997	0.954	2.88117e-65	1	Etfa
1.39419e-91	0.282792	1	0.994	2.71379e-87	1	Ndufs7
8.69714e-70	0.282024	1	0.973	1.6929e-65	1	Adssl1
4.8625e-79	0.281594	1	0.986	9.46485e-75	1	Klhl41
1.70148e-65	0.280867	0.992	0.928	3.31194e-61	1	Cpt1b
7.60441e-64	0.280785	1	0.969	1.4802e-59	1	Hrc
1.30159e-66	0.280573	0.998	0.968	2.53354e-62	1	Hspb6
3.77468e-93	0.279588	1	0.995	7.34742e-89	1	Atp5j
2.1613e-81	0.279422	1	0.994	4.20697e-77	1	Cfl2
1.58275e-84	0.279335	1	0.989	3.08082e-80	1	Chchd3
7.39667e-76	0.278937	0.999	0.987	1.43976e-71	1	Ryr1
1.35531e-65	0.278934	1	0.957	2.6381e-61	1	Mypn
9.92886e-78	0.27751	0.999	0.985	1.93265e-73	1	Cox7a2
9.86727e-67	0.277137	1	0.999	1.92066e-62	1	Eno3
1.61797e-74	0.276175	0.999	0.987	3.14939e-70	1	Idh3a
1.78358e-85	0.276174	1	0.991	3.47173e-81	1	Ndufb5
6.98559e-58	0.275364	0.976	0.861	1.35974e-53	1	Phkg1
2.0287e-60	0.274085	0.994	0.937	3.94886e-56	1	Tfrc
2.46858e-81	0.273849	1	0.989	4.80509e-77	1	Ogdh
4.0767e-65	0.273622	0.998	0.965	7.9353e-61	1	Sucla2
2.16595e-59	0.272917	0.999	0.984	4.21601e-55	1	Ccng1
1.24766e-73	0.272503	1	0.981	2.42857e-69	1	Lpl
9.3658e-64	0.272413	0.993	0.94	1.82305e-59	1	Pdhb
3.15313e-71	0.272221	1	0.978	6.13758e-67	1	Nexn
1.25514e-72	0.270931	1	0.978	2.44313e-68	1	Ndufa10
1.37519e-70	0.270072	0.998	0.979	2.67681e-66	1	Ndufb9
3.06079e-86	0.269117	1	0.993	5.95782e-82	1	Uqcrc1
6.17514e-60	0.268735	0.995	0.951	1.20199e-55	1	Hacd1
3.13221e-73	0.268174	1	0.982	6.09685e-69	1	Ndufb1-ps
1.40473e-58	0.268037	1	0.996	2.7343e-54	1	Tceal7
1.88512e-38	0.267512	1	0.992	3.66938e-34	1	Myh1
5.31431e-67	0.265043	0.999	0.966	1.03443e-62	1	Ndufs1
1.54824e-59	0.264352	1	0.994	3.01365e-55	1	Arhgap36
1.00436e-67	0.264124	0.997	0.969	1.955e-63	1	Sod2
2.45334e-72	0.263739	1	0.985	4.77542e-68	1	Mdh2
6.54663e-67	0.263566	1	0.989	1.2743e-62	1	Ndrg2
1.52421e-73	0.26291	1	0.983	2.96687e-69	1	Acaa2
2.29441e-55	0.262667	0.992	0.948	4.46607e-51	1	Ndufa6
1.12709e-85	0.262287	1	0.998	2.19389e-81	1	Ndufb10
1.81925e-113	0.262082	1	0.998	3.54116e-109	1	Fth1
1.72859e-72	0.262028	1	0.988	3.36469e-68	1	Ndufa8
1.55475e-49	0.26125	0.986	0.914	3.02631e-45	1	Ppp1r3c
3.32228e-54	0.260931	1	0.998	6.46681e-50	1	Pygm
4.09879e-58	0.260833	0.999	0.958	7.97829e-54	1	Ampd1
6.66524e-93	0.260346	1	0.996	1.29739e-88	1	Cox5b
6.05244e-66	0.259907	0.998	0.98	1.17811e-61	1	Coq9
3.14278e-70	0.259897	0.999	0.988	6.11741e-66	1	Uqcrh
1.67496e-80	0.259498	1	0.999	3.26031e-76	1	Actn2
4.28801e-59	0.259445	0.992	0.931	8.34662e-55	1	Coq10a
4.20244e-98	0.259228	1	0.996	8.18005e-94	1	Atp5d
3.81885e-56	0.258674	0.993	0.937	7.4334e-52	1	Cystm1
5.08893e-84	0.258584	1	0.995	9.90561e-80	1	Ndufb7
8.16861e-65	0.258547	0.999	0.973	1.59002e-60	1	Slc25a12
5.98615e-58	0.257079	0.998	0.957	1.1652e-53	1	Synpo2l
2.38995e-61	0.257024	0.999	0.975	4.65203e-57	1	Crat
1.90087e-55	0.25695	0.998	0.969	3.70004e-51	1	Klhl31
6.08153e-55	0.256575	0.97	0.894	1.18377e-50	1	Atp5f1
1.03327e-52	0.255563	0.995	0.952	2.01127e-48	1	Rtn2
2.95094e-52	0.255213	0.968	0.842	5.744e-48	1	Lrtm1
2.78548e-70	0.255138	1	0.993	5.42194e-66	1	Atp1b4
1.08208e-59	0.25436	0.997	0.976	2.10627e-55	1	Mpc2
4.61747e-59	0.254172	0.997	0.966	8.9879e-55	1	Cox7b
2.1585e-52	0.253485	0.992	0.945	4.20152e-48	1	Mfn2
4.04597e-57	0.251544	0.794	0.6	7.87548e-53	1	Myl6b
1.66377e-55	0.25151	0.998	0.957	3.23852e-51	1	Lmod3
6.5367e-66	0.250382	1	0.998	1.27237e-61	1	Casq1
2.01224e-71	0.250166	1	0.996	3.91682e-67	1	Hspb7

## Sheet: Fibroblast
p_val	avg_log2FC	pct.1	pct.2	p_val_adj	cluster	gene
1.64706e-290	1.76727	0.986	0.747	3.20601e-286	2	S100a6
1.88254e-265	1.75389	0.992	0.937	3.66436e-261	2	Clec3b
2.02039e-206	1.65835	0.718	0.275	3.93269e-202	2	Msln
3.58087e-247	1.58459	0.929	0.595	6.97017e-243	2	Rarres2
2.22481e-260	1.54711	0.731	0.224	4.33059e-256	2	Krt7
3.33863e-257	1.54205	0.963	0.721	6.49864e-253	2	Sulf1
7.62393e-289	1.5187	0.992	0.904	1.484e-284	2	Nbl1
4.3574e-139	1.48479	0.999	0.993	8.48169e-135	2	Igfbp5
2.08886e-161	1.46513	0.999	0.947	4.06597e-157	2	Ptn
1.11913e-273	1.45154	0.728	0.207	2.17838e-269	2	Lrrn4
1.65846e-231	1.41052	0.984	0.841	3.2282e-227	2	Fbln2
1.85473e-266	1.34787	0.997	0.957	3.61023e-262	2	Gpc3
1.38937e-262	1.32343	1	0.954	2.7044e-258	2	Eln
1.97554e-226	1.31928	0.987	0.914	3.8454e-222	2	Crip1
5.32115e-270	1.29261	1	0.999	1.03576e-265	2	Col3a1
2.78063e-226	1.2648	0.996	0.939	5.41249e-222	2	Dcn
7.74255e-216	1.24666	0.721	0.245	1.50709e-211	2	C3
7.24098e-220	1.24268	0.983	0.874	1.40946e-215	2	Tnxb
3.18746e-199	1.22873	0.918	0.57	6.2044e-195	2	Cd248
1.19624e-242	1.20691	0.917	0.462	2.32848e-238	2	Sfrp2
1.11052e-237	1.20121	0.976	0.776	2.16163e-233	2	Rnase4
1.54025e-97	1.13079	0.377	0.113	2.9981e-93	2	Slpi
1.81297e-163	1.12447	0.968	0.823	3.52894e-159	2	Penk
7.00465e-198	1.11536	0.994	0.921	1.36346e-193	2	Htra3
4.13936e-212	1.10935	1	0.988	8.05727e-208	2	Col5a1
1.27414e-304	1.09796	0.726	0.167	2.48011e-300	2	Myrf
2.59354e-203	1.09296	1	0.996	5.04832e-199	2	Plagl1
6.31704e-266	1.08372	0.698	0.18	1.22961e-261	2	Gpm6a
8.87716e-215	1.0828	0.99	0.869	1.72794e-210	2	Ptgis
1.05969e-182	1.06572	0.903	0.628	2.06269e-178	2	Igfbp6
4.71053e-207	1.05767	0.965	0.798	9.16906e-203	2	Mmp23
7.47339e-208	1.05734	0.997	0.948	1.4547e-203	2	Timp2
2.34366e-145	1.048	0.984	0.879	4.56193e-141	2	Fndc1
1.5926e-177	1.04759	0.862	0.498	3.1e-173	2	Anxa1
4.78016e-176	1.03858	0.997	0.99	9.30458e-172	2	Anxa2
1.24102e-217	1.02645	0.996	0.946	2.41565e-213	2	Gas1
7.16686e-134	1.01914	0.921	0.743	1.39503e-129	2	Pf4
4.27603e-165	1.01667	0.958	0.835	8.3233e-161	2	Maf
2.07252e-266	1.00112	0.645	0.142	4.03416e-262	2	Krt19
8.44744e-119	0.999732	0.748	0.431	1.64429e-114	2	Col5a3
1.0628e-205	0.995772	1	0.99	2.06875e-201	2	Col5a2
5.91345e-89	0.98467	0.951	0.926	1.15105e-84	2	Dpt
1.04878e-119	0.982632	0.887	0.644	2.04146e-115	2	Apoe
1.02781e-148	0.979198	0.994	0.958	2.00062e-144	2	Fstl1
2.93927e-239	0.977311	1	0.996	5.72129e-235	2	Col6a2
2.89464e-172	0.969648	0.944	0.685	5.63441e-168	2	Cdh11
8.46187e-213	0.965904	0.924	0.589	1.6471e-208	2	Fbln1
9.68662e-231	0.964131	1	0.997	1.8855e-226	2	Sparc
5.3309e-216	0.959267	0.999	0.992	1.03766e-211	2	Serpinh1
3.40666e-133	0.953153	0.724	0.348	6.63107e-129	2	Gdf10
2.16155e-174	0.952614	0.969	0.925	4.20746e-170	2	Smoc2
3.03828e-83	0.943398	0.999	0.992	5.91401e-79	2	Fn1
1.17732e-136	0.933453	0.898	0.685	2.29165e-132	2	Akap12
1.23446e-132	0.933367	0.866	0.601	2.40288e-128	2	F13a1
2.92016e-186	0.929917	0.993	0.939	5.68409e-182	2	Rcn3
1.30932e-257	0.929623	0.628	0.135	2.54859e-253	2	Lgals7
4.80739e-167	0.927723	0.756	0.378	9.35759e-163	2	Slc9a3r1
7.75547e-221	0.925698	1	0.993	1.5096e-216	2	Col6a1
9.83743e-131	0.925632	0.877	0.65	1.91486e-126	2	Ccn3
7.70908e-237	0.925545	1	0.999	1.50057e-232	2	Col1a1
2.37585e-175	0.912783	0.996	0.941	4.62459e-171	2	Mfap2
2.16593e-147	0.909271	0.963	0.814	4.21598e-143	2	Axl
3.08031e-184	0.908556	0.859	0.491	5.99583e-180	2	Tmem98
3.28717e-81	0.906876	0.987	0.969	6.39847e-77	2	Mgp
1.45537e-174	0.90577	1	0.997	2.83288e-170	2	Vim
3.58935e-178	0.903035	0.966	0.802	6.98667e-174	2	Gja1
2.80945e-130	0.900939	0.9	0.639	5.46859e-126	2	C1qa
3.67657e-117	0.898206	0.914	0.727	7.15645e-113	2	Stab1
7.27508e-233	0.897731	1	0.998	1.41609e-228	2	Col1a2
1.23729e-132	0.890952	0.955	0.826	2.40838e-128	2	Cthrc1
8.03212e-184	0.888323	0.997	0.962	1.56345e-179	2	Ctsl
2.98672e-123	0.887263	0.969	0.884	5.81365e-119	2	Fbn1
5.07079e-160	0.884966	0.962	0.768	9.87028e-156	2	Mmp2
2.18509e-144	0.884816	0.935	0.732	4.25327e-140	2	Emp3
3.8728e-146	0.873108	0.975	0.842	7.53841e-142	2	Thbs3
3.43767e-165	0.869148	0.883	0.608	6.69143e-161	2	Tapbp
7.48153e-135	0.865611	0.791	0.434	1.45628e-130	2	Wnt5a
3.94945e-106	0.865355	0.979	0.939	7.68761e-102	2	Lum
5.36403e-138	0.863648	0.752	0.393	1.04411e-133	2	Ecm1
2.33377e-143	0.862035	0.85	0.551	4.54268e-139	2	Mfap5
2.20627e-127	0.861767	0.945	0.777	4.2945e-123	2	Klf2
2.35327e-187	0.858728	0.811	0.389	4.58065e-183	2	Sorbs3
1.22838e-152	0.858333	0.776	0.426	2.39105e-148	2	Ezr
2.95749e-153	0.854168	0.98	0.941	5.75675e-149	2	Ccdc80
1.55127e-171	0.852302	0.993	0.916	3.01955e-167	2	Mmp14
7.63873e-153	0.85112	0.697	0.282	1.48688e-148	2	Scara5
9.30943e-172	0.847467	1	0.991	1.81208e-167	2	App
5.19603e-164	0.844705	0.9	0.625	1.01141e-159	2	Arhgdib
8.53775e-152	0.844273	0.951	0.75	1.66187e-147	2	Dab2
1.1657e-147	0.832798	1	0.987	2.26904e-143	2	Igfbp4
4.87438e-162	0.830151	0.965	0.884	9.48799e-158	2	Nid2
5.50415e-177	0.827699	0.903	0.636	1.07138e-172	2	Serping1
3.57591e-157	0.827327	0.963	0.784	6.9605e-153	2	Serpinf1
2.06424e-160	0.826882	0.846	0.505	4.01804e-156	2	Man1a
3.45703e-154	0.826474	0.989	0.903	6.72912e-150	2	S100a11
1.01704e-128	0.825882	0.931	0.809	1.97967e-124	2	Heg1
2.29208e-186	0.821531	1	0.981	4.46154e-182	2	Fbn2
3.85209e-188	0.819934	1	0.967	7.49809e-184	2	Col14a1
9.07796e-260	0.810328	0.646	0.147	1.76703e-255	2	Efemp1
1.2353e-148	0.810035	0.879	0.571	2.4045e-144	2	Sfrp1
1.63156e-128	0.807753	0.898	0.733	3.17584e-124	2	Prss23
1.01927e-127	0.805063	0.855	0.534	1.984e-123	2	C1qc
7.19587e-163	0.802787	0.966	0.829	1.40068e-158	2	Loxl1
1.17374e-180	0.801013	0.986	0.894	2.28469e-176	2	Ltbp4
1.61387e-163	0.800499	0.86	0.525	3.14139e-159	2	Megf6
1.85041e-138	0.798532	0.949	0.805	3.60183e-134	2	Antxr1
2.35132e-127	0.787171	0.97	0.857	4.57685e-123	2	Dpysl3
2.18056e-118	0.786902	0.951	0.84	4.24446e-114	2	Islr
9.527e-147	0.78239	0.996	0.985	1.85443e-142	2	Ctsb
2.87635e-165	0.779692	0.999	0.973	5.59882e-161	2	Itm2b
1.39684e-148	0.776238	0.896	0.659	2.71895e-144	2	Pdpn
4.42841e-251	0.771902	0.65	0.148	8.6199e-247	2	Wnt2b
4.00047e-116	0.769897	0.494	0.163	7.78691e-112	2	Pi16
2.83594e-132	0.769872	0.889	0.652	5.52016e-128	2	Twsg1
2.01087e-157	0.769697	0.946	0.757	3.91416e-153	2	P3h4
0.00662618	0.769028	0.35	0.317	1	2	Col9a1
6.14423e-139	0.768613	0.97	0.933	1.19598e-134	2	Col6a6
3.90004e-143	0.768146	0.927	0.693	7.59143e-139	2	Vat1
1.79274e-173	0.767909	0.935	0.62	3.48956e-169	2	Lox
5.90979e-135	0.765136	0.917	0.729	1.15034e-130	2	S100a10
6.97773e-98	0.764034	0.925	0.733	1.35822e-93	2	Thbs1
1.04637e-141	0.763534	0.966	0.862	2.03676e-137	2	Fcgrt
1.74849e-132	0.763251	0.992	0.957	3.40343e-128	2	Gsn
1.14302e-126	0.755684	0.993	0.951	2.22489e-122	2	Pdia3
4.20296e-89	0.751163	0.953	0.894	8.18106e-85	2	Cd34
4.63785e-108	0.746611	0.855	0.625	9.02757e-104	2	Add3
2.25869e-138	0.74507	0.901	0.693	4.39654e-134	2	Anxa3
4.49883e-138	0.737931	0.935	0.721	8.75697e-134	2	Bicc1
2.52929e-186	0.736996	1	0.989	4.92326e-182	2	Pcolce
1.44005e-133	0.73575	1	0.994	2.80306e-129	2	Postn
2.60915e-89	0.734162	0.846	0.639	5.0787e-85	2	Mrc1
1.44718e-133	0.733485	0.779	0.409	2.81693e-129	2	Pamr1
5.33488e-128	0.730508	0.928	0.739	1.03843e-123	2	Zfp36l2
1.35577e-157	0.728992	0.963	0.792	2.63902e-153	2	Adamts2
1.96961e-140	0.728292	0.661	0.259	3.83384e-136	2	Slit3
3.13992e-145	0.727552	1	0.992	6.11185e-141	2	Col6a3
1.54778e-131	0.725767	0.929	0.74	3.01276e-127	2	Tgfbr2
1.24981e-45	0.719012	0.975	0.961	2.43275e-41	2	Igfbp3
1.39316e-116	0.718191	0.996	0.974	2.71179e-112	2	Igfbp7
1.00402e-93	0.716896	0.882	0.716	1.95433e-89	2	Lrrc17
1.49253e-101	0.711249	0.683	0.371	2.90522e-97	2	Scara3
1.07634e-116	0.710941	0.918	0.748	2.09509e-112	2	Rbp1
1.99643e-125	0.709216	0.977	0.877	3.88605e-121	2	Rrbp1
6.87017e-136	0.703363	0.986	0.948	1.33728e-131	2	Npc2
2.94431e-138	0.700369	0.877	0.606	5.73111e-134	2	Adam33
7.24847e-98	0.695297	0.917	0.729	1.41091e-93	2	Angptl1
3.50501e-132	0.693651	0.992	0.934	6.82251e-128	2	Ptgfrn
7.14379e-89	0.690349	0.914	0.718	1.39054e-84	2	Col16a1
2.85562e-138	0.688768	0.907	0.656	5.55847e-134	2	Creb3l1
4.0563e-130	0.681653	1	0.998	7.89559e-126	2	Tmsb4x
2.15865e-127	0.677307	0.992	0.958	4.20182e-123	2	Kdelr2
9.708e-100	0.67546	0.626	0.302	1.88966e-95	2	Prelp
9.07418e-113	0.665183	0.805	0.52	1.76629e-108	2	Rhou
2.69439e-59	0.664421	0.904	0.829	5.24463e-55	2	Cd44
3.78817e-199	0.663648	0.454	0.08	7.37368e-195	2	Krt14
1.38233e-261	0.663529	0.599	0.114	2.6907e-257	2	Rspo1
2.27252e-122	0.663209	0.772	0.427	4.42345e-118	2	Aebp1
2.83773e-104	0.662927	0.842	0.604	5.52365e-100	2	Dhrs3
1.24353e-62	0.661025	0.928	0.89	2.42053e-58	2	Vcan
1.2168e-95	0.659874	0.832	0.666	2.3685e-91	2	Spock2
1.90647e-161	0.659226	0.788	0.389	3.71094e-157	2	Sulf2
6.93798e-195	0.655195	0.653	0.197	1.35048e-190	2	Ptger3
1.66894e-119	0.654115	0.647	0.292	3.24858e-115	2	Gfpt2
3.09012e-117	0.654069	1	0.993	6.01492e-113	2	Hsp90b1
3.03458e-84	0.653632	0.961	0.865	5.90681e-80	2	Igf1
1.78649e-240	0.652043	0.492	0.076	3.4774e-236	2	Dmkn
3.29314e-119	0.646682	0.997	0.99	6.41009e-115	2	Actb
5.08171e-95	0.646521	0.748	0.46	9.89154e-91	2	C1qb
1.09567e-100	0.644713	0.951	0.846	2.13272e-96	2	Tnfrsf1a
3.41125e-95	0.635485	0.989	0.973	6.64001e-91	2	Selenop
3.84032e-215	0.633845	0.669	0.188	7.47518e-211	2	Osr1
5.89818e-103	0.632578	0.986	0.94	1.14808e-98	2	Itih5
6.38621e-145	0.628976	1	0.995	1.24307e-140	2	Ptms
3.1048e-119	0.626817	0.963	0.862	6.04349e-115	2	Rcn1
3.93648e-76	0.626811	0.982	0.972	7.66235e-72	2	Tagln2
1.48809e-85	0.624722	0.819	0.643	2.89658e-81	2	Ncoa4
9.91142e-100	0.624234	0.874	0.623	1.92926e-95	2	Fat4
6.25717e-89	0.62016	0.997	0.967	1.21796e-84	2	Marcks
2.59099e-91	0.618088	0.929	0.804	5.04336e-87	2	Arpc1b
1.71916e-116	0.615241	0.983	0.912	3.34634e-112	2	Anxa5
1.16541e-112	0.612229	0.959	0.805	2.26846e-108	2	Bmp1
1.42492e-105	0.611802	0.917	0.781	2.77361e-101	2	Cavin3
2.95096e-81	0.610861	0.897	0.747	5.74404e-77	2	Cotl1
1.91796e-83	0.607309	0.804	0.55	3.7333e-79	2	Gas7
8.0578e-82	0.6071	0.98	0.951	1.56845e-77	2	Fscn1
8.84677e-109	0.602389	0.853	0.618	1.72202e-104	2	Cdon
1.28329e-201	0.602264	0.441	0.07	2.49792e-197	2	Pkhd1l1
2.85513e-98	0.599624	0.952	0.826	5.5575e-94	2	Dtx3
1.34554e-59	0.599049	0.423	0.185	2.6191e-55	2	Cma1
1.50357e-97	0.597996	0.934	0.833	2.92669e-93	2	Loxl2
1.10939e-91	0.597571	0.906	0.776	2.15943e-87	2	Snx2
5.24181e-71	0.596979	0.859	0.717	1.02032e-66	2	Ifitm3
4.38848e-61	0.596089	0.386	0.154	8.54218e-57	2	Tpsb2
4.85149e-89	0.595945	0.941	0.856	9.44342e-85	2	Clic1
4.4052e-112	0.594616	0.951	0.846	8.57472e-108	2	P3h1
1.06374e-107	0.59433	0.962	0.826	2.07057e-103	2	Fkbp10
1.12415e-111	0.591261	0.647	0.306	2.18816e-107	2	Oasl2
9.35206e-91	0.591099	0.904	0.764	1.82038e-86	2	Sdc4
1.06634e-69	0.588118	0.843	0.698	2.07562e-65	2	Emilin2
7.14616e-109	0.587457	0.952	0.825	1.391e-104	2	Fzd2
1.87509e-105	0.58692	0.987	0.949	3.64986e-101	2	Ppic
8.14705e-108	0.58659	0.834	0.559	1.58582e-103	2	Arap1
6.72861e-104	0.584964	0.955	0.875	1.30972e-99	2	Tbrg1
2.50034e-59	0.584873	0.506	0.255	4.86692e-55	2	Fgl2
1.05362e-99	0.582064	0.945	0.86	2.05087e-95	2	Epb41l2
1.83339e-120	0.581774	0.681	0.335	3.56869e-116	2	Podn
2.54129e-82	0.580846	0.976	0.931	4.94661e-78	2	Fgfr1
3.10176e-89	0.580671	0.973	0.92	6.03757e-85	2	B2m
5.45654e-99	0.57958	1	0.99	1.06212e-94	2	Hspa5
1.57626e-87	0.578177	0.896	0.722	3.06819e-83	2	Adamts10
1.29227e-86	0.57718	0.838	0.629	2.5154e-82	2	Meis1
1.06976e-108	0.573545	0.982	0.946	2.08228e-104	2	Txndc5
1.47656e-118	0.573515	0.997	0.988	2.87413e-114	2	P4hb
4.48039e-94	0.572974	1	0.996	8.72108e-90	2	Lgals1
1.04346e-101	0.57038	0.628	0.295	2.03109e-97	2	Il33
3.601e-82	0.569155	0.92	0.79	7.00935e-78	2	2700081O15Rik
7.96651e-89	0.567413	0.934	0.804	1.55068e-84	2	Mxra8
1.31731e-157	0.564987	0.693	0.275	2.56415e-153	2	Nupr1
9.71981e-14	0.563464	0.491	0.376	1.89196e-09	2	Col9a2
1.19583e-135	0.561924	0.685	0.296	2.32768e-131	2	Tmem119
5.58647e-146	0.56176	0.543	0.165	1.08741e-141	2	Lgals3
1.34512e-62	0.560098	0.787	0.6	2.61828e-58	2	Ndufa4l2
2.81619e-99	0.559817	0.997	0.982	5.48172e-95	2	Bgn
2.70115e-106	0.557143	0.999	0.984	5.25779e-102	2	Arf4
2.5101e-81	0.557116	0.934	0.816	4.88592e-77	2	Grn
3.19626e-105	0.557105	0.793	0.471	6.22151e-101	2	Col8a2
5.17659e-141	0.556981	0.439	0.107	1.00762e-136	2	Fmo2
2.18665e-174	0.556128	0.599	0.175	4.25631e-170	2	Tnfrsf11b
1.77581e-70	0.55573	0.827	0.623	3.45662e-66	2	Dnm1
1.27652e-185	0.555285	0.526	0.122	2.48475e-181	2	Nkain4
1.75328e-73	0.553228	0.645	0.381	3.41276e-69	2	Ugdh
2.8043e-97	0.552301	0.938	0.781	5.45857e-93	2	Tmed3
1.23622e-94	0.551807	0.911	0.753	2.40631e-90	2	Selenom
1.77137e-55	0.551321	0.886	0.773	3.44798e-51	2	Id3
1.14911e-92	0.5508	0.776	0.5	2.23674e-88	2	Sirpa
1.15703e-98	0.550494	0.67	0.363	2.25216e-94	2	Adamts5
2.39477e-86	0.549901	0.832	0.639	4.66142e-82	2	Cpe
2.47427e-167	0.549696	0.625	0.204	4.81617e-163	2	Wt1
7.78859e-84	0.548728	0.944	0.862	1.51605e-79	2	Cyba
4.28993e-101	0.546141	0.791	0.508	8.35035e-97	2	Glis2
8.58455e-78	0.545747	0.963	0.895	1.67098e-73	2	Ckap4
3.91748e-104	0.544625	0.884	0.671	7.62538e-100	2	Chpf
4.49416e-79	0.543993	0.977	0.94	8.74788e-75	2	Rap1b
1.05263e-105	0.542822	0.996	0.989	2.04894e-101	2	Sptbn1
1.67312e-100	0.542575	0.953	0.875	3.25672e-96	2	Crtap
8.38543e-100	0.541232	0.955	0.862	1.63222e-95	2	Tgfb3
5.25253e-123	0.540627	0.684	0.318	1.0224e-118	2	Klf4
4.68682e-71	0.540535	0.843	0.641	9.1229e-67	2	Kctd12
2.60925e-95	0.539288	0.994	0.974	5.0789e-91	2	Ppib
1.94893e-91	0.537102	0.92	0.751	3.79359e-87	2	Klf6
2.01591e-222	0.536453	0.509	0.091	3.92396e-218	2	Ppl
2.56296e-96	0.532131	0.982	0.945	4.9888e-92	2	Emp1
1.47441e-219	0.53143	0.468	0.073	2.86995e-215	2	Evpl
6.30087e-127	0.530203	0.999	0.98	1.22646e-122	2	Thbs2
2.04056e-91	0.529065	0.959	0.859	3.97196e-87	2	Creb3l2
1.2242e-75	0.52702	0.821	0.623	2.3829e-71	2	Pdgfra
1.80498e-18	0.526869	0.331	0.211	3.51339e-14	2	Sox9
1.3202e-81	0.525854	0.915	0.772	2.56976e-77	2	Selenon
6.08288e-51	0.525164	0.629	0.424	1.18403e-46	2	Adam12
1.12463e-98	0.523829	0.99	0.966	2.18909e-94	2	Zyx
8.55865e-92	0.522445	0.969	0.907	1.66594e-87	2	Colgalt1
1.85004e-80	0.520828	0.855	0.697	3.6011e-76	2	Vwa5a
5.38946e-98	0.516504	0.808	0.534	1.04906e-93	2	Cyp2d22
1.09066e-85	0.516454	0.818	0.552	2.12296e-81	2	Palm
1.35074e-94	0.516191	0.76	0.465	2.62922e-90	2	Tnks1bp1
1.55586e-82	0.515297	0.588	0.296	3.02848e-78	2	Ptgs1
1.31633e-74	0.514772	0.979	0.931	2.56224e-70	2	Calu
5.58949e-176	0.513956	0.441	0.084	1.08799e-171	2	Anxa8
4.97096e-78	0.512387	0.803	0.563	9.67597e-74	2	Man2b1
9.09064e-76	0.510648	0.75	0.51	1.76949e-71	2	Cpxm1
1.26933e-87	0.510454	0.963	0.897	2.47075e-83	2	Ddost
2.7161e-80	0.508978	0.913	0.791	5.28689e-76	2	Itgav
3.15048e-166	0.506062	0.474	0.107	6.13241e-162	2	Cldn15
1.30782e-77	0.504605	0.74	0.501	2.54568e-73	2	Nynrin
1.03342e-89	0.504256	0.657	0.338	2.01154e-85	2	Ntn1
1.69919e-73	0.503256	0.791	0.58	3.30747e-69	2	Klf3
5.3433e-120	0.502132	0.642	0.263	1.04007e-115	2	Ackr3
7.22574e-75	0.500048	0.973	0.915	1.40649e-70	2	Cavin1
1.21517e-53	0.499589	0.877	0.764	2.36533e-49	2	Adamts9
3.30143e-77	0.499496	0.92	0.808	6.42623e-73	2	Zmiz1
2.20608e-87	0.49891	0.738	0.462	4.29414e-83	2	Ptprf
3.93064e-217	0.497427	0.423	0.057	7.65098e-213	2	Upk3b
1.92931e-212	0.497242	0.501	0.092	3.7554e-208	2	Cyp2s1
1.70481e-74	0.494515	0.989	0.975	3.31842e-70	2	Clta
1.28641e-67	0.49412	0.814	0.619	2.504e-63	2	Cmtm3
1.36422e-76	0.493687	0.822	0.611	2.65546e-72	2	Nucb1
1.50967e-108	0.492135	0.994	0.989	2.93856e-104	2	Rsrp1
1.61733e-79	0.491784	0.894	0.724	3.14813e-75	2	Golim4
2.33967e-102	0.491425	0.999	0.992	4.55417e-98	2	Psap
5.99073e-158	0.48957	0.605	0.191	1.1661e-153	2	Mrgprf
8.33716e-36	0.489316	0.408	0.225	1.62283e-31	2	Enpp2
2.0999e-104	0.488978	0.659	0.324	4.08746e-100	2	Syne2
2.74579e-138	0.487904	0.58	0.196	5.34468e-134	2	Gata6
3.0673e-132	0.487298	1	0.996	5.97051e-128	2	Ahnak
2.80596e-81	0.486671	0.807	0.557	5.46179e-77	2	Cbx6
8.54566e-73	0.486557	0.946	0.893	1.66341e-68	2	Shc1
9.65597e-82	0.486343	0.715	0.433	1.87953e-77	2	Ltbp1
3.1995e-78	0.486055	0.853	0.653	6.22783e-74	2	Smo
1.81846e-72	0.48501	0.968	0.906	3.53964e-68	2	Rpn1
6.91041e-64	0.482439	0.927	0.865	1.34511e-59	2	Fndc3b
2.9982e-81	0.482171	0.938	0.862	5.83599e-77	2	Parva
7.90089e-81	0.480991	0.925	0.787	1.53791e-76	2	Serp1
9.29111e-74	0.48073	0.956	0.887	1.80851e-69	2	Pbx1
8.98974e-90	0.47952	0.986	0.956	1.74985e-85	2	Myo1c
6.45056e-106	0.478619	0.999	0.993	1.2556e-101	2	Ski
1.23128e-184	0.478435	0.501	0.107	2.39669e-180	2	Adgrd1
3.35955e-52	0.478147	0.884	0.806	6.53936e-48	2	Rhoj
2.85411e-67	0.47811	0.642	0.396	5.55553e-63	2	Thbd
2.81881e-76	0.47807	0.908	0.796	5.48681e-72	2	Ap2a2
1.4842e-69	0.477192	0.983	0.97	2.88899e-65	2	Calr
2.22182e-78	0.476548	0.907	0.765	4.32478e-74	2	Scarf2
2.04908e-127	0.473969	1	0.999	3.98854e-123	2	Dlk1
6.85938e-76	0.47389	0.9	0.755	1.33518e-71	2	Sh3gl1
3.99063e-60	0.473172	0.917	0.812	7.76775e-56	2	Matn2
1.9137e-93	0.472408	0.608	0.304	3.72502e-89	2	Daglb
1.68698e-93	0.472308	0.997	0.989	3.2837e-89	2	Hnrnpa0
2.2027e-92	0.472032	0.99	0.966	4.28755e-88	2	Pmp22
4.5955e-75	0.471593	0.654	0.388	8.94515e-71	2	Clu
1.60415e-70	0.471127	0.78	0.552	3.12247e-66	2	Colec12
9.32184e-79	0.470995	0.938	0.842	1.8145e-74	2	Ltbp3
4.1709e-112	0.469334	0.989	0.948	8.11865e-108	2	Mfap4
7.1933e-67	0.468549	0.86	0.693	1.40017e-62	2	Pdzrn3
1.75811e-05	0.467633	0.219	0.162	0.342216	2	Comp
5.57449e-64	0.467434	0.966	0.907	1.08507e-59	2	Rtl3
4.79881e-75	0.467121	0.977	0.912	9.34088e-71	2	Rpn2
6.52575e-54	0.466967	0.949	0.915	1.27024e-49	2	Plpp3
2.56041e-71	0.466718	0.76	0.53	4.98384e-67	2	P4ha2
8.79183e-75	0.466266	0.561	0.277	1.71133e-70	2	Bnc2
6.38667e-76	0.466109	0.932	0.833	1.24317e-71	2	Prkcsh
1.01283e-35	0.465947	0.35	0.173	1.97147e-31	2	Hmox1
1.9306e-72	0.46545	0.972	0.912	3.75792e-68	2	Ptprs
2.84314e-82	0.4652	0.992	0.98	5.53417e-78	2	Hdlbp
5.12862e-92	0.465056	0.659	0.337	9.98287e-88	2	Csf1r
1.24459e-57	0.46473	0.781	0.605	2.4226e-53	2	Golm1
2.14036e-108	0.463504	0.573	0.22	4.16621e-104	2	Tgfbi
9.46683e-182	0.463364	0.478	0.096	1.84272e-177	2	Sema3d
3.22659e-77	0.462998	0.913	0.781	6.28055e-73	2	P3h3
1.28848e-86	0.462859	0.707	0.406	2.50802e-82	2	Chst12
3.986e-78	0.462433	0.827	0.605	7.75874e-74	2	Kdelr3
4.99138e-155	0.461429	0.436	0.092	9.71572e-151	2	Cxadr
7.4948e-68	0.45949	0.969	0.918	1.45886e-63	2	Nid1
9.51122e-41	0.459319	0.728	0.606	1.85136e-36	2	Fras1
1.17588e-60	0.458164	0.811	0.65	2.28885e-56	2	Cd2ap
2.68119e-126	0.457518	0.546	0.188	5.21893e-122	2	Efna5
2.49413e-177	0.457109	0.447	0.086	4.85481e-173	2	Ildr2
7.45954e-65	0.456795	0.877	0.742	1.452e-60	2	Sec61b
6.06081e-79	0.455498	0.752	0.456	1.17974e-74	2	Pcsk6
9.012e-08	0.455423	0.188	0.123	0.00175419	2	Chad
1.75997e-72	0.455389	0.972	0.937	3.42579e-68	2	Plxnb2
1.55498e-67	0.453525	0.77	0.519	3.02677e-63	2	Dlg4
7.4086e-102	0.45338	0.643	0.303	1.44208e-97	2	Ptpn13
3.40256e-69	0.453353	0.841	0.673	6.62308e-65	2	Fam114a1
1.9479e-77	0.452828	0.666	0.387	3.79159e-73	2	Efnb1
1.01536e-65	0.452055	0.948	0.91	1.9764e-61	2	Gpx1
5.79363e-71	0.451993	0.956	0.878	1.12773e-66	2	Basp1
1.51778e-73	0.451823	0.69	0.418	2.95437e-69	2	Rarg
1.39851e-50	0.451515	0.824	0.651	2.72219e-46	2	Ccnd2
1.32503e-92	0.451369	1	0.993	2.57916e-88	2	Gnb2
2.97973e-51	0.449137	0.691	0.489	5.80004e-47	2	Pcdh7
4.03146e-99	0.447491	0.625	0.303	7.84724e-95	2	Gsdmd
1.73364e-125	0.447362	0.535	0.169	3.37453e-121	2	Cdh3
9.80796e-66	0.447125	0.914	0.806	1.90912e-61	2	Cap1
4.34856e-70	0.446738	0.68	0.423	8.46447e-66	2	Plekho2
2.17369e-64	0.445763	0.934	0.844	4.23108e-60	2	Ppp1r9b
9.80797e-81	0.445668	0.508	0.218	1.90912e-76	2	Gap43
6.94454e-70	0.443518	0.907	0.803	1.35175e-65	2	Il6st
3.13892e-64	0.443066	0.772	0.559	6.10991e-60	2	Ptpn14
2.49941e-70	0.442632	0.748	0.515	4.86509e-66	2	Tspan4
2.99223e-109	0.442605	0.52	0.188	5.82437e-105	2	Thsd4
3.48503e-58	0.442421	0.779	0.623	6.78361e-54	2	Por
2.26142e-60	0.442021	0.811	0.619	4.40185e-56	2	Sdc1
5.87816e-67	0.441678	0.781	0.58	1.14418e-62	2	Plxdc2
5.62104e-67	0.439593	0.972	0.927	1.09414e-62	2	Cald1
1.01414e-67	0.439542	0.927	0.853	1.97402e-63	2	Wls
1.40691e-65	0.439529	0.839	0.673	2.73855e-61	2	Hjurp
1.16828e-81	0.43936	0.717	0.431	2.27406e-77	2	Camk2n1
1.01026e-61	0.438715	0.925	0.859	1.96647e-57	2	Itgb5
7.79894e-64	0.438517	0.945	0.91	1.51806e-59	2	Vamp8
3.74868e-69	0.438126	0.879	0.731	7.2968e-65	2	Clstn1
6.48505e-70	0.437734	0.9	0.75	1.26232e-65	2	Ubtd2
4.01613e-62	0.436931	0.859	0.691	7.8174e-58	2	Sri
5.06374e-85	0.435147	0.927	0.799	9.85656e-81	2	Fbln5
4.97841e-65	0.434936	0.963	0.92	9.69048e-61	2	Amotl2
1.50392e-67	0.434824	0.915	0.848	2.92739e-63	2	Pdcd6ip
8.78478e-76	0.433471	0.728	0.473	1.70996e-71	2	Hsd17b11
3.24992e-51	0.432833	0.893	0.797	6.32598e-47	2	Sh3bgrl3
1.00582e-42	0.43229	0.866	0.813	1.95782e-38	2	Timp3
8.88763e-83	0.431311	0.656	0.352	1.72998e-78	2	Ntrk2
8.31443e-56	0.430957	0.835	0.68	1.6184e-51	2	Efemp2
3.53138e-66	0.430927	0.982	0.964	6.87382e-62	2	Myadm
9.1076e-63	0.430304	0.951	0.878	1.77279e-58	2	Pam
1.29474e-49	0.42925	0.858	0.734	2.5202e-45	2	C1qtnf3
3.52437e-50	0.429209	0.827	0.701	6.86018e-46	2	Pdia4
5.99967e-47	0.428966	0.774	0.642	1.16784e-42	2	Sema3c
2.87047e-56	0.428366	0.852	0.716	5.58738e-52	2	Adgra2
1.57199e-48	0.427125	0.867	0.741	3.05988e-44	2	Marcksl1
7.10975e-122	0.425851	0.465	0.132	1.38391e-117	2	Clec11a
3.0122e-71	0.42579	0.763	0.509	5.86326e-67	2	Pnp
1.20573e-236	0.425684	0.43	0.052	2.34695e-232	2	Tmem151a
3.43866e-45	0.425454	0.819	0.678	6.69336e-41	2	Tkt
1.46717e-62	0.425437	0.721	0.483	2.85586e-58	2	Scpep1
3.86844e-93	0.424884	0.542	0.225	7.52993e-89	2	Cfh
2.19008e-84	0.42467	0.626	0.315	4.26298e-80	2	Myof
3.1692e-55	0.423935	0.894	0.769	6.16885e-51	2	Arl6ip1
1.98151e-60	0.423812	0.934	0.879	3.85701e-56	2	Phldb1
1.0938e-114	0.423628	0.439	0.126	2.12908e-110	2	Aldh1a2
4.26051e-58	0.42342	0.977	0.965	8.29308e-54	2	Sdcbp
4.32095e-74	0.422338	0.992	0.98	8.41073e-70	2	Maged1
3.99916e-58	0.422261	0.965	0.931	7.78437e-54	2	Lamp2
4.4146e-60	0.42099	0.832	0.653	8.59302e-56	2	Ifitm2
6.50348e-97	0.419258	0.693	0.357	1.2659e-92	2	B3gnt9
1.4961e-66	0.419205	0.772	0.577	2.91215e-62	2	Smim1
9.27959e-69	0.418463	0.883	0.729	1.80627e-64	2	Jdp2
1.08362e-43	0.417467	0.917	0.847	2.10927e-39	2	Aspn
1.41222e-58	0.417207	0.903	0.826	2.74888e-54	2	Rbms1
1.00041e-55	0.417083	0.832	0.656	1.9473e-51	2	Arhgef25
2.12198e-65	0.417004	0.956	0.9	4.13044e-61	2	Ssr2
2.99332e-70	0.416947	0.722	0.458	5.82651e-66	2	Reck
7.08615e-60	0.416189	0.884	0.764	1.37932e-55	2	Lrpap1
9.41529e-70	0.415456	0.773	0.535	1.83269e-65	2	Marveld1
1.00934e-52	0.415423	0.815	0.64	1.96467e-48	2	Tshz2
3.3706e-67	0.415076	0.653	0.384	6.56086e-63	2	Lrp1
1.58062e-68	0.414908	0.681	0.408	3.07668e-64	2	Nkd1
4.91278e-165	0.414678	0.403	0.073	9.56273e-161	2	Clic3
8.41863e-126	0.413931	0.477	0.14	1.63869e-121	2	Dpp4
5.06585e-78	0.413912	0.636	0.356	9.86069e-74	2	Metrnl
2.37057e-60	0.41387	0.884	0.776	4.61432e-56	2	Dpysl2
3.54096e-79	0.412948	0.999	0.988	6.89248e-75	2	Hnrnpab
2.77051e-65	0.412928	0.99	0.971	5.3928e-61	2	Srsf6
1.92198e-52	0.412837	0.891	0.792	3.74114e-48	2	Arhgef1
5.3597e-56	0.412353	0.772	0.583	1.04326e-51	2	Gpx7
3.39286e-70	0.412132	0.702	0.445	6.6042e-66	2	Flrt2
1.51346e-56	0.411837	0.946	0.898	2.94595e-52	2	Tmem165
2.0394e-53	0.411628	0.745	0.532	3.96968e-49	2	Boc
1.3237e-50	0.411453	0.906	0.847	2.57658e-46	2	Pgam1
6.94409e-66	0.411293	0.98	0.976	1.35167e-61	2	H1f0
5.88018e-61	0.410774	0.845	0.698	1.14458e-56	2	Rbms3
2.4078e-61	0.410573	0.858	0.736	4.68678e-57	2	Arhgap28
7.64938e-86	0.410512	0.561	0.259	1.48895e-81	2	Naaa
2.92776e-67	0.407984	0.992	0.979	5.69888e-63	2	Arhgdia
4.83341e-10	0.407959	0.504	0.43	9.40824e-06	2	Wwp2
3.53154e-81	0.407666	0.948	0.854	6.87414e-77	2	Ogn
6.59065e-64	0.407351	0.841	0.67	1.28287e-59	2	Lmo4
4.56647e-60	0.407304	0.989	0.969	8.88862e-56	2	Nenf
3.8423e-78	0.406684	0.594	0.308	7.47904e-74	2	Sfxn3
5.20838e-52	0.406237	0.984	0.971	1.01381e-47	2	Cfl1
1.28867e-51	0.40595	0.762	0.591	2.50839e-47	2	Gli3
2.13123e-59	0.405784	0.777	0.573	4.14844e-55	2	Tgfbr3
1.15205e-58	0.405738	0.925	0.868	2.24246e-54	2	Arf6
2.67932e-64	0.405738	0.824	0.637	5.21529e-60	2	Sh3d19
1.94007e-95	0.405641	0.41	0.125	3.77634e-91	2	Fcna
3.71844e-101	0.405036	0.566	0.239	7.23794e-97	2	Nfkbiz
1.1134e-64	0.40389	0.867	0.724	2.16723e-60	2	Tceal9
4.65115e-53	0.403885	0.882	0.778	9.05346e-49	2	Sf3b5
3.31997e-51	0.402256	0.877	0.781	6.46233e-47	2	Cd47
8.19631e-62	0.402164	0.982	0.957	1.59541e-57	2	Copg1
2.51465e-48	0.402065	0.953	0.91	4.89477e-44	2	Manf
1.18965e-50	0.40092	0.763	0.58	2.31566e-46	2	Pgrmc1
1.40617e-50	0.400439	0.925	0.875	2.73711e-46	2	Myh10
6.0175e-48	0.399501	0.869	0.764	1.17131e-43	2	Tm4sf1
4.26793e-83	0.399067	0.405	0.137	8.30752e-79	2	Sfrp4
3.78733e-57	0.398773	0.907	0.795	7.37204e-53	2	Sept8
4.68755e-93	0.398467	1	0.995	9.12432e-89	2	Jund
3.57104e-44	0.39833	0.941	0.93	6.95102e-40	2	Lgmn
1.20335e-62	0.398119	0.993	0.987	2.34231e-58	2	Sept2
9.59105e-53	0.397561	0.736	0.547	1.8669e-48	2	Rab3il1
1.84806e-47	0.397134	0.812	0.671	3.59724e-43	2	Dnajc10
9.38474e-54	0.394484	0.791	0.594	1.82674e-49	2	Rin2
1.07457e-57	0.393962	0.824	0.657	2.09165e-53	2	Kctd10
8.89907e-47	0.39342	0.997	0.99	1.7322e-42	2	Gnai2
2.96711e-79	0.393349	0.999	0.993	5.77547e-75	2	Cd81
8.0182e-67	0.393054	0.786	0.573	1.56074e-62	2	Sntb2
1.46043e-52	0.392458	0.852	0.728	2.84272e-48	2	Slc43a3
8.37535e-55	0.392343	0.87	0.728	1.63026e-50	2	Ptbp1
1.14854e-50	0.391599	0.889	0.777	2.23563e-46	2	Eva1b
1.52778e-65	0.391568	0.657	0.404	2.97383e-61	2	Nhsl1
1.83904e-47	0.391564	0.994	0.989	3.57968e-43	2	Capn6
5.45043e-47	0.391524	0.68	0.506	1.06093e-42	2	Eps8
1.07336e-47	0.391051	0.873	0.785	2.08929e-43	2	Rab5c
1.22922e-45	0.389741	0.619	0.418	2.39269e-41	2	Snai1
1.38596e-57	0.389577	0.831	0.671	2.69777e-53	2	Cyb5a
4.40921e-47	0.389568	0.841	0.72	8.58253e-43	2	Sptlc2
3.17219e-60	0.389422	0.822	0.629	6.17466e-56	2	Tusc3
8.24508e-52	0.388554	0.918	0.864	1.60491e-47	2	Cnpy2
5.87398e-65	0.387958	0.657	0.399	1.14337e-60	2	Zfp385a
1.06246e-53	0.387802	0.938	0.884	2.06808e-49	2	Nfia
1.33635e-65	0.385984	0.803	0.584	2.60121e-61	2	Kank1
5.18842e-47	0.385022	0.982	0.975	1.00993e-42	2	Mt1
7.84459e-57	0.384829	0.966	0.919	1.52695e-52	2	Mcrip1
6.33494e-55	0.383627	0.898	0.783	1.2331e-50	2	Sec61a1
3.67531e-65	0.380833	0.635	0.343	7.15398e-61	2	Prss35
1.73756e-24	0.379672	0.869	0.837	3.38217e-20	2	Msn
1.75192e-25	0.379225	0.269	0.135	3.4101e-21	2	Mmrn1
5.13178e-76	0.377699	0.671	0.379	9.98901e-72	2	Cercam
2.55544e-50	0.377062	0.828	0.685	4.97416e-46	2	Mrc2
4.25037e-57	0.377022	0.818	0.645	8.27334e-53	2	Npdc1
9.58178e-43	0.376934	0.629	0.437	1.86509e-38	2	Adamts12
1.58712e-36	0.37667	0.884	0.808	3.08933e-32	2	Cebpd
9.4355e-104	0.376541	1	0.995	1.83662e-99	2	Laptm4a
6.01653e-50	0.375922	0.773	0.581	1.17112e-45	2	Vasn
7.54154e-81	0.374939	0.599	0.279	1.46796e-76	2	Adamtsl1
1.65696e-48	0.374939	0.952	0.921	3.22528e-44	2	Neo1
3.0569e-62	0.374673	0.725	0.485	5.95026e-58	2	Naga
3.24385e-57	0.374378	0.992	0.985	6.31414e-53	2	Anp32b
8.40099e-51	0.373853	0.585	0.35	1.63525e-46	2	Fcer1g
2.32585e-50	0.373429	0.982	0.965	4.52728e-46	2	Srsf11
3.04724e-192	0.372581	0.375	0.049	5.93145e-188	2	Muc16
3.20937e-41	0.372299	0.866	0.819	6.24704e-37	2	Cebpb
1.05682e-54	0.371854	0.904	0.809	2.0571e-50	2	Tmem263
1.08516e-46	0.371515	0.77	0.604	2.11226e-42	2	Slc1a5
1.02285e-50	0.370998	0.849	0.711	1.99098e-46	2	Acly
1.35755e-49	0.370814	0.88	0.786	2.64247e-45	2	Ddah2
4.95095e-41	0.370361	0.822	0.671	9.63702e-37	2	Adam15
4.628e-36	0.370281	0.87	0.754	9.00841e-32	2	Sh3pxd2b
1.45875e-45	0.369339	0.874	0.782	2.83946e-41	2	Rgl1
9.44666e-50	0.369234	0.704	0.511	1.83879e-45	2	Fosl2
4.29678e-51	0.369075	0.942	0.882	8.36367e-47	2	9530068E07Rik
1.4214e-47	0.368986	0.827	0.682	2.76676e-43	2	C1qtnf6
3.72097e-59	0.368614	0.753	0.524	7.24287e-55	2	Fuca1
6.41751e-53	0.36809	0.98	0.954	1.24917e-48	2	Sdf4
5.32953e-158	0.367752	0.432	0.088	1.03739e-153	2	Lrrn4cl
3.40148e-49	0.367262	0.924	0.878	6.62099e-45	2	Oat
9.78879e-37	0.366267	0.921	0.884	1.90539e-32	2	Prdx4
6.00847e-42	0.366166	0.869	0.762	1.16955e-37	2	Emilin1
1.75448e-47	0.365948	0.611	0.403	3.4151e-43	2	Arsb
1.00675e-49	0.36558	0.869	0.741	1.95963e-45	2	P4ha1
5.50998e-57	0.365178	0.639	0.399	1.07252e-52	2	Gltp
8.39838e-49	0.365062	0.66	0.459	1.63475e-44	2	Tbc1d2b
2.13493e-80	0.364902	0.554	0.253	4.15564e-76	2	Pdlim2
4.02813e-42	0.364802	0.841	0.718	7.84076e-38	2	Tspo
1.89908e-47	0.364695	0.729	0.55	3.69656e-43	2	Pttg1ip
1.44088e-47	0.364672	0.873	0.773	2.80467e-43	2	Pigs
1.54477e-50	0.36457	0.913	0.848	3.00689e-46	2	Creb3
2.75299e-45	0.364512	0.961	0.941	5.3587e-41	2	Flna
1.27443e-44	0.363785	0.774	0.628	2.48067e-40	2	Ssbp4
9.57297e-28	0.363468	0.968	0.962	1.86338e-23	2	Hist1h1d
1.81307e-97	0.363358	0.333	0.083	3.52914e-93	2	Myo5b
1.43718e-51	0.36258	0.77	0.601	2.79747e-47	2	Fkbp7
3.48208e-47	0.362418	0.791	0.638	6.77787e-43	2	Plod3
4.242e-51	0.36204	0.955	0.928	8.25706e-47	2	Ctsa
3.30435e-54	0.361831	0.688	0.464	6.43192e-50	2	Stat6
3.01017e-52	0.361341	0.729	0.505	5.85929e-48	2	Lasp1
3.22182e-36	0.361261	0.953	0.935	6.27128e-32	2	Arpc3
1.13811e-45	0.360766	0.911	0.85	2.21533e-41	2	Zfp395
9.17308e-61	0.359932	0.922	0.824	1.78554e-56	2	Fibin
7.19145e-48	0.359923	0.879	0.786	1.39982e-43	2	Sidt2
6.55023e-54	0.359664	0.773	0.582	1.275e-49	2	Aldh18a1
1.3922e-45	0.358798	0.898	0.801	2.70991e-41	2	Ptpra
4.17539e-51	0.358711	0.966	0.934	8.12739e-47	2	Ssr3
9.66422e-40	0.358698	0.742	0.595	1.88114e-35	2	Flnb
1.13586e-84	0.357964	0.456	0.17	2.21096e-80	2	Susd2
1.93182e-44	0.35795	0.955	0.929	3.76029e-40	2	Ctsz
2.24394e-51	0.357719	0.966	0.939	4.36783e-47	2	Copz2
8.48495e-47	0.357697	0.793	0.631	1.6516e-42	2	Tcf7l1
1.81765e-39	0.357179	0.745	0.576	3.53805e-35	2	Srpx
5.46544e-40	0.356582	0.968	0.937	1.06385e-35	2	Wasf2
1.45806e-42	0.356523	0.691	0.524	2.83812e-38	2	Adamtsl5
1.17832e-44	0.356513	0.839	0.717	2.29361e-40	2	Arfip2
1.65018e-82	0.35649	0.491	0.202	3.21207e-78	2	Ccdc171
9.26037e-48	0.356343	0.898	0.809	1.80253e-43	2	Acbd3
5.62342e-53	0.355764	0.691	0.468	1.0946e-48	2	Atf5
1.68487e-59	0.355126	0.664	0.421	3.27959e-55	2	Glt8d2
1.40406e-42	0.354892	0.877	0.778	2.73301e-38	2	Igf2bp2
4.03612e-50	0.354349	0.824	0.672	7.8563e-46	2	Smim14
1.24444e-52	0.354096	1	0.997	2.4223e-48	2	Mest
7.48638e-46	0.353431	0.714	0.512	1.45722e-41	2	Clip3
4.11347e-50	0.35226	0.951	0.917	8.00686e-46	2	Npm1
1.80656e-48	0.351904	0.88	0.776	3.51648e-44	2	Gabbr1
3.31145e-47	0.351612	0.937	0.895	6.44574e-43	2	Tmem59
1.04657e-109	0.351537	0.482	0.158	2.03716e-105	2	Lvrn
4.98157e-46	0.350923	0.695	0.509	9.69662e-42	2	Creb5
1.28409e-91	0.350828	0.475	0.174	2.49949e-87	2	Cd55
1.12678e-41	0.350673	0.666	0.494	2.19327e-37	2	Frmd4b
1.40418e-24	0.350396	0.948	0.931	2.73323e-20	2	Hist2h2bb
5.52909e-49	0.350169	0.7	0.504	1.07624e-44	2	Numbl
2.84189e-48	0.350149	0.949	0.894	5.53174e-44	2	Atp6v0e
1.19125e-55	0.349999	0.63	0.393	2.31878e-51	2	Plekhg3
1.98925e-49	0.349974	0.989	0.975	3.87207e-45	2	Ube4b
4.93943e-55	0.349342	0.351	0.135	9.61461e-51	2	Ltbp2
8.29413e-45	0.349096	0.92	0.882	1.61445e-40	2	Agap1
3.0832e-71	0.348932	0.55	0.275	6.00146e-67	2	C77080
2.16981e-58	0.348925	0.59	0.329	4.22353e-54	2	Laptm5
1.58923e-54	0.347497	0.755	0.564	3.09345e-50	2	Gas2l1
1.94362e-35	0.347058	0.529	0.344	3.78325e-31	2	Thy1
2.5452e-77	0.346958	0.632	0.308	4.95422e-73	2	Dkk3
2.01927e-51	0.3468	0.975	0.972	3.93051e-47	2	Prrc2a
1.43886e-40	0.34658	0.89	0.847	2.80074e-36	2	Man2a1
9.07687e-46	0.346481	0.79	0.64	1.76681e-41	2	Psip1
7.9481e-48	0.346051	0.973	0.952	1.5471e-43	2	Ypel3
1.60429e-34	0.34596	0.867	0.8	3.12274e-30	2	Nfe2l2
6.65894e-42	0.345705	0.831	0.707	1.29616e-37	2	Tns3
1.68763e-47	0.345665	0.505	0.288	3.28496e-43	2	Tmem132c
7.28734e-54	0.345609	0.718	0.506	1.41848e-49	2	Gm2a
1.20442e-82	0.345602	0.824	0.562	2.3444e-78	2	Htra1
6.96108e-55	0.345347	0.788	0.617	1.35497e-50	2	Tex264
3.3136e-52	0.345318	0.725	0.529	6.44993e-48	2	Syngap1
2.34899e-37	0.344833	0.955	0.907	4.57232e-33	2	Aldh2
6.06089e-44	0.344272	0.834	0.748	1.17975e-39	2	Ergic3
1.33178e-50	0.343656	0.836	0.697	2.59232e-46	2	Ppfibp1
2.38409e-43	0.343478	0.901	0.826	4.64063e-39	2	Arfgap1
4.09321e-42	0.342365	0.735	0.573	7.96743e-38	2	Blvrb
2.67094e-38	0.342214	0.976	0.971	5.19899e-34	2	Calm1
3.59158e-43	0.342154	0.98	0.959	6.99102e-39	2	Hnrnpu
2.20383e-42	0.341807	0.779	0.633	4.28975e-38	2	Fgf2
1.212e-48	0.340484	0.972	0.949	2.35916e-44	2	Sptan1
1.29333e-44	0.34034	0.893	0.822	2.51746e-40	2	Xbp1
3.47842e-40	0.339592	0.965	0.944	6.77074e-36	2	Capn2
1.74049e-38	0.339531	0.81	0.685	3.38787e-34	2	Tmod3
1.72629e-63	0.339385	1	0.995	3.36022e-59	2	Nrep
2.02437e-38	0.339194	0.811	0.686	3.94044e-34	2	Pea15a
3.10065e-43	0.338932	0.921	0.876	6.03542e-39	2	Rnh1
2.01858e-45	0.338914	0.85	0.718	3.92917e-41	2	Sec22b
8.98422e-39	0.338901	0.753	0.625	1.74878e-34	2	Pck2
4.19116e-73	0.338651	0.542	0.258	8.1581e-69	2	Zbtb8a
9.8278e-51	0.338244	0.973	0.942	1.91298e-46	2	Sec31a
1.86711e-47	0.338183	0.753	0.586	3.63434e-43	2	Atp11a
5.65897e-38	0.337959	0.866	0.783	1.10152e-33	2	Cttn
3.63131e-41	0.337907	0.961	0.933	7.06834e-37	2	Nap1l1
6.13617e-43	0.337332	0.585	0.378	1.19441e-38	2	Mgst1
7.88247e-53	0.336931	0.498	0.256	1.53432e-48	2	Fst
5.08631e-37	0.336787	0.828	0.722	9.90051e-33	2	Tanc2
5.45004e-74	0.336581	0.465	0.19	1.06085e-69	2	Arsi
6.43462e-38	0.336549	0.984	0.973	1.2525e-33	2	Txn1
5.52816e-74	0.336415	0.56	0.269	1.07606e-69	2	Man2b2
5.88206e-43	0.336128	0.705	0.545	1.14494e-38	2	Plscr3
2.25644e-31	0.335835	0.85	0.799	4.39215e-27	2	Lhfpl2
6.73789e-54	0.335513	0.48	0.255	1.31153e-49	2	Pard6b
8.53326e-44	0.335421	0.654	0.468	1.661e-39	2	Trip6
7.22092e-60	0.334511	0.598	0.338	1.40555e-55	2	Cpt1c
5.37401e-50	0.334137	0.614	0.39	1.04605e-45	2	Cacnb3
4.41081e-56	0.333649	0.53	0.284	8.58564e-52	2	Sh3bp1
3.9353e-39	0.333542	0.801	0.689	7.66005e-35	2	Abi1
1.38626e-49	0.333155	0.471	0.24	2.69836e-45	2	Cd68
6.97177e-45	0.332615	0.952	0.922	1.35706e-40	2	Lama4
1.11295e-30	0.332331	0.842	0.776	2.16635e-26	2	Trio
3.31713e-45	0.332112	0.726	0.558	6.45679e-41	2	Tmem43
6.23051e-43	0.331979	0.781	0.648	1.21277e-38	2	Fkbp9
8.19317e-46	0.331521	0.918	0.85	1.5948e-41	2	Il11ra1
6.93832e-33	0.331025	0.898	0.867	1.35054e-28	2	Sh3bgrl
1.71242e-41	0.331007	0.732	0.582	3.33323e-37	2	Pafah1b3
6.25621e-38	0.33068	0.804	0.689	1.21777e-33	2	Esyt2
1.94421e-40	0.330598	0.621	0.423	3.78441e-36	2	Tnfaip8
3.84244e-46	0.32977	0.602	0.39	7.4793e-42	2	Kiz
9.92722e-39	0.329509	0.886	0.815	1.93233e-34	2	Bex3
3.08682e-43	0.329442	0.898	0.804	6.00849e-39	2	Pofut2
3.40479e-38	0.329346	0.937	0.912	6.62742e-34	2	S100a16
3.79746e-40	0.328805	0.918	0.861	7.39176e-36	2	Surf4
3.50606e-41	0.328579	0.853	0.762	6.82455e-37	2	Slc39a7
5.85712e-38	0.328221	0.719	0.58	1.14009e-33	2	Isoc1
4.25841e-29	0.327729	0.788	0.652	8.289e-25	2	Ccn2
9.59874e-11	0.32771	0.247	0.158	1.86839e-06	2	Tnn
4.67721e-44	0.3276	0.931	0.865	9.10419e-40	2	Itm2c
6.64318e-34	0.326606	0.879	0.826	1.29309e-29	2	Mbtps1
1.23062e-43	0.326093	0.883	0.8	2.3954e-39	2	Rassf8
2.26785e-42	0.325957	0.776	0.626	4.41436e-38	2	Edem1
1.37174e-38	0.325858	0.836	0.711	2.6701e-34	2	Oaf
3.98143e-50	0.325015	0.704	0.493	7.74986e-46	2	Os9
2.28431e-38	0.324901	0.935	0.877	4.44641e-34	2	Lrp6
5.76809e-33	0.324474	0.965	0.956	1.12276e-28	2	Zim1
8.18758e-38	0.324191	0.863	0.764	1.59371e-33	2	Map4k4
6.99265e-42	0.324009	0.733	0.553	1.36112e-37	2	Adamtsl3
2.24213e-156	0.323882	0.41	0.079	4.3643e-152	2	Kcnd3
1.8397e-58	0.323851	0.307	0.104	3.58098e-54	2	Plac8
2.09484e-37	0.323827	0.767	0.66	4.07761e-33	2	Nectin2
5.48663e-49	0.323815	0.977	0.971	1.06797e-44	2	Lamb1
4.33032e-46	0.32267	0.997	0.994	8.42896e-42	2	Pabpc1
6.24818e-60	0.322307	0.999	0.994	1.21621e-55	2	Capns1
8.96719e-48	0.321546	0.989	0.98	1.74546e-43	2	Lamc1
1.25278e-40	0.321525	0.759	0.594	2.43854e-36	2	Vkorc1
1.7476e-35	0.321513	0.835	0.735	3.40171e-31	2	Sdc2
4.60735e-39	0.321503	0.963	0.928	8.96821e-35	2	Yy1
2.31481e-40	0.321361	0.822	0.688	4.50577e-36	2	Retreg2
3.58458e-33	0.321172	0.746	0.64	6.97738e-29	2	Bmf
1.69938e-43	0.320994	0.955	0.921	3.30784e-39	2	Selenof
8.88682e-46	0.320053	0.687	0.449	1.72982e-41	2	Nfatc4
1.19058e-39	0.319023	0.858	0.725	2.31746e-35	2	Pcgf2
1.26551e-32	0.319003	0.922	0.909	2.46331e-28	2	Anapc11
2.74938e-38	0.318842	0.977	0.956	5.35167e-34	2	Prrc2c
3.30056e-31	0.318495	0.767	0.652	6.42453e-27	2	Glipr2
1.08346e-37	0.317174	0.898	0.802	2.10896e-33	2	Ap3b1
9.62975e-46	0.316694	0.733	0.551	1.87443e-41	2	Ehbp1
3.68799e-38	0.316004	0.848	0.749	7.17868e-34	2	Soga1
2.27491e-38	0.315824	0.939	0.887	4.42811e-34	2	Fbxw8
2.37411e-43	0.315807	0.98	0.973	4.6212e-39	2	Copa
8.82586e-38	0.3157	0.855	0.764	1.71795e-33	2	Usp48
1.88519e-35	0.315013	0.848	0.756	3.66953e-31	2	Iqgap1
3.54938e-46	0.314806	0.57	0.367	6.90887e-42	2	Slc44a1
4.74545e-39	0.314663	0.777	0.641	9.23702e-35	2	Mcfd2
2.06783e-30	0.314576	0.986	0.973	4.02502e-26	2	Anp32a
2.69899e-24	0.314505	0.619	0.49	5.25358e-20	2	Col27a1
5.41219e-36	0.313863	0.683	0.517	1.05348e-31	2	Rai14
5.66706e-43	0.313492	0.598	0.387	1.10309e-38	2	Cygb
4.92139e-39	0.31345	0.695	0.546	9.57949e-35	2	Fam102b
1.9865e-40	0.313443	0.626	0.428	3.86673e-36	2	Sfxn1
2.00446e-24	0.313271	0.788	0.713	3.90169e-20	2	Arhgap29
7.44935e-35	0.313106	0.738	0.603	1.45002e-30	2	Tmem176b
1.75222e-33	0.313098	0.934	0.897	3.41069e-29	2	Lman1
4.86839e-74	0.312657	0.368	0.125	9.47631e-70	2	Prr15
7.25475e-41	0.312529	0.983	0.965	1.41214e-36	2	Ddx17
6.41238e-31	0.312165	0.669	0.518	1.24817e-26	2	Cd9
2.462e-37	0.312001	0.795	0.67	4.79228e-33	2	Snx29
1.51096e-31	0.311954	0.814	0.702	2.94109e-27	2	H1fx
5.39701e-42	0.311739	0.339	0.151	1.05053e-37	2	Col8a1
2.31488e-32	0.311683	0.633	0.47	4.50592e-28	2	Ebf2
5.7476e-42	0.311642	0.962	0.954	1.11877e-37	2	Rhoa
3.45585e-31	0.311099	0.999	0.993	6.72681e-27	2	Lmna
3.06226e-54	0.311036	0.396	0.166	5.96068e-50	2	Spon2
6.63476e-36	0.310936	0.759	0.615	1.29146e-31	2	Ehd1
1.05115e-32	0.310901	0.942	0.91	2.04607e-28	2	Csrp1
2.29699e-34	0.309965	0.711	0.594	4.47109e-30	2	Alad
4.39887e-37	0.309911	0.9	0.852	8.56239e-33	2	Snx1
4.47638e-42	0.309721	0.621	0.418	8.71328e-38	2	Eif2ak3
1.164e-42	0.309703	0.654	0.46	2.26574e-38	2	Mdfic
8.49698e-40	0.309323	0.944	0.914	1.65394e-35	2	Tmpo
1.10408e-38	0.309116	0.999	0.989	2.14909e-34	2	Tsc22d1
3.67694e-110	0.308365	0.348	0.079	7.15716e-106	2	Slc7a10
1.60146e-36	0.307903	0.793	0.66	3.11724e-32	2	Gnai3
3.15034e-35	0.30786	0.824	0.718	6.13213e-31	2	Cic
5.68291e-35	0.307749	0.78	0.637	1.10618e-30	2	Samd4b
4.6245e-38	0.307608	0.776	0.653	9.0016e-34	2	Map3k1
1.01362e-88	0.307601	0.389	0.121	1.97302e-84	2	Mmp19
1.40784e-78	0.306883	0.426	0.154	2.74035e-74	2	Itgb3
2.43834e-78	0.306772	0.417	0.15	4.74623e-74	2	Eno2
3.17857e-27	0.306631	0.928	0.909	6.18709e-23	2	Jun
6.90848e-38	0.306614	0.983	0.972	1.34473e-33	2	Sfpq
4.40725e-44	0.306412	0.621	0.411	8.57871e-40	2	Zfp503
9.21939e-37	0.306396	0.858	0.775	1.79455e-32	2	Ccnl1
4.47824e-40	0.306178	0.865	0.778	8.71689e-36	2	Gga2
5.60868e-37	0.305995	0.828	0.718	1.09173e-32	2	Dstn
1.26684e-86	0.305985	0.25	0.049	2.4659e-82	2	C4b
1.25614e-32	0.305802	0.815	0.723	2.44507e-28	2	Lix1l
3.98452e-36	0.305711	0.764	0.614	7.75586e-32	2	Agrn
1.02925e-31	0.305492	0.537	0.362	2.00343e-27	2	Samd14
9.11096e-32	0.304922	0.75	0.644	1.77345e-27	2	Frmd6
4.01616e-34	0.304797	0.907	0.846	7.81745e-30	2	Lzts2
2.40485e-34	0.304627	0.717	0.576	4.68104e-30	2	Dap
5.61327e-28	0.304358	0.85	0.795	1.09262e-23	2	Ywhaq
3.70355e-37	0.30405	0.773	0.642	7.20896e-33	2	Arf3
2.17022e-156	0.303453	0.35	0.054	4.22433e-152	2	Galnt6
5.99058e-43	0.303417	0.499	0.282	1.16607e-38	2	Fcgr3
1.34683e-39	0.303142	0.556	0.366	2.62161e-35	2	Stxbp6
2.47094e-31	0.302975	0.776	0.674	4.80969e-27	2	Gusb
1.87662e-22	0.302917	0.733	0.669	3.65285e-18	2	Mcm6
5.4974e-33	0.302008	0.678	0.53	1.07007e-28	2	Serpinb6a
5.01989e-68	0.301643	0.508	0.242	9.77121e-64	2	Arsa
5.26789e-38	0.301622	0.917	0.869	1.02539e-33	2	Glg1
7.84822e-36	0.301442	0.718	0.56	1.52766e-31	2	Csad
8.01823e-48	0.301405	0.575	0.359	1.56075e-43	2	Rap2b
1.40743e-49	0.300536	0.605	0.382	2.73956e-45	2	Arpin
2.74464e-29	0.3005	0.79	0.697	5.34244e-25	2	Crim1
1.30248e-33	0.299953	0.76	0.623	2.53529e-29	2	Slc22a17
5.40698e-34	0.299915	0.924	0.883	1.05247e-29	2	Snd1
2.47785e-43	0.299612	0.867	0.761	4.82313e-39	2	Zfyve21
8.99994e-50	0.299501	0.993	0.992	1.75184e-45	2	Akr1a1
1.74701e-33	0.299369	0.801	0.697	3.40055e-29	2	Mob1a
1.13225e-37	0.299326	0.894	0.808	2.20393e-33	2	Nsd3
7.40116e-28	0.299141	0.821	0.741	1.44064e-23	2	Dock1
1.26429e-32	0.298955	0.945	0.921	2.46093e-28	2	Gaa
3.8301e-36	0.29886	0.654	0.489	7.45529e-32	2	Gpr153
1.6663e-38	0.298588	0.64	0.471	3.24346e-34	2	Igsf8
6.60334e-36	0.298385	0.704	0.554	1.28534e-31	2	Ifnar2
3.56589e-45	0.298342	0.654	0.442	6.94101e-41	2	Fads1
5.02895e-41	0.298083	0.973	0.949	9.78884e-37	2	Erp29
3.28594e-23	0.297925	0.693	0.569	6.39608e-19	2	Tgfb1
9.12309e-33	0.297187	0.8	0.705	1.77581e-28	2	Tns2
1.60535e-29	0.296988	0.608	0.451	3.12482e-25	2	Rnf213
7.61194e-35	0.296148	0.8	0.674	1.48166e-30	2	Lima1
4.23959e-33	0.296026	0.91	0.874	8.25236e-29	2	Add1
2.51045e-38	0.295975	0.752	0.586	4.88659e-34	2	Glmp
8.69983e-40	0.295766	0.683	0.495	1.69342e-35	2	Atp8b2
6.96556e-38	0.295613	0.709	0.537	1.35585e-33	2	Qsox1
1.21377e-142	0.295181	0.326	0.051	2.36259e-138	2	Upk1b
7.5648e-37	0.295083	0.647	0.469	1.47249e-32	2	Hexb
1.05037e-36	0.29508	0.825	0.686	2.04454e-32	2	Zfp704
1.3971e-36	0.294729	0.856	0.787	2.71945e-32	2	Nr1h2
3.12365e-34	0.29454	0.908	0.855	6.08018e-30	2	Tram1
7.50273e-26	0.294161	0.841	0.782	1.46041e-21	2	Svep1
4.72234e-51	0.294068	0.489	0.252	9.19204e-47	2	Zfpm2
1.95003e-46	0.294029	0.578	0.362	3.79572e-42	2	Socs3
2.32531e-37	0.293627	0.605	0.419	4.52622e-33	2	Eml3
8.04893e-35	0.293545	0.56	0.363	1.56672e-30	2	Tmem200b
5.71668e-48	0.293276	0.532	0.309	1.11275e-43	2	Ube2l6
3.93496e-66	0.293221	0.36	0.129	7.6594e-62	2	Pappa
3.88329e-40	0.292948	0.817	0.673	7.55883e-36	2	Atn1
1.14178e-34	0.292929	0.788	0.672	2.22248e-30	2	Klf13
7.40119e-30	0.292905	0.721	0.596	1.44064e-25	2	Fzd4
3.37445e-39	0.292472	0.551	0.354	6.56836e-35	2	Adamts15
8.72673e-40	0.291818	0.7	0.533	1.69866e-35	2	Cdc42ep5
6.73955e-36	0.29158	0.956	0.947	1.31185e-31	2	Ubap2l
1.46297e-48	0.291551	0.994	0.986	2.84767e-44	2	Nisch
2.39054e-33	0.291513	0.795	0.666	4.65319e-29	2	Lrrc59
3.07669e-28	0.291497	0.757	0.671	5.98877e-24	2	Tcn2
1.57665e-09	0.291203	0.925	0.938	3.06896e-05	2	Tnc
8.15743e-25	0.290721	0.709	0.601	1.58784e-20	2	Mcm3
7.35378e-37	0.29063	0.85	0.747	1.43141e-32	2	Mgat1
2.07108e-33	0.29022	0.865	0.806	4.03136e-29	2	Col4a3bp
1.15658e-38	0.290148	0.639	0.447	2.25128e-34	2	Tmem63a
5.05125e-33	0.289712	0.676	0.525	9.83226e-29	2	Rnf130
1.68073e-80	0.289315	0.386	0.128	3.27154e-76	2	Ifi27l2a
1.14134e-29	0.289081	0.797	0.692	2.22162e-25	2	Dennd2a
3.64784e-31	0.288615	0.795	0.686	7.10053e-27	2	Arhgap21
5.06662e-47	0.288504	0.994	0.988	9.86218e-43	2	Eif4b
4.00381e-90	0.288433	0.313	0.077	7.79341e-86	2	Sned1
1.94547e-32	0.288323	0.752	0.625	3.78685e-28	2	Prkcd
2.17119e-36	0.288104	0.732	0.575	4.22622e-32	2	Hnrnpf
1.42267e-28	0.288098	0.856	0.783	2.76922e-24	2	Cdk4
6.49051e-43	0.287716	0.612	0.4	1.26338e-38	2	Tro
3.74288e-29	0.287673	0.516	0.354	7.28552e-25	2	Tspan5
9.98303e-36	0.286923	0.841	0.757	1.9432e-31	2	Meis2
1.4205e-31	0.286779	0.886	0.833	2.765e-27	2	Ehmt2
1.64417e-31	0.286712	0.748	0.64	3.20039e-27	2	Snx18
1.87801e-35	0.286033	0.656	0.484	3.65554e-31	2	Tle3
1.0942e-38	0.285806	0.481	0.283	2.12986e-34	2	Csrp2
1.83984e-30	0.285581	0.867	0.822	3.58126e-26	2	Arhgef40
2.43187e-36	0.285545	0.986	0.981	4.73363e-32	2	Eid1
9.96892e-35	0.285432	0.705	0.535	1.94045e-30	2	Papss1
2.76884e-45	0.284978	0.599	0.382	5.38955e-41	2	Aacs
2.75936e-33	0.284836	0.766	0.629	5.3711e-29	2	Chpf2
5.76076e-36	0.284807	0.732	0.574	1.12133e-31	2	Tbl1x
1.62109e-47	0.284784	0.845	0.682	3.15546e-43	2	Ctsk
1.85265e-32	0.284476	0.962	0.928	3.60619e-28	2	Zcchc24
7.49107e-37	0.284454	0.64	0.449	1.45814e-32	2	Adamtsl4
1.24414e-37	0.28436	0.622	0.432	2.42172e-33	2	Nlgn2
2.76597e-84	0.283666	0.341	0.095	5.38396e-80	2	Rbp4
1.93529e-32	0.283594	0.694	0.519	3.76705e-28	2	Fam129b
2.18072e-28	0.283407	0.906	0.872	4.24477e-24	2	Copb1
7.12387e-40	0.283249	0.512	0.301	1.38666e-35	2	Ctsc
9.07618e-31	0.283244	0.69	0.554	1.76668e-26	2	Pkdcc
1.46093e-29	0.283068	0.801	0.722	2.84369e-25	2	Tmem50a
4.49505e-28	0.282913	0.731	0.616	8.74961e-24	2	Coro1c
3.77054e-29	0.282893	0.914	0.865	7.33936e-25	2	Myh9
4.61092e-70	0.282825	0.422	0.16	8.97515e-66	2	Ak5
4.43941e-30	0.282812	0.79	0.689	8.6413e-26	2	Cabin1
2.36249e-26	0.282632	0.721	0.606	4.59859e-22	2	Ostf1
4.47709e-28	0.282569	1	0.998	8.71466e-24	2	Cdkn1c
5.22255e-30	0.282535	0.824	0.759	1.01657e-25	2	Csk
6.69684e-35	0.28243	0.652	0.482	1.30354e-30	2	Klf14
3.57245e-36	0.282383	0.979	0.975	6.95377e-32	2	Eif4h
1.06483e-73	0.282136	0.347	0.108	2.07269e-69	2	Ndnf
7.28582e-27	0.281681	0.7	0.562	1.41818e-22	2	Hexa
3.37911e-30	0.281659	0.983	0.981	6.57745e-26	2	Tuba1a
6.67847e-30	0.281483	0.839	0.751	1.29996e-25	2	Dnajc3
4.27167e-34	0.280968	0.622	0.429	8.31481e-30	2	Hpcal1
1.41155e-28	0.280588	0.986	0.976	2.74757e-24	2	Hspg2
3.7783e-39	0.280578	0.458	0.254	7.35447e-35	2	Ctss
1.54662e-124	0.28056	0.346	0.069	3.0105e-120	2	Tmem108
1.23951e-47	0.280366	0.64	0.418	2.4127e-43	2	Piezo2
9.36323e-34	0.280204	0.832	0.723	1.82255e-29	2	Slc4a2
3.14591e-46	0.280202	0.581	0.355	6.12352e-42	2	Olfml1
4.83557e-41	0.280194	0.669	0.468	9.41244e-37	2	Mogs
2.74456e-32	0.279978	0.951	0.951	5.34228e-28	2	Kpnb1
2.48748e-34	0.279946	0.966	0.949	4.84188e-30	2	Tln1
4.38155e-30	0.279616	0.852	0.788	8.52868e-26	2	Sgce
5.19612e-28	0.279603	0.585	0.436	1.01142e-23	2	Fam117a
2.77794e-17	0.279418	0.962	0.954	5.40726e-13	2	Hist1h2bb
6.18253e-30	0.279394	0.89	0.824	1.20343e-25	2	Srsf9
8.35579e-32	0.279373	0.573	0.396	1.62646e-27	2	Ddr2
1.57065e-46	0.279329	0.364	0.16	3.05726e-42	2	Matn4
6.00795e-48	0.279197	0.587	0.356	1.16945e-43	2	Fads2
4.5189e-34	0.27903	0.977	0.964	8.79604e-30	2	Ndn
8.39278e-28	0.279017	0.897	0.875	1.63365e-23	2	Pdxdc1
1.23058e-33	0.278968	0.56	0.378	2.39533e-29	2	Il3ra
1.337e-30	0.278957	0.889	0.84	2.60247e-26	2	Fam168b
5.30437e-33	0.278808	0.824	0.719	1.0325e-28	2	Sp1
4.76461e-33	0.278745	0.549	0.368	9.27431e-29	2	Mov10
4.73647e-16	0.278669	0.791	0.739	9.21953e-12	2	Gpx3
3.27822e-62	0.278653	0.433	0.184	6.38106e-58	2	Itga3
4.05019e-30	0.278631	0.773	0.671	7.88369e-26	2	Dock7
4.42281e-27	0.278622	0.832	0.756	8.609e-23	2	Cd82
3.86139e-27	0.278554	0.97	0.962	7.5162e-23	2	Pxdn
1.76351e-37	0.278476	0.678	0.514	3.43267e-33	2	Agtrap
2.45184e-32	0.278445	0.934	0.891	4.77251e-28	2	Tsen34
2.16574e-32	0.278406	0.865	0.794	4.21561e-28	2	Plod1
3.4235e-36	0.278199	0.643	0.455	6.66385e-32	2	Nucb2
3.69057e-33	0.278099	0.849	0.775	7.1837e-29	2	Piezo1
1.08518e-29	0.277992	0.735	0.616	2.11231e-25	2	Pdlim4
3.70412e-21	0.277713	0.829	0.77	7.21007e-17	2	Pik3r1
3.8282e-33	0.277686	0.711	0.563	7.45159e-29	2	Eif1a
1.55935e-39	0.277368	0.601	0.404	3.03528e-35	2	Slc12a4
1.58734e-12	0.277089	0.931	0.93	3.08975e-08	2	Hist1h2bj
2.99599e-24	0.276974	0.829	0.789	5.8317e-20	2	Gls
9.61114e-34	0.27692	0.611	0.436	1.87081e-29	2	Erg28
1.27428e-40	0.276718	0.701	0.506	2.48039e-36	2	Slc50a1
8.25286e-31	0.276648	0.7	0.539	1.60642e-26	2	Ttyh3
8.71414e-27	0.276285	0.681	0.546	1.69621e-22	2	Cep250
4.20921e-31	0.275974	0.779	0.664	8.19323e-27	2	Afap1
1.12869e-28	0.275969	0.939	0.913	2.19699e-24	2	Prnp
3.2178e-40	0.275528	0.724	0.567	6.26344e-36	2	Smarcd2
1.23961e-31	0.275375	0.684	0.532	2.41291e-27	2	Acap2
8.81744e-25	0.275362	0.759	0.683	1.71631e-20	2	F11r
1.35515e-32	0.27504	0.599	0.423	2.6378e-28	2	Entpd2
6.79995e-26	0.274914	0.859	0.796	1.32361e-21	2	Mydgf
1.3399e-28	0.274768	0.962	0.946	2.60811e-24	2	Rbm39
1.66953e-52	0.274594	0.478	0.239	3.24973e-48	2	Casp12
1.10477e-33	0.274239	0.711	0.566	2.15043e-29	2	Atl3
1.15407e-45	0.274019	0.513	0.288	2.2464e-41	2	Ahr
8.12603e-28	0.273885	0.906	0.866	1.58173e-23	2	Arpc4
8.80091e-63	0.273503	0.437	0.188	1.7131e-58	2	Bicdl1
1.40353e-30	0.273445	0.57	0.403	2.73197e-26	2	Tmod2
1.16561e-35	0.272888	0.625	0.446	2.26885e-31	2	Cdk6
2.38787e-29	0.272804	0.798	0.706	4.64799e-25	2	Osbpl5
3.47819e-31	0.272612	0.824	0.733	6.77029e-27	2	Ap3d1
5.64174e-30	0.272553	0.602	0.44	1.09816e-25	2	Dcbld2
2.68904e-13	0.272203	0.953	0.954	5.23421e-09	2	Hist1h3c
4.14371e-58	0.272188	0.485	0.231	8.06573e-54	2	C1qtnf1
3.80166e-30	0.272179	0.963	0.942	7.39994e-26	2	Irf2bp2
8.45034e-28	0.272017	0.673	0.544	1.64486e-23	2	Mapk3
2.18851e-27	0.271951	0.89	0.843	4.25993e-23	2	Srgap2
2.18774e-28	0.271887	0.827	0.768	4.25844e-24	2	Wsb1
3.70373e-27	0.271805	0.931	0.911	7.20931e-23	2	Mtpn
6.15892e-29	0.271785	0.693	0.557	1.19883e-24	2	Slc3a2
5.75965e-42	0.271517	1	0.998	1.12112e-37	2	Itm2a
7.74657e-28	0.271367	0.753	0.637	1.50787e-23	2	Deaf1
5.35354e-31	0.271126	0.764	0.643	1.04207e-26	2	Plp2
5.33103e-41	0.271076	0.992	0.98	1.03768e-36	2	Scd2
1.26922e-16	0.27102	0.853	0.821	2.47054e-12	2	Hist1h1a
2.18356e-22	0.2708	0.944	0.947	4.2503e-18	2	Col15a1
3.96175e-31	0.270306	0.787	0.672	7.71154e-27	2	Sipa1
1.27652e-31	0.270119	0.57	0.398	2.48474e-27	2	Pml
4.43983e-25	0.269954	0.917	0.873	8.64213e-21	2	Srrt
3.16014e-46	0.269927	0.511	0.294	6.15121e-42	2	Renbp
5.3637e-28	0.269638	0.77	0.689	1.04404e-23	2	Cmtm7
2.06433e-35	0.269574	0.989	0.973	4.01822e-31	2	Chmp4b
2.17836e-26	0.268781	0.8	0.714	4.24017e-22	2	Srsf2
1.08391e-17	0.268684	0.632	0.548	2.10984e-13	2	Nrp2
3.18872e-29	0.268547	0.956	0.958	6.20685e-25	2	Anapc5
2.91715e-34	0.26826	0.951	0.92	5.67823e-30	2	Bclaf1
9.38984e-39	0.268155	0.577	0.378	1.82773e-34	2	S1pr2
4.52704e-37	0.268024	0.475	0.274	8.81188e-33	2	6330403K07Rik
3.24783e-22	0.268007	0.855	0.801	6.32191e-18	2	Dtymk
3.48271e-32	0.267605	0.897	0.814	6.7791e-28	2	Atp6v0d1
6.50876e-68	0.267526	1	0.998	1.26693e-63	2	Rack1
1.05636e-56	0.267395	0.468	0.219	2.05621e-52	2	Nnat
2.22043e-29	0.267318	0.742	0.619	4.32206e-25	2	Tmem9
1.73127e-24	0.267106	0.664	0.548	3.36993e-20	2	Dpep1
2.9846e-25	0.266812	0.929	0.899	5.80953e-21	2	Mbd2
1.71724e-18	0.266727	0.949	0.935	3.3426e-14	2	Aplp2
1.36527e-28	0.26667	0.811	0.715	2.6575e-24	2	Lhfp
9.68274e-26	0.26634	0.963	0.953	1.88475e-21	2	Sqstm1
1.31363e-40	0.266293	0.557	0.35	2.55698e-36	2	Baiap2
5.79871e-34	0.26622	0.707	0.539	1.12872e-29	2	Kirrel
6.3111e-67	0.266219	0.309	0.094	1.22846e-62	2	Ccl9
1.45002e-32	0.266186	0.883	0.805	2.82247e-28	2	Sec16a
6.57259e-27	0.266119	0.944	0.922	1.27935e-22	2	BC005537
9.35068e-18	0.26598	0.86	0.813	1.82011e-13	2	Zeb2
1.59618e-41	0.265502	0.262	0.098	3.10697e-37	2	Hdc
1.13705e-29	0.265488	0.604	0.453	2.21327e-25	2	Plxna4
6.65189e-28	0.26523	0.759	0.645	1.29479e-23	2	Htra2
1.21995e-42	0.265173	0.536	0.322	2.37463e-38	2	Shisa5
2.76767e-28	0.265157	0.707	0.585	5.38728e-24	2	Nab2
4.97334e-27	0.265154	0.59	0.448	9.68061e-23	2	Sgpl1
1.3268e-29	0.265123	0.845	0.735	2.58262e-25	2	Anxa7
5.78281e-23	0.264857	0.866	0.853	1.12562e-18	2	Fabp5
9.62872e-29	0.264212	0.767	0.672	1.87423e-24	2	Arid4b
2.9404e-38	0.264146	0.48	0.278	5.7235e-34	2	Gm1673
2.84483e-20	0.264046	0.673	0.584	5.53747e-16	2	Cramp1l
2.1006e-35	0.263844	0.992	0.988	4.08883e-31	2	Pfn1
1.22727e-48	0.263839	0.439	0.22	2.38888e-44	2	Psd
3.5321e-30	0.263659	0.755	0.636	6.87524e-26	2	Tmem214
8.61962e-26	0.263644	0.848	0.769	1.67781e-21	2	Rab31
4.45281e-147	0.263491	0.305	0.041	8.66739e-143	2	Xdh
4.54242e-43	0.263481	0.47	0.258	8.84182e-39	2	Slc4a4
1.35232e-25	0.263354	0.791	0.717	2.6323e-21	2	Emc10
1.07587e-24	0.263098	0.828	0.767	2.09418e-20	2	Poldip3
1.14268e-29	0.263001	0.674	0.518	2.22422e-25	2	Hdgfl3
1.00621e-29	0.262938	0.767	0.638	1.95859e-25	2	Idh1
8.47633e-35	0.262933	0.583	0.402	1.64992e-30	2	Ctdspl
1.04101e-25	0.262766	0.939	0.931	2.02632e-21	2	Krtcap2
7.25935e-96	0.262581	0.419	0.127	1.41303e-91	2	Fah
7.1024e-30	0.262386	0.953	0.937	1.38248e-25	2	Sf1
2.06307e-23	0.262367	0.907	0.872	4.01577e-19	2	Crebzf
2.23253e-26	0.262285	0.869	0.837	4.34562e-22	2	H2afy
1.11405e-30	0.262175	0.958	0.936	2.1685e-26	2	Atxn2l
1.39297e-24	0.262007	0.925	0.899	2.71141e-20	2	Numa1
1.89879e-146	0.261994	0.295	0.038	3.696e-142	2	Gjb5
4.56949e-31	0.261968	0.622	0.458	8.89452e-27	2	Gatd1
1.07642e-22	0.26173	0.767	0.692	2.09525e-18	2	Zfp362
4.32953e-22	0.261709	0.715	0.642	8.42744e-18	2	Pdcd4
1.46053e-24	0.261677	0.77	0.695	2.84293e-20	2	Tbc1d9b
3.7938e-33	0.261487	0.501	0.312	7.38464e-29	2	Ptpn18
4.28274e-26	0.261467	0.81	0.707	8.33636e-22	2	Mif4gd
5.14847e-30	0.261208	0.777	0.66	1.00215e-25	2	Ggcx
2.84662e-25	0.260735	0.869	0.808	5.54095e-21	2	Tax1bp1
6.18247e-47	0.260722	0.481	0.257	1.20342e-42	2	Pygl
1.30893e-33	0.260598	0.642	0.457	2.54783e-29	2	Pkd2
1.15189e-31	0.260551	0.556	0.388	2.24216e-27	2	Ror1
1.22511e-24	0.2603	0.647	0.522	2.38467e-20	2	Tmem176a
4.17611e-28	0.260248	0.848	0.794	8.1288e-24	2	Ncstn
8.58283e-28	0.260132	0.866	0.775	1.67065e-23	2	Rhbdf1
7.04025e-32	0.259952	0.566	0.384	1.37038e-27	2	Trp53i13
6.28073e-27	0.259822	0.743	0.666	1.22254e-22	2	Rbm28
2.95779e-20	0.259721	0.75	0.656	5.75733e-16	2	Hist2h2ac
1.07447e-23	0.259638	0.721	0.641	2.09146e-19	2	Elovl1
3.50336e-55	0.259625	0.434	0.201	6.8193e-51	2	Col4a5
5.30005e-63	0.259521	0.403	0.159	1.03166e-58	2	Tent5c
9.29738e-26	0.259497	0.733	0.624	1.80973e-21	2	Mpp1
5.45484e-29	0.259349	0.653	0.494	1.06178e-24	2	Dlg5
6.51279e-28	0.259146	0.904	0.856	1.26772e-23	2	Bri3
1.68128e-26	0.258932	0.63	0.495	3.2726e-22	2	Dpy19l1
9.6939e-26	0.258798	0.839	0.791	1.88692e-21	2	Hnrnpul2
1.45214e-23	0.258745	0.801	0.741	2.8266e-19	2	Ankrd13a
2.85922e-27	0.258569	0.705	0.602	5.56547e-23	2	Lgals8
4.34391e-27	0.258355	0.944	0.912	8.45543e-23	2	Cdc16
1.00232e-23	0.258238	0.849	0.779	1.95102e-19	2	Mta2
2.24471e-31	0.257947	0.932	0.886	4.36933e-27	2	Cpsf6
2.08618e-31	0.257808	0.777	0.674	4.06074e-27	2	Dpm3
6.4176e-26	0.257673	0.812	0.719	1.24919e-21	2	Ap1m1
1.41621e-26	0.257377	0.691	0.55	2.75665e-22	2	Aldh7a1
2.38183e-43	0.257337	0.386	0.184	4.63622e-39	2	C3ar1
6.79452e-32	0.257236	0.608	0.439	1.32255e-27	2	B3galnt1
5.59734e-28	0.257132	0.629	0.473	1.08952e-23	2	Ampd2
4.62128e-30	0.257126	0.475	0.3	8.99532e-26	2	Trabd2b
2.88109e-11	0.256795	0.755	0.715	5.60805e-07	2	Tmem100
2.1043e-26	0.256634	0.795	0.72	4.09601e-22	2	Rab8a
4.01407e-29	0.256511	0.869	0.811	7.81338e-25	2	Arpc1a
3.66337e-24	0.256454	0.666	0.541	7.13076e-20	2	Zfhx4
3.05546e-24	0.256212	0.67	0.556	5.94746e-20	2	Spsb1
2.45013e-25	0.2562	0.836	0.789	4.76919e-21	2	Mn1
9.66296e-25	0.256098	0.697	0.572	1.88089e-20	2	Notch2
5.8436e-42	0.256	0.468	0.262	1.13746e-37	2	Irf1
5.35659e-25	0.255926	0.54	0.383	1.04266e-20	2	Fxyd5
9.33647e-23	0.255729	0.709	0.628	1.81734e-18	2	Kat6b
1.76352e-26	0.255626	0.856	0.776	3.43269e-22	2	Anapc1
1.12467e-21	0.254978	0.975	0.957	2.18916e-17	2	Ehd2
6.13296e-23	0.254638	0.849	0.815	1.19378e-18	2	Ccnl2
2.90427e-40	0.254176	0.488	0.275	5.65315e-36	2	Slit2
1.85375e-27	0.254096	0.546	0.394	3.60833e-23	2	Cndp2
2.17535e-24	0.253659	0.643	0.52	4.23431e-20	2	Lysmd2
2.54029e-25	0.253608	0.769	0.675	4.94467e-21	2	Plod2
1.23855e-31	0.253556	0.705	0.556	2.41085e-27	2	C1qtnf2
3.81115e-23	0.253437	0.625	0.489	7.4184e-19	2	Auts2
1.02054e-16	0.253287	0.7	0.631	1.98648e-12	2	Chd3
2.12043e-24	0.253225	0.752	0.659	4.12742e-20	2	Cyfip1
4.70286e-27	0.25313	0.533	0.376	9.15412e-23	2	Irf9
2.96556e-22	0.252806	0.962	0.945	5.77247e-18	2	Txnip
3.85828e-27	0.252676	0.825	0.75	7.51015e-23	2	Dazap2
3.11115e-26	0.252584	0.733	0.624	6.05585e-22	2	Wwc2
5.62388e-40	0.252301	0.42	0.221	1.09469e-35	2	Ncf1
2.73562e-29	0.252263	0.623	0.469	5.32488e-25	2	Tnrc18
1.33998e-28	0.252256	0.896	0.81	2.60828e-24	2	Crk
6.02997e-25	0.252213	0.691	0.553	1.17373e-20	2	Pip5k1c
5.62039e-29	0.252207	0.955	0.944	1.09401e-24	2	Ddx5
4.64025e-31	0.252159	0.984	0.988	9.03225e-27	2	Gas6
1.72418e-124	0.252127	0.292	0.046	3.35612e-120	2	Rhpn2
9.4851e-40	0.251724	0.399	0.199	1.84628e-35	2	Tyrobp
1.50556e-28	0.251634	0.992	0.986	2.93057e-24	2	Cltc
4.58294e-24	0.251586	0.9	0.882	8.92069e-20	2	B4galt1
4.80429e-27	0.251562	0.794	0.696	9.35156e-23	2	Ext2
2.10419e-23	0.251549	0.876	0.826	4.09581e-19	2	Yipf3
4.95019e-16	0.251043	0.669	0.593	9.63555e-12	2	Ece1
1.26152e-42	0.251026	0.433	0.224	2.45555e-38	2	Pld4
4.4257e-39	0.250739	0.559	0.35	8.61462e-35	2	Pygb
1.57917e-20	0.250672	0.752	0.679	3.07385e-16	2	Nptn
1.64687e-27	0.250414	0.64	0.486	3.20563e-23	2	Fxyd6
3.3721e-31	0.250238	0.968	0.956	6.56379e-27	2	Cyb5r3
1.18998e-23	0.250123	0.657	0.528	2.3163e-19	2	Glt8d1
2.14568e-23	0.25007	0.766	0.658	4.17656e-19	2	Atrnl1

## Sheet: Ventral Diaphragm
p_val	avg_log2FC	pct.1	pct.2	p_val_adj	cluster	gene
2.76203e-186	1.06127	1	0.992	5.3763e-182	3	Csrp3
5.47228e-151	0.801018	0.998	0.999	1.06518e-146	3	Myh3
1.06763e-119	0.755146	0.992	0.929	2.07815e-115	3	Peg10
7.2412e-143	0.752028	1	0.991	1.4095e-138	3	Hspb1
9.14083e-130	0.682931	0.998	0.997	1.77926e-125	3	Myl4
1.99386e-108	0.673593	0.998	0.994	3.88105e-104	3	Tnni1
1.5281e-152	0.671246	1	0.997	2.97444e-148	3	Hspb7
2.00956e-80	0.566905	0.998	0.98	3.9116e-76	3	Tubb6
1.40514e-50	0.56067	0.994	0.948	2.7351e-46	3	Car3
9.99293e-116	0.515832	0.998	0.99	1.94512e-111	3	Flnc
1.59872e-70	0.497124	0.998	0.988	3.11191e-66	3	Gatm
1.11237e-71	0.494456	0.998	0.957	2.16524e-67	3	Myom3
6.19522e-70	0.477291	0.975	0.841	1.2059e-65	3	Tubb2b
1.08319e-80	0.459481	0.998	0.978	2.10842e-76	3	Nrap
5.7482e-61	0.448728	1	0.999	1.11889e-56	3	Tnnt1
5.52997e-74	0.442965	0.998	0.976	1.07641e-69	3	Hspb8
5.21929e-36	0.438322	0.998	0.984	1.01593e-31	3	Tnnc1
5.82965e-55	0.438052	1	0.972	1.13474e-50	3	Hspb6
1.07738e-58	0.436138	0.994	0.929	2.09711e-54	3	Myog
3.61151e-95	0.416015	0.998	0.998	7.0298e-91	3	Cryab
9.94191e-77	0.398343	0.998	0.997	1.93519e-72	3	Tceal7
1.298e-61	0.394192	0.998	0.981	2.52655e-57	3	Smtnl1
2.75068e-46	0.37882	0.99	0.892	5.35419e-42	3	Tnfrsf12a
5.06335e-60	0.377663	0.992	0.939	9.85581e-56	3	Hcfc1r1
4.77213e-83	0.377477	0.998	0.998	9.28895e-79	3	Fhl1
1.75719e-58	0.370087	0.998	0.994	3.42037e-54	3	Tppp3
2.63809e-52	0.364899	0.994	0.967	5.13504e-48	3	Lmcd1
8.68076e-61	0.357676	0.998	0.985	1.68971e-56	3	Wdr1
3.83855e-56	0.356888	0.994	0.98	7.47174e-52	3	Mamstr
3.24103e-46	0.351019	0.994	0.961	6.30866e-42	3	Tm6sf1
1.18449e-41	0.345902	0.996	0.949	2.30561e-37	3	Cacng1
9.00889e-50	0.335029	0.874	0.617	1.75358e-45	3	Myl6b
2.11592e-61	0.334365	0.998	0.995	4.11865e-57	3	Atp2a2
4.25732e-50	0.331269	0.998	0.991	8.28686e-46	3	AW551984
6.86247e-41	0.329923	0.998	0.978	1.33578e-36	3	Lmod2
3.75418e-16	0.329504	0.952	0.851	7.3075e-12	3	Lrrc39
2.05714e-42	0.328765	0.994	0.936	4.00422e-38	3	Ppp1r14b
3.64449e-38	0.322542	0.979	0.914	7.094e-34	3	Acss2
3.86038e-42	0.322481	0.983	0.915	7.51423e-38	3	Iffo1
2.55013e-26	0.322453	1	0.987	4.96382e-22	3	Apobec2
1.92372e-62	0.321748	0.998	0.997	3.74452e-58	3	Casq2
2.55731e-50	0.319328	0.998	0.988	4.97781e-46	3	Tgm2
9.23636e-62	0.318061	1	0.998	1.79786e-57	3	Cdkn1c
5.0285e-40	0.317723	0.996	0.929	9.78798e-36	3	Klhl40
5.03465e-40	0.317632	0.917	0.73	9.79995e-36	3	Pnmal2
2.7737e-24	0.317515	0.903	0.766	5.39901e-20	3	Ankrd2
5.12998e-46	0.31533	0.996	0.978	9.9855e-42	3	Stip1
8.45833e-35	0.313191	0.952	0.834	1.64641e-30	3	Ttc9
2.22698e-37	0.307143	0.998	0.931	4.33481e-33	3	Adprhl1
3.13376e-36	0.305097	0.994	0.945	6.09986e-32	3	Cav3
1.45815e-49	0.302796	1	0.995	2.83829e-45	3	Itgb1bp2
6.24689e-35	0.3024	0.998	0.966	1.21596e-30	3	Fabp3
1.16347e-15	0.301242	0.998	0.996	2.2647e-11	3	Myh7
4.35763e-26	0.300658	0.702	0.482	8.48212e-22	3	Myh2
4.79354e-39	0.29985	0.944	0.783	9.33062e-35	3	Bex1
2.42094e-44	0.29661	0.998	0.985	4.71237e-40	3	Smyd1
5.56258e-37	0.295782	0.863	0.651	1.08276e-32	3	Slc7a5
1.89313e-65	0.295718	0.998	0.999	3.68498e-61	3	Actn2
5.44433e-87	0.295184	0.998	0.999	1.05974e-82	3	Des
2.64134e-33	0.293493	0.888	0.701	5.14137e-29	3	Chrng
2.54948e-34	0.292753	0.948	0.817	4.96255e-30	3	Prepl
7.35873e-37	0.291601	0.998	0.974	1.43238e-32	3	Cluh
1.6432e-34	0.290796	0.998	0.98	3.19848e-30	3	Scd2
5.16659e-30	0.289014	0.886	0.753	1.00568e-25	3	Spg21
1.22289e-42	0.288461	0.998	0.995	2.38035e-38	3	Cfl2
3.04133e-32	0.288255	0.981	0.89	5.91995e-28	3	Zdbf2
8.33476e-33	0.286613	0.979	0.892	1.62236e-28	3	Stim2
2.13428e-24	0.284838	1	0.978	4.15438e-20	3	Enah
5.90065e-33	0.284279	0.99	0.932	1.14856e-28	3	Ago2
1.78641e-42	0.28161	0.998	0.98	3.47724e-38	3	Tuba1a
1.156e-31	0.2814	0.971	0.853	2.25016e-27	3	Zfp568
5.60327e-37	0.27951	0.998	0.975	1.09068e-32	3	Cox6a1
3.92312e-33	0.279104	0.992	0.951	7.63636e-29	3	Jpt1
3.50352e-35	0.278869	0.998	0.97	6.81961e-31	3	Unc45b
1.59917e-39	0.278187	0.998	0.984	3.11278e-35	3	Smtn
6.76378e-35	0.277201	0.996	0.985	1.31657e-30	3	Tnnt2
1.94599e-30	0.27675	0.952	0.829	3.78787e-26	3	Srpk3
3.75546e-34	0.271635	0.996	0.986	7.31e-30	3	Glrx5
2.21276e-43	0.271266	0.998	0.995	4.30714e-39	3	Jund
1.12756e-38	0.27078	0.998	0.995	2.1948e-34	3	Ldb3
1.87096e-30	0.270755	0.977	0.928	3.64182e-26	3	Plekho1
6.64209e-27	0.268575	0.992	0.895	1.29288e-22	3	Xirp1
6.42496e-29	0.265744	0.981	0.927	1.25062e-24	3	Hspe1
1.30634e-42	0.264662	0.998	0.99	2.54279e-38	3	Myl12a
6.48589e-08	0.262967	0.963	0.909	0.00126248	3	Anxa4
5.22538e-15	0.262624	0.996	0.968	1.01712e-10	3	Slirp
0.00705905	0.261933	0.766	0.708	1	3	Rnf6
8.23417e-23	0.260477	0.99	0.952	1.60278e-18	3	Fhl3
3.05901e-36	0.259917	0.998	0.986	5.95436e-32	3	Dmpk
8.26772e-34	0.258624	0.998	0.985	1.60931e-29	3	Ank1
1.97979e-30	0.258449	0.992	0.945	3.85366e-26	3	Cacnb1
7.08182e-50	0.25834	0.998	0.997	1.37848e-45	3	Bin1
5.58657e-27	0.258162	0.979	0.922	1.08743e-22	3	Srf
9.59854e-31	0.257761	0.971	0.896	1.86836e-26	3	Ppargc1b
1.24666e-34	0.256549	0.998	0.978	2.42662e-30	3	Slc25a5
3.20367e-26	0.255877	0.996	0.936	6.23594e-22	3	Trim72
8.69203e-29	0.255373	0.996	0.968	1.6919e-24	3	Rapgef1
2.96031e-25	0.25428	0.998	0.947	5.76223e-21	3	Srl
1.77727e-27	0.253038	0.934	0.78	3.45946e-23	3	Traf3ip3
1.47403e-36	0.252613	0.994	0.982	2.86919e-32	3	Rbm24
3.55744e-25	0.251114	0.981	0.945	6.92455e-21	3	Tspan9
4.17111e-28	0.251088	0.998	0.982	8.11906e-24	3	Hras
4.27718e-25	0.250983	0.992	0.967	8.32553e-21	3	Cdkn1a
2.49325e-27	0.250218	0.981	0.919	4.85311e-23	3	Igsf1

## Sheet: Endothelial_Smooth Muscle
p_val	avg_log2FC	pct.1	pct.2	p_val_adj	cluster	gene
1.70243e-18	2.70702	0.972	0.958	3.31379e-14	4	Eln
1.04435e-143	1.62635	0.76	0.295	2.03282e-139	4	Stmn2
1.12324e-70	1.56194	0.876	0.692	2.1864e-66	4	Tagln
4.72134e-123	1.13252	0.925	0.705	9.19008e-119	4	Cxcl12
9.11212e-135	1.12707	0.672	0.222	1.77367e-130	4	Vwf
8.4522e-19	1.08821	0.401	0.24	1.64522e-14	4	Gap43
1.61291e-170	1.08599	0.687	0.198	3.13953e-166	4	Gja5
2.94868e-40	1.07041	0.908	0.806	5.7396e-36	4	Fbln5
3.86546e-83	1.04101	0.972	0.848	7.52413e-79	4	Fbln2
5.84378e-147	1.01543	0.996	0.938	1.13749e-142	4	Flna
1.81159e-156	0.988729	0.886	0.466	3.52627e-152	4	Jag1
9.17857e-71	0.976678	0.981	0.952	1.78661e-66	4	Acta2
8.1275e-132	0.951383	0.863	0.468	1.58202e-127	4	Gja4
1.48631e-43	0.934124	0.251	0.072	2.89311e-39	4	Prph
4.67119e-117	0.897295	0.994	0.927	9.09246e-113	4	Cald1
4.27965e-09	0.897178	0.663	0.56	8.33033e-05	4	Uchl1
8.39015e-36	0.893372	0.97	0.953	1.63314e-31	4	Hbb-bs
4.20197e-105	0.886223	0.948	0.762	8.17913e-101	4	Tm4sf1
1.31336e-126	0.870768	0.998	0.987	2.55645e-122	4	Igfbp4
3.05316e-65	0.8434	1	0.993	5.94297e-61	4	Fn1
1.66865e-46	0.83297	0.76	0.548	3.24803e-42	4	Ednrb
1.82899e-149	0.82978	0.794	0.315	3.56012e-145	4	Reln
2.52706e-134	0.824415	1	0.982	4.91892e-130	4	Cav1
3.08252e-78	0.822396	0.933	0.815	6.00012e-74	4	Matn2
8.41888e-116	0.818426	0.927	0.699	1.63874e-111	4	Ptprb
4.36051e-94	0.8099	0.845	0.546	8.48774e-90	4	Rgs5
4.43918e-49	0.796332	0.996	0.98	8.64086e-45	4	Tuba1a
3.15302e-106	0.79552	0.998	0.971	6.13735e-102	4	Tagln2
4.47785e-95	0.793269	0.897	0.663	8.71613e-91	4	Epas1
7.85988e-135	0.777726	0.461	0.092	1.52993e-130	4	Actg2
5.96104e-104	0.765147	0.901	0.675	1.16032e-99	4	Notch3
2.51613e-92	0.760971	0.979	0.908	4.89765e-88	4	Csrp1
1.81469e-99	0.743929	0.901	0.598	3.5323e-95	4	Ndufa4l2
7.07946e-58	0.719179	0.519	0.233	1.37802e-53	4	Aatk
4.11011e-115	0.717751	0.792	0.397	8.00033e-111	4	Aoc3
1.5423e-08	0.717544	0.343	0.24	0.000300208	4	Nnat
6.11915e-98	0.716418	0.976	0.895	1.19109e-93	4	Cd93
4.2201e-128	0.710127	1	0.998	8.21443e-124	4	Tmsb4x
4.39494e-56	0.708305	0.884	0.696	8.55475e-52	4	Akap12
6.73613e-72	0.70743	0.996	0.96	1.31119e-67	4	Igfbp3
6.01962e-55	0.707078	0.8	0.579	1.17172e-50	4	Sept5
2.18949e-83	0.704403	0.951	0.808	4.26185e-79	4	Zeb2
3.19472e-59	0.703262	0.927	0.763	6.21852e-55	4	Actn1
1.79061e-78	0.699695	0.773	0.433	3.48543e-74	4	Ntrk3
1.82337e-127	0.699333	1	0.997	3.54919e-123	4	Vim
7.8881e-34	0.697707	0.599	0.359	1.53542e-29	4	Prss35
3.71948e-30	0.696713	0.944	0.87	7.23997e-26	4	Hba-a2
1.00905e-76	0.69639	0.914	0.689	1.96412e-72	4	Gpc6
9.64537e-94	0.694127	0.899	0.654	1.87747e-89	4	Entpd1
3.57916e-89	0.684457	0.989	0.917	6.96684e-85	4	Crip1
2.86374e-64	0.678935	0.989	0.96	5.57426e-60	4	Fstl1
8.32449e-70	0.662176	0.768	0.487	1.62036e-65	4	Olfml2a
7.65663e-79	0.660505	0.957	0.807	1.49036e-74	4	Arpc1b
2.34388e-138	0.658352	1	0.997	4.56237e-134	4	Col4a1
5.35247e-71	0.653011	0.901	0.717	1.04186e-66	4	Heyl
5.9258e-34	0.64239	0.994	0.969	1.15346e-29	4	Mgp
1.25611e-47	0.639416	0.818	0.589	2.44501e-43	4	Sfrp1
7.96298e-153	0.635537	0.513	0.104	1.54999e-148	4	Myh11
8.37962e-20	0.633248	0.189	0.075	1.63109e-15	4	Rtn1
4.19136e-74	0.632596	0.852	0.642	8.15848e-70	4	Tinagl1
1.79354e-77	0.625204	0.989	0.961	3.49113e-73	4	Hist1h3b
1.57165e-59	0.6248	0.914	0.756	3.05921e-55	4	Rbp1
2.79841e-49	0.624478	0.843	0.649	5.44711e-45	4	Ccnd1
4.31708e-58	0.624391	0.957	0.901	8.40319e-54	4	Ltbp4
2.84838e-73	0.6227	0.981	0.942	5.54438e-69	4	Cdh5
1.26786e-61	0.621719	0.983	0.928	2.46788e-57	4	Hist2h2bb
9.78738e-84	0.615336	0.921	0.746	1.90511e-79	4	Pecam1
8.80026e-75	0.612588	0.779	0.486	1.71297e-70	4	Ppp1r14a
8.46225e-42	0.606618	0.586	0.336	1.64718e-37	4	Plekha4
3.08493e-79	0.605078	0.933	0.762	6.00481e-75	4	Ramp2
2.98181e-92	0.604339	0.985	0.957	5.80409e-88	4	Ehd2
6.61132e-90	0.602574	0.996	0.991	1.28689e-85	4	Actb
2.4264e-51	0.602407	0.854	0.71	4.723e-47	4	Cldn5
2.93615e-31	0.599478	0.506	0.29	5.71521e-27	4	Slit3
2.96076e-63	0.594298	0.972	0.89	5.76312e-59	4	Cnn2
1.69859e-64	0.586969	0.807	0.585	3.30631e-60	4	Ece1
1.43253e-66	0.585341	0.948	0.813	2.78842e-62	4	Heg1
9.33559e-75	0.578497	1	0.992	1.81717e-70	4	App
6.06861e-83	0.574727	0.961	0.775	1.18125e-78	4	Gask1b
1.03296e-82	0.570026	0.996	0.975	2.01065e-78	4	Igfbp7
7.77463e-80	0.569071	0.91	0.719	1.51333e-75	4	Plk2
9.18556e-82	0.568003	0.976	0.862	1.78797e-77	4	Sh3bgrl
1.3314e-58	0.567646	0.961	0.888	2.59157e-54	4	Fbn1
8.01184e-31	0.567332	0.496	0.298	1.5595e-26	4	Cadm4
1.30514e-51	0.562036	0.657	0.37	2.54046e-47	4	Fblim1
1.44387e-64	0.560174	0.959	0.869	2.8105e-60	4	Igf1
2.7011e-52	0.55628	0.966	0.926	5.25769e-48	4	Dpt
3.90033e-83	0.555738	0.991	0.971	7.59198e-79	4	Cfl1
8.51828e-63	0.555428	0.994	0.968	1.65808e-58	4	Marcks
7.17508e-73	0.555313	0.964	0.89	1.39663e-68	4	Plxnd1
3.14484e-76	0.555141	0.895	0.687	6.12143e-72	4	Cav2
6.38596e-106	0.5506	0.792	0.387	1.24303e-101	4	Gucy1a1
1.69755e-65	0.547593	0.968	0.894	3.30427e-61	4	Egfl7
3.08326e-70	0.546116	0.685	0.365	6.00157e-66	4	Mylk
4.47208e-47	0.542745	0.929	0.775	8.70491e-43	4	Id3
3.05117e-83	0.542101	0.798	0.469	5.9391e-79	4	Hey1
8.08059e-76	0.540242	0.989	0.932	1.57289e-71	4	Aplp2
1.90275e-53	0.540117	0.403	0.146	3.70371e-49	4	Mbp
5.02387e-70	0.534937	1	0.99	9.77897e-66	4	Anxa2
8.81133e-77	0.528209	0.944	0.782	1.71513e-72	4	Notch1
1.97545e-104	0.52795	0.998	0.993	3.84521e-100	4	Col4a2
3.5893e-21	0.527442	0.556	0.379	6.98656e-17	4	Gdf10
4.80279e-57	0.525697	0.996	0.95	9.34863e-53	4	Hist1h3c
6.57573e-74	0.522088	0.865	0.649	1.27997e-69	4	Itga1
1.6577e-74	0.52199	0.839	0.556	3.22671e-70	4	Clec14a
3.02806e-131	0.520384	0.594	0.168	5.89413e-127	4	Sema3g
7.41231e-57	0.520236	0.974	0.908	1.44281e-52	4	S100a11
3.19508e-81	0.517196	0.809	0.482	6.21922e-77	4	Ednra
3.07443e-65	0.514528	0.974	0.919	5.98437e-61	4	Nid1
4.84862e-33	0.513993	0.646	0.438	9.43783e-29	4	Cnp
2.97241e-18	0.513969	0.933	0.865	5.78579e-14	4	Dpysl3
2.75852e-66	0.512182	0.987	0.951	5.36945e-62	4	Ppic
5.59765e-63	0.51003	0.841	0.639	1.08958e-58	4	Col18a1
3.48166e-65	0.505505	0.912	0.75	6.77705e-61	4	Dock6
9.97916e-42	0.501749	0.697	0.454	1.94244e-37	4	Spon1
2.94249e-21	0.501409	0.202	0.079	5.72756e-17	4	Hand2
7.3691e-63	0.500329	0.996	0.97	1.4344e-58	4	Lamb1
1.58979e-63	0.499941	0.989	0.979	3.09453e-59	4	Sparcl1
5.80724e-35	0.498699	0.129	0.025	1.13038e-30	4	Tubb3
6.00175e-21	0.498538	0.67	0.532	1.16824e-16	4	Plvap
9.61904e-54	0.497873	0.987	0.952	1.87235e-49	4	Hist1h2bb
2.32295e-24	0.496121	0.124	0.032	4.52161e-20	4	Stmn3
1.90852e-25	0.49303	0.948	0.882	3.71493e-21	4	Basp1
4.5523e-54	0.491316	0.987	0.944	8.86105e-50	4	Hist1h3d
9.06992e-63	0.485903	0.987	0.971	1.76546e-58	4	Calm1
1.99363e-65	0.485585	0.738	0.452	3.88061e-61	4	Pde3a
3.78255e-35	0.484453	0.639	0.405	7.36274e-31	4	Tmod2
1.30527e-34	0.483352	0.758	0.591	2.54071e-30	4	Metrn
7.56872e-54	0.482501	0.985	0.961	1.47325e-49	4	Hist1h1d
5.45939e-24	0.482233	0.408	0.233	1.06267e-19	4	Sostdc1
4.67681e-82	0.482183	1	0.99	9.10341e-78	4	Gnai2
1.82686e-12	0.479359	0.326	0.203	3.55599e-08	4	Cma1
7.33895e-40	0.478197	0.946	0.865	1.42853e-35	4	Parva
7.42639e-48	0.474546	0.979	0.921	1.44555e-43	4	Lama4
3.95722e-44	0.474381	0.884	0.745	7.70273e-40	4	Marcksl1
1.06934e-52	0.473689	0.938	0.865	2.08147e-48	4	Myh9
9.37283e-53	0.471943	0.989	0.94	1.82442e-48	4	Lum
2.30727e-59	0.470515	0.94	0.832	4.49111e-55	4	Msn
7.54197e-48	0.470339	0.938	0.801	1.46804e-43	4	Mki67
7.26415e-65	0.470188	0.895	0.665	1.41397e-60	4	Tspan18
4.37887e-39	0.46983	0.97	0.88	8.52347e-35	4	Pam
3.20034e-64	0.46982	0.764	0.461	6.22947e-60	4	Ebf1
1.01539e-76	0.467165	0.788	0.452	1.97646e-72	4	Nrp1
7.73045e-72	0.46486	0.996	0.972	1.50473e-67	4	Anp32a
9.78263e-66	0.463167	1	0.995	1.90419e-61	4	Ptms
3.51317e-53	0.462035	0.987	0.956	6.83839e-49	4	Cavin2
6.87764e-58	0.461237	0.431	0.162	1.33873e-53	4	Plp1
3.52839e-70	0.459002	0.768	0.447	6.868e-66	4	Efnb2
1.16555e-39	0.458339	0.983	0.958	2.26875e-35	4	Fabp4
1.27957e-50	0.458094	0.933	0.786	2.49068e-46	4	Cavin3
1.22743e-58	0.456234	0.809	0.558	2.38919e-54	4	Nrarp
4.50961e-60	0.455589	0.998	0.993	8.77795e-56	4	Cst3
3.38069e-58	0.454138	0.886	0.698	6.58052e-54	4	Plekhg2
1.66281e-57	0.452203	0.845	0.614	3.23667e-53	4	Agrn
3.9511e-82	0.449858	0.266	0.046	7.69083e-78	4	Mpz
1.67506e-52	0.448988	0.856	0.677	3.2605e-48	4	Ecscr
1.39911e-44	0.44878	0.94	0.823	2.72338e-40	4	Axl
7.91918e-05	0.44867	0.876	0.85	1	4	Tubb2b
7.04267e-55	0.448014	0.893	0.715	1.37086e-50	4	Esam
3.19089e-63	0.446436	0.88	0.619	6.21107e-59	4	Chd3
2.13986e-21	0.446236	0.23	0.096	4.16524e-17	4	Crmp1
9.79822e-33	0.445804	0.826	0.679	1.90722e-28	4	Lmo4
2.21319e-40	0.445049	0.142	0.026	4.30798e-36	4	Phox2a
5.93624e-35	0.443592	0.888	0.784	1.15549e-30	4	Daam1
5.23438e-44	0.442894	0.803	0.562	1.01887e-39	4	Gas7
1.25298e-59	0.442827	0.987	0.961	2.43892e-55	4	Pxdn
1.07994e-46	0.441439	0.983	0.925	2.1021e-42	4	Hist1h2bj
2.30894e-50	0.438025	0.803	0.576	4.49435e-46	4	C130074G19Rik
6.24849e-50	0.436127	0.843	0.684	1.21627e-45	4	Mcam
8.1568e-64	0.436117	0.998	0.99	1.58772e-59	4	Sptbn1
1.83275e-41	0.435237	0.979	0.914	3.56746e-37	4	Ptprs
3.28686e-43	0.429807	0.899	0.702	6.39786e-39	4	Anxa3
2.5417e-95	0.426991	0.294	0.049	4.94742e-91	4	L1cam
3.61539e-49	0.424559	0.957	0.883	7.03735e-45	4	Prdx4
5.40383e-44	0.424458	0.918	0.817	1.05186e-39	4	Kdr
4.3005e-54	0.423103	0.921	0.754	8.37093e-50	4	Iqgap1
1.1555e-91	0.420441	0.676	0.282	2.24918e-87	4	Foxs1
4.04972e-50	0.419787	0.931	0.792	7.88277e-46	4	Sash1
1.48104e-46	0.419542	0.994	0.976	2.88284e-42	4	Hspg2
3.16954e-58	0.418963	0.994	0.972	6.1695e-54	4	Sfpq
3.66165e-72	0.417985	0.642	0.296	7.12741e-68	4	Gfra2
1.27458e-44	0.416226	0.899	0.774	2.48097e-40	4	Arl6ip1
2.06298e-45	0.415738	0.987	0.96	4.01559e-41	4	Gpc3
3.7994e-53	0.414389	0.747	0.483	7.39554e-49	4	Icam2
2.45542e-58	0.413952	0.573	0.258	4.77948e-54	4	Ctxn1
1.62726e-54	0.412606	0.639	0.349	3.16745e-50	4	Sox17
4.95147e-47	0.412479	0.933	0.801	9.63803e-43	4	Abca8a
9.82304e-41	0.412405	0.262	0.08	1.91206e-36	4	Sncg
8.82727e-47	0.411238	0.916	0.796	1.71823e-42	4	Lhfpl2
1.95931e-61	0.411206	1	0.999	3.81381e-57	4	Col3a1
1.57913e-51	0.410009	0.991	0.942	3.07378e-47	4	Itih5
8.68034e-45	0.407242	0.852	0.677	1.68963e-40	4	Mmp15
1.94895e-38	0.406365	0.944	0.864	3.79362e-34	4	Epb41l2
2.1861e-51	0.406045	0.888	0.745	4.25524e-47	4	Ptbp3
1.33275e-51	0.405843	0.835	0.609	2.59419e-47	4	Hspa12b
1.62545e-36	0.405636	0.895	0.794	3.16394e-32	4	Ywhaq
1.1942e-43	0.405022	0.929	0.848	2.32451e-39	4	Fabp5
8.05091e-76	0.404366	0.547	0.21	1.56711e-71	4	Sema7a
3.22482e-119	0.40404	0.59	0.172	6.27711e-115	4	Gli1
3.10971e-21	0.403688	0.903	0.815	6.05304e-17	4	Antxr1
5.9029e-50	0.401791	0.998	0.985	1.149e-45	4	Arf4
4.23687e-48	0.400924	0.991	0.98	8.24708e-44	4	Lamc1
2.08775e-44	0.400107	0.966	0.888	4.06381e-40	4	Vcan
5.40021e-44	0.399839	0.985	0.92	1.05115e-39	4	Mmp14
8.10899e-57	0.399045	0.712	0.421	1.57842e-52	4	Entpd2
5.98419e-45	0.39843	0.867	0.68	1.16482e-40	4	Tkt
3.03424e-53	0.398151	0.753	0.477	5.90615e-49	4	Prex2
3.35154e-42	0.398139	0.914	0.8	6.52378e-38	4	Sept8
3.81426e-40	0.397723	0.856	0.746	7.42445e-36	4	Rasip1
3.6559e-43	0.397629	0.927	0.864	7.11621e-39	4	Eng
1.54894e-35	0.396995	0.122	0.022	3.01501e-31	4	Nefl
5.85534e-45	0.396165	0.893	0.73	1.13974e-40	4	Slc43a3
4.55281e-41	0.394876	0.916	0.806	8.86204e-37	4	Rhoj
1.3702e-45	0.394369	0.869	0.715	2.66709e-41	4	Lhfp
2.56076e-48	0.393869	0.991	0.977	4.98451e-44	4	Gnb1
4.5202e-50	0.392933	0.878	0.673	8.79857e-46	4	Adam15
7.47648e-49	0.392392	0.996	0.981	1.4553e-44	4	Hist1h1e
7.79299e-54	0.392149	1	0.993	1.51691e-49	4	Hsp90b1
6.61039e-52	0.391884	0.878	0.685	1.28671e-47	4	Tmod3
9.85641e-49	0.391134	1	0.993	1.91855e-44	4	Igfbp5
1.3528e-57	0.390402	0.639	0.333	2.63323e-53	4	Unc5b
4.61846e-57	0.390109	0.764	0.466	8.98983e-53	4	Tek
1.1798e-41	0.389774	0.983	0.949	2.29649e-37	4	Sptan1
6.56267e-45	0.388845	0.944	0.859	1.27742e-40	4	Clic1
6.30832e-45	0.38805	0.923	0.811	1.22792e-40	4	Slc9a3r2
2.5114e-41	0.387158	0.863	0.692	4.88844e-37	4	Id1
3.18296e-38	0.386645	0.85	0.65	6.19563e-34	4	Npdc1
1.43299e-42	0.386299	0.852	0.678	2.78931e-38	4	F11r
1.78739e-37	0.386225	0.914	0.811	3.47916e-33	4	Adgrf5
9.36153e-49	0.38485	0.82	0.595	1.82222e-44	4	Flnb
1.29665e-47	0.38461	0.805	0.57	2.52393e-43	4	Lifr
3.70636e-61	0.384275	0.657	0.349	7.21443e-57	4	Gucy1b1
1.02817e-46	0.383228	0.858	0.649	2.00133e-42	4	Glipr2
7.71367e-64	0.383208	0.592	0.271	1.50147e-59	4	Nr2f2
2.0744e-52	0.383179	0.573	0.286	4.03781e-48	4	Afap1l2
3.0122e-40	0.382069	0.884	0.758	5.86325e-36	4	Sh3pxd2b
6.48589e-39	0.380921	0.867	0.707	1.26248e-34	4	Tmem100
3.21026e-38	0.380216	0.968	0.864	6.24877e-34	4	Fndc3b
3.72059e-10	0.379872	0.861	0.808	7.24213e-06	4	Adamts2
2.69113e-44	0.379401	0.888	0.7	5.23829e-40	4	Frmd4a
2.45746e-37	0.377616	0.865	0.726	4.78345e-33	4	Mfge8
3.60393e-66	0.377234	0.624	0.294	7.01505e-62	4	Mrvi1
9.61405e-44	0.376887	0.689	0.422	1.87138e-39	4	Stxbp1
2.90038e-33	0.375532	0.951	0.923	5.64559e-29	4	Gdi1
7.18429e-44	0.374473	0.972	0.893	1.39842e-39	4	Uba2
8.14027e-75	0.372254	1	0.997	1.5845e-70	4	Sparc
8.2018e-38	0.372178	0.38	0.163	1.59648e-33	4	Cyp1b1
3.67425e-56	0.372177	0.652	0.348	7.15194e-52	4	Lrrc32
8.3393e-37	0.372129	0.985	0.932	1.62324e-32	4	Nap1l1
8.03615e-41	0.371878	0.983	0.953	1.56424e-36	4	Pdia3
4.98559e-45	0.371802	0.929	0.798	9.70446e-41	4	Sh3bgrl3
2.65759e-46	0.370575	0.985	0.965	5.173e-42	4	Sdcbp
1.87628e-45	0.370117	0.991	0.975	3.65217e-41	4	H1f0
5.82468e-31	0.369762	0.139	0.032	1.13377e-26	4	Nefm
7.06793e-53	0.36887	0.996	0.994	1.37577e-48	4	Gnb2
8.0039e-41	0.368513	0.848	0.685	1.55796e-36	4	Ccna2
4.86403e-50	0.368462	0.906	0.652	9.46784e-46	4	Ccnd2
3.33271e-08	0.368423	0.526	0.446	0.000648712	4	Vegfd
8.16361e-37	0.368115	0.976	0.907	1.58905e-32	4	Lpp
9.70311e-46	0.368005	0.961	0.924	1.88871e-41	4	B2m
4.00975e-39	0.367421	0.991	0.942	7.80498e-35	4	Rcn3
6.43858e-44	0.367362	0.906	0.711	1.25327e-39	4	Oaf
3.68596e-41	0.366992	0.764	0.541	7.17472e-37	4	Itga6
1.02585e-34	0.366196	0.822	0.626	1.99682e-30	4	Sdc1
4.04073e-43	0.365078	0.861	0.703	7.86527e-39	4	Emilin2
3.12275e-33	0.364824	0.981	0.942	6.07843e-29	4	Dcn
3.22429e-45	0.364112	0.83	0.637	6.27608e-41	4	Arap3
1.1838e-47	0.363876	0.74	0.488	2.30426e-43	4	Flt1
2.4835e-43	0.363575	0.794	0.606	4.83414e-39	4	Fgd5
2.43397e-39	0.36288	0.927	0.81	4.73772e-35	4	Cap1
1.35926e-36	0.362566	0.777	0.564	2.6458e-32	4	Nuak1
1.00521e-45	0.36235	0.839	0.592	1.95664e-41	4	Cd248
6.94597e-49	0.362241	0.736	0.48	1.35203e-44	4	She
3.20066e-44	0.361522	0.663	0.409	6.23008e-40	4	Vegfc
1.31978e-39	0.361367	0.959	0.897	2.56895e-35	4	Cd34
4.42289e-39	0.361331	0.897	0.765	8.60916e-35	4	Map4k4
1.44352e-25	0.360726	0.112	0.025	2.80982e-21	4	Npy
2.06605e-39	0.359558	0.873	0.714	4.02156e-35	4	Sema6d
1.17867e-55	0.359425	0.139	0.018	2.29428e-51	4	Chga
1.26669e-35	0.359379	0.966	0.887	2.46561e-31	4	Nid2
2.1922e-24	0.359189	0.888	0.78	4.26712e-20	4	Dpysl2
2.12715e-17	0.359175	0.695	0.559	4.14049e-13	4	Pkdcc
5.62544e-41	0.358944	0.768	0.52	1.09499e-36	4	Fam129b
7.10489e-69	0.358924	0.491	0.176	1.38297e-64	4	Angpt2
2.50308e-31	0.357882	0.818	0.664	4.87225e-27	4	Kctd10
4.77304e-37	0.357221	0.998	0.988	9.29073e-33	4	Col5a1
6.90394e-36	0.356575	0.886	0.728	1.34385e-31	4	Serpine2
1.16742e-34	0.356542	0.946	0.847	2.27239e-30	4	Hist1h2bk
4.83484e-46	0.355834	0.822	0.606	9.41101e-42	4	S1pr1
1.77289e-35	0.355508	0.878	0.702	3.45093e-31	4	Cdh11
1.01832e-44	0.355435	0.912	0.751	1.98216e-40	4	Shank3
8.22275e-53	0.355191	0.695	0.401	1.60056e-48	4	Cgnl1
5.0217e-46	0.354476	0.721	0.45	9.77474e-42	4	Fam171a1
7.485e-28	0.35431	0.861	0.713	1.45696e-23	4	Pmepa1
1.00921e-36	0.353788	0.848	0.699	1.96444e-32	4	Sri
1.32651e-36	0.353349	0.809	0.597	2.58204e-32	4	Sdc3
1.93771e-102	0.352634	0.446	0.108	3.77175e-98	4	Itgb4
1.36368e-47	0.352212	0.8	0.558	2.6544e-43	4	Acvrl1
1.40019e-24	0.351761	0.953	0.913	2.72547e-20	4	Prnp
2.86447e-39	0.349818	0.936	0.833	5.57568e-35	4	Dtx3
2.99251e-31	0.349394	0.594	0.365	5.82493e-27	4	Samd14
6.47501e-44	0.346754	0.994	0.977	1.26036e-39	4	Itgb1
1.05636e-24	0.346426	0.691	0.518	2.05621e-20	4	Zfhx3
5.73983e-35	0.346335	0.996	0.98	1.11726e-30	4	Arhgdia
8.29475e-40	0.346323	0.983	0.937	1.61457e-35	4	Wasf2
6.44064e-49	0.345294	0.667	0.376	1.25367e-44	4	Lmo2
9.25435e-24	0.344777	0.8	0.7	1.80136e-19	4	Crim1
5.24913e-46	0.344334	0.775	0.52	1.02174e-41	4	Podxl
4.12054e-35	0.344054	0.97	0.909	8.02062e-31	4	Rpn1
9.37519e-43	0.343977	0.665	0.391	1.82488e-38	4	Cygb
5.34278e-85	0.343592	0.489	0.151	1.03997e-80	4	Procr
9.66796e-23	0.342787	0.987	0.967	1.88187e-18	4	Zyx
2.80371e-26	0.341695	0.826	0.651	5.45741e-22	4	Kctd12
1.00612e-33	0.340648	0.867	0.687	1.9584e-29	4	Zfp362
4.42221e-37	0.34005	0.925	0.808	8.60784e-33	4	Bst2
4.59359e-33	0.339847	0.109	0.019	8.94142e-29	4	Pcsk1n
6.5516e-31	0.338536	0.897	0.737	1.27527e-26	4	Stab1
1.18093e-46	0.337236	0.996	0.987	2.29868e-42	4	Sept2
1.46211e-28	0.337017	0.798	0.64	2.846e-24	4	Snx18
7.59253e-14	0.336857	0.193	0.091	1.47789e-09	4	Bex2
1.84021e-36	0.336735	0.961	0.922	3.58198e-32	4	Selenof
2.41978e-08	0.336561	0.479	0.368	0.00047101	4	Rgs4
3.55694e-33	0.336428	0.938	0.851	6.92359e-29	4	Tnfrsf1a
8.65746e-31	0.336264	0.886	0.757	1.68517e-26	4	Csk
6.43442e-37	0.336232	0.809	0.629	1.25246e-32	4	Snn
9.61487e-33	0.335834	0.895	0.751	1.87153e-28	4	Erf
1.19895e-56	0.335787	0.547	0.248	2.33376e-52	4	Nos3
1.56294e-70	0.335767	0.62	0.264	3.04225e-66	4	Itpr3
7.22432e-26	0.335209	0.12	0.028	1.40621e-21	4	Th
3.6804e-33	0.334406	0.979	0.95	7.1639e-29	4	Npc2
2.77245e-38	0.334115	0.998	0.982	5.39657e-34	4	Bgn
3.22158e-32	0.334051	0.873	0.738	6.27081e-28	4	Clstn1
1.36426e-35	0.333488	0.783	0.599	2.65554e-31	4	Adam19
7.77559e-41	0.333189	0.989	0.98	1.51352e-36	4	Ctnna1
5.99741e-20	0.333033	0.195	0.077	1.1674e-15	4	Rab3b
2.7274e-32	0.332966	0.612	0.369	5.30888e-28	4	Ntrk2
9.13335e-05	0.332591	0.715	0.674	1	4	Ccn3
7.3074e-35	0.331482	0.921	0.815	1.42239e-30	4	Bmp1
6.27516e-32	0.331175	0.903	0.808	1.22146e-27	4	Il6st
1.3116e-18	0.330821	0.609	0.461	2.55303e-14	4	Stmn1
4.30635e-45	0.330119	0.363	0.133	8.38231e-41	4	Id4
6.67056e-22	0.329795	0.68	0.513	1.29842e-17	4	Calcrl
1.57463e-94	0.329724	0.376	0.081	3.06501e-90	4	Fabp7
1.63188e-26	0.328682	0.884	0.79	3.17646e-22	4	Ddah2
8.09151e-18	0.328589	0.71	0.575	1.57501e-13	4	Parm1
1.8262e-40	0.328522	0.721	0.481	3.55471e-36	4	Tmem44
1.10632e-12	0.328254	0.612	0.504	2.15346e-08	4	Pcdh7
4.36036e-37	0.327863	0.107	0.016	8.48744e-33	4	Hmx1
3.18336e-37	0.327329	0.983	0.941	6.19642e-33	4	Rap1b
6.4919e-46	0.327167	0.674	0.411	1.26365e-41	4	Tspan2
5.38649e-32	0.327129	0.74	0.533	1.04848e-27	4	Cdkn2c
6.53284e-37	0.326561	0.893	0.754	1.27162e-32	4	Cotl1
4.64038e-23	0.326402	0.878	0.767	9.0325e-19	4	S100a6
5.94046e-21	0.325974	0.798	0.662	1.15631e-16	4	Apoe
5.13677e-35	0.325587	0.916	0.822	9.99873e-31	4	Snrk
8.13367e-32	0.325484	0.725	0.548	1.58322e-27	4	Vstm4
2.64593e-27	0.324997	0.285	0.119	5.1503e-23	4	Cyb561
1.66035e-09	0.324979	0.273	0.174	3.23186e-05	4	Tpsb2
5.88539e-35	0.32493	0.856	0.661	1.14559e-30	4	Arhgef25
3.49041e-38	0.324707	0.648	0.402	6.79409e-34	4	Plekhg3
1.386e-32	0.324316	0.796	0.652	2.69785e-28	4	Slc6a6
3.2623e-40	0.324202	0.998	0.989	6.35007e-36	4	P4hb
3.95337e-39	0.3239	1	0.991	7.69524e-35	4	Hspa5
3.12039e-36	0.323822	0.976	0.96	6.07385e-32	4	Hnrnpul1
4.46657e-20	0.323272	0.811	0.724	8.69418e-16	4	Dstn
1.81457e-35	0.323012	0.957	0.899	3.53206e-31	4	Tmem165
1.23474e-33	0.32283	0.736	0.514	2.40343e-29	4	Lasp1
1.70898e-31	0.3221	0.897	0.779	3.32654e-27	4	Selenon
9.00312e-27	0.322084	0.562	0.347	1.75246e-22	4	Hspa12a
8.16325e-36	0.321458	0.916	0.82	1.58898e-31	4	Arhgef40
3.31995e-26	0.320725	0.837	0.705	6.46228e-22	4	H1fx
4.52503e-35	0.320357	0.815	0.639	8.80797e-31	4	Cbfa2t3
4.42873e-25	0.32029	0.863	0.784	8.62052e-21	4	Tgfb1i1
6.10525e-35	0.319478	0.886	0.733	1.18839e-30	4	Ptbp1
1.70723e-13	0.31939	0.17	0.076	3.32313e-09	4	Ecel1
1.60014e-26	0.319269	0.961	0.935	3.11466e-22	4	Col6a6
1.01251e-20	0.319242	0.528	0.359	1.97085e-16	4	Npr3
3.1386e-35	0.31918	0.873	0.723	6.10928e-31	4	Sptlc2
2.54875e-35	0.319044	0.97	0.909	4.96115e-31	4	Mtpn
7.95425e-30	0.318789	0.845	0.693	1.54829e-25	4	Evl
1.39247e-40	0.318266	0.916	0.75	2.71045e-36	4	Tgfbr2
7.85617e-30	0.318142	0.809	0.637	1.5292e-25	4	Pdcd4
7.34965e-26	0.318037	0.955	0.912	1.43061e-21	4	Manf
1.1272e-25	0.317977	0.931	0.894	2.1941e-21	4	Hnrnpa1
9.77159e-40	0.317626	0.708	0.447	1.90204e-35	4	Cdk6
6.49408e-28	0.316918	0.88	0.741	1.26407e-23	4	Btg1
1.34928e-31	0.316792	0.861	0.669	2.62637e-27	4	Gnb4
5.32051e-13	0.315517	0.897	0.841	1.03564e-08	4	Loxl1
7.35294e-62	0.315252	0.47	0.172	1.43125e-57	4	Ace
2.68638e-20	0.315155	0.837	0.718	5.22905e-16	4	Acly
3.23914e-66	0.31507	0.451	0.155	6.30498e-62	4	Edn1
1.3882e-35	0.314535	0.788	0.545	2.70213e-31	4	Incenp
2.23685e-40	0.314046	0.989	0.974	4.35403e-36	4	Selenop
2.19864e-30	0.313791	0.854	0.722	4.27965e-26	4	Adgra2
1.53924e-35	0.313002	0.867	0.722	2.99614e-31	4	Ifitm3
3.10975e-41	0.31286	0.727	0.459	6.05313e-37	4	Tbx2
7.29564e-13	0.312638	0.442	0.297	1.4201e-08	4	Ackr3
2.9853e-31	0.312479	0.972	0.954	5.81089e-27	4	Trim28
1.52739e-87	0.312316	0.238	0.034	2.97306e-83	4	Mal
3.26432e-39	0.310826	0.715	0.478	6.35399e-35	4	Pear1
1.52129e-42	0.310361	0.659	0.395	2.9612e-38	4	Pcdh1
1.07432e-30	0.310125	0.363	0.162	2.09116e-26	4	Itgb8
1.05698e-32	0.309729	0.985	0.965	2.05742e-28	4	Canx
1.91811e-34	0.309436	0.766	0.568	3.7336e-30	4	Tgfb1
3.89612e-36	0.309291	0.991	0.975	7.5838e-32	4	Ppib
1.84855e-35	0.308613	0.712	0.478	3.5982e-31	4	Lbh
6.11134e-31	0.308457	0.659	0.455	1.18957e-26	4	S1pr3
3.61824e-29	0.308361	0.852	0.704	7.04291e-25	4	Pdia4
7.02423e-32	0.308266	0.944	0.856	1.36727e-27	4	Phc2
1.32499e-77	0.307827	0.311	0.067	2.5791e-73	4	Plekhb1
3.6999e-33	0.307824	0.921	0.789	7.20186e-29	4	Map3k3
3.21252e-22	0.307387	0.921	0.847	6.25316e-18	4	Man2a1
2.26299e-91	0.307272	0.32	0.06	4.40491e-87	4	Lmod1
1.22174e-59	0.306844	0.519	0.216	2.37812e-55	4	Ccdc3
8.75834e-36	0.306684	0.768	0.542	1.70481e-31	4	Mapk3
3.3426e-20	0.306463	0.603	0.433	6.50638e-16	4	Ctsh
7.19114e-31	0.30634	0.528	0.295	1.39975e-26	4	Gpm6b
1.82048e-27	0.30617	0.715	0.52	3.54357e-23	4	Cd9
3.10027e-25	0.30601	0.891	0.819	6.03467e-21	4	Hist1h1a
2.72027e-19	0.30597	0.429	0.258	5.295e-15	4	Rab6b
3.22894e-33	0.305727	0.998	0.988	6.28512e-29	4	Hnrnpab
1.05051e-27	0.30552	0.438	0.24	2.04482e-23	4	Map6
1.52145e-37	0.305439	1	0.992	2.96149e-33	4	Akr1a1
1.59416e-49	0.305423	0.588	0.301	3.10304e-45	4	Mical1
3.34396e-33	0.305197	0.972	0.938	6.50902e-29	4	Plxnb2
1.67328e-34	0.304987	0.974	0.916	3.25705e-30	4	Anxa5
1.40131e-54	0.304957	0.549	0.246	2.72765e-50	4	Mecom
1.26923e-40	0.304394	0.502	0.239	2.47057e-36	4	Specc1
0.00323481	0.303813	0.234	0.195	1	4	Stmn4
1.11244e-31	0.303719	0.833	0.683	2.16536e-27	4	Dock9
4.66526e-19	0.303588	0.695	0.539	9.08094e-15	4	Fzd1
4.27495e-33	0.303397	0.991	0.965	8.32119e-29	4	Ddx17
9.46375e-18	0.303381	0.865	0.758	1.84212e-13	4	Sod3
1.34503e-30	0.303208	0.878	0.718	2.6181e-26	4	Selenoh
2.60063e-56	0.303151	0.464	0.177	5.06212e-52	4	Nr2f1
5.00969e-24	0.303079	0.182	0.063	9.75136e-20	4	Ccn5
1.34065e-09	0.303063	0.509	0.398	2.60958e-05	4	Tmeff1
3.74662e-34	0.302761	0.704	0.487	7.2928e-30	4	Pdgfrb
2.03e-41	0.302558	0.989	0.988	3.9514e-37	4	Sept11
1.88646e-30	0.302527	0.897	0.767	3.672e-26	4	Elk3
3.977e-27	0.302412	0.957	0.902	7.74124e-23	4	Cnn3
1.20982e-24	0.302315	0.839	0.711	2.35492e-20	4	Vat1
8.41348e-35	0.30204	0.863	0.687	1.63768e-30	4	Pea15a
1.27808e-31	0.302011	0.837	0.675	2.48779e-27	4	Dnajc10
1.26026e-19	0.30178	0.534	0.344	2.45309e-15	4	Nsg1
2.9075e-29	0.301493	0.968	0.945	5.65944e-25	4	Txnip
1.64971e-38	0.301102	0.751	0.515	3.21116e-34	4	Gjc1
1.16514e-26	0.30107	0.803	0.639	2.26795e-22	4	Tusc3
1.66627e-30	0.299936	0.858	0.713	3.24339e-26	4	Fyn
1.19236e-35	0.299784	0.83	0.656	2.32094e-31	4	Ablim1
2.86223e-37	0.299394	0.695	0.454	5.57133e-33	4	Rapgef5
5.8539e-32	0.299294	0.964	0.867	1.13946e-27	4	Rcn1
9.77882e-42	0.299109	1	0.996	1.90345e-37	4	Plagl1
6.43644e-45	0.299001	0.453	0.197	1.25285e-40	4	Lrrc8b
1.25917e-09	0.298723	0.869	0.786	2.45097e-05	4	Tubb2a
4.67181e-35	0.298499	0.998	0.985	9.09368e-31	4	Anp32b
2.62774e-36	0.298463	0.8	0.587	5.1149e-32	4	Ephb4
2.77959e-29	0.298174	0.828	0.692	5.41048e-25	4	Esyt2
2.36048e-31	0.298144	0.809	0.656	4.59467e-27	4	Ralb
2.75212e-29	0.297857	0.901	0.802	5.357e-25	4	Gng12
3.92497e-23	0.297786	0.927	0.87	7.63994e-19	4	Fcgrt
1.08012e-29	0.297267	0.85	0.686	2.10245e-25	4	Efemp2
2.39034e-56	0.296795	1	0.996	4.65281e-52	4	Hist1h1c
1.69244e-24	0.296389	0.961	0.923	3.29434e-20	4	Rab11a
2.57565e-28	0.296153	0.567	0.362	5.0135e-24	4	Cxcr4
1.89546e-34	0.295741	0.457	0.22	3.68951e-30	4	Syt11
1.78153e-36	0.295736	0.622	0.394	3.46775e-32	4	Adcy4
6.00953e-16	0.295588	0.959	0.913	1.16976e-11	4	Wwp1
1.03573e-29	0.295534	0.959	0.917	2.01605e-25	4	Rpn2
1.51e-26	0.295106	0.884	0.788	2.93921e-22	4	Sae1
6.84973e-25	0.294374	0.822	0.709	1.3333e-20	4	Etnk1
2.18837e-28	0.293361	0.742	0.558	4.25966e-24	4	Sema5a
6.77913e-39	0.292422	0.94	0.823	1.31956e-34	4	Meox2
4.81915e-62	0.292015	0.562	0.236	9.38048e-58	4	Dact1
5.72761e-17	0.291992	0.826	0.735	1.11488e-12	4	Adamts10
6.99908e-25	0.291901	0.899	0.806	1.36237e-20	4	Ptpra
2.27133e-24	0.291743	0.97	0.943	4.42115e-20	4	Ccdc80
9.26507e-26	0.291626	0.71	0.527	1.80345e-21	4	Anxa1
2.78984e-28	0.291588	0.766	0.611	5.43043e-24	4	Apbb2
2.82742e-30	0.291312	0.809	0.617	5.50358e-26	4	Reep3
2.04983e-27	0.291251	0.94	0.87	3.99e-23	4	Dek
7.3725e-27	0.291074	0.931	0.882	1.43506e-22	4	Phldb1
6.87211e-30	0.290865	0.936	0.853	1.33766e-25	4	Sept9
1.34213e-28	0.290799	0.813	0.663	2.61245e-24	4	Ppp1r12c
4.55148e-32	0.290354	0.996	0.972	8.85945e-28	4	Copa
9.35127e-24	0.29005	0.848	0.729	1.82023e-19	4	Rtn3
5.87755e-16	0.289622	0.961	0.942	1.14406e-11	4	Clec3b
1.25715e-47	0.288331	0.515	0.238	2.44704e-43	4	Cox4i2
2.9787e-31	0.288245	0.948	0.866	5.79803e-27	4	Itm2c
1.9518e-33	0.2875	0.974	0.946	3.79917e-29	4	Mprip
1.2835e-27	0.287354	0.768	0.577	2.49834e-23	4	Arap1
8.34964e-27	0.287145	0.914	0.85	1.62526e-22	4	Zcchc14
1.97762e-37	0.287045	0.517	0.263	3.84944e-33	4	Fbxo7
9.62053e-24	0.286915	0.901	0.824	1.87264e-19	4	Galnt1
3.47944e-31	0.286821	0.981	0.951	6.77274e-27	4	Vasp
6.44475e-38	0.286541	0.105	0.015	1.25447e-33	4	Gng3
3.52117e-25	0.28631	0.794	0.63	6.85396e-21	4	Wtip
7.25824e-50	0.286259	0.524	0.242	1.41282e-45	4	Slc6a9
1.73674e-29	0.286211	0.693	0.472	3.38057e-25	4	Ebf2
2.34351e-27	0.286207	0.77	0.588	4.56165e-23	4	Jcad
8.42348e-26	0.286008	0.723	0.544	1.63963e-21	4	Ttyh3
1.02006e-38	0.285982	0.163	0.035	1.98555e-34	4	Kif5c
1.3329e-13	0.285681	0.97	0.938	2.59449e-09	4	Synpo
8.91026e-24	0.285094	0.94	0.879	1.73438e-19	4	Oat
4.7372e-25	0.285056	0.946	0.915	9.22095e-21	4	Tmpo
2.78872e-37	0.284697	0.663	0.408	5.42825e-33	4	Fam129a
3.9249e-23	0.283857	0.712	0.545	7.63983e-19	4	Nrp2
1.97371e-25	0.283784	0.979	0.951	3.84183e-21	4	Brd2
5.79293e-29	0.283773	0.807	0.649	1.12759e-24	4	Tmem88
4.5497e-29	0.283609	0.82	0.672	8.856e-25	4	Ggta1
2.3486e-45	0.283591	0.998	0.993	4.57155e-41	4	Serpinh1
1.60309e-29	0.283534	0.861	0.752	3.12042e-25	4	Soga1
1.56473e-28	0.283261	0.687	0.495	3.04574e-24	4	Itprid2
4.35566e-21	0.283055	0.627	0.445	8.47829e-17	4	Adamts12
4.96802e-19	0.282755	0.82	0.727	9.67025e-15	4	Tanc2
4.80842e-31	0.282745	0.968	0.891	9.35959e-27	4	Sept7
2.02948e-27	0.282391	0.944	0.872	3.95039e-23	4	Add1
2.31854e-31	0.282082	0.725	0.519	4.51303e-27	4	Tead2
1.40869e-18	0.282016	0.182	0.072	2.74202e-14	4	Tagln3
2.73779e-30	0.28129	0.929	0.848	5.3291e-26	4	Ppp1r9b
4.2247e-23	0.281002	0.876	0.795	8.22338e-19	4	H3f3b
1.03492e-25	0.280867	0.966	0.934	2.01448e-21	4	Calu
3.64032e-34	0.279951	0.994	0.99	7.08588e-30	4	Hnrnpa0
1.54677e-26	0.279688	0.942	0.878	3.01079e-22	4	Pten
3.64981e-20	0.279607	0.921	0.857	7.10435e-16	4	Smarcc2
4.76857e-41	0.279538	0.996	0.994	9.28202e-37	4	Pabpc1
1.37032e-21	0.279494	0.783	0.657	2.66733e-17	4	Map3k1
1.1568e-21	0.279403	0.951	0.917	2.25171e-17	4	Arhgef7
2.77729e-54	0.279224	0.476	0.192	5.406e-50	4	Il13ra1
3.4853e-24	0.278432	0.931	0.88	6.78415e-20	4	Prkacb
3.36479e-27	0.278202	0.968	0.956	6.54957e-23	4	Sdf4
8.38086e-23	0.277987	0.957	0.927	1.63133e-18	4	H2afz
1.12846e-15	0.277322	0.803	0.717	2.19654e-11	4	Acot7
1.89109e-17	0.276797	0.442	0.271	3.68101e-13	4	Fgl2
8.49224e-20	0.276544	0.893	0.802	1.65301e-15	4	Ap2a2
1.76129e-28	0.276372	0.74	0.555	3.42836e-24	4	Atp2b4
7.76551e-23	0.275791	0.124	0.033	1.51156e-18	4	Elavl2
5.95107e-21	0.275458	0.82	0.657	1.15838e-16	4	C1qa
9.78406e-31	0.27524	0.101	0.017	1.90447e-26	4	Snap25
4.50276e-25	0.274955	0.773	0.624	8.76462e-21	4	Adam10
1.28842e-25	0.274884	0.97	0.938	2.50792e-21	4	Gng11
4.99129e-28	0.274816	0.972	0.935	9.71555e-24	4	Arpc3
4.18999e-26	0.27465	0.727	0.534	8.15582e-22	4	Dlg4
1.72254e-24	0.274254	0.891	0.762	3.35293e-20	4	Selenom
4.54308e-24	0.27409	0.979	0.936	8.8431e-20	4	Ncor2
3.27691e-29	0.273854	0.953	0.908	6.3785e-25	4	Efhd2
3.1461e-10	0.273688	0.376	0.248	6.12388e-06	4	Cadm1
1.605e-27	0.272878	0.893	0.789	3.12413e-23	4	Serinc3
6.50183e-31	0.272434	0.695	0.484	1.26558e-26	4	Cdc42ep4
8.57455e-26	0.2723	0.7	0.522	1.66904e-21	4	Prc1
2.79298e-29	0.27206	0.848	0.672	5.43653e-25	4	Gusb
2.04998e-25	0.271936	0.955	0.885	3.99029e-21	4	Ube2e3
6.04014e-16	0.271886	0.335	0.19	1.17571e-11	4	Pi16
4.76005e-16	0.271876	0.815	0.706	9.26543e-12	4	Rbms3
1.62527e-27	0.271844	0.721	0.535	3.16358e-23	4	Mast4
2.20975e-157	0.271265	0.356	0.041	4.30127e-153	4	Olfr78
1.23562e-24	0.271193	0.991	0.98	2.40513e-20	4	Eid1
6.92825e-25	0.271052	0.83	0.678	1.34858e-20	4	Cyb5a
4.14687e-28	0.270974	0.35	0.164	8.07189e-24	4	Tmem158
4.69344e-37	0.270804	0.618	0.366	9.13578e-33	4	Egflam
1.19203e-24	0.270533	0.785	0.617	2.32028e-20	4	Coro1c
2.26827e-22	0.270402	0.925	0.852	4.41519e-18	4	Lama2
2.17287e-59	0.269726	0.526	0.22	4.2295e-55	4	Gucy1a2
2.4583e-24	0.269491	0.897	0.788	4.78508e-20	4	Klf2
7.10739e-37	0.26949	0.386	0.167	1.38345e-32	4	Megf9
2.5383e-39	0.269441	0.639	0.381	4.9408e-35	4	Fxyd5
1.38469e-25	0.269325	0.908	0.825	2.69531e-21	4	Srsf9
3.50678e-40	0.269266	0.474	0.216	6.82595e-36	4	Arhgef28
4.19182e-31	0.269058	0.704	0.472	8.15937e-27	4	Stat6
9.04452e-26	0.268986	0.91	0.82	1.76052e-21	4	Tjp1
1.58685e-24	0.268884	0.843	0.723	3.08881e-20	4	Taok2
3.67539e-26	0.268439	0.955	0.907	7.15414e-22	4	Clec2d
8.55803e-19	0.268148	0.903	0.817	1.66582e-14	4	Bex3
5.66818e-27	0.267993	0.974	0.95	1.10331e-22	4	Erp29
5.80074e-26	0.26791	0.747	0.559	1.12911e-21	4	Cdca3
7.27846e-29	0.267781	0.959	0.883	1.41675e-24	4	Rrbp1
1.65922e-29	0.267734	0.685	0.482	3.22966e-25	4	Cyth3
5.46974e-25	0.267359	0.646	0.445	1.06468e-20	4	Sox4
1.29185e-24	0.267131	0.97	0.924	2.51459e-20	4	Fubp1
2.28897e-18	0.266724	0.863	0.757	4.45548e-14	4	Nsd2
8.01748e-19	0.266714	0.828	0.74	1.5606e-14	4	Ubqln2
7.30278e-27	0.26643	0.916	0.812	1.42149e-22	4	Timp3
3.89748e-22	0.266283	0.554	0.363	7.58644e-18	4	Mical2
1.10585e-29	0.265766	0.811	0.632	2.15253e-25	4	Pdgfra
3.28381e-24	0.265614	0.938	0.897	6.39193e-20	4	Atp6v0e
2.05988e-21	0.265289	0.895	0.785	4.00955e-17	4	Gls
8.71889e-25	0.265274	0.723	0.556	1.69713e-20	4	Lig1
4.71449e-25	0.265222	0.891	0.767	9.17675e-21	4	Adamts9
2.44083e-28	0.265024	0.925	0.796	4.75108e-24	4	2700081O15Rik
3.18707e-09	0.265018	0.693	0.59	6.20364e-05	4	Epb41l4b
1.70582e-40	0.264366	0.661	0.379	3.32039e-36	4	Epb41l1
2.49667e-22	0.264272	0.753	0.589	4.85977e-18	4	Pgrmc1
4.84931e-29	0.263611	0.755	0.549	9.43918e-25	4	Abhd2
5.06305e-21	0.263095	0.91	0.848	9.85522e-17	4	Esyt1
6.77459e-28	0.263066	0.837	0.625	1.31867e-23	4	Atf6b
5.51199e-28	0.262513	0.987	0.973	1.07291e-23	4	Srsf6
6.26085e-28	0.262469	0.642	0.427	1.21867e-23	4	H2-D1
1.15748e-22	0.262346	0.903	0.782	2.25304e-18	4	Cdk4
2.48912e-25	0.262133	0.882	0.762	4.84508e-21	4	Klf6
3.66591e-33	0.262096	0.661	0.426	7.1357e-29	4	Cdca8
2.24406e-16	0.262042	0.717	0.573	4.36807e-12	4	Palm
9.72568e-35	0.261987	0.678	0.431	1.8931e-30	4	Lxn
1.93021e-27	0.260984	0.674	0.476	3.75715e-23	4	Tspan14
6.25519e-28	0.260794	0.807	0.639	1.21757e-23	4	Zfp664
4.37539e-22	0.260504	0.897	0.84	8.51669e-18	4	Loxl2
3.23981e-22	0.260065	0.807	0.661	6.3063e-18	4	Akt3
2.8243e-23	0.260017	0.777	0.632	5.49749e-19	4	St5
3.48246e-26	0.259993	0.685	0.473	6.77861e-22	4	Pclaf
1.73804e-25	0.259687	0.642	0.431	3.3831e-21	4	Adam12
9.97137e-42	0.259489	0.399	0.168	1.94093e-37	4	Kcna6
1.29464e-27	0.259331	0.991	0.97	2.52001e-23	4	Calr
6.70297e-23	0.259326	0.976	0.957	1.30473e-18	4	Rbm5
6.51782e-22	0.259227	0.944	0.896	1.26869e-17	4	Tmem59
6.59892e-11	0.259185	0.446	0.321	1.28448e-06	4	Scara5
5.50616e-25	0.259149	0.882	0.773	1.07177e-20	4	Cdc42ep1
2.47116e-23	0.259134	0.633	0.455	4.81011e-19	4	Efna1
3.96232e-18	0.259009	0.644	0.482	7.71265e-14	4	Ptprf
1.04345e-27	0.258813	0.908	0.822	2.03107e-23	4	Itpripl2
3.06059e-21	0.258646	0.876	0.778	5.95743e-17	4	Rhbdf1
2.84797e-25	0.258639	0.82	0.694	5.54357e-21	4	Errfi1
2.19953e-16	0.258501	0.296	0.159	4.28138e-12	4	Pcbp3
1.82514e-22	0.257906	0.738	0.581	3.55263e-18	4	Hsd17b12
1.05171e-22	0.256692	0.979	0.965	2.04715e-18	4	Myadm
4.32143e-25	0.256666	0.916	0.834	8.41167e-21	4	Atrx
1.54129e-21	0.256542	0.903	0.879	3.00012e-17	4	Arglu1
1.08375e-23	0.256374	0.85	0.686	2.10952e-19	4	C1qtnf6
5.26664e-25	0.256316	0.691	0.5	1.02515e-20	4	Plcb4
2.97165e-41	0.256283	0.418	0.181	5.78431e-37	4	Apba1
1.08969e-20	0.256259	0.71	0.544	2.12107e-16	4	Foxp1
5.10031e-34	0.256094	0.609	0.363	9.92775e-30	4	Prcp
1.75703e-27	0.255947	0.983	0.948	3.42006e-23	4	Txndc5
5.22024e-26	0.255932	0.56	0.362	1.01612e-21	4	Adamts15
2.7567e-21	0.255667	0.897	0.841	5.36593e-17	4	Fam168b
6.05067e-26	0.254968	0.603	0.391	1.17776e-21	4	Ror1
2.16816e-137	0.25496	0.328	0.04	4.22032e-133	4	Dhh
7.06762e-29	0.254629	0.663	0.439	1.37571e-24	4	Erg
4.51246e-14	0.254617	0.976	0.953	8.7835e-10	4	Aqp1
6.27576e-17	0.254443	0.987	0.964	1.22158e-12	4	Ctsl
3.30069e-19	0.254093	0.852	0.726	6.4248e-15	4	Lrrc17
1.14183e-23	0.253615	0.77	0.587	2.22257e-19	4	Myef2
8.31417e-21	0.25336	0.876	0.764	1.61835e-16	4	Sh3gl1
1.94723e-12	0.252842	0.869	0.811	3.79029e-08	4	Pcbp4
6.57037e-23	0.252797	0.67	0.486	1.27892e-18	4	Knstrn
5.2871e-19	0.252725	0.94	0.884	1.02913e-14	4	Spry1
1.19429e-23	0.252422	0.931	0.893	2.32468e-19	4	Stx12
1.74667e-16	0.252418	0.768	0.648	3.39989e-12	4	Mcfd2
2.68097e-22	0.252361	0.71	0.552	5.2185e-18	4	Fam102b
2.97197e-23	0.252359	0.951	0.93	5.78494e-19	4	Krtcap2
2.93648e-12	0.252269	0.401	0.275	5.71586e-08	4	Fst
2.65959e-44	0.252203	0.485	0.222	5.1769e-40	4	St6gal1
1.58712e-26	0.252066	0.991	0.976	3.08933e-22	4	Clta
2.85664e-19	0.25187	0.865	0.756	5.56045e-15	4	Pf4
4.63784e-22	0.250961	0.931	0.856	9.02756e-18	4	Tram1
2.48078e-20	0.250744	0.981	0.952	4.82884e-16	4	Fscn1
3.45874e-26	0.250406	0.843	0.696	6.73244e-22	4	Ccdc28b

## Sheet: NMJ
p_val	avg_log2FC	pct.1	pct.2	p_val_adj	cluster	gene
6.50583e-257	2.01532	1	0.993	1.26636e-252	5	Prkar1a
5.98031e-243	1.58825	0.993	0.622	1.16407e-238	5	Chrna1
2.80773e-259	1.50834	0.982	0.467	5.46525e-255	5	Ufsp1
3.07839e-220	1.40757	0.995	0.865	5.99209e-216	5	Map2k1
4.93834e-261	1.40467	0.982	0.415	9.61248e-257	5	Ache
1.53191e-218	1.3281	0.982	0.599	2.98186e-214	5	Etv5
2.5463e-199	1.28965	0.984	0.71	4.95637e-195	5	Dusp6
1.63611e-214	1.28475	0.95	0.451	3.18468e-210	5	Scn3b
8.84415e-194	1.16363	0.975	0.611	1.72151e-189	5	Chrnd
4.71667e-172	0.893736	0.936	0.494	9.181e-168	5	Calcrl
1.23088e-133	0.851921	1	0.999	2.39592e-129	5	Myh3
1.53692e-128	0.803361	0.959	0.697	2.99161e-124	5	Chrng
7.66762e-137	0.801733	0.993	0.869	1.4925e-132	5	Wipi1
2.54659e-120	0.772696	0.998	0.879	4.95695e-116	5	Nes
3.09409e-140	0.752036	0.998	0.963	6.02265e-136	5	Ndn
1.20245e-118	0.74273	0.993	0.96	2.34058e-114	5	Atp1b1
9.61271e-145	0.742684	0.998	0.959	1.87111e-140	5	Ehd4
1.96489e-131	0.732089	1	0.985	3.82465e-127	5	Tnnt2
5.31539e-162	0.689486	0.851	0.335	1.03464e-157	5	Cd24a
1.25722e-109	0.689224	0.92	0.513	2.44718e-105	5	Map3k7cl
1.04813e-167	0.667331	0.837	0.3	2.04019e-163	5	Kcne1l
2.03659e-92	0.635295	0.966	0.829	3.96423e-88	5	Scn4a
8.72353e-113	0.611176	0.878	0.501	1.69803e-108	5	Akap11
9.55403e-92	0.604239	0.95	0.788	1.85969e-87	5	Lynx1
2.06429e-84	0.601439	0.989	0.857	4.01815e-80	5	Lrtm1
4.57893e-232	0.601207	0.743	0.151	8.9129e-228	5	Scn5a
1.82962e-131	0.588789	0.826	0.359	3.56135e-127	5	Fzd10
7.19072e-93	0.584247	0.986	0.912	1.39967e-88	5	Shisa2
2.35256e-71	0.566139	0.954	0.828	4.57927e-67	5	Kcnj12
3.21871e-96	0.561941	0.865	0.526	6.26522e-92	5	Musk
9.77558e-129	0.553179	0.789	0.316	1.90282e-124	5	Myzap
1.22764e-111	0.548195	1	0.987	2.38959e-107	5	Apobec2
3.29341e-125	0.540082	0.826	0.361	6.41063e-121	5	Crym
5.81673e-91	0.536264	0.89	0.578	1.13223e-86	5	Ablim2
1.47515e-75	0.522933	0.972	0.829	2.87139e-71	5	Tspan12
6.95272e-75	0.514664	0.867	0.567	1.35335e-70	5	Phldb2
2.23879e-74	0.513918	0.989	0.893	4.3578e-70	5	Mylk4
1.01447e-87	0.5111	0.901	0.589	1.97467e-83	5	Col23a1
3.84008e-68	0.498757	0.943	0.781	7.47471e-64	5	Traf3ip3
1.01617e-62	0.4737	0.998	0.961	1.97797e-58	5	Tm6sf1
4.07406e-80	0.472587	0.998	0.992	7.93017e-76	5	AW551984
1.08477e-61	0.458055	0.972	0.85	2.1115e-57	5	Popdc2
2.36136e-72	0.437398	0.993	0.964	4.5964e-68	5	Ank3
1.98652e-65	0.436038	0.911	0.645	3.86677e-61	5	Ccnd1
3.71412e-91	0.424289	0.718	0.306	7.22953e-87	5	Kcnq4
3.91196e-43	0.403921	0.938	0.796	7.61462e-39	5	Atp13a3
1.23064e-74	0.396773	0.791	0.42	2.39544e-70	5	Gstm1
5.96556e-36	0.39642	1	0.994	1.1612e-31	5	Tnni1
1.97814e-51	0.394853	0.938	0.74	3.85046e-47	5	Pak1
1.28008e-66	0.387924	0.995	0.987	2.49168e-62	5	Ehbp1l1
7.47375e-51	0.381253	0.991	0.934	1.45477e-46	5	Kremen1
4.47334e-53	0.380069	0.833	0.586	8.70736e-49	5	Metrn
2.85709e-61	0.379189	0.709	0.375	5.56133e-57	5	Shroom3
3.57148e-67	0.375663	0.725	0.373	6.95188e-63	5	Lmo2
2.25466e-43	0.364901	0.94	0.776	4.3887e-39	5	Stradb
1.42454e-45	0.35801	0.975	0.925	2.77287e-41	5	Gpc4
8.66627e-41	0.357894	0.913	0.772	1.68689e-36	5	Trak2
3.07147e-48	0.352611	0.837	0.581	5.97862e-44	5	Gramd1b
2.30671e-39	0.352225	0.968	0.882	4.49002e-35	5	Spry1
3.20904e-96	0.351756	0.569	0.178	6.24639e-92	5	Col25a1
5.56398e-74	0.345892	0.61	0.238	1.08303e-69	5	Ptprz1
4.54192e-40	0.342245	0.817	0.582	8.84085e-36	5	Fgf1
2.91846e-39	0.340671	1	0.987	5.68079e-35	5	Tcap
1.19081e-43	0.339078	1	0.963	2.31791e-39	5	Ampd1
3.85978e-38	0.336916	0.982	0.92	7.51306e-34	5	Bcam
5.84779e-81	0.331528	1	0.999	1.13827e-76	5	Actn2
4.52566e-41	0.327582	0.995	0.942	8.8092e-37	5	Ramp1
1.69396e-39	0.325926	0.989	0.945	3.29729e-35	5	Tspan9
1.60905e-44	0.325312	1	0.982	3.13201e-40	5	Pbxip1
2.5786e-241	0.322054	0.466	0.042	5.01925e-237	5	Chrne
6.0863e-41	0.318853	0.709	0.426	1.1847e-36	5	Mt3
1.19835e-37	0.317232	0.998	0.948	2.33258e-33	5	Dtna
1.68247e-35	0.310265	0.798	0.579	3.27492e-31	5	Crot
6.55193e-34	0.309208	0.986	0.915	1.27533e-29	5	Iffo1
5.36337e-33	0.3083	0.947	0.862	1.04398e-28	5	Hip1
2.17813e-48	0.305032	0.741	0.441	4.23973e-44	5	Hs6st2
1.43513e-45	0.303037	0.638	0.359	2.79349e-41	5	Irf6
1.02436e-40	0.302827	0.993	0.958	1.99392e-36	5	Ccnd3
1.33542e-31	0.30217	0.952	0.846	2.5994e-27	5	Chrnb1
2.24265e-87	0.301114	0.518	0.154	4.36531e-83	5	Etv4
5.32878e-36	0.293023	0.995	0.963	1.03725e-31	5	Cap2
1.04496e-30	0.291455	0.821	0.647	2.03401e-26	5	Gprc5c
2.33259e-29	0.291135	0.959	0.882	4.54039e-25	5	Prkaa2
9.52443e-28	0.290175	0.936	0.839	1.85393e-23	5	Rgmb
8.01177e-30	0.289846	0.943	0.844	1.55949e-25	5	Scn1b
1.84359e-26	0.289355	0.901	0.741	3.58855e-22	5	Rasa3
1.14595e-33	0.286121	0.725	0.488	2.23059e-29	5	Fzd9
3.37552e-56	0.285234	1	0.997	6.57046e-52	5	Bin1
5.1707e-37	0.280946	1	0.986	1.00648e-32	5	Dusp3
1.03105e-25	0.27843	0.986	0.93	2.00693e-21	5	Myog
9.48007e-24	0.278022	0.989	0.944	1.8453e-19	5	Mylk2
5.27729e-29	0.276334	0.97	0.911	1.02722e-24	5	E2f6
1.01918e-26	0.275902	0.972	0.934	1.98384e-22	5	Klhl13
3.61509e-26	0.275268	0.888	0.746	7.03677e-22	5	Cog4
1.20028e-28	0.274862	0.982	0.952	2.33634e-24	5	Vash1
1.12029e-150	0.272667	0.45	0.071	2.18064e-146	5	Pdzrn4
3.1145e-35	0.269695	0.644	0.401	6.06237e-31	5	Nog
9.37456e-27	0.267676	0.984	0.938	1.82476e-22	5	Ppp1r14b
2.97093e-27	0.267159	0.986	0.936	5.78291e-23	5	Stim1
2.20261e-25	0.266906	0.993	0.941	4.28739e-21	5	St6galnac4
1.08183e-24	0.265296	0.986	0.889	2.10579e-20	5	2310002L09Rik
6.52756e-25	0.263901	0.938	0.848	1.27059e-20	5	Sh3bp5
1.06066e-24	0.261655	0.908	0.816	2.06457e-20	5	Sptb
3.1229e-36	0.261467	0.672	0.4	6.07873e-32	5	Efnb1
2.23189e-22	0.260484	0.95	0.84	4.34437e-18	5	Dnaja4
1.16369e-25	0.26006	0.97	0.929	2.26513e-21	5	Prkar2a
3.04572e-23	0.257289	0.945	0.838	5.9285e-19	5	Nav2
3.44416e-24	0.257214	0.993	0.965	6.70406e-20	5	Got1
2.31371e-20	0.255567	0.894	0.768	4.50363e-16	5	Ankrd2
9.8921e-27	0.255049	0.835	0.663	1.9255e-22	5	St3gal1
2.38623e-24	0.25485	0.959	0.91	4.6448e-20	5	Macf1
2.65026e-27	0.254297	0.842	0.646	5.15874e-23	5	Sipa1l1
9.71613e-23	0.252032	0.94	0.867	1.89125e-18	5	Svbp
9.13532e-29	0.251949	0.995	0.978	1.77819e-24	5	Rras
8.56193e-28	0.251623	0.901	0.771	1.66658e-23	5	Utrn
7.44214e-27	0.251574	0.8	0.62	1.44861e-22	5	Slco3a1
5.88186e-33	0.251332	0.787	0.529	1.1449e-28	5	Cited1
1.78407e-23	0.250443	0.865	0.719	3.4727e-19	5	Bche
1.67037e-32	0.250247	0.745	0.5	3.25137e-28	5	Erbb3
2.45004e-137	0.250108	0.406	0.061	4.769e-133	5	Col20a1
1.68892e-31	0.250062	1	0.997	3.28749e-27	5	Casq2

## Sheet: MTJ
p_val	avg_log2FC	pct.1	pct.2	p_val_adj	cluster	gene
0	2.34152	0.991	0.328	0	6	Col22a1
1.40423e-172	1.58515	0.944	0.469	2.73333e-168	6	Tnmd
1.28151e-146	1.4921	0.995	0.856	2.49446e-142	6	Thbs4
4.00683e-211	1.47108	0.979	0.537	7.79929e-207	6	Uchl1
6.5843e-194	1.32403	0.988	0.508	1.28163e-189	6	Map3k7cl
7.99798e-162	1.30564	0.986	0.644	1.55681e-157	6	Ccn2
7.16219e-141	1.13075	0.974	0.668	1.39412e-136	6	Cilp
3.94425e-125	1.09973	0.979	0.775	7.67747e-121	6	Col12a1
2.07921e-163	1.05513	0.92	0.443	4.04719e-159	6	Ankrd1
2.97431e-115	1.0211	1	0.994	5.78949e-111	6	Postn
1.14139e-120	1.00106	0.936	0.558	2.22171e-116	6	Fmod
2.43101e-158	0.978041	0.991	0.734	4.73195e-154	6	Jam2
2.30874e-103	0.933052	1	0.993	4.49396e-99	6	Myh1
7.59011e-104	0.837433	1	0.999	1.47741e-99	6	Col1a1
6.21134e-99	0.829637	1	0.998	1.20904e-94	6	Col1a2
1.03004e-112	0.815428	0.967	0.73	2.00497e-108	6	Col11a1
4.8655e-77	0.813817	0.962	0.818	9.47069e-73	6	Chodl
3.96039e-119	0.809993	0.955	0.695	7.7089e-115	6	Mllt11
6.08666e-116	0.802855	0.995	0.879	1.18477e-111	6	Nes
7.38639e-99	0.777523	0.993	0.954	1.43776e-94	6	Cyb5r3
2.84159e-76	0.775628	0.962	0.826	5.53116e-72	6	Fibin
2.56504e-117	0.773847	0.991	0.95	4.99286e-113	6	Cacng1
2.44597e-107	0.745697	0.955	0.708	4.76107e-103	6	Net1
5.03497e-98	0.74325	0.969	0.732	9.80057e-94	6	C1qtnf3
1.05358e-68	0.741911	0.941	0.742	2.05079e-64	6	Thbs1
6.24981e-85	0.729409	0.88	0.533	1.21652e-80	6	Abi3bp
9.5387e-93	0.72646	1	0.945	1.85671e-88	6	Emp1
2.55105e-98	0.72638	0.981	0.819	4.96562e-94	6	Rgcc
7.85129e-107	0.721961	0.974	0.771	1.52825e-102	6	Trim47
1.10679e-95	0.684645	0.965	0.761	2.15437e-91	6	Npnt
0	0.677491	0.744	0.065	0	6	Tigd4
9.099e-118	0.67034	0.868	0.435	1.77112e-113	6	Map1a
1.84238e-83	0.655623	0.861	0.524	3.5862e-79	6	Cited1
3.36062e-79	0.640072	1	0.991	6.54144e-75	6	Col5a2
7.12018e-86	0.633662	0.969	0.772	1.38594e-81	6	Rrad
4.18138e-162	0.629862	0.8	0.261	8.13905e-158	6	Kcnc4
1.18421e-87	0.629084	0.998	0.967	2.30507e-83	6	Cdkn1a
2.22409e-85	0.625446	0.986	0.889	4.3292e-81	6	Ctnna3
3.13966e-96	0.619746	1	0.985	6.11134e-92	6	Tnnt2
1.28337e-66	0.607066	0.962	0.822	2.49808e-62	6	Meox2
9.65455e-91	0.603909	0.993	0.925	1.87926e-86	6	Rab40b
8.51569e-95	0.602073	0.784	0.353	1.65758e-90	6	Gas2
2.67833e-71	0.5942	0.998	0.993	5.21336e-67	6	Fn1
6.97975e-75	0.591757	0.993	0.969	1.35861e-70	6	Mgp
2.7061e-74	0.589516	0.941	0.769	5.26743e-70	6	Fat1
4.65591e-103	0.585298	0.889	0.481	9.06273e-99	6	Klf5
4.92471e-73	0.581196	0.953	0.725	9.58595e-69	6	Col16a1
9.35053e-64	0.573544	0.998	0.992	1.82008e-59	6	Col6a3
9.92731e-87	0.572564	0.948	0.732	1.93235e-82	6	Anxa7
5.78667e-109	0.569551	1	0.995	1.12638e-104	6	Atp2a2
3.35119e-47	0.567217	0.986	0.95	6.52309e-43	6	Gas1
2.93342e-75	0.56338	0.998	0.976	5.70991e-71	6	Hspb8
3.68249e-71	0.561785	0.885	0.562	7.16797e-67	6	Olfml2b
3.31895e-98	0.560338	0.845	0.47	6.46034e-94	6	Slc35f5
2.10474e-69	0.556442	1	0.982	4.09688e-65	6	Bgn
6.4529e-59	0.552858	0.995	0.961	1.25606e-54	6	Angptl2
1.78033e-61	0.55104	0.998	0.949	3.4654e-57	6	Mfap4
9.15041e-55	0.546331	0.911	0.721	1.78113e-50	6	Scx
1.18251e-91	0.542102	0.868	0.512	2.30176e-87	6	Traf3
4.44515e-132	0.541428	0.664	0.181	8.65249e-128	6	Zfp185
1.76211e-57	0.540006	0.948	0.762	3.42995e-53	6	Emilin1
1.70094e-75	0.536999	0.993	0.941	3.31088e-71	6	Palld
7.65024e-89	0.536985	0.896	0.544	1.48912e-84	6	Ift122
1.67326e-75	0.535633	0.807	0.447	3.257e-71	6	Meox1
1.80642e-60	0.535415	1	0.997	3.5162e-56	6	Myl4
1.79446e-55	0.530434	0.934	0.737	3.49292e-51	6	Angptl1
2.99606e-62	0.529535	0.998	0.981	5.83183e-58	6	Thbs2
5.57572e-79	0.52725	0.995	0.959	1.08531e-74	6	Dst
7.20782e-94	0.518096	0.864	0.468	1.403e-89	6	Fgf7
3.20477e-54	0.517547	0.995	0.99	6.23809e-50	6	Pcolce
4.22872e-75	0.516735	0.995	0.963	8.2312e-71	6	Cap2
5.22356e-62	0.503111	1	0.999	1.01677e-57	6	Myh3
5.35067e-72	0.502419	0.995	0.967	1.04151e-67	6	Pmp22
2.86039e-82	0.50045	1	0.998	5.56774e-78	6	Cryab
1.01782e-85	0.499027	0.998	0.984	1.98118e-81	6	Mlec
1.15939e-244	0.495104	0.553	0.063	2.25674e-240	6	Ptx4
7.5057e-63	0.494007	0.944	0.756	1.46098e-58	6	Map3k7
2.31971e-71	0.492249	0.988	0.925	4.51531e-67	6	Psme4
1.4709e-117	0.489947	0.666	0.201	2.86312e-113	6	Scube2
8.18516e-34	0.483142	1	0.992	1.59324e-29	6	Csrp3
3.32601e-66	0.483086	0.941	0.778	6.47408e-62	6	Fam171a2
9.28667e-188	0.482551	0.699	0.148	1.80765e-183	6	C1ql3
1.68664e-68	0.482003	0.993	0.897	3.28305e-64	6	Ckap4
1.91758e-67	0.48068	0.885	0.596	3.73257e-63	6	Dusp8
2.47085e-52	0.479854	0.993	0.944	4.80952e-48	6	Mfap2
3.60277e-109	0.477279	0.753	0.295	7.01279e-105	6	Nav3
5.34552e-83	0.476882	0.819	0.456	1.0405e-78	6	Ptpn3
7.20916e-78	0.476249	0.998	0.99	1.40326e-73	6	Tsc22d1
7.82224e-46	0.474893	0.976	0.881	1.5226e-41	6	Basp1
7.15746e-81	0.474445	0.751	0.354	1.3932e-76	6	Hbegf
3.34772e-62	0.470935	0.979	0.844	6.51633e-58	6	Itga7
6.42961e-61	0.46266	0.981	0.865	1.25152e-56	6	Tgfb3
2.44176e-70	0.460171	1	0.976	4.75289e-66	6	Hspg2
2.24364e-53	0.45915	0.809	0.502	4.36725e-49	6	Tril
7.38495e-65	0.454549	0.887	0.66	1.43748e-60	6	Frem2
2.5655e-42	0.451542	0.981	0.921	4.99374e-38	6	Mmp14
7.6647e-44	0.450419	0.962	0.847	1.49193e-39	6	Aspn
1.45048e-67	0.441395	1	0.993	2.82336e-63	6	Serpinh1
6.68633e-59	0.435087	0.988	0.91	1.30149e-54	6	2310022B05Rik
1.94881e-61	0.434776	1	0.992	3.79335e-57	6	App
2.80628e-62	0.432761	0.861	0.571	5.46242e-58	6	Smim5
3.25659e-42	0.43225	0.972	0.895	6.33896e-38	6	Tnfrsf12a
2.13117e-59	0.426329	0.981	0.912	4.14832e-55	6	Pakap
3.56101e-46	0.4261	0.915	0.763	6.93151e-42	6	Uaca
2.56759e-67	0.424234	0.779	0.439	4.99782e-63	6	Igtp
2.58351e-53	0.420712	0.936	0.741	5.02881e-49	6	Dync1li1
1.00703e-47	0.414294	1	0.997	1.96018e-43	6	Hspb7
1.06645e-46	0.412589	0.979	0.904	2.07585e-42	6	Sik1
2.10702e-52	0.410906	0.915	0.698	4.10131e-48	6	Adgra3
2.86557e-94	0.407154	0.722	0.285	5.57783e-90	6	Tiam2
8.88282e-55	0.405248	0.984	0.873	1.72904e-50	6	Dync1h1
3.40791e-56	0.403822	0.984	0.885	6.63349e-52	6	Fndc1
7.99123e-48	0.402633	0.946	0.785	1.55549e-43	6	P3h3
3.6849e-47	0.402173	0.845	0.586	7.17265e-43	6	P3h2
3.64616e-44	0.399355	0.864	0.636	7.09725e-40	6	Trps1
6.74343e-66	0.399025	0.816	0.47	1.31261e-61	6	Ttl
1.55862e-58	0.39876	1	0.978	3.03386e-54	6	Enah
6.56077e-74	0.398348	0.656	0.298	1.27705e-69	6	Kcnc1
1.58882e-43	0.397569	0.998	0.988	3.09264e-39	6	Col5a1
2.81501e-72	0.395205	0.998	0.993	5.47942e-68	6	Lmna
6.1606e-42	0.395163	0.962	0.89	1.19916e-37	6	Zfp651
1.88817e-60	0.394044	0.998	0.949	3.67531e-56	6	Ptn
1.91701e-36	0.393987	0.953	0.858	3.73147e-32	6	Ogn
2.99408e-29	0.39329	1	0.994	5.82798e-25	6	Tppp3
6.06022e-45	0.392915	0.976	0.882	1.17962e-40	6	Camk2d
2.61406e-44	0.38783	0.976	0.905	5.08827e-40	6	Obsl1
3.1674e-63	0.385261	0.826	0.488	6.16534e-59	6	Mustn1
1.71537e-53	0.383728	0.995	0.962	3.33897e-49	6	Atf4
1.02374e-46	0.382736	0.918	0.722	1.9927e-42	6	Cspg4
1.29882e-44	0.381886	0.948	0.763	2.52814e-40	6	Actn1
8.73306e-162	0.381865	0.569	0.109	1.69989e-157	6	Baalc
1.73392e-52	0.381765	0.988	0.944	3.37507e-48	6	Capn2
1.19529e-46	0.381453	0.986	0.94	2.32664e-42	6	Slain2
5.75822e-43	0.378031	0.984	0.899	1.12084e-38	6	Cobl
2.45481e-50	0.37666	0.88	0.643	4.7783e-46	6	Stau2
2.10208e-45	0.376333	0.904	0.71	4.09171e-41	6	Uck2
2.43281e-47	0.372568	0.988	0.936	4.73546e-43	6	Eprs
6.09134e-36	0.371674	0.955	0.846	1.18568e-31	6	Rxrg
4.9266e-40	0.371663	0.922	0.744	9.58963e-36	6	P4ha1
6.74049e-56	0.371571	1	0.989	1.31204e-51	6	P4hb
2.88677e-47	0.370696	0.995	0.963	5.6191e-43	6	Synpo2l
3.34551e-49	0.370202	0.941	0.776	6.51204e-45	6	Gga2
3.80297e-53	0.370059	0.984	0.908	7.40248e-49	6	Anxa4
5.08605e-52	0.369074	1	0.999	9.9e-48	6	Col3a1
1.85066e-47	0.368373	1	0.978	3.60231e-43	6	Rras
1.84762e-51	0.366452	0.995	0.972	3.5964e-47	6	Ncam1
1.3001e-41	0.366219	0.809	0.549	2.53063e-37	6	Dusp13
6.38805e-37	0.362418	0.946	0.785	1.24343e-32	6	Bex1
2.01933e-47	0.362227	0.595	0.297	3.93062e-43	6	Ripor3
2.72075e-42	0.361138	0.969	0.882	5.29593e-38	6	Snd1
5.37454e-45	0.35998	1	0.973	1.04615e-40	6	Sgcd
1.69172e-49	0.359344	0.993	0.973	3.29293e-45	6	Psmc2
3.49338e-38	0.359131	0.965	0.837	6.79987e-34	6	Aebp2
2.27868e-46	0.358055	0.988	0.922	4.43544e-42	6	Sh3pxd2a
1.62603e-47	0.357081	0.998	0.98	3.16508e-43	6	Tuba1a
7.19579e-40	0.356831	0.995	0.972	1.40066e-35	6	Psmd7
5.38111e-47	0.356805	0.972	0.88	1.04743e-42	6	Pdpk1
1.5111e-37	0.356649	0.915	0.731	2.94135e-33	6	Golim4
2.22759e-38	0.35646	0.939	0.775	4.33601e-34	6	Id3
4.25658e-45	0.356452	0.995	0.977	8.28542e-41	6	Itgb1
1.45277e-35	0.355768	0.955	0.853	2.82782e-31	6	Spats2l
2.38733e-35	0.355209	0.824	0.601	4.64695e-31	6	Rin2
5.86765e-37	0.354715	0.871	0.688	1.14214e-32	6	Ctsk
1.63979e-38	0.354397	0.991	0.931	3.19186e-34	6	Gars
9.09183e-38	0.352525	0.953	0.851	1.76972e-33	6	Lama2
3.29982e-44	0.352053	0.798	0.554	6.42311e-40	6	Etl4
4.10948e-65	0.351479	0.715	0.321	7.9991e-61	6	Ecrg4
1.14142e-40	0.350714	0.915	0.732	2.22178e-36	6	Ptpn21
1.57346e-56	0.350518	0.998	0.991	3.06273e-52	6	Tns1
6.7247e-63	0.350466	0.682	0.336	1.30896e-58	6	Csdc2
5.24313e-41	0.349026	0.718	0.43	1.02058e-36	6	Ecm2
3.17246e-40	0.347036	0.974	0.862	6.1752e-36	6	Dpysl3
4.58371e-55	0.346905	0.802	0.481	8.92219e-51	6	Trp53bp1
1.04762e-39	0.345736	0.984	0.92	2.03919e-35	6	Gaa
2.56368e-31	0.344717	0.866	0.657	4.99021e-27	6	Ccnd2
1.34048e-33	0.344396	0.925	0.771	2.60924e-29	6	Scarf2
7.20672e-31	0.343239	0.948	0.84	1.40279e-26	6	Dnaja4
9.67314e-44	0.342919	0.746	0.446	1.88288e-39	6	Rflnb
2.06872e-33	0.340826	0.868	0.653	4.02676e-29	6	Slc7a5
6.94374e-25	0.340571	0.922	0.797	1.3516e-20	6	Mxra7
8.65332e-69	0.337138	0.675	0.311	1.68437e-64	6	Ccdc136
3.88894e-32	0.336005	0.962	0.892	7.56981e-28	6	Samd4
5.07252e-36	0.335794	0.929	0.772	9.87367e-32	6	Piezo1
7.738e-37	0.334507	0.925	0.759	1.5062e-32	6	Lamb2
1.16928e-32	0.334104	0.962	0.892	2.276e-28	6	Cnn2
1.01368e-32	0.331453	0.995	0.973	1.97313e-28	6	Psmd3
5.4085e-34	0.331308	0.927	0.807	1.05277e-29	6	Arhgef10l
3.1663e-45	0.329888	1	0.991	6.16321e-41	6	Hspa5
8.0303e-38	0.329528	0.894	0.693	1.5631e-33	6	Gsto1
9.3357e-42	0.329526	0.936	0.778	1.81719e-37	6	Tmem132a
3.3101e-48	0.327855	0.998	0.993	6.44311e-44	6	Ski
8.28221e-32	0.327371	0.998	0.982	1.61213e-27	6	Mef2c
3.26633e-47	0.327173	0.741	0.442	6.35791e-43	6	Irgm2
1.0241e-49	0.326378	0.809	0.487	1.99342e-45	6	Col8a2
4.64072e-42	0.326366	0.998	0.957	9.03316e-38	6	Myo1c
9.07828e-73	0.325917	0.558	0.192	1.76709e-68	6	Mkx
1.04369e-35	0.324878	0.995	0.975	2.03155e-31	6	Psmd4
1.85887e-37	0.324831	0.896	0.684	3.61828e-33	6	Ifrd1
4.18531e-52	0.324663	0.734	0.418	8.1467e-48	6	Smad7
8.11785e-31	0.323287	0.979	0.933	1.58014e-26	6	Fgfr1
2.46238e-38	0.322272	0.807	0.538	4.79301e-34	6	Boc
9.03455e-44	0.3219	0.824	0.571	1.75857e-39	6	Ldlrad3
1.36012e-43	0.321597	0.852	0.591	2.64747e-39	6	Kank1
2.44871e-37	0.319884	0.861	0.622	4.76642e-33	6	Etfbkmt
4.31178e-36	0.31985	0.922	0.806	8.39289e-32	6	Itga5
1.3727e-31	0.319617	0.976	0.903	2.67196e-27	6	Psmc4
4.84619e-57	0.318794	0.485	0.171	9.4331e-53	6	Spon2
5.38735e-25	0.31763	0.986	0.933	1.04865e-20	6	Adprhl1
1.56649e-31	0.3173	1	0.978	3.04917e-27	6	Nrap
2.83946e-57	0.316556	0.588	0.244	5.52701e-53	6	Egfl6
6.60083e-41	0.316524	0.993	0.98	1.28485e-36	6	Ilk
1.2798e-34	0.315989	0.991	0.958	2.49114e-30	6	Dlgap4
2.22227e-37	0.314918	0.979	0.934	4.32565e-33	6	Cux1
1.21463e-50	0.314882	0.795	0.5	2.36428e-46	6	Ccdc134
3.80685e-88	0.314827	0.506	0.146	7.41003e-84	6	Frem1
2.16915e-31	0.314735	1	0.981	4.22226e-27	6	Smtnl1
3.82458e-48	0.31454	0.553	0.254	7.44455e-44	6	Col13a1
4.9178e-33	0.31407	0.955	0.883	9.57249e-29	6	Dusp10
2.87937e-41	0.313531	0.995	0.96	5.6047e-37	6	Kdelr2
1.18333e-35	0.313447	0.986	0.908	2.30335e-31	6	Macf1
2.7975e-36	0.313405	0.899	0.687	5.44532e-32	6	Camta1
5.24667e-59	0.313314	0.558	0.222	1.02126e-54	6	Tpbg
4.68007e-30	0.311916	0.986	0.957	9.10975e-26	6	Tcf4
3.39919e-32	0.311101	0.995	0.968	6.61653e-28	6	Marcks
5.52502e-42	0.310302	0.532	0.241	1.07544e-37	6	Tgfbi
2.15841e-34	0.309261	0.635	0.365	4.20135e-30	6	Igsf10
4.51387e-39	0.30916	0.998	0.985	8.78625e-35	6	Anp32b
1.62654e-37	0.309034	1	0.997	3.16606e-33	6	Mest
4.04544e-36	0.308317	0.991	0.947	7.87444e-32	6	Hipk3
7.37155e-30	0.308304	0.908	0.726	1.43487e-25	6	Arfgap3
8.53706e-34	0.308132	0.995	0.942	1.66174e-29	6	Rcn3
2.67918e-20	0.307201	1	0.984	5.21503e-16	6	Tnnc1
5.8334e-34	0.306658	0.918	0.74	1.13547e-29	6	Prss23
8.86826e-37	0.306322	0.988	0.95	1.72621e-32	6	Get4
1.88377e-32	0.305664	1	0.982	3.66676e-28	6	Rbm24
1.37005e-28	0.305557	0.878	0.699	2.6668e-24	6	Car14
8.13831e-43	0.305323	0.998	0.988	1.58412e-38	6	Map4
3.2259e-28	0.30525	0.976	0.92	6.27921e-24	6	Cenpb
1.84549e-34	0.303926	0.941	0.817	3.59225e-30	6	Pip4k2b
1.21347e-40	0.303446	0.807	0.522	2.36202e-36	6	Plekha7
5.57914e-37	0.302976	0.974	0.867	1.08598e-32	6	Glg1
1.77741e-26	0.302471	0.981	0.901	3.45973e-22	6	Cnn3
2.89031e-34	0.302171	0.821	0.601	5.62598e-30	6	Peli1
4.82723e-32	0.301996	0.713	0.463	9.3962e-28	6	Tbx2
6.28144e-35	0.301709	0.972	0.887	1.22268e-30	6	Fbxw8
1.54792e-25	0.301188	0.96	0.851	3.01303e-21	6	P3h1
1.8241e-36	0.300623	1	0.99	3.55062e-32	6	Flnc
3.03706e-32	0.300414	0.92	0.78	5.91163e-28	6	Limch1
1.52207e-15	0.300368	1	0.994	2.96271e-11	6	Tnni1
1.06512e-31	0.300121	0.934	0.796	2.07325e-27	6	Sel1l3
2.2031e-32	0.29994	0.911	0.768	4.28833e-28	6	Rab31
1.51725e-32	0.299591	0.991	0.953	2.95333e-28	6	Arl8b
1.62077e-30	0.298789	0.852	0.657	3.15483e-26	6	Atrnl1
6.57782e-30	0.298444	0.939	0.819	1.28037e-25	6	Tmbim1
4.99491e-49	0.298061	0.995	0.993	9.72258e-45	6	Cd81
9.09527e-22	0.296612	0.922	0.812	1.77039e-17	6	Timp3
7.13715e-54	0.295804	0.56	0.243	1.38925e-49	6	Mss51
1.68715e-28	0.295079	0.993	0.964	3.28404e-24	6	Psmc6
4.49987e-32	0.295056	0.854	0.632	8.759e-28	6	Itga9
9.17393e-32	0.294387	0.92	0.731	1.78571e-27	6	Tjap1
1.45556e-26	0.292321	0.976	0.918	2.83324e-22	6	Psmb3
2.11337e-41	0.292276	1	0.997	4.11367e-37	6	Sparc
1.78437e-34	0.291543	0.993	0.985	3.47328e-30	6	Psmb4
7.41932e-34	0.290603	0.929	0.766	1.44417e-29	6	Ncs1
2.25735e-34	0.290212	0.847	0.63	4.39393e-30	6	Chpf2
1.41914e-33	0.289906	0.901	0.699	2.76235e-29	6	Ppfibp1
4.87486e-35	0.289319	0.864	0.644	9.48892e-31	6	Fam20c
2.17409e-26	0.288851	0.927	0.838	4.23188e-22	6	Slc25a24
6.31893e-29	0.28863	0.746	0.527	1.22998e-24	6	Rnf115
7.22179e-16	0.288503	0.969	0.932	1.40572e-11	6	Peg10
4.66367e-28	0.286569	0.899	0.728	9.07784e-24	6	Pcgf2
5.48903e-29	0.286475	0.984	0.952	1.06844e-24	6	Sqstm1
7.18931e-36	0.286174	0.828	0.582	1.3994e-31	6	Gfpt1
5.71089e-25	0.286151	0.96	0.858	1.11162e-20	6	Retreg1
9.20538e-35	0.285496	0.776	0.506	1.79183e-30	6	Foxp4
1.61789e-29	0.285333	0.967	0.875	3.14922e-25	6	Hsph1
5.86571e-88	0.28484	0.588	0.191	1.14176e-83	6	Slitrk4
9.51609e-30	0.284378	0.958	0.893	1.85231e-25	6	2900026A02Rik
4.04608e-32	0.284255	0.991	0.929	7.87569e-28	6	Micu2
8.24834e-30	0.283833	0.993	0.967	1.60554e-25	6	Usp47
1.78476e-30	0.283142	0.981	0.941	3.47403e-26	6	Irf2bp2
6.55077e-30	0.282701	0.967	0.844	1.27511e-25	6	Esyt1
1.08465e-143	0.282512	0.449	0.072	2.11126e-139	6	Adap1
8.21342e-14	0.282268	0.979	0.934	1.59874e-09	6	Tnc
4.47362e-34	0.28197	0.974	0.894	8.70791e-30	6	Shc1
1.25983e-25	0.281401	0.932	0.812	2.45226e-21	6	Tmem263
8.43945e-88	0.280635	0.464	0.117	1.64274e-83	6	Six2
2.66321e-30	0.280027	0.88	0.682	5.18395e-26	6	Chpf
6.66565e-22	0.279908	0.885	0.796	1.29747e-17	6	Plod1
5.54157e-49	0.279072	1	0.999	1.07867e-44	6	Des
7.69122e-37	0.278737	0.856	0.602	1.4971e-32	6	Fras1
4.12094e-26	0.2783	0.991	0.931	8.0214e-22	6	Ets2
9.32363e-30	0.277209	0.998	0.977	1.81484e-25	6	Eif5
2.51233e-27	0.276585	1	0.993	4.89026e-23	6	Col6a1
4.06536e-28	0.27613	0.988	0.958	7.91323e-24	6	Pink1
1.29529e-26	0.275917	0.981	0.919	2.52128e-22	6	Ubxn4
1.05967e-108	0.275874	0.487	0.111	2.06265e-104	6	Opn3
4.00931e-30	0.275135	0.786	0.578	7.80413e-26	6	Htra1
5.40814e-33	0.274988	0.958	0.864	1.0527e-28	6	Creb3l2
8.25878e-27	0.272994	0.984	0.918	1.60757e-22	6	Capn1
4.72585e-28	0.271919	0.979	0.921	9.19887e-24	6	Mcrip1
3.14813e-31	0.271681	0.816	0.56	6.12784e-27	6	Fbxw7
1.05161e-32	0.271315	0.998	0.995	2.04695e-28	6	Ptms
2.9291e-30	0.271266	0.774	0.539	5.7015e-26	6	Zfhx4
2.24871e-26	0.271221	0.993	0.96	4.37711e-22	6	Ubxn1
3.22665e-41	0.270978	0.696	0.409	6.28067e-37	6	Casp3
4.21324e-37	0.269554	0.807	0.516	8.20107e-33	6	Rai14
6.15772e-34	0.269332	0.751	0.508	1.1986e-29	6	Map1b
6.42715e-28	0.26925	0.981	0.936	1.25104e-23	6	Inppl1
5.95744e-32	0.26917	1	0.993	1.15962e-27	6	Col4a2
3.47428e-44	0.268308	0.995	0.951	6.76269e-40	6	Timp2
1.16881e-30	0.26828	0.864	0.691	2.27508e-26	6	Zfp704
1.85116e-25	0.267798	0.967	0.865	3.60328e-21	6	Fndc3b
3.22808e-27	0.267609	0.88	0.692	6.28345e-23	6	Tcta
3.31382e-98	0.267382	0.508	0.132	6.45034e-94	6	Fgf9
9.08058e-22	0.26677	0.892	0.781	1.76753e-17	6	Svep1
2.02403e-30	0.26669	0.8	0.565	3.93978e-26	6	Otud1
3.12921e-33	0.266259	0.991	0.953	6.09102e-29	6	Pdia3
4.35422e-28	0.265797	0.925	0.797	8.47549e-24	6	Arhgef17
2.30981e-23	0.265689	0.981	0.944	4.49605e-19	6	Wwtr1
4.47213e-26	0.265652	0.958	0.877	8.705e-22	6	Ogt
3.51824e-24	0.265616	0.955	0.884	6.84825e-20	6	Rrbp1
4.74126e-26	0.265576	0.784	0.597	9.22886e-22	6	Trib2
3.78858e-28	0.26556	0.885	0.716	7.37448e-24	6	Ier5
1.6061e-26	0.26376	0.993	0.914	3.12627e-22	6	Kidins220
1.62242e-25	0.263115	0.941	0.875	3.15804e-21	6	St3gal5
4.99468e-31	0.263069	0.986	0.933	9.72215e-27	6	Calu
6.34485e-26	0.262368	0.981	0.886	1.23502e-21	6	Cltb
2.14371e-29	0.262283	0.718	0.461	4.17273e-25	6	Pkd2
2.56935e-21	0.261988	0.944	0.846	5.00124e-17	6	Psmd1
1.27751e-20	0.261126	0.958	0.896	2.48667e-16	6	Hspb2
7.83308e-21	0.260163	0.965	0.917	1.52471e-16	6	Zfp106
1.60228e-25	0.259594	0.859	0.682	3.11883e-21	6	Rbm20
2.42916e-28	0.259249	0.929	0.779	4.72835e-24	6	Tgfb1i1
3.29437e-27	0.258599	0.936	0.825	6.4125e-23	6	Tcaf1
3.58933e-27	0.257943	0.753	0.523	6.98663e-23	6	Fmnl3
1.28358e-30	0.257741	0.751	0.494	2.49848e-26	6	Dchs1
8.32168e-24	0.25728	0.88	0.73	1.61982e-19	6	Otulin
1.48027e-21	0.256149	0.993	0.953	2.88135e-17	6	Ubr3
1.46551e-24	0.256076	0.929	0.843	2.85262e-20	6	Mapre3
1.74637e-16	0.256074	0.878	0.754	3.3993e-12	6	Cntfr
2.78842e-18	0.255912	0.939	0.837	5.42766e-14	6	Loxl2
1.40414e-31	0.255652	0.774	0.541	2.73316e-27	6	Ap1s2
1.32673e-23	0.255577	0.868	0.715	2.58247e-19	6	Tcf20
3.14669e-112	0.255163	0.447	0.089	6.12504e-108	6	Fam81a
1.24859e-27	0.254713	0.981	0.901	2.43037e-23	6	Ssr2
1.63384e-21	0.254571	0.962	0.879	3.18026e-17	6	Tgfb2
1.9665e-79	0.254312	0.466	0.13	3.82779e-75	6	Insc
1.3048e-25	0.253799	0.934	0.802	2.5398e-21	6	Furin
1.86655e-31	0.253263	0.715	0.459	3.63324e-27	6	Impact
4.741e-28	0.253175	0.816	0.598	9.22836e-24	6	Adam19
3.59312e-30	0.253158	0.861	0.661	6.99401e-26	6	Extl3
2.60439e-37	0.252875	0.671	0.384	5.06945e-33	6	Pdzd2
5.89216e-22	0.25216	0.767	0.56	1.14691e-17	6	Adamtsl3
3.72367e-21	0.251543	0.762	0.573	7.24813e-17	6	Resf1
2.17657e-21	0.251517	0.922	0.807	4.23669e-17	6	Pofut2
3.07743e-26	0.251391	0.878	0.713	5.99022e-22	6	Pmepa1
1.5519e-22	0.250956	0.995	0.982	3.02078e-18	6	Cct3
5.60711e-53	0.250925	0.527	0.22	1.09142e-48	6	Adam23
7.44549e-23	0.250815	0.922	0.78	1.44926e-18	6	Eva1b
1.36446e-25	0.250794	0.824	0.62	2.65592e-21	6	Ldlrad4
7.63032e-28	0.250572	0.953	0.847	1.48524e-23	6	Anp32e
4.74227e-22	0.250338	0.911	0.767	9.23082e-18	6	Ablim3
7.75879e-23	0.250244	0.974	0.928	1.51025e-18	6	Nploc4
7.08222e-34	0.250203	1	0.995	1.37855e-29	6	Jund

## Sheet: Chondrocyte
p_val	avg_log2FC	pct.1	pct.2	p_val_adj	cluster	gene
4.82621e-189	3.62248	1	0.6	9.39423e-185	7	Col2a1
6.50233e-202	1.81618	0.931	0.287	1.26568e-197	7	Col9a1
2.73382e-222	1.73831	0.928	0.25	5.32139e-218	7	Col9a3
1.24149e-155	1.44491	0.922	0.36	2.41657e-151	7	Col9a2
1.32763e-238	1.05218	0.799	0.134	2.58423e-234	7	Comp
2.31591e-93	0.878272	0.834	0.382	4.50792e-89	7	Col11a2
3.14768e-285	0.5691	0.599	0.049	6.12697e-281	7	Cnmd
4.29284e-228	0.483517	0.514	0.045	8.356e-224	7	Clec3a
1.12098e-133	0.445595	0.574	0.105	2.18199e-129	7	Chad
8.95203e-48	0.417222	0.994	0.998	1.74251e-43	7	Myl4
9.19992e-14	0.383996	0.984	0.95	1.79076e-09	7	Car3
5.07995e-47	0.34675	1	0.995	9.88811e-43	7	Arhgap36
2.5884e-42	0.33675	0.997	0.997	5.03833e-38	7	Tceal7
2.04692e-33	0.295165	1	0.999	3.98433e-29	7	Eno3
1.4193e-28	0.289248	1	0.99	2.76266e-24	7	Agl
1.41563e-177	0.268526	0.376	0.029	2.75553e-173	7	Ucma
2.13992e-20	0.267035	0.991	0.976	4.16536e-16	7	Mlf1
2.14244e-21	0.258874	0.987	0.989	4.17025e-17	7	Gatm
4.31967e-21	0.256795	0.994	0.989	8.40825e-17	7	Prkaca
1.1119e-26	0.254786	0.991	0.989	2.16431e-22	7	Tgm2
1.29032e-55	0.250479	0.574	0.194	2.51161e-51	7	Acan

## Sheet: Central Tendon
p_val	avg_log2FC	pct.1	pct.2	p_val_adj	cluster	gene
8.46951e-191	3.74955	1	0.564	1.64859e-186	8	Fmod
2.5598e-197	3.31557	1	0.477	4.98266e-193	8	Tnmd
6.23129e-177	3.221	1	0.998	1.21292e-172	8	Col1a2
1.98811e-177	3.13933	1	0.999	3.86986e-173	8	Col1a1
5.55226e-177	3.11791	1	0.736	1.08075e-172	8	C1qtnf3
3.01737e-179	2.80311	1	0.734	5.8733e-175	8	Col11a1
2.02413e-174	2.62699	1	0.779	3.93997e-170	8	Col12a1
4.29648e-188	2.61307	0.997	0.535	8.36309e-184	8	Abi3bp
0	2.57982	0.917	0.129	0	8	Angptl7
4.96624e-176	2.5376	1	0.981	9.66679e-172	8	Thbs2
2.87225e-173	2.42605	1	0.95	5.59083e-169	8	Mfap4
3.78763e-170	2.39211	1	0.994	7.37262e-166	8	Postn
1.55739e-169	2.31305	1	0.728	3.03146e-165	8	Col16a1
2.46113e-172	2.29465	1	0.991	4.7906e-168	8	Col5a2
8.1232e-172	2.28846	0.993	0.64	1.58118e-167	8	Lox
3.4004e-174	2.2705	0.99	0.573	6.61887e-170	8	Htra1
1.80075e-237	2.16803	0.997	0.316	3.50516e-233	8	Ecrg4
1.37532e-168	2.13646	1	0.998	2.67706e-164	8	Sparc
3.54106e-160	2.05442	0.997	0.651	6.89267e-156	8	Ccn2
1.12462e-168	2.05161	1	0.983	2.18908e-164	8	Bgn
7.10644e-163	1.99303	0.927	0.38	1.38327e-158	8	Col11a2
3.81498e-168	1.98965	1	0.969	7.42586e-164	8	Col14a1
1.7399e-173	1.98258	1	0.99	3.38672e-169	8	Pcolce
5.22029e-163	1.97091	1	0.834	1.01613e-158	8	Cthrc1
1.05483e-166	1.9348	1	0.993	2.05322e-162	8	Serpinh1
8.28905e-167	1.93161	0.997	0.858	1.61346e-162	8	Ogn
2.34109e-173	1.9207	0.993	0.565	4.55694e-169	8	Olfml2b
3.1088e-160	1.86044	1	0.943	6.05127e-156	8	Rcn3
3.37671e-159	1.85359	1	0.992	6.57277e-155	8	Col6a3
3.46596e-207	1.83671	0.99	0.347	6.7465e-203	8	Prss35
1.44566e-161	1.83512	1	0.945	2.81398e-157	8	Mfap2
1.37067e-159	1.82229	0.997	0.828	2.668e-155	8	Fibin
0	1.80617	0.952	0.105	0	8	Kera
1.36515e-197	1.80015	0.952	0.316	2.65726e-193	8	Dkk3
3.79906e-149	1.79349	1	0.743	7.39487e-145	8	Thbs1
0	1.79197	0.955	0.165	0	8	Itgbl1
1.03826e-183	1.77488	0.993	0.485	2.02098e-179	8	Col8a2
6.56567e-147	1.74497	0.997	0.943	1.27801e-142	8	Dcn
5.33164e-158	1.74028	0.983	0.687	1.0378e-153	8	Ctsk
8.09054e-155	1.73385	1	0.952	1.57482e-150	8	Timp2
2.74457e-156	1.70578	1	0.921	5.34231e-152	8	Mmp14
8.31643e-147	1.69998	0.997	0.95	1.61879e-142	8	Gas1
7.92673e-154	1.64834	1	0.999	1.54294e-149	8	Col3a1
9.1416e-121	1.62743	0.997	0.961	1.77941e-116	8	Igfbp3
1.96274e-202	1.62346	0.972	0.354	3.82047e-198	8	Gas2
9.50232e-267	1.61441	0.958	0.215	1.84963e-262	8	Bmp3
0	1.60777	0.907	0.132	0	8	Cpxm2
6.33892e-150	1.60124	1	0.812	1.23387e-145	8	Gja1
4.9533e-150	1.57451	0.997	0.824	9.6416e-146	8	Meox2
4.12636e-148	1.55365	1	0.988	8.03196e-144	8	Col5a1
1.78557e-159	1.54015	1	0.96	3.47561e-155	8	Kdelr2
7.28498e-151	1.53274	0.997	0.962	1.41802e-146	8	Angptl2
2.5504e-143	1.53086	0.997	0.886	4.96435e-139	8	Fndc1
6.02212e-156	1.51193	1	0.996	1.17221e-151	8	Col6a2
1.87275e-136	1.50027	1	0.957	3.64531e-132	8	Eln
9.21902e-157	1.49331	1	0.982	1.79448e-152	8	Fbn2
2.12302e-266	1.48042	0.927	0.178	4.13245e-262	8	Acan
1.16511e-136	1.47808	1	0.95	2.26789e-132	8	Ptn
2.77777e-145	1.47201	1	0.969	5.40693e-141	8	Mgp
6.45227e-138	1.46728	0.99	0.878	1.25593e-133	8	Ptgis
1.1559e-152	1.4434	1	0.993	2.24997e-148	8	Col6a1
5.26236e-155	1.44085	0.997	0.787	1.02432e-150	8	P3h3
2.15558e-142	1.4031	0.983	0.67	4.19584e-138	8	Creb3l1
9.67881e-150	1.4014	0.997	0.867	1.88398e-145	8	Tgfb3
1.34512e-135	1.37994	0.997	0.795	2.61827e-131	8	Serpinf1
9.00569e-147	1.37958	0.993	0.764	1.75296e-142	8	Emilin1
9.32651e-154	1.37004	1	0.946	1.8154e-149	8	Emp1
6.30817e-152	1.36203	1	0.77	1.22788e-147	8	Scarf2
1.39244e-144	1.34439	1	0.969	2.71038e-140	8	Marcks
9.70625e-238	1.32877	0.945	0.235	1.88932e-233	8	Egfl6
3.86854e-135	1.30269	0.99	0.77	7.53011e-131	8	Fat1
7.28182e-138	1.29686	1	0.961	1.41741e-133	8	Fstl1
1.07588e-135	1.28336	0.993	0.814	2.0942e-131	8	Antxr1
3.89722e-263	1.27953	0.924	0.18	7.58594e-259	8	Zfp185
4.62714e-154	1.27623	0.948	0.437	9.00673e-150	8	Emilin3
3.1227e-157	1.27527	0.962	0.467	6.07833e-153	8	Pcsk6
2.1883e-131	1.27035	0.979	0.675	4.25952e-127	8	Cilp
1.18636e-130	1.23762	1	0.848	2.30925e-126	8	Aspn
3.1166e-137	1.23589	1	0.883	6.06646e-133	8	Rrbp1
1.2836e-141	1.23248	0.997	0.835	2.49853e-137	8	Fkbp10
4.66115e-121	1.21524	0.983	0.777	9.07293e-117	8	Id3
2.7048e-141	1.20793	1	0.899	5.26489e-137	8	Ckap4
3.40164e-106	1.2053	1	0.859	6.62129e-102	8	Thbs4
8.69014e-134	1.20041	0.979	0.636	1.69153e-129	8	Fat4
1.14175e-130	1.19922	0.983	0.745	2.22242e-126	8	P4ha1
4.09028e-137	1.18949	0.962	0.555	7.96172e-133	8	Adamtsl3
1.50816e-128	1.18443	0.976	0.806	2.93564e-124	8	Fbln5
4.93095e-166	1.18041	0.938	0.356	9.59809e-162	8	Igsf10
2.56641e-127	1.17847	0.955	0.6	4.99551e-123	8	Rin2
7.9524e-127	1.17683	0.983	0.739	1.54793e-122	8	Angptl1
2.39269e-210	1.16953	0.872	0.201	4.65738e-206	8	Scube2
1.03677e-125	1.16631	0.997	0.927	2.01808e-121	8	Htra3
5.53666e-135	1.16007	0.99	0.76	1.07771e-130	8	Selenom
1.28893e-135	1.15077	0.997	0.953	2.50891e-131	8	Pdia3
1.56173e-102	1.14407	0.962	0.723	3.03991e-98	8	Scx
3.82903e-131	1.1434	1	0.929	7.45321e-127	8	Cald1
9.47469e-184	1.13403	0.879	0.259	1.84425e-179	8	Pdgfrl
3.60821e-223	1.1211	0.869	0.185	7.02337e-219	8	Mkx
2.79343e-120	1.12038	0.972	0.703	5.43741e-116	8	Cdh11
2.98729e-124	1.11198	0.99	0.892	5.81477e-120	8	Cnn2
2.27785e-121	1.10631	1	0.881	4.43383e-117	8	Pam
5.2994e-115	1.10508	0.986	0.781	1.03153e-110	8	Mmp2
5.30277e-122	1.10427	0.882	0.428	1.03218e-117	8	Ecm2
3.48652e-125	1.10274	0.986	0.769	6.78651e-121	8	P3h4
7.6114e-122	1.09477	0.986	0.765	1.48156e-117	8	Actn1
2.54202e-130	1.09161	0.993	0.879	4.94803e-126	8	Crtap
2.12589e-120	1.09084	1	0.988	4.13805e-116	8	Igfbp4
4.332e-140	1.08384	0.945	0.449	8.43225e-136	8	Meox1
3.63992e-127	1.07812	0.99	0.868	7.08511e-123	8	Rcn1
9.70492e-124	1.07614	0.993	0.803	1.88906e-119	8	Adamts2
1.30694e-131	1.07471	0.993	0.948	2.54396e-127	8	Txndc5
1.98914e-79	1.07377	0.983	0.833	3.87187e-75	8	Penk
2.2271e-283	1.06376	0.744	0.087	4.33505e-279	8	Pcolce2
8.32526e-116	1.04654	0.948	0.615	1.62051e-111	8	Kdelr3
7.4385e-126	1.04415	1	0.992	1.4479e-121	8	App
2.55006e-107	1.04128	0.986	0.851	4.96368e-103	8	Thbs3
1.41307e-113	1.04082	1	0.993	2.75053e-109	8	Fn1
7.15105e-119	1.03887	0.983	0.811	1.39195e-114	8	Mxra8
2.21585e-116	1.03805	0.983	0.78	4.31315e-112	8	Eva1b
1.15372e-117	1.0375	0.948	0.637	2.24571e-113	8	Trps1
1.36573e-113	1.02883	0.962	0.682	2.65839e-109	8	Chpf
1.19526e-135	1.02819	1	0.975	2.32657e-131	8	Ppib
8.5557e-110	1.02755	0.986	0.809	1.66537e-105	8	Mmp23
1.22511e-117	1.0268	1	0.938	2.38469e-113	8	Ptgfrn
5.59353e-126	1.02673	0.993	0.933	1.08878e-121	8	Fgfr1
6.24285e-119	1.02543	0.931	0.531	1.21517e-114	8	Fzd1
1.20072e-118	1.01761	0.986	0.846	2.33719e-114	8	Ltbp3
6.45031e-118	1.01332	0.986	0.79	1.25555e-113	8	Tmed3
9.08888e-109	1.01257	0.941	0.632	1.76915e-104	8	Dnm1
5.79182e-127	1.01146	1	0.985	1.12738e-122	8	Arf4
7.30012e-120	1.01081	0.934	0.587	1.42097e-115	8	Plxdc2
6.79334e-117	1.00018	1	0.883	1.32232e-112	8	Prdx4
5.75199e-89	0.994395	0.938	0.647	1.11962e-84	8	Igfbp6
1.26052e-85	0.993261	0.976	0.875	2.4536e-81	8	Ccn1
1.38317e-125	0.988205	0.945	0.538	2.69234e-121	8	Boc
7.52013e-135	0.983448	1	0.995	1.46379e-130	8	Ptms
2.96333e-118	0.982148	0.993	0.866	5.76813e-114	8	Itm2c
1.14812e-98	0.980645	1	0.943	2.23482e-94	8	Ccdc80
4.46809e-116	0.978931	0.986	0.867	8.69714e-112	8	Fndc3b
2.60175e-112	0.978693	0.972	0.731	5.0643e-108	8	Adamts10
2.20481e-97	0.976833	0.993	0.953	4.29165e-93	8	Aqp1
1.40271e-128	0.969682	1	0.98	2.73037e-124	8	Hdlbp
2.55233e-84	0.968291	0.969	0.739	4.9681e-80	8	Sulf1
3.21531e-104	0.966815	0.976	0.815	6.2586e-100	8	Bmp1
1.28715e-108	0.964151	0.969	0.813	2.50544e-104	8	Tmem263
2.90561e-110	0.961896	0.979	0.853	5.65577e-106	8	P3h1
9.16092e-110	0.961729	0.993	0.976	1.78317e-105	8	Igfbp7
5.95861e-107	0.957398	0.952	0.715	1.15984e-102	8	Lhfp
1.98824e-160	0.956666	0.886	0.288	3.8701e-156	8	Adamtsl1
6.84127e-118	0.956401	1	0.91	1.33165e-113	8	Colgalt1
1.50963e-107	0.948986	0.969	0.794	2.9385e-103	8	Plod1
5.2818e-125	0.942377	1	0.99	1.0281e-120	8	Tsc22d1
2.12e-105	0.935972	0.972	0.748	4.12657e-101	8	Sec61b
2.34212e-110	0.93541	0.997	0.864	4.55894e-106	8	Creb3l2
1.14107e-119	0.931641	0.965	0.603	2.22109e-115	8	Fkbp7
2.00383e-112	0.928612	0.92	0.516	3.90045e-108	8	Pycr1
7.21586e-112	0.923423	0.979	0.732	1.40457e-107	8	Golim4
3.57972e-112	0.921342	0.962	0.685	6.96793e-108	8	C1qtnf6
3.26178e-167	0.911626	0.754	0.165	6.34905e-163	8	Spon2
6.50287e-100	0.908993	0.955	0.785	1.26578e-95	8	Rgl1
3.31725e-97	0.903075	0.969	0.761	6.45703e-93	8	Slc39a13
1.13046e-121	0.902482	1	0.989	2.20043e-117	8	P4hb
1.9509e-106	0.897517	0.983	0.834	3.79742e-102	8	Dtx3
8.14625e-98	0.897102	0.965	0.852	1.58567e-93	8	Il11ra1
2.10451e-101	0.895427	0.997	0.864	4.09642e-97	8	Dpysl3
1.43806e-135	0.890539	1	0.997	2.79918e-131	8	Mest
2.51284e-96	0.886328	0.965	0.795	4.89125e-92	8	Serp1
1.78625e-117	0.882061	0.997	0.975	3.47693e-113	8	H1f0
1.28516e-61	0.87567	0.941	0.739	2.50157e-57	8	Stab1
3.20742e-123	0.872948	0.91	0.456	6.24325e-119	8	Nfatc4
8.1946e-91	0.870204	0.965	0.848	1.59508e-86	8	Islr
8.58773e-108	0.868948	0.997	0.916	1.6716e-103	8	Rpn2
4.18523e-101	0.866758	0.952	0.626	8.14656e-97	8	Sdc1
0	0.863053	0.761	0.075	0	8	Ism1
3.24921e-108	0.861072	0.993	0.943	6.32458e-104	8	Sec31a
5.15919e-100	0.859257	0.993	0.916	1.00424e-95	8	Ptprs
2.06799e-96	0.858493	0.983	0.916	4.02534e-92	8	Plpp3
1.33243e-94	0.858378	0.958	0.729	2.59357e-90	8	Pcgf2
3.7293e-101	0.858181	0.962	0.679	7.25908e-97	8	Fam114a1
8.06706e-119	0.854733	1	0.996	1.57025e-114	8	Lgals1
2.77674e-98	0.849547	0.896	0.518	5.40492e-94	8	Rai14
6.20034e-144	0.84849	0.813	0.262	1.2069e-139	8	Sema3a
5.12025e-108	0.846693	0.941	0.587	9.96656e-104	8	Vasn
4.41999e-101	0.845467	0.983	0.952	8.60351e-97	8	Ppic
6.32172e-99	0.844303	0.976	0.734	1.23052e-94	8	Bicc1
1.99224e-90	0.839316	0.983	0.939	3.8779e-86	8	Gng11
1.69092e-100	0.835969	0.986	0.91	3.29138e-96	8	Rpn1
4.08431e-89	0.835011	0.893	0.497	7.95011e-85	8	Sfrp2
2.76912e-85	0.832433	0.969	0.791	5.3901e-81	8	Rnase4
1.89267e-100	0.830302	0.92	0.591	3.68409e-96	8	Dusp7
1.25611e-82	0.829797	0.979	0.883	2.44502e-78	8	Basp1
1.84768e-81	0.828623	0.955	0.78	3.59652e-77	8	Svep1
3.65152e-89	0.823233	0.972	0.752	7.10769e-85	8	Tgfbr2
1.25009e-89	0.822481	0.934	0.711	2.43331e-85	8	Tns3
7.14532e-115	0.822111	0.997	0.991	1.39084e-110	8	Actb
1.72761e-85	0.820956	0.976	0.763	3.3628e-81	8	Dab2
8.42484e-99	0.820528	0.99	0.901	1.6399e-94	8	Ddost
6.95015e-105	0.820196	0.997	0.902	1.35285e-100	8	Ssr2
5.14431e-102	0.819252	0.917	0.537	1.00134e-97	8	Zfhx4
3.7506e-87	0.818442	0.941	0.714	7.30054e-83	8	Pmepa1
7.96767e-102	0.814972	0.997	0.952	1.55091e-97	8	Fscn1
2.26816e-89	0.814144	0.979	0.922	4.41498e-85	8	Neo1
4.31475e-98	0.813465	0.931	0.588	8.39866e-94	8	Aldh18a1
2.58997e-94	0.80829	0.903	0.571	5.04137e-90	8	Cbx6
5.77476e-91	0.807497	0.958	0.709	1.12406e-86	8	Vat1
2.74364e-93	0.806591	0.983	0.824	5.34049e-89	8	Axl
4.44263e-95	0.806335	0.913	0.545	8.64758e-91	8	Marveld1
2.65916e-93	0.806271	0.986	0.838	5.17605e-89	8	Prkcsh
5.05283e-91	0.805045	0.934	0.664	9.83534e-87	8	Arhgef25
3.49328e-95	0.804853	0.875	0.431	6.79966e-91	8	Pamr1
2.07698e-131	0.802789	1	0.996	4.04284e-127	8	Mtch1
7.09751e-84	0.80234	0.952	0.799	1.38153e-79	8	Mxra7
6.58432e-92	0.802187	0.983	0.822	1.28164e-87	8	Grn
6.18125e-93	0.801023	0.952	0.622	1.20318e-88	8	Adam33
2.82828e-70	0.800707	0.92	0.66	5.50525e-66	8	Apoe
1.34836e-89	0.798738	0.969	0.829	2.62457e-85	8	Arfgap1
5.19174e-91	0.798581	0.993	0.94	1.01057e-86	8	Copz2
5.49593e-97	0.798527	0.896	0.542	1.06978e-92	8	Clmp
6.69751e-105	0.79792	0.913	0.505	1.30367e-100	8	Foxp4
1.61143e-147	0.796845	0.775	0.208	3.13664e-143	8	Cpm
1.19692e-97	0.793424	0.865	0.46	2.32981e-93	8	Pkd2
2.66975e-106	0.792196	0.997	0.994	5.19666e-102	8	Hsp90b1
3.76216e-87	0.791184	0.948	0.715	7.32304e-83	8	Oaf
2.24225e-93	0.788173	0.986	0.879	4.36454e-89	8	Oat
2.28958e-95	0.787359	0.993	0.934	4.45667e-91	8	Calu
1.34147e-89	0.786721	0.993	0.923	2.61117e-85	8	B2m
1.53792e-93	0.784348	0.979	0.787	2.99356e-89	8	Sec61a1
2.20226e-73	0.777838	0.958	0.857	4.28669e-69	8	Tram1
7.13366e-84	0.771727	0.945	0.764	1.38857e-79	8	Slc39a7
9.97437e-90	0.771572	0.934	0.652	1.94151e-85	8	Npdc1
3.02646e-45	0.77149	0.941	0.854	5.891e-41	8	Fbln2
1.2862e-87	0.770341	0.969	0.797	2.5036e-83	8	Lhfpl2
5.10541e-76	0.76853	0.879	0.605	9.93768e-72	8	Appl2
6.47387e-97	0.767202	0.817	0.375	1.26014e-92	8	B3gnt9
1.20742e-85	0.76505	0.955	0.746	2.35025e-81	8	Emp3
1.38045e-87	0.762771	0.827	0.37	2.68704e-83	8	Gdf10
7.42668e-202	0.762384	0.772	0.142	1.4456e-197	8	Kazald1
7.87141e-87	0.761162	0.969	0.808	1.53217e-82	8	Pofut2
1.96093e-89	0.761125	0.91	0.567	3.81695e-85	8	Ptpn14
2.06044e-217	0.760022	0.723	0.112	4.01065e-213	8	Six2
2.75185e-80	0.759909	0.965	0.798	5.35648e-76	8	2700081O15Rik
6.33018e-84	0.758935	0.983	0.854	1.23217e-79	8	Spats2l
2.5844e-73	0.757147	0.948	0.789	5.03054e-69	8	Klf2
2.98628e-53	0.756406	0.875	0.594	5.81279e-49	8	Sfrp1
1.82119e-109	0.756245	1	0.996	3.54495e-105	8	Nrep
4.0865e-80	0.75569	0.979	0.866	7.95437e-76	8	Parva
2.48393e-82	0.751908	0.931	0.664	4.83498e-78	8	Smo
3.19034e-82	0.751334	0.896	0.59	6.20999e-78	8	Gpx7
1.50961e-71	0.751259	0.789	0.428	2.93845e-67	8	Cgref1
4.67976e-97	0.748042	1	0.99	9.10915e-93	8	Capn6
9.28883e-128	0.746571	0.824	0.283	1.80807e-123	8	Itga11
2.90118e-84	0.745466	0.917	0.628	5.64714e-80	8	Cmtm3
4.69419e-96	0.745061	1	0.964	9.13723e-92	8	Ctsl
4.10272e-85	0.743492	0.986	0.895	7.98594e-81	8	Shc1
2.77191e-81	0.742954	0.952	0.73	5.39552e-77	8	Tceal9
2.08736e-96	0.740792	0.872	0.448	4.06304e-92	8	Aebp1
8.39407e-81	0.737584	0.976	0.897	1.63391e-76	8	Lman1
6.52798e-199	0.737329	0.754	0.137	1.27067e-194	8	Ssc5d
2.08149e-92	0.736391	0.997	0.95	4.05161e-88	8	Npc2
2.05813e-87	0.734839	0.955	0.657	4.00615e-83	8	Ccnd2
1.04618e-102	0.734526	0.997	0.993	2.03639e-98	8	Ski
3.40126e-94	0.731366	0.9	0.533	6.62056e-90	8	Fuca1
1.23007e-69	0.730432	0.934	0.769	2.39434e-65	8	Elk3
1.36059e-98	0.729616	0.844	0.392	2.64838e-94	8	Cercam
1.17743e-85	0.724557	0.907	0.531	2.29186e-81	8	Dlg4
4.13903e-86	0.720914	0.962	0.78	8.05662e-82	8	Selenon
1.97424e-86	0.720357	0.972	0.869	3.84287e-82	8	Arf6
8.79185e-82	0.718804	0.927	0.651	1.71133e-77	8	Fkbp9
4.4823e-93	0.71858	0.848	0.419	8.7248e-89	8	Srpx2
2.75374e-83	0.714003	0.948	0.686	5.36016e-79	8	Efemp2
7.12082e-73	0.713598	0.91	0.691	1.38607e-68	8	Mrc2
2.24534e-74	0.712699	0.983	0.871	4.37055e-70	8	Igf1
2.49426e-74	0.709935	0.872	0.558	4.85508e-70	8	C1qtnf2
6.4201e-82	0.707213	0.952	0.72	1.24967e-77	8	Arfip2
2.60608e-72	0.706902	0.924	0.739	5.07274e-68	8	Jdp2
5.99889e-77	0.704636	0.962	0.834	1.16768e-72	8	Fzd2
1.17186e-77	0.704167	0.91	0.646	2.28102e-73	8	Sh3d19
2.38716e-76	0.703545	0.976	0.811	4.64661e-72	8	Arpc1b
2.80846e-92	0.700901	0.789	0.349	5.46667e-88	8	Csgalnact1
0	0.700449	0.702	0.059	0	8	Cyp26b1
2.29762e-78	0.699376	0.955	0.693	4.47231e-74	8	Gpc6
3.49232e-70	0.696141	0.907	0.625	6.79779e-66	8	Chd3
5.43347e-55	0.693549	0.965	0.929	1.05762e-50	8	Smoc2
9.7081e-88	0.692721	0.875	0.486	1.88968e-83	8	Tenm3
1.51901e-69	0.692142	0.924	0.703	2.95675e-65	8	Adgra3
3.61082e-91	0.691624	1	0.981	7.02846e-87	8	Maged1
1.38526e-79	0.690819	0.851	0.482	2.69641e-75	8	Tmem44
6.44508e-75	0.690597	0.941	0.759	1.25453e-70	8	Ubtd2
8.55328e-77	0.690417	0.913	0.67	1.6649e-72	8	Lrrc59
9.16045e-155	0.689947	0.737	0.171	1.78308e-150	8	Hs3st3a1
1.19044e-83	0.688541	0.886	0.524	2.3172e-79	8	Glis2
3.21651e-76	0.688315	0.882	0.541	6.26093e-72	8	Ttyh3
4.15412e-79	0.685807	0.993	0.899	8.08599e-75	8	Tmem165
1.42758e-135	0.682991	0.696	0.171	2.77878e-131	8	Kcnk1
5.23499e-80	0.681557	0.962	0.863	1.01899e-75	8	Surf4
3.06657e-134	0.681479	0.765	0.222	5.96907e-130	8	Tent5a
1.81141e-81	0.680901	0.917	0.632	3.52591e-77	8	Chpf2
6.89369e-89	0.680846	0.893	0.49	1.34186e-84	8	Mdfi
3.96951e-60	0.679244	0.9	0.695	7.72665e-56	8	Id1
1.77414e-83	0.6791	0.993	0.966	3.45336e-79	8	Srsf11
2.42756e-87	0.679001	0.997	0.955	4.72525e-83	8	Sdf4
3.60149e-75	0.678571	0.983	0.869	7.01029e-71	8	Fcgrt
6.33218e-70	0.677375	0.958	0.853	1.23256e-65	8	Tnfrsf1a
9.39643e-75	0.675463	0.938	0.678	1.82901e-70	8	Lmo4
3.87075e-74	0.673971	0.955	0.813	7.53442e-70	8	Acbd3
1.7769e-76	0.6738	0.903	0.663	3.45873e-72	8	Ifitm2
6.88008e-76	0.673613	0.889	0.581	1.33921e-71	8	Srpx
3.62674e-59	0.67324	0.889	0.654	7.05945e-55	8	Kctd12
1.25367e-69	0.672738	0.962	0.812	2.44028e-65	8	Timp3
1.03378e-72	0.671936	0.903	0.662	2.01225e-68	8	Ggcx
2.48338e-76	0.670331	0.941	0.723	4.83389e-72	8	Sec22b
9.89369e-79	0.668376	0.972	0.856	1.92581e-74	8	Wls
5.83214e-79	0.666536	0.941	0.676	1.13523e-74	8	Lima1
4.94963e-87	0.66624	0.997	0.966	9.63446e-83	8	Ddx17
4.13772e-78	0.665875	0.976	0.922	8.05408e-74	8	Mcrip1
1.42636e-77	0.664871	0.865	0.487	2.7764e-73	8	Col27a1
2.00771e-72	0.664447	0.917	0.648	3.90801e-68	8	Tshz2
4.50203e-67	0.663365	0.917	0.69	8.7632e-63	8	Pea15a
2.88062e-73	0.663103	0.872	0.564	5.60713e-69	8	Csad
5.4511e-90	0.661584	1	0.985	1.06106e-85	8	Nfib
1.67727e-83	0.660858	0.872	0.473	3.2648e-79	8	Wipf1
8.0573e-70	0.660231	0.941	0.764	1.56835e-65	8	Sh3gl1
4.70609e-68	0.659693	0.938	0.735	9.16041e-64	8	Ptbp1
1.44026e-81	0.659568	0.869	0.506	2.80347e-77	8	Tril
2.29408e-68	0.659059	0.92	0.724	4.46543e-64	8	Lix1l
3.23074e-80	0.658263	0.907	0.598	6.28863e-76	8	Vkorc1
9.52958e-64	0.658092	0.917	0.754	1.85493e-59	8	Zfp36l2
3.26419e-51	0.656129	0.91	0.657	6.35375e-47	8	C1qa
1.14504e-117	0.655548	0.785	0.258	2.22882e-113	8	Mtmr11
2.19364e-67	0.65445	0.969	0.902	4.26991e-63	8	Ltbp4
3.15296e-84	0.652489	1	0.991	6.13724e-80	8	Gnai2
6.71208e-76	0.649284	0.983	0.869	1.30651e-71	8	Glg1
8.37396e-108	0.64916	0.734	0.234	1.62999e-103	8	Cadm1
7.24011e-71	0.647459	0.896	0.627	1.40929e-66	8	Slc22a17
1.04741e-66	0.646636	0.872	0.55	2.03879e-62	8	Megf6
2.64933e-67	0.645482	0.997	0.94	5.15692e-63	8	Flna
3.87023e-63	0.644787	0.99	0.942	7.53341e-59	8	Lum
2.87186e-75	0.644259	0.872	0.533	5.59008e-71	8	Sertad4
1.61933e-66	0.641048	0.903	0.647	3.15203e-62	8	Gpr180
6.20188e-80	0.64015	0.844	0.448	1.2072e-75	8	Rflnb
7.32836e-76	0.639058	0.917	0.626	1.42646e-71	8	Prkcd
1.93178e-74	0.638276	0.803	0.426	3.76021e-70	8	Piezo2
8.82377e-75	0.636469	0.993	0.975	1.71755e-70	8	Itm2b
6.35866e-56	0.635698	0.903	0.716	1.23771e-51	8	Net1
1.59382e-69	0.633852	0.855	0.515	3.10237e-65	8	Lasp1
3.10821e-80	0.63323	0.827	0.421	6.05013e-76	8	Nkd1
1.78565e-76	0.633093	0.99	0.917	3.47577e-72	8	Anxa5
1.33817e-75	0.632991	0.986	0.973	2.60476e-71	8	Srsf6
2.58454e-92	0.632487	0.761	0.296	5.03081e-88	8	Ripor3
9.52663e-123	0.631787	0.63	0.145	1.85436e-118	8	Tnn
1.2641e-76	0.631553	0.882	0.523	2.46057e-72	8	Zfp462
5.81581e-70	0.631413	0.772	0.413	1.13205e-65	8	Dock4
4.15232e-88	0.630915	0.962	0.604	8.08248e-84	8	Col2a1
2.12838e-70	0.630754	0.99	0.942	4.14289e-66	8	Rap1b
1.19103e-79	0.630161	0.99	0.973	2.31835e-75	8	Copa
1.05495e-70	0.630147	0.913	0.622	2.05345e-66	8	Nucb1
2.13046e-67	0.629877	0.855	0.527	4.14694e-63	8	Tspan4
2.69829e-69	0.629755	0.882	0.563	5.25222e-65	8	Colec12
3.97732e-63	0.629751	0.945	0.769	7.74186e-59	8	Pik3r1
7.17486e-94	0.628377	1	0.998	1.39659e-89	8	Tmsb4x
5.72128e-59	0.628342	0.893	0.615	1.11365e-54	8	Fbln1
3.30771e-116	0.628138	0.751	0.231	6.43846e-112	8	P4ha3
1.06392e-77	0.627442	0.872	0.514	2.07093e-73	8	Zfhx3
1.52403e-66	0.627116	0.913	0.741	2.96652e-62	8	Clstn1
2.19612e-68	0.626349	0.976	0.943	4.27475e-64	8	Palld
1.04251e-70	0.625846	0.993	0.958	2.02924e-66	8	Copg1
1.78074e-108	0.622991	0.72	0.223	3.46621e-104	8	Enpp2
1.0629e-63	0.622868	0.958	0.811	2.06894e-59	8	Ssr1
1.1062e-115	0.62118	0.737	0.221	2.15321e-111	8	Tpbg
5.04473e-69	0.620467	0.817	0.463	9.81958e-65	8	Tbx2
7.01808e-74	0.62031	0.869	0.54	1.36607e-69	8	Prr5
8.34898e-74	0.618829	0.827	0.465	1.62513e-69	8	Tasp1
5.20448e-83	0.618744	0.744	0.312	1.01305e-78	8	Loxl3
3.75635e-66	0.617855	0.858	0.579	7.31173e-62	8	Fkbp14
5.13946e-64	0.61623	0.965	0.855	1.0004e-59	8	H13
1.1335e-75	0.615661	0.82	0.432	2.20635e-71	8	Rarg
1.71066e-69	0.615404	0.858	0.564	3.32979e-65	8	Plpp5
8.43262e-67	0.615232	0.986	0.945	1.64141e-62	8	Wwtr1
2.86431e-52	0.614226	0.952	0.844	5.57539e-48	8	Maf
2.82778e-52	0.611767	0.619	0.268	5.50427e-48	8	Fgl2
3.77865e-68	0.609287	0.962	0.881	7.35514e-64	8	Tbrg1
1.53881e-67	0.608149	0.851	0.523	2.99528e-63	8	Cpxm1
2.87344e-58	0.607193	0.934	0.797	5.59316e-54	8	Casc4
9.94166e-63	0.607088	0.976	0.866	1.93514e-58	8	Cyba
2.39966e-61	0.606447	0.972	0.954	4.67093e-57	8	Ypel3
2.28515e-68	0.603599	0.955	0.768	4.44804e-64	8	Adamts9
1.42158e-79	0.60316	0.837	0.422	2.76711e-75	8	Snai1
2.95681e-67	0.603028	0.976	0.865	5.75543e-63	8	Cnpy2
5.10004e-112	0.602406	0.689	0.202	9.92722e-108	8	Nt5e
1.62588e-81	0.601155	0.799	0.366	3.16478e-77	8	Tmem200b
3.95268e-76	0.600825	0.862	0.486	7.69389e-72	8	Rasl11b
3.4886e-74	0.600654	0.837	0.458	6.79056e-70	8	Fndc4
1.90985e-69	0.599822	0.844	0.523	3.71751e-65	8	Fmnl3
3.84088e-79	0.599738	0.772	0.362	7.47627e-75	8	Izumo4
1.46334e-60	0.595852	0.983	0.929	2.84838e-56	8	Krtcap2
7.15534e-81	0.595601	1	0.99	1.39279e-76	8	Sptbn1
1.15811e-72	0.594527	0.813	0.449	2.25425e-68	8	Six5
9.10572e-55	0.594096	0.972	0.89	1.77243e-50	8	Fbn1
5.02746e-66	0.593299	0.879	0.554	9.78596e-62	8	Rab3il1
1.45682e-103	0.593081	0.716	0.235	2.8357e-99	8	Mpp7
2.30534e-84	0.592918	0.997	0.99	4.48734e-80	8	Hnrnpa0
2.60243e-64	0.592795	0.858	0.543	5.06562e-60	8	Dut
2.08388e-68	0.592565	0.896	0.587	4.05627e-64	8	Pgrmc1
8.91162e-67	0.591538	0.775	0.398	1.73465e-62	8	Lrp1
3.57405e-100	0.591456	0.765	0.273	6.95689e-96	8	Cacna1g
2.2209e-72	0.59097	0.886	0.518	4.32298e-68	8	Cd9
9.33398e-60	0.590638	0.969	0.896	1.81686e-55	8	Tmem59
3.34952e-52	0.590385	0.875	0.711	6.51984e-48	8	Zfp423
2.07076e-53	0.590366	0.955	0.866	4.03073e-49	8	Myh9
4.74438e-66	0.589996	0.969	0.847	9.23494e-62	8	Lzts2
1.09864e-132	0.589986	0.661	0.15	2.1385e-128	8	Syt7
1.46001e-56	0.589009	0.92	0.781	2.84191e-52	8	Gabbr1
1.65085e-85	0.588889	1	0.994	3.21337e-81	8	Pabpc1
1.3179e-60	0.58846	0.945	0.802	2.56529e-56	8	Sept8
2.39241e-88	0.587942	1	0.993	4.65682e-84	8	Cd81
1.31196e-65	0.587914	0.882	0.588	2.55372e-61	8	Jcad
2.23044e-57	0.58696	0.972	0.936	4.34156e-53	8	Ssr3
6.54285e-63	0.586638	0.986	0.922	1.27357e-58	8	Selenof
1.05653e-37	0.585539	0.83	0.624	2.05654e-33	8	Rarres2
1.0656e-71	0.584622	0.837	0.459	2.07418e-67	8	Nucb2
7.85844e-57	0.58358	0.945	0.801	1.52965e-52	8	Sh3bgrl3
3.74227e-83	0.583414	0.689	0.24	7.28432e-79	8	Tgfbi
1.04417e-73	0.582671	0.997	0.97	2.03248e-69	8	Calr
5.10159e-52	0.58124	0.91	0.748	9.93025e-48	8	Marcksl1
8.07188e-73	0.578941	0.875	0.511	1.57119e-68	8	Slc50a1
1.25024e-65	0.578844	0.844	0.512	2.4336e-61	8	Spryd3
7.50636e-69	0.578172	0.758	0.356	1.46111e-64	8	Ntn1
9.9524e-79	0.576739	0.682	0.255	1.93724e-74	8	Col13a1
1.09778e-60	0.574574	0.976	0.873	2.13684e-56	8	Pdxdc1
5.17407e-61	0.574217	0.941	0.77	1.00713e-56	8	Lrpap1
2.93711e-56	0.573087	0.976	0.903	5.71708e-52	8	Cnn3
1.99329e-68	0.572284	0.848	0.511	3.87994e-64	8	Numbl
1.32432e-38	0.572178	0.945	0.822	2.57779e-34	8	Chodl
5.03238e-56	0.571823	0.976	0.865	9.79553e-52	8	Sh3bgrl
7.96087e-60	0.571218	0.927	0.737	1.54958e-55	8	Sdc2
3.55915e-59	0.570656	0.941	0.766	6.92789e-55	8	Tm9sf1
5.07114e-96	0.570612	0.72	0.253	9.87097e-92	8	Sec16b
3.18485e-56	0.569296	0.913	0.7	6.19931e-52	8	Sri
4.49778e-65	0.569092	0.986	0.936	8.75492e-61	8	Atxn2l
2.51144e-58	0.567065	0.882	0.628	4.88852e-54	8	Pck2
1.2096e-57	0.567051	0.979	0.907	2.35449e-53	8	Picalm
4.80116e-71	0.566934	0.997	0.977	9.34545e-67	8	Hspg2
4.10089e-97	0.564767	0.657	0.201	7.98238e-93	8	Stk26
1.46474e-62	0.5636	0.799	0.488	2.85111e-58	8	Lrp5
1.18336e-60	0.563538	0.91	0.679	2.3034e-56	8	Smim14
6.78278e-64	0.563509	0.824	0.501	1.32027e-59	8	Atp8b2
2.65893e-56	0.563273	0.997	0.986	5.17561e-52	8	Ctsb
1.06129e-55	0.562788	0.92	0.755	2.06579e-51	8	Snx9
1.4705e-53	0.559924	0.927	0.754	2.86232e-49	8	Cntfr
2.07693e-76	0.55948	0.747	0.322	4.04275e-72	8	Fkbp11
6.54162e-85	0.558768	0.692	0.249	1.27333e-80	8	Itga2
1.6601e-104	0.557455	0.678	0.189	3.23139e-100	8	Cdh3
1.51226e-65	0.555203	0.997	0.976	2.94361e-61	8	Clta
9.14717e-52	0.554696	0.879	0.703	1.7805e-47	8	Ints6l
4.64835e-51	0.55458	0.927	0.809	9.04802e-47	8	Sec16a
7.55762e-60	0.554097	0.924	0.677	1.47109e-55	8	Adam15
1.56136e-60	0.553077	0.986	0.909	3.03919e-56	8	S100a11
7.57195e-61	0.552348	0.997	0.938	1.47388e-56	8	Plxnb2
1.09017e-59	0.551855	0.979	0.912	2.12202e-55	8	Cdc16
1.15915e-67	0.551286	0.99	0.91	2.25629e-63	8	Mtpn
3.57966e-56	0.550295	0.938	0.797	6.9678e-52	8	Arhgef1
5.4661e-58	0.550063	0.91	0.669	1.06398e-53	8	Twsg1
2.72356e-53	0.549827	0.882	0.689	5.30141e-49	8	Mpzl1
4.58012e-50	0.549495	0.92	0.723	8.9152e-46	8	Adgra2
1.07206e-57	0.549399	0.962	0.887	2.08677e-53	8	Nfia
5.00819e-53	0.546226	0.886	0.651	9.74844e-49	8	Gadd45b
1.17719e-53	0.545986	0.948	0.809	2.29139e-49	8	Il6st
1.21151e-50	0.543178	0.938	0.88	2.3582e-46	8	Ssr4
5.40157e-62	0.54234	1	0.991	1.05142e-57	8	Hspa5
3.04785e-56	0.541263	0.976	0.933	5.93264e-52	8	Lamp2
1.31019e-49	0.540738	0.962	0.891	2.55028e-45	8	Pbx1
8.17406e-50	0.540318	0.952	0.872	1.59108e-45	8	Copb1
4.2113e-51	0.539816	0.907	0.75	8.1973e-47	8	Ergic3
5.5277e-43	0.539153	0.858	0.644	1.07597e-38	8	Pcdh18
5.93335e-43	0.538221	0.969	0.935	1.15493e-38	8	Tnc
8.63779e-75	0.537695	1	0.997	1.68135e-70	8	Vim
6.8584e-70	0.537634	0.993	0.987	1.33499e-65	8	Gas6
6.74006e-50	0.53676	0.803	0.522	1.31195e-45	8	Tpst1
3.40654e-62	0.536232	0.813	0.475	6.63082e-58	8	Cdr2
5.50296e-110	0.535168	0.64	0.164	1.07115e-105	8	C1ql3
3.90431e-49	0.534206	0.938	0.812	7.59974e-45	8	Nsd3
6.64733e-59	0.533751	0.862	0.568	1.2939e-54	8	Txlna
8.29852e-61	0.533655	0.824	0.473	1.61531e-56	8	Trip6
4.42344e-44	0.53344	0.827	0.622	8.61022e-40	8	Dhrs3
1.88297e-52	0.53339	0.893	0.685	3.66521e-48	8	Tkt
7.4366e-83	0.533204	0.491	0.112	1.44753e-78	8	Chad
1.95912e-73	0.533091	0.789	0.371	3.81342e-69	8	Ackr4
1.40928e-52	0.532921	0.869	0.639	2.74316e-48	8	Tmem214
1.87779e-49	0.532797	0.9	0.706	3.65512e-45	8	Rbms3
1.75238e-50	0.531848	0.837	0.624	3.41101e-46	8	Ldlrad4
4.62791e-70	0.531813	1	0.993	9.00822e-66	8	Psap
3.46956e-58	0.528272	0.948	0.752	6.75349e-54	8	Dnajc3
1.77525e-12	0.528238	0.398	0.249	3.45552e-08	8	Vwf
1.14802e-54	0.527377	0.983	0.934	2.23462e-50	8	Nap1l1
3.14377e-55	0.526329	0.869	0.591	6.11935e-51	8	P3h2
1.81197e-53	0.525964	0.938	0.79	3.527e-49	8	Ddah2
2.38621e-59	0.525949	0.948	0.785	4.64476e-55	8	Cttn
4.01094e-33	0.52578	0.972	0.931	7.8073e-29	8	Hist2h2bb
2.28506e-67	0.524357	0.751	0.358	4.44786e-63	8	Tmem45a
7.81804e-55	0.523947	0.848	0.581	1.52178e-50	8	Adgrl2
1.09098e-51	0.522222	0.952	0.821	2.12359e-47	8	Arhgef40
8.92626e-50	0.522175	0.882	0.654	1.7375e-45	8	Zfp9
1.45773e-72	0.521507	0.675	0.27	2.83746e-68	8	Chsy3
4.48575e-55	0.521478	0.972	0.879	8.73152e-51	8	Lrp6
1.48184e-54	0.521334	0.969	0.913	2.88441e-50	8	2310022B05Rik
4.34282e-66	0.520996	0.751	0.364	8.45329e-62	8	Wnt5b
3.08078e-76	0.520992	0.727	0.287	5.99674e-72	8	Ackr3
8.1523e-56	0.520925	0.896	0.644	1.58685e-51	8	Plod3
1.92287e-54	0.520692	0.979	0.86	3.74286e-50	8	Clic1
3.79022e-50	0.519338	0.824	0.538	7.37766e-46	8	Serinc5
1.59058e-50	0.517797	0.772	0.475	3.09606e-46	8	Chst14
3.697e-94	0.517766	0.699	0.237	7.19622e-90	8	Cys1
2.13132e-52	0.517432	0.99	0.962	4.14862e-48	8	Pxdn
9.47112e-49	0.517102	0.848	0.57	1.84355e-44	8	Tgfb1
1.45313e-62	0.516377	0.792	0.424	2.82851e-58	8	Eif2ak3
5.67e-59	0.51458	0.81	0.49	1.10367e-54	8	Auts2
2.48238e-48	0.513083	0.976	0.91	4.83195e-44	8	Csrp1
5.21855e-82	0.512199	0.657	0.228	1.01579e-77	8	Dok1
2.73888e-69	0.51195	0.789	0.409	5.33124e-65	8	Slc12a4
3.34496e-50	0.511921	0.955	0.825	6.51096e-46	8	Srsf9
8.97252e-56	0.511711	0.99	0.958	1.7465e-51	8	Myo1c
4.53411e-46	0.510916	0.934	0.85	8.82565e-42	8	Pgam1
1.08847e-46	0.510694	0.924	0.794	2.11871e-42	8	Ctnnb1
2.42081e-58	0.510608	0.716	0.362	4.7121e-54	8	Castor1
3.21337e-55	0.510549	0.934	0.729	6.25482e-51	8	Arfgap3
8.66004e-51	0.510482	0.893	0.686	1.68568e-46	8	Dact3
1.02445e-29	0.509637	0.896	0.757	1.99409e-25	8	Pf4
5.75354e-56	0.509539	0.972	0.911	1.11993e-51	8	Vamp8
4.05894e-51	0.509399	0.948	0.822	7.90073e-47	8	Itpripl2
2.49456e-50	0.509386	0.785	0.497	4.85566e-46	8	Mageh1
5.09991e-38	0.509225	0.834	0.678	9.92698e-34	8	Spock2
2.7096e-50	0.507938	0.917	0.703	5.27424e-46	8	Ppfibp1
3.25118e-45	0.507407	0.938	0.799	6.32843e-41	8	Itgav
1.02097e-43	0.507331	0.862	0.647	1.98731e-39	8	Sema3c
1.8213e-68	0.507169	0.747	0.355	3.54515e-64	8	Gmppb
5.69678e-60	0.505511	0.789	0.451	1.10888e-55	8	Pbx3
7.47018e-62	0.504294	0.761	0.387	1.45407e-57	8	Trp53i13
1.36552e-52	0.504254	0.782	0.45	2.65799e-48	8	Ltbp1
7.55967e-54	0.503902	0.993	0.967	1.47149e-49	8	Pmp22
1.10739e-86	0.502713	1	0.996	2.15553e-82	8	Laptm4a
1.79818e-49	0.5027	0.913	0.721	3.50016e-45	8	Amacr
8.27523e-49	0.502626	0.91	0.779	1.61077e-44	8	Ccnl1
2.26572e-39	0.501595	0.952	0.862	4.41021e-35	8	Itgb5
4.27276e-50	0.501351	0.785	0.494	8.31693e-46	8	Gpr153
5.2038e-45	0.501335	0.903	0.752	1.01292e-40	8	Mgat1
6.47278e-97	0.500968	0.637	0.174	1.25993e-92	8	Alcam
1.37788e-57	0.50077	0.879	0.583	2.68205e-53	8	Sntb2
3.38871e-223	0.500722	0.561	0.056	6.59612e-219	8	Lhx2
1.71879e-48	0.500697	0.945	0.813	3.34562e-44	8	Cap1
6.83707e-48	0.499649	0.948	0.877	1.33084e-43	8	Arglu1
1.16929e-48	0.498987	0.931	0.77	2.27602e-44	8	Rab31
3.1395e-32	0.498914	0.747	0.548	6.11103e-28	8	Nrp2
5.53965e-48	0.498793	0.962	0.9	1.07829e-43	8	Mbd2
6.92541e-50	0.497111	0.972	0.897	1.34803e-45	8	Atp6v0e
1.12531e-32	0.496704	0.834	0.622	2.19042e-28	8	F13a1
6.66667e-44	0.495823	0.931	0.802	1.29767e-39	8	Fam3c
5.2243e-49	0.495753	0.983	0.924	1.01691e-44	8	Clint1
8.65572e-55	0.495622	0.782	0.454	1.68484e-50	8	Tm7sf3
5.18807e-55	0.495243	0.882	0.617	1.00986e-50	8	Coro1c
1.09998e-77	0.495233	0.82	0.368	2.14112e-73	8	Col9a2
1.76748e-56	0.494402	0.827	0.519	3.4404e-52	8	Golt1b
2.26745e-42	0.493115	0.927	0.79	4.41359e-38	8	Hnrnpul2
5.92657e-53	0.492666	0.941	0.766	1.15361e-48	8	Wsb1
2.28215e-48	0.491933	0.938	0.826	4.44221e-44	8	Yipf3
1.05015e-40	0.491759	0.952	0.85	2.04411e-36	8	Ppp1r9b
4.45286e-42	0.49169	0.931	0.829	8.66749e-38	8	Serf1
4.78828e-49	0.491656	0.983	0.95	9.32039e-45	8	Erp29
5.83376e-54	0.491436	0.81	0.487	1.13554e-49	8	Klf14
3.67985e-41	0.491257	0.924	0.853	7.16284e-37	8	Pdcd6ip
1.07066e-43	0.491019	0.858	0.64	2.08404e-39	8	Fgf2
2.27547e-85	0.490897	0.678	0.227	4.4292e-81	8	Nnat
8.74616e-39	0.490492	0.817	0.559	1.70244e-34	8	C1qc
2.65885e-54	0.4903	0.986	0.97	5.17546e-50	8	Nenf
5.23763e-41	0.488839	0.986	0.911	1.01951e-36	8	Manf
1.83358e-45	0.488758	0.972	0.923	3.56905e-41	8	Amotl2
1.4435e-69	0.487743	1	0.994	2.80978e-65	8	Gnb2
9.64597e-50	0.486473	0.841	0.58	1.87759e-45	8	Dap
5.82302e-54	0.485766	0.692	0.355	1.13345e-49	8	Rab23
3.57871e-42	0.485645	0.751	0.492	6.96596e-38	8	Fxyd6
1.33274e-46	0.48563	0.841	0.598	2.59418e-42	8	Kank1
2.18425e-46	0.485474	0.865	0.641	4.25164e-42	8	Tusc3
9.79113e-47	0.485068	0.9	0.694	1.90584e-42	8	Laptm4b
2.11674e-56	0.485005	0.765	0.425	4.12024e-52	8	Chst12
3.25488e-45	0.482985	0.913	0.735	6.33563e-41	8	Ap3d1
7.72622e-48	0.480649	0.779	0.482	1.50391e-43	8	Lbh
7.7886e-49	0.477913	0.941	0.797	1.51605e-44	8	Mydgf
8.82312e-45	0.477625	0.979	0.911	1.71742e-40	8	Nbl1
1.10375e-55	0.477509	0.997	0.989	2.14845e-51	8	Hnrnpab
2.04815e-21	0.477402	0.997	0.994	3.98672e-17	8	Igfbp5
1.03877e-59	0.476357	1	0.987	2.02196e-55	8	Sept2
3.64243e-45	0.475752	0.803	0.525	7.08998e-41	8	Pnp
3.16054e-52	0.47557	0.799	0.506	6.15198e-48	8	Heatr5a
1.35307e-42	0.474596	0.775	0.529	2.63375e-38	8	Setbp1
1.02873e-37	0.474411	0.993	0.961	2.00242e-33	8	Hist1h1d
1.78871e-60	0.473821	1	0.993	3.48172e-56	8	Lmna
7.70957e-44	0.473372	0.917	0.828	1.50067e-39	8	Mbtps1
3.29858e-82	0.472803	0.609	0.193	6.42068e-78	8	Cybrd1
5.3017e-47	0.472603	0.806	0.524	1.03198e-42	8	1810055G02Rik
1.54446e-26	0.471686	0.827	0.655	3.0063e-22	8	Mrc1
9.61014e-46	0.471414	0.81	0.518	1.87061e-41	8	Sirpa
7.26336e-45	0.471289	0.855	0.643	1.41381e-40	8	Selenos
4.64004e-41	0.470734	0.858	0.646	9.03183e-37	8	Frmd6
6.70194e-43	0.470445	0.903	0.725	1.30453e-38	8	Nrbp2
1.65247e-57	0.470441	0.782	0.438	3.21653e-53	8	Nlgn2
7.19464e-54	0.46991	0.779	0.434	1.40044e-49	8	Glt8d2
4.5394e-47	0.469845	0.924	0.752	8.83594e-43	8	Soga1
4.99226e-103	0.468795	0.626	0.166	9.71744e-99	8	Bambi
3.07161e-43	0.468763	0.924	0.804	5.97889e-39	8	Sra1
2.83189e-42	0.468753	0.976	0.893	5.51227e-38	8	Samd4
9.76609e-40	0.468687	0.927	0.791	1.90097e-35	8	Sidt2
1.18917e-42	0.466797	0.837	0.598	2.31471e-38	8	Maco1
3.71819e-44	0.466428	0.792	0.527	7.23746e-40	8	Cdk14
7.24987e-51	0.465913	0.997	0.971	1.41119e-46	8	Cfl1
2.96256e-47	0.465388	0.917	0.719	5.76662e-43	8	Nans
9.70885e-46	0.464721	0.993	0.962	1.88983e-41	8	Nfix
2.54498e-43	0.464555	0.882	0.699	4.9538e-39	8	Prrc1
2.50258e-40	0.464486	0.91	0.778	4.87126e-36	8	Pigs
2.54358e-41	0.464115	0.893	0.744	4.95108e-37	8	S100a10
3.5935e-61	0.463967	1	0.989	6.99474e-57	8	Rsrp1
4.43107e-44	0.463465	0.955	0.888	8.62507e-40	8	Cpsf6
1.175e-51	0.463346	0.74	0.411	2.28714e-47	8	B4galt2
9.80255e-43	0.463022	0.952	0.874	1.90807e-38	8	Wipi1
1.24922e-62	0.462636	0.64	0.266	2.43161e-58	8	Zfp469
6.20038e-44	0.462371	0.872	0.634	1.2069e-39	8	Rint1
1.56565e-31	0.461958	0.571	0.287	3.04754e-27	8	C3
7.03249e-42	0.46172	0.848	0.69	1.36887e-37	8	Lrrc58
1.72621e-45	0.461646	0.862	0.652	3.36007e-41	8	Skil
4.03873e-48	0.460964	0.997	0.972	7.86138e-44	8	Sfpq
1.02864e-37	0.460668	0.751	0.481	2.00225e-33	8	C1qb
4.85671e-40	0.460137	0.962	0.877	9.45359e-36	8	Myh10
4.10251e-43	0.459944	0.81	0.53	7.98554e-39	8	Glt8d1
4.216e-46	0.458414	0.813	0.544	8.20644e-42	8	Qsox1
7.42332e-37	0.457988	0.91	0.76	1.44495e-32	8	Sh3pxd2b
2.13013e-39	0.457665	0.862	0.658	4.14629e-35	8	Serping1
1.43264e-77	0.457265	0.651	0.232	2.78863e-73	8	Twist1
1.56275e-47	0.457054	0.976	0.952	3.04189e-43	8	Brd2
1.3997e-41	0.456966	0.92	0.772	2.72451e-37	8	Nktr
4.49779e-69	0.456962	0.626	0.232	8.75495e-65	8	Ebf4
4.01405e-46	0.456789	0.744	0.421	7.81334e-42	8	Sulf2
1.2635e-45	0.456438	0.82	0.531	2.45941e-41	8	Stx5a
7.12544e-51	0.456196	0.796	0.468	1.38697e-46	8	Egfr
6.78595e-56	0.455812	0.727	0.358	1.32089e-51	8	Podn
9.62531e-31	0.455789	0.931	0.819	1.87357e-26	8	Matn2
8.27328e-39	0.455078	0.955	0.907	1.61039e-34	8	Gorasp2
3.55747e-39	0.452993	0.882	0.728	6.92461e-35	8	Slc35b2
5.10396e-43	0.452921	0.865	0.679	9.93485e-39	8	Nfat5
2.81648e-44	0.451817	1	0.985	5.48229e-40	8	Anp32b
2.15474e-35	0.451724	0.99	0.974	4.19421e-31	8	Selenop
1.06215e-38	0.451452	0.983	0.958	2.06747e-34	8	Tcf4
3.01399e-46	0.450374	0.976	0.929	5.86674e-42	8	Ctsa
7.76335e-87	0.449944	0.606	0.18	1.51114e-82	8	Pdgfc
6.2515e-47	0.449713	0.83	0.588	1.21686e-42	8	Pafah1b3
6.26106e-32	0.449287	0.824	0.688	1.21872e-27	8	Dock9
1.45026e-44	0.448772	0.979	0.957	2.82292e-40	8	Anapc5
3.21828e-37	0.448686	0.855	0.677	6.26439e-33	8	Dpm3
1.63265e-44	0.448646	0.647	0.315	3.17795e-40	8	Scara5
1.38414e-46	0.448442	0.997	0.98	2.69424e-42	8	Arhgdia
7.4112e-41	0.447653	0.958	0.833	1.44259e-36	8	Ehmt2
2.05289e-36	0.447621	0.917	0.777	3.99596e-32	8	Arl6ip1
1.2244e-46	0.44697	0.851	0.593	2.38329e-42	8	Hmgn3
7.82447e-46	0.446887	0.858	0.647	1.52303e-41	8	Mcfd2
2.40368e-42	0.446758	0.882	0.691	4.67876e-38	8	Zfp362
1.16816e-49	0.446723	0.99	0.971	2.27382e-45	8	Prrc2a
4.55459e-42	0.446627	0.934	0.807	8.86552e-38	8	Ptpra
2.06888e-51	0.446229	0.744	0.415	4.02708e-47	8	Ephx1
8.53541e-42	0.445634	0.789	0.524	1.66142e-37	8	Hdgfl3
2.30668e-48	0.445342	0.751	0.425	4.48995e-44	8	Eml3
6.97766e-115	0.444612	0.592	0.13	1.3582e-110	8	Fgf18
1.04682e-37	0.44413	0.983	0.939	2.03764e-33	8	Synpo
3.34696e-41	0.444003	0.896	0.682	6.51486e-37	8	Med13l
1.01731e-36	0.443985	0.824	0.63	1.9802e-32	8	Ephb3
8.62209e-49	0.443015	0.785	0.487	1.67829e-44	8	Gpsm1
1.04353e-42	0.442867	0.813	0.559	2.03123e-38	8	Pttg1ip
4.45627e-39	0.442854	0.913	0.853	8.67413e-35	8	Creb3
2.9558e-34	0.442834	0.997	0.993	5.75346e-30	8	Cst3
8.78304e-44	0.442639	0.924	0.759	1.70962e-39	8	Iqgap1
1.11889e-46	0.442605	0.851	0.583	2.17793e-42	8	Tvp23b
2.3339e-42	0.44215	0.882	0.66	4.54293e-38	8	Atrnl1
3.81111e-46	0.4415	0.602	0.269	7.41833e-42	8	Fst
6.08449e-40	0.441494	0.962	0.886	1.18435e-35	8	9530068E07Rik
8.70327e-39	0.44149	0.848	0.654	1.69409e-34	8	Fam193b
1.10884e-35	0.440176	0.889	0.781	2.15836e-31	8	Rhbdf1
3.84283e-49	0.440145	0.754	0.446	7.48007e-45	8	Grik5
9.4663e-41	0.440079	0.737	0.478	1.84262e-36	8	Hlx
8.93823e-18	0.43962	0.889	0.867	1.73983e-13	8	Eng
2.18221e-39	0.439549	0.841	0.579	4.24766e-35	8	Arap1
1.75563e-41	0.439368	0.92	0.808	3.41733e-37	8	Ap3b1
1.75131e-39	0.439196	0.782	0.524	3.40892e-35	8	Clip3
1.70445e-38	0.438917	0.927	0.772	3.3177e-34	8	Zfp260
1.20006e-36	0.438826	0.848	0.699	2.33591e-32	8	Yipf4
2.14122e-41	0.438741	0.927	0.814	4.16789e-37	8	Hs2st1
4.81121e-35	0.438427	0.875	0.709	9.36502e-31	8	Osbpl5
3.70731e-82	0.438028	0.623	0.196	7.21629e-78	8	Ccn4
1.46189e-42	0.437887	0.789	0.521	2.84557e-38	8	Syvn1
1.70588e-36	0.437532	0.747	0.492	3.32049e-32	8	Pdgfrb
1.89339e-38	0.437195	0.986	0.922	3.68548e-34	8	Lama4
1.23034e-43	0.436531	0.775	0.496	2.39486e-39	8	Ston1
1.57077e-38	0.435165	0.948	0.872	3.0575e-34	8	Crebzf
4.7388e-49	0.434789	0.751	0.407	9.22408e-45	8	Cgnl1
1.26953e-45	0.434701	0.99	0.981	2.47113e-41	8	Snrnp70
8.08622e-42	0.434545	0.913	0.784	1.57398e-37	8	Sf3b5
1.34862e-35	0.434086	0.924	0.825	2.62509e-31	8	Xbp1
1.65919e-51	0.433892	1	0.992	3.22962e-47	8	Akr1a1
1.75681e-58	0.433513	0.709	0.333	3.41963e-54	8	Myof
1.63858e-41	0.433179	0.706	0.422	3.1895e-37	8	Zfp503
2.87638e-36	0.433026	0.9	0.784	5.59888e-32	8	Tgfb1i1
7.83027e-40	0.432446	0.855	0.637	1.52416e-35	8	Slc38a6
3.25348e-43	0.432274	0.758	0.477	6.3329e-39	8	Stat6
5.68681e-38	0.431664	0.889	0.769	1.10694e-33	8	Usp48
3.50014e-41	0.431413	0.779	0.543	6.81302e-37	8	Slc38a10
9.05986e-37	0.431148	0.986	0.931	1.7635e-32	8	Sh3kbp1
1.89371e-41	0.431054	0.979	0.957	3.68611e-37	8	Leng8
6.67687e-37	0.43066	0.92	0.81	1.29965e-32	8	Rhoj
2.02124e-45	0.430403	0.91	0.736	3.93435e-41	8	Zfp652
5.00651e-78	0.430358	0.623	0.207	9.74518e-74	8	Aff3
3.16608e-43	0.430273	0.727	0.432	6.16278e-39	8	Slc30a7
1.71287e-119	0.43002	0.567	0.115	3.3341e-115	8	Adamts3
3.24909e-39	0.429797	0.879	0.696	6.32435e-35	8	Dennd2a
1.26912e-40	0.429595	0.969	0.955	2.47035e-36	8	Tmed9
2.54937e-31	0.429325	0.844	0.715	4.96236e-27	8	Lats1
1.48484e-55	0.429194	0.72	0.364	2.89024e-51	8	Olfml1
6.79414e-36	0.429121	0.879	0.751	1.32248e-31	8	Hif1a
4.88465e-56	0.428341	0.699	0.336	9.50797e-52	8	Tsku
2.64169e-43	0.427529	0.737	0.449	5.14205e-39	8	Chrd
2.60549e-34	0.4267	0.792	0.61	5.07158e-30	8	Tmem176b
1.32074e-35	0.426142	0.81	0.618	2.57083e-31	8	Sult1a1
2.01347e-52	0.426009	0.675	0.325	3.91922e-48	8	Tmem119
4.18165e-59	0.425953	0.64	0.264	8.13958e-55	8	Fzd8
3.60846e-85	0.425775	0.588	0.163	7.02386e-81	8	Matn4
5.70956e-176	0.425634	0.54	0.067	1.11137e-171	8	Hs3st3b1
5.54524e-41	0.42562	0.931	0.846	1.07938e-36	8	Pura
3.56102e-46	0.425428	0.716	0.401	6.93152e-42	8	Ddr2
4.21271e-37	0.425319	0.83	0.646	8.20004e-33	8	Galk1
2.52658e-36	0.424575	0.879	0.708	4.91798e-32	8	Pdia4
9.75135e-42	0.424217	0.803	0.556	1.8981e-37	8	Tulp3
2.83009e-31	0.42389	0.654	0.418	5.50878e-27	8	Angpt1
6.44931e-31	0.423813	0.851	0.7	1.25536e-26	8	Fam8a1
1.89665e-42	0.423611	0.879	0.695	3.69183e-38	8	Retreg2
1.35196e-39	0.422746	0.772	0.51	2.63159e-35	8	Nbas
8.38516e-48	0.422544	0.433	0.137	1.63217e-43	8	Mmrn1
1.13784e-38	0.422243	0.875	0.683	2.2148e-34	8	Hjurp
1.06932e-35	0.421599	0.945	0.886	2.08143e-31	8	Spry1
2.20977e-36	0.421209	0.82	0.607	4.30132e-32	8	Rnf144a
8.86024e-42	0.420837	0.824	0.582	1.72465e-37	8	Hnrnpf
1.24926e-32	0.42015	0.938	0.782	2.43168e-28	8	Gask1b
3.85334e-32	0.419858	0.91	0.825	7.50053e-28	8	Snrk
2.62679e-34	0.419755	0.931	0.891	5.11304e-30	8	Fbxw8
8.07845e-34	0.419084	0.792	0.604	1.57247e-29	8	Elmo1
4.84217e-78	0.418894	0.578	0.171	9.42529e-74	8	Ak5
5.15252e-42	0.418605	0.83	0.574	1.00294e-37	8	Notch2
1.13495e-43	0.418571	0.817	0.538	2.20918e-39	8	Syngap1
1.29895e-33	0.418527	0.855	0.691	2.5284e-29	8	Sec11a
5.17894e-35	0.418489	0.855	0.675	1.00808e-30	8	Gnb4
1.9189e-42	0.418427	0.657	0.369	3.73514e-38	8	Mertk
1.28491e-33	0.418216	0.872	0.743	2.50108e-29	8	Phf23
2.26834e-34	0.41758	0.889	0.775	4.41533e-30	8	Sdc4
2.42041e-119	0.417203	0.55	0.108	4.71133e-115	8	Nkd2
5.5954e-33	0.416699	0.841	0.682	1.08914e-28	8	Atn1
1.02269e-55	0.41622	0.682	0.323	1.99067e-51	8	Pi4k2b
2.22368e-36	0.416162	0.844	0.641	4.32838e-32	8	Deaf1
3.0003e-34	0.415786	0.855	0.667	5.84007e-30	8	Kctd10
2.36906e-31	0.41552	0.772	0.562	4.61137e-27	8	Ext1
7.90388e-72	0.415451	0.578	0.19	1.53849e-67	8	Arhgef19
1.15547e-34	0.415043	0.958	0.893	2.24913e-30	8	Tsen34
2.41898e-37	0.414445	0.934	0.818	4.70855e-33	8	Bex3
1.94843e-36	0.414211	0.83	0.624	3.79262e-32	8	Tmem9
3.14942e-33	0.414188	0.945	0.832	6.13034e-29	8	Cd44
5.48729e-30	0.4139	0.82	0.702	1.0681e-25	8	Crim1
4.50965e-37	0.413849	0.889	0.765	8.77803e-33	8	Klf6
4.38251e-35	0.41341	0.889	0.778	8.53055e-31	8	Rlim
1.40453e-45	0.413362	0.734	0.412	2.73391e-41	8	Fam129a
1.30793e-40	0.413187	0.64	0.345	2.54589e-36	8	Snx7
1.92429e-39	0.412443	0.945	0.84	3.74563e-35	8	Tmed7
2.54824e-23	0.412283	0.969	0.923	4.96015e-19	8	Prrx1
7.46744e-55	0.411839	0.661	0.301	1.45354e-50	8	Dse
2.65879e-34	0.411167	0.834	0.641	5.17534e-30	8	Tcf7l1
5.63336e-42	0.411118	0.772	0.486	1.09653e-37	8	Tnks1bp1
1.54912e-33	0.410938	0.858	0.695	3.01537e-29	8	Zfp704
2.12318e-56	0.410894	1	0.996	4.13277e-52	8	Hist1h1c
1.73373e-34	0.410739	0.747	0.533	3.3747e-30	8	Tmem39a
1.68533e-33	0.410332	0.945	0.841	3.28049e-29	8	Fam168b
8.44071e-49	0.410292	0.699	0.358	1.64298e-44	8	Baiap2
3.91607e-28	0.410087	0.813	0.612	7.62264e-24	8	Ndufa4l2
3.94643e-33	0.410082	0.862	0.705	7.68172e-29	8	Plekhg2
1.2305e-35	0.409777	0.83	0.636	2.39517e-31	8	Ssbp4
3.11453e-55	0.409717	0.651	0.286	6.06242e-51	8	Man2b2
8.91764e-40	0.407782	0.737	0.462	1.73582e-35	8	H2afy2
1.22353e-39	0.407665	0.824	0.549	2.3816e-35	8	Cep250
7.44416e-42	0.407442	0.727	0.45	1.44901e-37	8	Agpat4
1.75207e-33	0.407008	0.941	0.885	3.41041e-29	8	Snd1
1.68562e-34	0.406948	0.758	0.525	3.28106e-30	8	Camkk2
5.64468e-42	0.406613	0.768	0.473	1.09874e-37	8	Tnrc18
8.04424e-33	0.406504	0.855	0.724	1.56581e-28	8	Rcn2
1.27412e-39	0.404903	0.869	0.643	2.48007e-35	8	Samd4b
3.88896e-34	0.404781	0.824	0.648	7.56987e-30	8	Plekhn1
3.32189e-38	0.404353	0.723	0.445	6.46605e-34	8	Sft2d2
3.84872e-30	0.403706	0.893	0.778	7.49154e-26	8	Piezo1
4.39561e-40	0.403565	0.699	0.418	8.55606e-36	8	Mpped2
1.74038e-30	0.401903	0.799	0.651	3.38764e-26	8	Htra2
7.30437e-41	0.401464	0.775	0.5	1.42179e-36	8	Naga
8.01528e-35	0.400987	0.713	0.444	1.56017e-30	8	Erg
2.0724e-33	0.400044	0.844	0.661	4.03393e-29	8	Lrrc75a
2.64406e-35	0.399863	0.682	0.42	5.14666e-31	8	Ckb
3.621e-45	0.399744	0.74	0.431	7.04828e-41	8	Tnfaip8
2.21811e-44	0.398893	0.706	0.372	4.31754e-40	8	Ntrk2
1.91665e-40	0.397984	0.848	0.583	3.73077e-36	8	Sept5
3.88068e-72	0.397567	0.612	0.21	7.55373e-68	8	Aldh1a1
2.92194e-33	0.396517	0.799	0.595	5.68757e-29	8	Klf3
4.53352e-32	0.395705	0.889	0.784	8.82449e-28	8	Dpysl2
5.1341e-32	0.395631	0.976	0.91	9.99354e-28	8	Macf1
1.89604e-43	0.395145	0.699	0.387	3.69064e-39	8	S1pr2
9.14121e-36	0.394488	0.931	0.823	1.77934e-31	8	Hmgb1
1.96344e-146	0.393859	0.394	0.039	3.82184e-142	8	Cilp2
1.04654e-37	0.393745	0.599	0.313	2.03709e-33	8	Fgd1
2.16348e-35	0.393646	0.855	0.676	4.21121e-31	8	Snx29
1.78674e-31	0.393204	0.934	0.867	3.47789e-27	8	Epb41l2
5.03308e-31	0.392706	0.713	0.476	9.79689e-27	8	Pxdc1
9.13473e-34	0.392498	0.979	0.921	1.77808e-29	8	Nid1
7.77509e-49	0.391842	0.751	0.417	1.51342e-44	8	Fut11
8.23735e-34	0.391819	0.768	0.539	1.6034e-29	8	Pcnx3
2.44877e-23	0.391803	1	0.961	4.76652e-19	8	Hist1h3b
7.54916e-34	0.391632	0.979	0.96	1.46944e-29	8	Hnrnpu
9.90908e-36	0.390903	0.83	0.632	1.9288e-31	8	Atf6b
3.37485e-35	0.390887	0.976	0.936	6.56914e-31	8	Arpc3
1.8628e-32	0.39059	0.73	0.483	3.62594e-28	8	Ptprf
5.30718e-32	0.390478	0.81	0.6	1.03304e-27	8	Trib2
2.70966e-42	0.39034	0.713	0.397	5.27435e-38	8	Ugdh
3.6992e-41	0.390237	0.619	0.322	7.2005e-37	8	Kcnn2
1.21065e-28	0.390092	0.775	0.588	2.35653e-24	8	Tgfbr3
5.27975e-35	0.38985	0.727	0.455	1.0277e-30	8	Ezr
2.59856e-41	0.38949	0.785	0.499	5.0581e-37	8	Dlg5
9.7706e-48	0.389486	0.702	0.364	1.90185e-43	8	Rbpj
3.77612e-33	0.388963	0.889	0.791	7.35022e-29	8	Rab5c
4.25827e-38	0.38893	0.806	0.567	8.28873e-34	8	Hexa
7.53311e-34	0.388132	0.806	0.602	1.46632e-29	8	Fam91a1
6.95651e-50	0.388126	0.644	0.305	1.35408e-45	8	Trabd2b
2.20081e-35	0.387499	0.958	0.908	4.28388e-31	8	Anapc11
2.96925e-32	0.386752	0.834	0.651	5.77965e-28	8	Sorcs2
1.5923e-35	0.386652	0.654	0.361	3.0994e-31	8	Col22a1
1.71855e-44	0.386441	0.664	0.327	3.34516e-40	8	Ptpn13
2.04915e-61	0.386228	0.588	0.217	3.98867e-57	8	Smarca1
4.47454e-59	0.385733	0.599	0.222	8.70969e-55	8	Mrgprf
1.73894e-34	0.385441	0.965	0.919	3.38484e-30	8	Npm1
5.93338e-34	0.38538	0.813	0.572	1.15493e-29	8	Palm
5.82666e-41	0.384986	0.997	0.982	1.13416e-36	8	Reep5
4.72495e-33	0.384928	0.986	0.965	9.19712e-29	8	Nucks1
8.51949e-30	0.38488	0.858	0.708	1.65832e-25	8	H1fx
1.11956e-26	0.384804	0.858	0.766	2.17923e-22	8	Lamb2
1.13136e-31	0.384495	0.931	0.865	2.20219e-27	8	Mia3
3.53418e-32	0.384331	0.965	0.944	6.87929e-28	8	Ddx5
1.46606e-35	0.38428	0.875	0.708	2.85368e-31	8	Tns2
6.51277e-33	0.384083	0.934	0.859	1.26771e-28	8	Tm9sf4
3.56793e-40	0.383976	0.671	0.379	6.94498e-36	8	Ikbip
4.162e-31	0.383704	0.903	0.783	8.10132e-27	8	Sf3b3
7.75727e-30	0.383077	0.782	0.562	1.50995e-25	8	Ehbp1
1.14305e-37	0.382902	0.657	0.373	2.22494e-33	8	Spaca6
5.45986e-31	0.382428	0.813	0.645	1.06276e-26	8	Rftn2
1.19556e-53	0.38241	0.699	0.34	2.32716e-49	8	Man1c1
8.29234e-35	0.382162	0.99	0.965	1.6141e-30	8	Srsf1
1.04731e-28	0.381838	0.796	0.632	2.03859e-24	8	Tapbp
2.64205e-36	0.381722	0.747	0.483	5.14276e-32	8	Dock11
4.1214e-36	0.381523	0.772	0.512	8.02231e-32	8	Fnbp1
4.50921e-34	0.381462	0.983	0.957	8.77718e-30	8	Prrc2c
4.96896e-49	0.381001	0.619	0.285	9.67208e-45	8	Raver2
4.11679e-25	0.380965	0.81	0.65	8.01334e-21	8	Arhgdib
9.13221e-34	0.380853	0.83	0.622	1.77758e-29	8	Reep3
2.00157e-28	0.38067	0.945	0.864	3.89606e-24	8	Sec62
1.65416e-42	0.380529	0.72	0.401	3.21983e-38	8	Cacnb3
8.11398e-27	0.380124	0.896	0.79	1.57939e-22	8	Mn1
6.78581e-47	0.380013	0.619	0.297	1.32086e-42	8	Gata4
5.93783e-27	0.37963	0.972	0.939	1.1558e-22	8	Wasf2
2.51655e-28	0.379497	0.734	0.582	4.89846e-24	8	Mtss1
1.08645e-29	0.379454	0.747	0.543	2.11478e-25	8	Nedd9
3.25068e-33	0.379307	0.99	0.963	6.32745e-29	8	Atf4
3.24936e-37	0.379237	0.972	0.924	6.32488e-33	8	Sh3pxd2a
3.0196e-31	0.379049	0.862	0.719	5.87765e-27	8	Emc10
3.30629e-37	0.378825	0.747	0.479	6.43569e-33	8	Armcx1
1.47838e-39	0.37826	0.73	0.437	2.87766e-35	8	Sfxn1
9.48954e-32	0.378238	0.83	0.644	1.84714e-27	8	Meis1
5.56402e-23	0.37797	0.824	0.716	1.08304e-18	8	Mgat2
3.84779e-45	0.377817	0.675	0.354	7.48972e-41	8	Rab34
3.20139e-34	0.377669	0.952	0.901	6.23151e-30	8	Sar1a
1.06724e-32	0.377602	0.879	0.7	2.07737e-28	8	Pdcd6
3.62189e-21	0.377413	0.965	0.961	7.05001e-17	8	Gsn
3.46081e-39	0.377191	0.799	0.515	6.73646e-35	8	Nynrin
1.72562e-29	0.377154	0.81	0.647	3.35892e-25	8	Erp44
3.19192e-32	0.376734	0.907	0.792	6.21308e-28	8	Cavin3
6.42669e-29	0.37666	0.903	0.815	1.25095e-24	8	Ccnl2
3.22381e-35	0.376436	0.817	0.602	6.27515e-31	8	Dlc1
3.36024e-32	0.376287	0.962	0.928	6.54071e-28	8	Rabac1
3.85692e-82	0.375883	0.564	0.157	7.50749e-78	8	Itga10
6.1033e-25	0.375693	0.758	0.596	1.18801e-20	8	Ephb4
1.30795e-31	0.375457	0.581	0.311	2.54592e-27	8	Nupr1
7.47095e-32	0.37532	0.91	0.76	1.45422e-27	8	Tnrc6c
2.94162e-38	0.375086	0.644	0.355	5.72586e-34	8	Hoxb2
3.35269e-33	0.374873	0.772	0.515	6.52602e-29	8	Ttc28
4.83405e-30	0.374795	0.796	0.594	9.40948e-26	8	Kdelr1
2.44981e-35	0.3747	0.647	0.361	4.76855e-31	8	Pygb
1.9361e-32	0.37427	0.785	0.548	3.76862e-28	8	Kirrel
1.66556e-30	0.373872	0.761	0.542	3.242e-26	8	Cdc42ep5
3.969e-31	0.373841	0.965	0.898	7.72566e-27	8	Ptpn12
3.02761e-30	0.373826	0.913	0.802	5.89324e-26	8	Safb2
2.05038e-45	0.373297	0.696	0.363	3.99106e-41	8	Epha4
3.1905e-53	0.372937	0.578	0.233	6.2103e-49	8	Naglu
5.90704e-34	0.372223	0.813	0.595	1.1498e-29	8	Cdk5rap3
1.84197e-28	0.372021	0.837	0.656	3.58538e-24	8	Myo9b
1.81659e-29	0.371961	0.92	0.807	3.53599e-25	8	Tra2a
4.80102e-26	0.371495	0.882	0.797	9.34519e-22	8	H3f3b
1.07104e-28	0.370941	0.9	0.786	2.08477e-24	8	Snx2
1.57343e-28	0.370881	0.976	0.93	3.06268e-24	8	Yy1
8.68856e-30	0.370873	0.848	0.698	1.69123e-25	8	Evl
6.52948e-32	0.370778	0.83	0.627	1.27096e-27	8	Wwc2
1.27412e-28	0.370491	0.924	0.808	2.48007e-24	8	Gprasp1
3.15797e-26	0.370291	0.862	0.74	6.14699e-22	8	Fmr1
4.8961e-22	0.37026	0.983	0.953	9.53027e-18	8	Hist1h2bb
1.8268e-53	0.370164	0.675	0.288	3.55587e-49	8	Slit3
2.29209e-38	0.37013	0.678	0.375	4.46156e-34	8	Mylk
3.20213e-33	0.369761	0.837	0.611	6.23294e-29	8	Phf21a
2.56249e-30	0.36975	0.82	0.667	4.98788e-26	8	Faf2
8.13107e-29	0.369698	0.858	0.748	1.58271e-24	8	Erlec1
7.32978e-29	0.369548	0.9	0.832	1.42674e-24	8	Rbms1
3.33676e-23	0.369276	0.851	0.724	6.49501e-19	8	Selenoh
5.22059e-27	0.368971	0.927	0.85	1.01619e-22	8	Tial1
1.99132e-27	0.368955	0.907	0.824	3.87611e-23	8	Phf2
7.4225e-47	0.368574	0.716	0.376	1.44479e-42	8	Zfpl1
6.05731e-27	0.368456	0.879	0.771	1.17905e-22	8	Epb41l3
1.57256e-27	0.36833	0.9	0.786	3.06098e-23	8	Cdk4
8.86242e-37	0.368233	0.734	0.458	1.72507e-32	8	Fam171a1
1.95827e-26	0.36816	0.834	0.702	3.81177e-22	8	Cbx1
5.50623e-33	0.368133	0.765	0.525	1.07179e-28	8	Cant1
7.0524e-30	0.367989	0.917	0.851	1.37275e-25	8	Setd5
7.15828e-36	0.36698	0.734	0.449	1.39336e-31	8	Kctd17
1.32099e-29	0.366864	0.945	0.874	2.5713e-25	8	Tm9sf3
6.54225e-35	0.365811	0.72	0.447	1.27345e-30	8	Swap70
1.21796e-42	0.36577	0.993	0.987	2.37076e-38	8	Nisch
6.36126e-25	0.365604	0.848	0.724	1.23822e-20	8	Cic
2.26505e-33	0.365565	0.81	0.595	4.40892e-29	8	Pprc1
2.29344e-27	0.365311	0.848	0.706	4.46418e-23	8	Pdzrn3
1.19084e-28	0.36529	0.886	0.783	2.31797e-24	8	Nfkbia
1.12049e-51	0.365156	0.491	0.164	2.18103e-47	8	Cyp1b1
1.36551e-29	0.365115	0.803	0.629	2.65796e-25	8	Kat6b
3.99236e-23	0.364905	0.82	0.679	7.77113e-19	8	Abca1
3.99734e-30	0.364761	0.82	0.658	7.78082e-26	8	Sec24a
1.51958e-48	0.364742	0.578	0.245	2.95786e-44	8	Pheta2
2.06078e-30	0.364441	0.498	0.228	4.01131e-26	8	Gpm6a
1.17908e-28	0.364346	0.727	0.533	2.29508e-24	8	Rnf130
1.27535e-32	0.362938	0.761	0.51	2.48247e-28	8	Cd63
3.93047e-37	0.362368	0.657	0.368	7.65067e-33	8	Runx1t1
9.43335e-197	0.362357	0.443	0.036	1.8362e-192	8	Khdrbs2
2.36611e-30	0.362051	0.862	0.713	4.60562e-26	8	Pigt
2.00582e-28	0.361881	0.785	0.606	3.90432e-24	8	Ostc
2.82867e-33	0.361879	0.806	0.544	5.50601e-29	8	P4ha2
3.82374e-23	0.361638	0.869	0.771	7.44292e-19	8	Ccdc107
2.92014e-27	0.361009	0.782	0.614	5.68405e-23	8	Zfp275
1.47668e-75	0.360878	0.509	0.135	2.87436e-71	8	Insc
2.3163e-31	0.36082	0.889	0.741	4.50868e-27	8	Sec23ip
9.38454e-32	0.360213	0.955	0.893	1.8267e-27	8	Stx12
5.05883e-27	0.359867	0.761	0.56	9.847e-23	8	Pip5k1c
8.15789e-33	0.35969	0.734	0.479	1.58793e-28	8	Ampd2
1.22918e-28	0.35963	0.526	0.256	2.39261e-24	8	Lrrn4
1.06583e-41	0.359587	0.571	0.261	2.07464e-37	8	Fmnl2
9.32361e-29	0.358865	0.824	0.667	1.81484e-24	8	Ppp1r12c
9.7719e-27	0.358563	0.779	0.583	1.9021e-22	8	Tbl1x
9.91479e-29	0.35837	0.955	0.922	1.92991e-24	8	Gaa
3.25252e-24	0.358095	0.81	0.681	6.33104e-20	8	Pdpn
4.32262e-89	0.358064	0.571	0.14	8.41398e-85	8	Ltbp2
1.37355e-57	0.358063	0.599	0.227	2.67361e-53	8	Hlf
1.1647e-51	0.357932	0.619	0.271	2.26709e-47	8	Fancf
5.29798e-26	0.357738	0.91	0.837	1.03125e-21	8	Eps15l1
2.68692e-28	0.357617	0.99	0.981	5.23009e-24	8	Eid1
1.46515e-31	0.357327	0.696	0.443	2.85191e-27	8	Prex1
3.60363e-26	0.356947	0.851	0.702	7.01447e-22	8	Phf12
1.14926e-33	0.356719	0.727	0.471	2.23703e-29	8	Mdfic
1.74525e-27	0.356706	0.72	0.492	3.39712e-23	8	Hsd17b11
2.5756e-29	0.356559	0.872	0.736	5.01341e-25	8	Baz1b
1.84917e-27	0.356536	0.934	0.882	3.59941e-23	8	Dido1
4.81793e-33	0.356506	0.772	0.507	9.37811e-29	8	Wdr6
9.34226e-28	0.356402	0.924	0.821	1.81847e-23	8	Dazap1
4.40011e-28	0.356381	0.841	0.697	8.5648e-24	8	Tbc1d9b
7.72006e-26	0.355997	0.924	0.851	1.50271e-21	8	Zcchc14
2.03131e-26	0.355985	0.893	0.791	3.95395e-22	8	Sgce
1.72394e-28	0.355881	0.952	0.9	3.35565e-24	8	Numa1
2.30616e-29	0.355665	0.913	0.815	4.48894e-25	8	Crk
6.22572e-28	0.355371	0.875	0.719	1.21184e-23	8	Acly
6.85276e-26	0.35481	0.855	0.701	1.33389e-21	8	Sfswap
1.00926e-31	0.354617	0.841	0.643	1.96453e-27	8	Add3
3.03633e-24	0.354604	0.869	0.763	5.91022e-20	8	Rbp1
1.01601e-09	0.354527	0.623	0.538	1.97766e-05	8	Plvap
6.83736e-28	0.354509	0.841	0.68	1.33089e-23	8	Nptn
1.15007e-28	0.353732	0.903	0.81	2.23861e-24	8	Tax1bp1
2.9041e-32	0.352932	0.64	0.37	5.65282e-28	8	Mfsd10
5.29701e-38	0.352736	0.699	0.41	1.03106e-33	8	Rassf1
1.61504e-23	0.352599	0.882	0.783	3.14368e-19	8	Gga2
1.36356e-27	0.352564	0.889	0.786	2.65416e-23	8	Abl1
3.90113e-30	0.352501	0.644	0.397	7.59356e-26	8	Gnai1
6.01375e-29	0.352106	0.976	0.92	1.17058e-24	8	Ddx3x
3.47128e-27	0.35182	0.865	0.74	6.75686e-23	8	Gigyf1
8.78502e-30	0.351807	0.74	0.534	1.71e-25	8	Inf2
4.84012e-31	0.351539	0.671	0.43	9.4213e-27	8	Cpq
2.82012e-35	0.351499	0.668	0.384	5.48936e-31	8	Itpr1
1.15783e-23	0.351198	0.855	0.792	2.25372e-19	8	Nr1h2
4.1414e-28	0.351124	0.893	0.756	8.06123e-24	8	Erf
6.4958e-28	0.350679	0.969	0.95	1.26441e-23	8	Tln1
3.05616e-30	0.350299	0.789	0.587	5.94881e-26	8	Kdm5b
1.07502e-29	0.349934	0.865	0.694	2.09252e-25	8	Esyt2
8.58773e-47	0.349648	0.599	0.266	1.6716e-42	8	Pdgfd
6.75547e-24	0.349438	0.865	0.758	1.31495e-19	8	Trappc3
2.22043e-28	0.34943	0.782	0.607	4.32206e-24	8	Zfp592
7.02236e-26	0.349002	0.775	0.62	1.3669e-21	8	Ccdc9
1.27454e-22	0.348848	0.903	0.821	2.4809e-18	8	Hist1h1a
1.01223e-22	0.348658	0.827	0.705	1.9703e-18	8	Cept1
6.2663e-252	0.348214	0.46	0.027	1.21974e-247	8	Chst5
7.63474e-26	0.348186	0.955	0.936	1.4861e-21	8	Rab18
9.02584e-48	0.348133	0.547	0.211	1.75688e-43	8	Thsd4
2.08987e-26	0.347707	0.806	0.652	4.06792e-22	8	Tbc1d17
1.48505e-30	0.34756	0.983	0.975	2.89064e-26	8	Eif4h
1.13256e-37	0.347537	0.654	0.374	2.20452e-33	8	Trim39
5.35595e-27	0.3471	0.934	0.816	1.04254e-22	8	Tab2
8.97403e-32	0.347076	0.792	0.59	1.74679e-27	8	Ifi27
2.2889e-27	0.346974	0.803	0.638	4.45534e-23	8	Cdon
7.76185e-32	0.346655	0.696	0.434	1.51084e-27	8	Maff
1.61994e-26	0.346465	0.896	0.805	3.15321e-22	8	Ap2a2
3.32118e-35	0.345516	0.744	0.477	6.46468e-31	8	Hexb
5.07727e-25	0.345426	0.869	0.74	9.88291e-21	8	Elk4
2.33563e-27	0.345235	0.969	0.938	4.54631e-23	8	Sf1
1.01104e-25	0.345167	0.938	0.86	1.96798e-21	8	Hp1bp3
2.80097e-13	0.344942	0.824	0.761	5.45208e-09	8	Shank3
2.94527e-25	0.344927	0.872	0.769	5.73296e-21	8	Epm2aip1
4.6927e-32	0.344798	0.938	0.801	9.13433e-28	8	Dtymk
1.23301e-27	0.344531	0.969	0.943	2.40005e-23	8	Irf2bp2
6.24698e-17	0.344257	0.73	0.606	1.21597e-12	8	Fli1
1.33716e-33	0.344173	0.668	0.404	2.60278e-29	8	Ankrd27
1.02993e-28	0.344096	0.789	0.582	2.00477e-24	8	Man2b1
1.55534e-36	0.343876	0.657	0.362	3.02748e-32	8	Prag1
1.88279e-27	0.343863	0.727	0.517	3.66485e-23	8	2410002F23Rik
9.07563e-22	0.343658	0.931	0.871	1.76657e-17	8	Mib1
3.87637e-29	0.343577	0.869	0.741	7.54535e-25	8	Ubqln2
6.24873e-25	0.34343	0.855	0.726	1.21631e-20	8	Tmem50a
7.95115e-27	0.343283	0.889	0.706	1.54769e-22	8	Camk1
3.28853e-26	0.343277	0.889	0.757	6.40113e-22	8	Hmg20b
1.7878e-30	0.342655	0.945	0.875	3.47996e-26	8	Srrt
1.84255e-31	0.342556	0.81	0.601	3.58652e-27	8	Gli3
6.32523e-33	0.342156	0.702	0.456	1.23121e-28	8	Fads1
1.3155e-24	0.342092	0.837	0.724	2.56062e-20	8	Lemd2
1.65937e-28	0.341966	0.806	0.635	3.22996e-24	8	Wtip
3.17453e-25	0.341957	0.754	0.572	6.17921e-21	8	Atxn7l3b
1.00379e-23	0.341898	0.827	0.67	1.95388e-19	8	Afap1
2.42977e-31	0.341614	0.609	0.345	4.72954e-27	8	Rp2
9.05535e-27	0.340873	0.754	0.53	1.76262e-22	8	Ctps2
2.05476e-24	0.340806	0.91	0.795	3.99959e-20	8	Swi5
5.81828e-44	0.340592	0.609	0.288	1.13253e-39	8	Strbp
7.89378e-34	0.340403	0.789	0.542	1.53652e-29	8	Rhou
3.16673e-28	0.340095	0.699	0.475	6.16404e-24	8	Zmym3
3.57495e-28	0.340042	0.723	0.507	6.95865e-24	8	Os9
9.23174e-30	0.339823	0.972	0.946	1.79696e-25	8	Rbm39
1.15529e-39	0.339389	0.661	0.357	2.24877e-35	8	Rab4b
3.12353e-24	0.33903	0.817	0.672	6.07994e-20	8	Fam160b1
7.06419e-32	0.33847	0.747	0.51	1.37505e-27	8	Sema6a
8.14891e-30	0.338346	0.668	0.407	1.58619e-25	8	Clu
2.08358e-30	0.338154	0.737	0.5	4.0557e-26	8	Scpep1
7.63889e-31	0.337886	0.678	0.422	1.48691e-26	8	Mcc
4.44593e-27	0.337839	0.789	0.59	8.654e-23	8	Gfpt1
9.90011e-139	0.337712	0.446	0.055	1.92706e-134	8	Tbx5
5.59325e-24	0.337305	0.73	0.53	1.08873e-19	8	Fam129b
3.76769e-23	0.337021	0.948	0.882	7.33381e-19	8	Phldb1
3.89517e-31	0.33695	0.696	0.449	7.58194e-27	8	Atp6ap2
1.06843e-30	0.336495	0.834	0.633	2.0797e-26	8	Rest
1.42727e-22	0.336441	0.862	0.783	2.77819e-18	8	Mta2
1.70919e-64	0.336349	0.561	0.184	3.32694e-60	8	Slc27a3
3.73502e-27	0.336337	0.834	0.675	7.27021e-23	8	4833420G17Rik
1.31217e-24	0.336183	0.747	0.582	2.55415e-20	8	Pld3
2.78904e-24	0.335885	0.889	0.767	5.42886e-20	8	Tm9sf2
7.29436e-28	0.335867	0.713	0.502	1.41985e-23	8	Dchs1
1.19304e-22	0.335806	0.865	0.77	2.32225e-18	8	Poldip3
3.81647e-27	0.335731	0.824	0.64	7.42876e-23	8	Lmf2
9.6957e-33	0.335654	0.689	0.415	1.88727e-28	8	Plag1
2.51657e-27	0.335618	0.9	0.818	4.89851e-23	8	Ddrgk1
6.77481e-36	0.335228	0.671	0.368	1.31872e-31	8	Samd14
7.49262e-25	0.335087	0.799	0.604	1.45844e-20	8	Mcm3
1.77047e-23	0.335043	0.858	0.732	3.44622e-19	8	Samd1
2.73661e-25	0.334873	0.796	0.631	5.3268e-21	8	Dhx38
2.22028e-27	0.334558	0.855	0.699	4.32178e-23	8	Cdyl
1.78183e-26	0.334554	0.945	0.916	3.46833e-22	8	Tcf12
5.27602e-25	0.33454	0.844	0.725	1.02698e-20	8	Dstn
1.79431e-23	0.33434	0.824	0.693	3.49263e-19	8	Asap1
2.98975e-14	0.334207	0.983	0.952	5.81955e-10	8	Hist1h3c
1.63911e-23	0.333968	0.9	0.803	3.19052e-19	8	Scand1
4.23114e-41	0.333947	0.561	0.253	8.23591e-37	8	Lurap1l
2.05636e-27	0.3334	0.997	0.976	4.0027e-23	8	Syncrip
5.40713e-27	0.333073	0.644	0.416	1.0525e-22	8	Arsb
1.20797e-21	0.332677	0.806	0.68	2.35131e-17	8	Plod2
3.74521e-23	0.332618	0.889	0.818	7.29006e-19	8	Zmiz1
8.10998e-25	0.332559	0.869	0.73	1.57861e-20	8	Cacfd1
1.41111e-37	0.332488	0.571	0.263	2.74672e-33	8	Ctss
3.50562e-24	0.332483	0.907	0.789	6.82368e-20	8	Trir
3.90696e-28	0.332472	0.765	0.538	7.60489e-24	8	Mex3d
1.68456e-22	0.331571	0.716	0.544	3.279e-18	8	Mfap3
7.46427e-23	0.331259	0.924	0.85	1.45292e-18	8	Esyt1
3.78203e-25	0.331164	0.945	0.882	7.36172e-21	8	Supt5
1.79426e-27	0.331087	0.692	0.462	3.49252e-23	8	Nbea
7.05117e-24	0.330827	0.561	0.316	1.37251e-19	8	Msln
1.11671e-29	0.330755	0.685	0.434	2.17368e-25	8	Ctsh
2.85608e-38	0.330668	0.651	0.35	5.55937e-34	8	Asap3
2.76553e-27	0.330637	0.817	0.635	5.38311e-23	8	St5
1.09481e-28	0.33061	0.803	0.595	2.13104e-24	8	Glmp
3.67474e-23	0.330467	0.872	0.779	7.15287e-19	8	Hexim1
1.77191e-24	0.33037	0.716	0.516	3.44902e-20	8	Spout1
5.33582e-16	0.330343	0.976	0.928	1.03862e-11	8	Hist1h2bj
9.9786e-20	0.330198	0.765	0.625	1.94234e-15	8	Necap2
3.99892e-38	0.330125	0.654	0.342	7.78389e-34	8	Cachd1
1.68226e-47	0.329973	0.585	0.245	3.27452e-43	8	C1qtnf1
7.96481e-24	0.329966	0.907	0.89	1.55035e-19	8	Ube2e3
2.73361e-25	0.329807	0.851	0.726	5.32097e-21	8	Ltbr
1.01777e-25	0.329458	0.948	0.872	1.98108e-21	8	Dek
7.01798e-25	0.329373	0.958	0.916	1.36605e-20	8	Tmpo
4.99404e-28	0.329318	0.817	0.623	9.7209e-24	8	Ehd1
4.27509e-23	0.329304	0.938	0.913	8.32146e-19	8	Gpx1
6.44088e-26	0.329264	0.869	0.786	1.25372e-21	8	Zfp598
7.32591e-23	0.329139	0.844	0.745	1.42599e-18	8	Dock1
1.97091e-20	0.329123	0.761	0.626	3.83638e-16	8	Agrn
5.55259e-25	0.329103	0.671	0.455	1.08081e-20	8	Ptprd
3.87545e-24	0.32897	0.772	0.594	7.54356e-20	8	Rin3
4.20859e-24	0.328809	0.841	0.732	8.19202e-20	8	Zswim8
1.96292e-21	0.328801	0.875	0.785	3.82082e-17	8	Igf2bp2
3.36523e-33	0.328614	0.64	0.372	6.55043e-29	8	Dagla
1.58184e-19	0.328556	0.865	0.763	3.07905e-15	8	Khdrbs1
5.18608e-23	0.328299	0.9	0.83	1.00947e-18	8	Copb2
1.59004e-25	0.328107	0.754	0.555	3.09502e-21	8	Abhd2
3.86057e-25	0.327828	0.958	0.912	7.51459e-21	8	Tnpo1
4.45978e-29	0.327824	0.779	0.586	8.68096e-25	8	Mapre2
1.60565e-27	0.327821	0.751	0.555	3.1254e-23	8	H2afx
1.5345e-26	0.327784	0.927	0.864	2.98691e-22	8	Gatad2b
5.38386e-31	0.327713	0.595	0.334	1.04797e-26	8	Rab43
9.12824e-24	0.327683	0.879	0.825	1.77681e-19	8	Ankrd11
2.14295e-31	0.327654	0.633	0.363	4.17124e-27	8	Prickle2
1.38624e-37	0.327268	0.554	0.262	2.69831e-33	8	Kank4
6.75763e-53	0.326992	0.595	0.236	1.31537e-48	8	Echdc2
1.49466e-21	0.326805	0.882	0.799	2.90936e-17	8	Sash1
1.57111e-26	0.326695	0.661	0.431	3.05816e-22	8	Rgs19
6.6868e-36	0.326688	0.588	0.304	1.30159e-31	8	Slc1a4
5.73359e-23	0.326644	0.779	0.629	1.11604e-18	8	Txndc12
9.19389e-36	0.326396	0.557	0.274	1.78959e-31	8	Tbc1d10a
1.06665e-30	0.326249	0.775	0.546	2.07623e-26	8	Foxp1
5.6993e-24	0.325568	0.761	0.575	1.10937e-19	8	Spred1
1.37065e-26	0.325297	0.99	0.976	2.66797e-22	8	Ube4b
3.58013e-21	0.32512	0.893	0.788	6.96873e-17	8	Cd47
4.19936e-23	0.32504	0.91	0.805	8.17405e-19	8	Rassf8
8.83532e-28	0.325005	0.682	0.447	1.71979e-23	8	S100pbp
4.28421e-35	0.324995	0.599	0.318	8.33921e-31	8	Entpd5
1.94789e-30	0.324962	0.983	0.977	3.79157e-26	8	Srrm2
1.02838e-29	0.324788	0.647	0.361	2.00174e-25	8	Csf1r
5.84004e-22	0.324177	0.9	0.823	1.13676e-17	8	Tjp1
2.76662e-26	0.324164	0.965	0.921	5.38523e-22	8	Bclaf1
3.78647e-26	0.324154	0.851	0.726	7.37037e-22	8	Sp1
2.10161e-24	0.324101	0.965	0.949	4.09078e-20	8	Calm2
9.29217e-21	0.324098	0.893	0.77	1.80872e-16	8	Map4k4
6.71042e-35	0.324059	0.609	0.32	1.30618e-30	8	Gpx8
2.03981e-20	0.323965	0.862	0.764	3.97048e-16	8	Bcl7c
1.6849e-20	0.32364	0.976	0.935	3.27965e-16	8	Aplp2
1.41232e-27	0.323612	0.616	0.378	2.74909e-23	8	Prrg3
1.22949e-42	0.323224	0.567	0.257	2.3932e-38	8	Slc37a3
4.41386e-24	0.322853	0.82	0.685	8.59158e-20	8	Eri3
1.13761e-28	0.322821	0.744	0.517	2.21437e-24	8	Plekhh2
2.70215e-17	0.322614	0.91	0.85	5.25973e-13	8	Cuedc1
3.82617e-29	0.322292	0.606	0.357	7.44765e-25	8	Smarca2
8.52829e-23	0.322038	0.817	0.677	1.66003e-18	8	Ube2i
9.98495e-19	0.322006	0.689	0.526	1.94357e-14	8	Gjc1
3.27876e-24	0.321872	0.751	0.562	6.38211e-20	8	Ifnar2
2.95605e-22	0.321796	0.865	0.79	5.75395e-18	8	Tmed2
3.39542e-24	0.321311	0.82	0.695	6.60918e-20	8	Cnot3
9.74255e-20	0.321221	0.654	0.488	1.89639e-15	8	Pear1
7.27841e-24	0.321203	0.965	0.959	1.41674e-19	8	Ehd2
7.8931e-30	0.321069	0.744	0.527	1.53639e-25	8	Tmem176a
4.23778e-20	0.321015	0.782	0.668	8.24884e-16	8	Tdrd3
6.67568e-23	0.320939	0.765	0.591	1.29942e-18	8	Nab2
3.4856e-40	0.320843	0.64	0.315	6.78472e-36	8	Ptgs1
1.06987e-39	0.320264	0.529	0.226	2.08251e-35	8	Eya2
2.41932e-25	0.320123	0.609	0.371	4.7092e-21	8	Pard6g
6.64914e-81	0.319933	0.439	0.095	1.29425e-76	8	Gask1a
8.19009e-22	0.319757	0.727	0.546	1.5942e-17	8	Papss1
5.91452e-23	0.319683	0.834	0.699	1.15126e-18	8	Tcta
9.29093e-22	0.319546	0.875	0.747	1.80848e-17	8	Smad5
4.77385e-23	0.319196	0.907	0.808	9.29231e-19	8	Atp6v0b
1.03376e-37	0.319044	0.651	0.348	2.01222e-33	8	Pard3b
4.768e-46	0.318962	0.491	0.183	9.28092e-42	8	Trpm5
6.75485e-55	0.318797	0.571	0.207	1.31483e-50	8	Cep170b
1.91428e-22	0.318746	0.858	0.747	3.72614e-18	8	Zscan26
6.39965e-21	0.318596	0.72	0.55	1.24569e-16	8	Peak1
4.93255e-25	0.318562	0.983	0.954	9.60121e-21	8	Rhoa
1.79566e-20	0.318482	0.734	0.6	3.49524e-16	8	Smad3
3.162e-22	0.318259	0.889	0.811	6.15484e-18	8	Ssrp1
1.43505e-46	0.318123	0.529	0.206	2.79333e-42	8	Cdh2
3.24518e-33	0.318081	0.633	0.355	6.31674e-29	8	Cpt1c
3.19836e-12	0.318027	0.751	0.716	6.22561e-08	8	Anxa3
1.53683e-25	0.317782	0.848	0.675	2.99144e-21	8	Dock7
1.49019e-23	0.317779	0.696	0.491	2.90066e-19	8	Vamp4
5.0562e-25	0.317538	0.965	0.948	9.8419e-21	8	Ubap2l
3.02957e-23	0.31717	0.602	0.367	5.89706e-19	8	Fcer1g
5.69027e-21	0.316864	0.844	0.75	1.10761e-16	8	Tgfbr1
7.99306e-21	0.316833	0.817	0.7	1.55585e-16	8	Otud5
1.28689e-23	0.31666	0.941	0.92	2.50494e-19	8	Arf1
1.0311e-24	0.31656	0.792	0.611	2.00703e-20	8	Chmp2b
4.91468e-23	0.31654	0.751	0.57	9.56642e-19	8	Rela
4.99955e-20	0.316441	0.862	0.796	9.73162e-16	8	Hif3a
9.23463e-26	0.316341	0.792	0.585	1.79752e-21	8	Cramp1l
1.97525e-43	0.315482	0.519	0.208	3.84483e-39	8	Arsi
2.26515e-12	0.315166	0.765	0.688	4.40911e-08	8	F11r
8.24438e-22	0.314914	0.879	0.767	1.60477e-17	8	Cep170
4.97764e-28	0.314695	0.675	0.434	9.68897e-24	8	Cacng7
7.69008e-21	0.31464	0.837	0.7	1.49687e-16	8	Tagln
1.88247e-132	0.314624	0.381	0.041	3.66422e-128	8	Wif1
2.99939e-31	0.31455	0.529	0.265	5.83831e-27	8	Tbxa2r
2.75909e-32	0.314473	0.644	0.362	5.37057e-28	8	Daam2
2.00509e-33	0.314461	0.654	0.381	3.90292e-29	8	Ldlrap1
1.52942e-81	0.314184	0.439	0.094	2.97702e-77	8	Sphk1
9.63839e-22	0.314024	0.886	0.821	1.87611e-17	8	Atp6v0d1
2.16855e-25	0.313949	0.81	0.645	4.22109e-21	8	Snx18
1.44457e-21	0.313307	0.958	0.92	2.81185e-17	8	Cavin1
6.26275e-19	0.313032	0.865	0.794	1.21904e-14	8	Tmem184b
1.52679e-18	0.312881	0.893	0.838	2.97189e-14	8	Msn
1.50795e-23	0.312877	0.675	0.45	2.93522e-19	8	Epha3
4.22757e-21	0.312852	0.844	0.744	8.22896e-17	8	Tbc1d20
2.88011e-24	0.312795	0.879	0.795	5.60613e-20	8	Map3k3
1.85839e-21	0.312595	0.851	0.717	3.61735e-17	8	Uck2
2.43357e-21	0.312139	0.796	0.669	4.73694e-17	8	Ylpm1
2.81596e-23	0.312087	0.758	0.583	5.48126e-19	8	Blvrb
5.79222e-23	0.311928	0.955	0.923	1.12746e-18	8	BC005537
9.65212e-25	0.31192	0.848	0.702	1.87878e-20	8	Trip11
6.42358e-38	0.311693	0.602	0.296	1.25035e-33	8	Bnc2
3.09441e-22	0.311674	0.907	0.833	6.02327e-18	8	Per1
1.38934e-22	0.311351	0.851	0.752	2.70436e-18	8	Ankrd46
1.20718e-18	0.311299	0.554	0.357	2.34978e-14	8	Thy1
8.34092e-20	0.310836	0.855	0.723	1.62356e-15	8	Rab8a
2.27797e-22	0.310815	0.799	0.632	4.43406e-18	8	Gramd1a
4.57183e-25	0.3106	0.824	0.669	8.89907e-21	8	Mxd4
6.78295e-22	0.310583	0.803	0.682	1.3203e-17	8	Trim44
1.45565e-22	0.310193	0.727	0.562	2.83342e-18	8	Atp2b4
1.05957e-20	0.309148	0.817	0.67	2.06244e-16	8	Mcm6
5.96838e-39	0.308943	0.574	0.265	1.16175e-34	8	Zfpm2
1.24328e-20	0.308588	0.664	0.477	2.42005e-16	8	Fam43a
9.80765e-23	0.308236	0.702	0.505	1.90906e-18	8	Fzd7
2.26189e-21	0.307757	0.737	0.573	4.40278e-17	8	Dus3l
2.49227e-23	0.307567	0.81	0.698	4.85121e-19	8	Dennd5a
4.50755e-21	0.307441	0.841	0.729	8.77394e-17	8	Sptlc2
4.12161e-31	0.307328	0.664	0.401	8.02272e-27	8	Klhl42
3.54153e-35	0.307235	0.536	0.251	6.89359e-31	8	Ppm1m
2.75181e-14	0.306847	0.886	0.814	5.3564e-10	8	Bst2
9.32726e-21	0.306795	0.855	0.74	1.81555e-16	8	Ubp1
9.181e-29	0.3062	0.616	0.359	1.78708e-24	8	Tcf19
7.95115e-22	0.30607	0.754	0.597	1.54769e-17	8	Josd1
2.79082e-33	0.305952	0.595	0.319	5.43233e-29	8	Lrrk1
3.54384e-83	0.305648	0.422	0.081	6.89808e-79	8	Ptx4
1.37776e-20	0.305599	0.81	0.667	2.68181e-16	8	Gak
8.61467e-23	0.305506	0.751	0.571	1.67685e-18	8	Cdc42bpa
1.81791e-20	0.305474	0.747	0.593	3.53857e-16	8	Klf7
1.99106e-19	0.305189	0.851	0.755	3.87561e-15	8	Marf1
1.12375e-91	0.304719	0.426	0.079	2.18738e-87	8	Lepr
1.12234e-22	0.304515	0.872	0.781	2.18463e-18	8	Anapc1
8.01999e-29	0.30434	0.585	0.319	1.56109e-24	8	Fam107b
1.4205e-23	0.303992	0.803	0.644	2.765e-19	8	Odf2
1.47441e-30	0.303908	0.654	0.388	2.86994e-26	8	Ror2
2.51003e-20	0.303753	0.869	0.768	4.88577e-16	8	Git2
4.4718e-09	0.303572	0.73	0.67	8.70436e-05	8	Entpd1
4.73406e-28	0.303535	0.557	0.303	9.21486e-24	8	Pdia5
5.63306e-21	0.303513	0.675	0.496	1.09647e-16	8	Nbdy
9.63802e-31	0.3034	0.647	0.382	1.87604e-26	8	Lrrc45
9.09396e-28	0.30334	0.675	0.442	1.77014e-23	8	Klhl5
2.48636e-15	0.303247	0.799	0.729	4.83971e-11	8	Taok2
5.04566e-23	0.302741	0.779	0.608	9.82139e-19	8	Mllt1
8.78886e-22	0.30268	0.727	0.546	1.71075e-17	8	Mark4
8.12599e-19	0.302517	0.927	0.897	1.58172e-14	8	Plpp1
1.11051e-24	0.302486	0.564	0.336	2.16161e-20	8	Adpgk
5.64602e-22	0.302293	0.619	0.414	1.099e-17	8	Pgm3
2.41891e-22	0.302153	0.969	0.923	4.70841e-18	8	Gdi1
2.03666e-47	0.302136	0.478	0.17	3.96436e-43	8	Dkk2
3.14998e-17	0.302007	0.72	0.573	6.13143e-13	8	Prkd2
9.98565e-26	0.301975	0.716	0.488	1.94371e-21	8	Gba
4.80352e-26	0.301844	0.675	0.457	9.35006e-22	8	Nt5c
1.42935e-28	0.30184	0.64	0.394	2.78224e-24	8	Mettl1
8.08112e-26	0.301758	0.599	0.364	1.57299e-21	8	Polr3d
5.0608e-38	0.301624	0.609	0.298	9.85085e-34	8	Sh3bp1
1.22268e-32	0.301293	0.581	0.305	2.37994e-28	8	Il17rd
1.48924e-29	0.30126	0.671	0.394	2.8988e-25	8	Scara3
1.73835e-20	0.301253	0.993	0.963	3.38369e-16	8	Stk25
2.30063e-33	0.301188	0.599	0.319	4.47818e-29	8	Cep164
4.74283e-25	0.301074	0.716	0.501	9.23191e-21	8	Dpy19l1
6.76205e-35	0.300747	0.955	0.766	1.31623e-30	8	S100a6
5.42433e-21	0.300688	0.685	0.488	1.05585e-16	8	Lpar1
7.43658e-21	0.300343	0.827	0.704	1.44753e-16	8	Mob1a
2.54629e-24	0.30018	0.644	0.442	4.95636e-20	8	Hpcal1
6.09931e-20	0.300174	0.934	0.916	1.18723e-15	8	Sec23a
1.19964e-17	0.299725	0.92	0.828	2.33511e-13	8	Fkbp2
1.97381e-21	0.299614	0.73	0.566	3.84202e-17	8	Ankrd50
2.84553e-17	0.299489	0.789	0.674	5.53883e-13	8	Nfx1
7.70449e-23	0.299266	0.865	0.75	1.49968e-18	8	Hnrnph3
7.52974e-45	0.29925	0.509	0.198	1.46566e-40	8	Vmac
1.00283e-19	0.299151	0.796	0.651	1.95201e-15	8	Arf3
2.39049e-43	0.299071	0.578	0.252	4.65308e-39	8	Pth1r
5.74044e-21	0.298996	0.844	0.742	1.11738e-16	8	Txndc15
4.38894e-20	0.298926	0.855	0.738	8.54308e-16	8	Dad1
4.6534e-37	0.298514	0.578	0.288	9.05784e-33	8	Pld2
1.30739e-25	0.298495	0.696	0.475	2.54483e-21	8	Numb
6.09662e-21	0.298231	0.702	0.5	1.18671e-16	8	Bahcc1
6.1629e-21	0.298217	0.997	0.964	1.19961e-16	8	Hnrnpm
3.6695e-27	0.298179	0.99	0.982	7.14267e-23	8	Nfic
2.33321e-21	0.298034	0.668	0.484	4.5416e-17	8	Tmx4
1.68688e-20	0.297982	0.734	0.613	3.28351e-16	8	AI837181
4.31751e-49	0.297917	0.467	0.157	8.40404e-45	8	Mmp28
1.42804e-25	0.297783	0.675	0.432	2.77968e-21	8	Map3k12
3.1491e-36	0.297677	0.415	0.153	6.12972e-32	8	Lbp
9.42069e-18	0.297635	0.813	0.667	1.83374e-13	8	Slc35e1
7.5648e-21	0.29759	0.851	0.733	1.47249e-16	8	Lztr1
5.62791e-22	0.29745	0.879	0.789	1.09547e-17	8	Gls
5.58043e-22	0.297381	0.931	0.882	1.08623e-17	8	Tgfb2
2.97449e-21	0.29725	0.993	0.978	5.78985e-17	8	Itgb1
1.38753e-18	0.296984	0.803	0.698	2.70083e-14	8	Jmy
1.04142e-56	0.296473	0.46	0.138	2.02713e-52	8	Adgrb2
7.33722e-21	0.296325	0.692	0.514	1.42819e-16	8	Bace1
7.4681e-20	0.296223	0.993	0.988	1.45367e-15	8	Hnrnpdl
3.35991e-27	0.29597	0.74	0.532	6.54007e-23	8	Zbed3
1.98339e-26	0.295949	0.993	0.988	3.86067e-22	8	Eif4b
1.44713e-20	0.295855	0.945	0.878	2.81683e-16	8	Rnh1
2.21372e-25	0.295768	0.588	0.349	4.30901e-21	8	Laptm5
6.47708e-22	0.295641	0.744	0.568	1.26076e-17	8	Fasn
1.45886e-21	0.295407	0.813	0.661	2.83967e-17	8	Btbd7
1.2341e-21	0.295043	0.969	0.957	2.40218e-17	8	Acin1
3.56651e-19	0.294913	0.882	0.806	6.94221e-15	8	Ash1l
3.59813e-11	0.294872	0.813	0.763	7.00375e-07	8	Cotl1
5.76103e-24	0.294849	0.567	0.346	1.12138e-19	8	Tmem106c
1.08383e-64	0.294727	0.488	0.139	2.10968e-60	8	Dzip1
3.40349e-24	0.294577	0.737	0.54	6.6249e-20	8	Acap2
6.2611e-21	0.294548	0.841	0.723	1.21872e-16	8	Kat6a
1.20378e-23	0.294446	0.952	0.922	2.34316e-19	8	Cenpb
7.34071e-20	0.294361	0.827	0.714	1.42887e-15	8	Zfp740
1.52763e-22	0.2942	0.945	0.931	2.97352e-18	8	Dnmt3a
2.77981e-18	0.294144	0.955	0.91	5.4109e-14	8	Lpp
7.26611e-22	0.293783	0.82	0.637	1.41435e-17	8	Pdgfra
1.36468e-23	0.293685	0.657	0.453	2.65635e-19	8	Gorasp1
1.65878e-28	0.293604	0.529	0.286	3.22882e-24	8	Dennd3
6.06343e-21	0.293529	0.806	0.66	1.18025e-16	8	Hist2h2ac
6.03795e-23	0.293507	0.744	0.515	1.17529e-18	8	Eps8
2.03352e-18	0.293288	0.941	0.909	3.95826e-14	8	Jun
7.31247e-19	0.292911	0.862	0.76	1.42337e-14	8	Rexo2
3.86635e-18	0.292691	0.744	0.632	7.52585e-14	8	Tex264
7.24556e-32	0.292583	0.561	0.275	1.41035e-27	8	Pdlim2
8.12445e-45	0.292523	0.567	0.24	1.58142e-40	8	Rhod
1.42351e-15	0.292432	0.851	0.758	2.77087e-11	8	Dock6
2.03238e-22	0.29238	0.751	0.569	3.95602e-18	8	Cad
7.69043e-21	0.292107	0.958	0.914	1.49694e-16	8	Ccdc8
6.8826e-21	0.292088	0.758	0.572	1.3397e-16	8	Nuak1
1.38736e-28	0.291776	0.644	0.389	2.7005e-24	8	Epb41l1
4.13811e-19	0.291266	0.962	0.931	8.05484e-15	8	Ubr4
1.72698e-15	0.291203	0.907	0.841	3.36158e-11	8	Loxl2
3.73959e-18	0.291084	0.682	0.501	7.27912e-14	8	Hist1h1b
4.47619e-21	0.291056	0.744	0.569	8.7129e-17	8	Tasor
5.56131e-17	0.291043	0.889	0.838	1.08251e-12	8	Atrx
1.77807e-24	0.290684	0.758	0.557	3.46101e-20	8	Aldh7a1
2.43351e-23	0.290651	1	0.996	4.73683e-19	8	Plagl1
2.05997e-34	0.290534	0.571	0.288	4.00973e-30	8	Cd276
4.18601e-38	0.290219	0.609	0.318	8.14808e-34	8	Bet1l
1.04225e-26	0.290036	0.727	0.478	2.02874e-22	8	Reck
9.02644e-21	0.29002	0.99	0.974	1.757e-16	8	Chmp4b
2.01976e-33	0.289944	0.623	0.344	3.93146e-29	8	Plcd1
4.83626e-16	0.289933	0.851	0.845	9.41378e-12	8	Thra
1.98989e-27	0.289763	0.567	0.322	3.87333e-23	8	Sec24d
1.46254e-20	0.289588	0.882	0.778	2.84684e-16	8	Srp72
2.23433e-24	0.289406	0.63	0.409	4.34912e-20	8	Msantd2
9.84691e-31	0.289252	0.529	0.266	1.9167e-26	8	Dzip1l
1.38709e-23	0.289056	0.668	0.457	2.69998e-19	8	Purg
3.39945e-20	0.288925	0.817	0.684	6.61702e-16	8	Smc3
2.51135e-19	0.288481	0.772	0.622	4.88835e-15	8	Abhd4
7.83043e-21	0.288378	0.654	0.468	1.52419e-16	8	Chd9
2.65856e-62	0.288305	0.422	0.109	5.17488e-58	8	Bmp2
4.2032e-18	0.288199	0.82	0.721	8.18152e-14	8	Tcf20
2.78359e-21	0.288151	0.765	0.609	5.41826e-17	8	Pspc1
2.55049e-19	0.288108	0.858	0.772	4.96452e-15	8	Wipi2
7.09456e-19	0.288097	0.744	0.608	1.38096e-14	8	Bag5
1.47037e-24	0.287837	0.664	0.424	2.86207e-20	8	Ecm1
9.35654e-27	0.287684	0.498	0.26	1.82125e-22	8	Adm
3.28525e-29	0.287642	0.595	0.339	6.39475e-25	8	Tmem107
4.64693e-17	0.287417	0.758	0.616	9.04526e-13	8	Rtkn
1.05433e-17	0.287385	0.761	0.646	2.05225e-13	8	Ulk1
6.20096e-37	0.287263	0.491	0.211	1.20702e-32	8	Xylt1
6.59308e-44	0.287156	0.446	0.158	1.28334e-39	8	Gpr27
1.02045e-19	0.286886	0.657	0.476	1.9863e-15	8	Gmppa
2.42307e-30	0.286461	0.616	0.358	4.7165e-26	8	Maml1
8.61176e-21	0.286406	0.983	0.971	1.67628e-16	8	Ctdsp1
1.05017e-26	0.286177	0.633	0.392	2.04415e-22	8	Slc36a4
9.81477e-18	0.28614	0.73	0.569	1.91044e-13	8	Acvrl1
5.86339e-06	0.285744	0.889	0.896	0.114131	8	Plxnd1
4.53182e-17	0.285575	0.83	0.71	8.82118e-13	8	Vwa5a
2.96429e-21	0.285567	0.948	0.952	5.76999e-17	8	Sptan1
3.05834e-18	0.285351	0.651	0.477	5.95306e-14	8	Hdac7
3.22262e-18	0.285281	0.81	0.664	6.27284e-14	8	Epb41
4.75369e-18	0.285088	0.824	0.681	9.25307e-14	8	Dnajc10
4.92779e-23	0.284819	0.685	0.473	9.59195e-19	8	Tbc1d2b
2.49056e-21	0.284818	0.986	0.971	4.84787e-17	8	Calm1
3.36861e-15	0.284771	0.896	0.882	6.557e-11	8	Ogt
3.27653e-20	0.284463	0.64	0.44	6.37776e-16	8	Spry4
6.58523e-21	0.284375	0.99	0.969	1.28181e-16	8	Papola
2.82396e-27	0.284331	0.536	0.284	5.49683e-23	8	Nr2f2
4.38584e-17	0.283911	0.848	0.757	8.53704e-13	8	Atxn7l3
1.20807e-20	0.283646	0.82	0.669	2.35151e-16	8	Tspan31
1.69713e-22	0.283613	0.772	0.604	3.30347e-18	8	Khnyn
2.08646e-19	0.283518	0.644	0.448	4.0613e-15	8	Cyp20a1
4.43608e-16	0.283412	0.931	0.915	8.63484e-12	8	Prnp
1.0976e-22	0.283247	0.619	0.408	2.13648e-18	8	Fndc3a
3.15676e-21	0.283179	0.74	0.559	6.14464e-17	8	Ube2e2
1.35336e-25	0.282824	0.63	0.404	2.63431e-21	8	Ppt1
1.23794e-15	0.282779	0.862	0.826	2.40965e-11	8	Ndst1
5.7526e-19	0.282644	0.896	0.831	1.11974e-14	8	Atf7ip
3.63045e-16	0.282597	0.751	0.629	7.06667e-12	8	Taf15
4.93222e-17	0.28258	0.841	0.744	9.60057e-13	8	Ankrd13a
2.22456e-39	0.282547	0.516	0.219	4.3301e-35	8	Ctf1
2.11625e-20	0.282535	0.699	0.522	4.11929e-16	8	Arhgap23
2.3287e-34	0.282339	0.478	0.205	4.53282e-30	8	Cep295nl
7.89094e-17	0.28229	0.958	0.939	1.53597e-12	8	Eprs
1.87954e-25	0.282218	0.599	0.357	3.65853e-21	8	Tnfsf12
3.55424e-17	0.282129	0.855	0.769	6.91833e-13	8	Smarcc1
0.000896496	0.282025	0.869	0.902	1	8	Egfl7
7.3704e-21	0.281967	0.689	0.485	1.43465e-16	8	Foxo3
1.7272e-17	0.281936	0.796	0.678	3.362e-13	8	Arid4b
9.6148e-19	0.281844	0.91	0.846	1.87152e-14	8	Srgap2
1.74565e-22	0.28172	0.696	0.494	3.39791e-18	8	Tle3
6.44415e-17	0.281556	0.772	0.686	1.25435e-12	8	Cyb5a
6.77759e-22	0.281555	0.734	0.521	1.31926e-17	8	Gm2a
5.94625e-19	0.281355	0.965	0.943	1.15744e-14	8	Szrd1
2.70382e-16	0.281346	0.82	0.721	5.26299e-12	8	Cggbp1
2.00303e-20	0.280865	0.806	0.684	3.8989e-16	8	Kdm5c
5.99635e-94	0.280403	0.36	0.054	1.16719e-89	8	Syt9
5.47266e-18	0.28007	0.924	0.847	1.06525e-13	8	Srek1
1.92512e-53	0.280034	0.467	0.15	3.74724e-49	8	Ccdc149
6.5585e-26	0.279953	0.696	0.464	1.27661e-21	8	Flrt2
3.16562e-22	0.279755	0.626	0.433	6.16188e-18	8	Mnt
1.2483e-21	0.279481	0.997	0.986	2.42981e-17	8	Cltc
1.42236e-25	0.279378	0.699	0.481	2.76862e-21	8	Mogs
1.59333e-16	0.27935	0.772	0.674	3.10141e-12	8	Kmt2a
7.64393e-29	0.279183	0.647	0.396	1.48789e-24	8	Zscan25
1.05152e-14	0.278947	0.73	0.621	2.04678e-10	8	Cdc42bpb
9.24106e-17	0.27881	0.765	0.631	1.79877e-12	8	Itch
9.77044e-19	0.278774	0.979	0.974	1.90182e-14	8	Anp32a
4.35374e-17	0.278741	0.806	0.685	8.47456e-13	8	Edc4
2.9459e-18	0.27865	0.865	0.769	5.73419e-14	8	Zfyve21
1.51012e-15	0.278366	0.924	0.881	2.93945e-11	8	Brd4
4.06556e-17	0.27833	0.737	0.575	7.91362e-13	8	Atl3
7.81964e-31	0.278328	0.554	0.281	1.52209e-26	8	Adcy3
1.4297e-32	0.278321	0.557	0.277	2.78291e-28	8	Tnip2
3.89845e-36	0.278082	0.502	0.225	7.58833e-32	8	Cxxc4
8.87069e-28	0.278019	0.661	0.396	1.72668e-23	8	Arpin
4.5303e-18	0.277978	0.875	0.795	8.81824e-14	8	Dlg1
8.25516e-18	0.277881	0.768	0.609	1.60687e-13	8	Zfp532
6.23329e-36	0.277837	0.495	0.215	1.21331e-31	8	Ccdc157
3.01252e-25	0.27765	0.595	0.366	5.86388e-21	8	Itpr2
5.29303e-24	0.277304	0.661	0.446	1.03029e-19	8	Erg28
7.49352e-21	0.276999	0.651	0.458	1.45861e-16	8	Klhl11
2.24298e-17	0.27695	0.768	0.636	4.36596e-13	8	Api5
2.11311e-21	0.276905	0.751	0.598	4.11318e-17	8	Atp11a
2.29559e-24	0.276628	0.668	0.428	4.46836e-20	8	Sorbs3
9.40176e-19	0.276573	0.827	0.727	1.83005e-14	8	Prpf39
4.4866e-44	0.27657	0.488	0.183	8.73317e-40	8	Dennd4a
3.50922e-17	0.276441	0.879	0.794	6.83069e-13	8	Cfdp1
1.02946e-30	0.276436	0.55	0.291	2.00385e-26	8	Zfr2
1.30726e-26	0.276375	0.585	0.351	2.54458e-22	8	Tdp2
4.05225e-49	0.275929	1	0.998	7.8877e-45	8	Nedd4
9.10266e-15	0.275821	0.747	0.663	1.77183e-10	8	Ralb
2.74261e-20	0.275584	0.976	0.96	5.33849e-16	8	Hnrnpa2b1
1.65621e-41	0.275573	0.422	0.147	3.22381e-37	8	Socs1
1.32245e-15	0.275091	0.865	0.834	2.57415e-11	8	Ryk
1.21626e-17	0.275	0.785	0.66	2.36746e-13	8	Scfd1
1.36771e-17	0.274906	0.917	0.842	2.66224e-13	8	Atp6ap1
4.9499e-16	0.274859	0.651	0.483	9.63498e-12	8	Tspan14
8.69862e-18	0.274692	0.775	0.647	1.69319e-13	8	Pex6
3.61911e-17	0.274655	0.9	0.814	7.0446e-13	8	Arpc1a
1.24318e-50	0.274447	0.464	0.151	2.41985e-46	8	Pla2g4a
2.62638e-16	0.274311	0.64	0.501	5.11225e-12	8	Limk2
3.48176e-49	0.274309	0.415	0.122	6.77725e-45	8	Ndnf
1.16998e-17	0.274164	0.893	0.843	2.27736e-13	8	Loxl1
1.58412e-21	0.274069	0.692	0.491	3.08349e-17	8	Mib2
2.53864e-17	0.27398	0.834	0.749	4.94146e-13	8	Tnrc6a
2.89585e-22	0.273604	0.554	0.341	5.63677e-18	8	Tbl2
7.1058e-24	0.273601	0.661	0.428	1.38314e-19	8	Homer3
3.76721e-19	0.273533	0.761	0.621	7.33287e-15	8	Actr3
8.34688e-25	0.272935	0.581	0.347	1.62472e-20	8	Hoxa2
1.53817e-25	0.272931	0.599	0.348	2.99404e-21	8	Cnpy4
1.48859e-17	0.272899	0.727	0.561	2.89753e-13	8	Slc39a9
1.48449e-18	0.272793	0.713	0.556	2.88955e-14	8	Srprb
1.48092e-16	0.272733	0.917	0.882	2.88262e-12	8	Prkacb
5.4397e-17	0.272431	0.882	0.827	1.05884e-12	8	Galnt1
7.18071e-20	0.272196	0.879	0.808	1.39773e-15	8	Furin
2.70213e-26	0.272141	0.561	0.313	5.2597e-22	8	Ccdc88a
7.27275e-20	0.271972	0.727	0.555	1.41564e-15	8	Plscr3
2.38786e-20	0.271722	0.696	0.511	4.64797e-16	8	Ddhd2
2.60507e-17	0.271587	0.671	0.516	5.07076e-13	8	Fam3a
7.69978e-93	0.271495	0.363	0.056	1.49876e-88	8	Cpz
4.04316e-19	0.271395	0.962	0.954	7.87002e-15	8	Cul7
1.03415e-17	0.27133	0.761	0.621	2.01298e-13	8	Srpk1
8.75428e-33	0.271206	0.547	0.27	1.70402e-28	8	Adgrl1
3.97458e-21	0.271013	0.682	0.491	7.73653e-17	8	Cdc42ep4
8.00717e-20	0.270683	0.958	0.932	1.5586e-15	8	Pcbp1
1.31427e-14	0.270374	0.782	0.674	2.55822e-10	8	Cdk1
1.8094e-17	0.270243	0.813	0.702	3.52199e-13	8	Ext2
9.55134e-20	0.270243	0.602	0.406	1.85917e-15	8	Lrrc42
4.87762e-57	0.270126	0.405	0.108	9.49428e-53	8	Fkbp1b
3.91697e-17	0.270055	0.872	0.762	7.62438e-13	8	Csk
1.71063e-20	0.270019	0.734	0.556	3.32975e-16	8	Man1b1
4.22187e-25	0.269747	0.595	0.35	8.21787e-21	8	Galnt18
1.59518e-21	0.269663	0.609	0.404	3.10502e-17	8	Sema3f
8.48068e-18	0.269252	0.72	0.575	1.65076e-13	8	Mindy2
2.57935e-19	0.269234	0.668	0.479	5.02071e-15	8	Csgalnact2
1.82862e-16	0.269119	0.72	0.573	3.5594e-12	8	Unc119
5.16292e-33	0.269092	0.429	0.176	1.00496e-28	8	Cnnm2
5.61119e-17	0.268972	0.661	0.499	1.09222e-12	8	Dcaf10
1.51276e-11	0.268901	0.917	0.852	2.94459e-07	8	Hist1h2bk
3.05388e-34	0.268865	0.505	0.224	5.94438e-30	8	Fam174b
2.42903e-18	0.268741	0.965	0.958	4.7281e-14	8	Rbm5
1.20509e-20	0.268562	0.671	0.483	2.34571e-16	8	Arl1
1.13789e-18	0.268559	0.74	0.566	2.2149e-14	8	Ift27
9.02709e-23	0.268424	0.651	0.418	1.75712e-18	8	Vegfc
1.08419e-16	0.268361	0.82	0.693	2.11038e-12	8	Arhgap21
3.10949e-30	0.268343	0.505	0.248	6.05263e-26	8	Srgap3
8.49068e-21	0.268109	0.654	0.453	1.65271e-16	8	Sumf2
1.74206e-26	0.268073	0.63	0.377	3.39091e-22	8	Metrnl
1.85798e-16	0.268034	0.817	0.747	3.61656e-12	8	Plbd2
2.25182e-31	0.267996	0.612	0.327	4.38316e-27	8	Gsdmd
8.4233e-16	0.26777	0.751	0.619	1.63959e-11	8	Fbrs
4.99023e-16	0.267619	0.803	0.694	9.71347e-12	8	Cdk9
2.17206e-16	0.267597	0.855	0.745	4.22792e-12	8	Arhgap28
1.22778e-11	0.267549	0.689	0.597	2.38987e-07	8	Ece1
9.15407e-30	0.266811	0.509	0.251	1.78184e-25	8	Snx33
7.00965e-18	0.266612	0.83	0.725	1.36443e-13	8	Hk1
1.18339e-26	0.266493	0.633	0.398	2.30347e-22	8	Phf13
3.93731e-14	0.26644	0.747	0.653	7.66397e-10	8	Psip1
4.84726e-13	0.266427	0.955	0.915	9.43519e-09	8	Pakap
4.92077e-31	0.266395	0.46	0.205	9.57828e-27	8	Tspan6
6.60199e-24	0.266363	0.547	0.303	1.28508e-19	8	Ahr
1.13339e-16	0.266307	0.796	0.677	2.20615e-12	8	Smarcad1
7.65806e-24	0.266258	0.55	0.323	1.49064e-19	8	Adarb1
8.55447e-11	0.266242	0.63	0.501	1.66513e-06	8	Ednra
1.01395e-21	0.26624	0.785	0.59	1.97366e-17	8	Ric8a
3.49951e-19	0.266182	0.668	0.494	6.8118e-15	8	Tspyl2
4.11044e-17	0.266173	0.651	0.486	8.00098e-13	8	Rnaseh1
3.46022e-21	0.266171	0.567	0.36	6.73531e-17	8	Hoxa3
1.3289e-17	0.266082	0.678	0.499	2.58671e-13	8	Arhgap1
1.42176e-19	0.265992	0.969	0.95	2.76746e-15	8	Kpnb1
4.36973e-15	0.265973	0.744	0.63	8.50567e-11	8	Erc1
1.28077e-48	0.265909	0.474	0.161	2.49303e-44	8	Npas2
2.7597e-23	0.265842	0.651	0.416	5.37176e-19	8	Gltp
1.1552e-17	0.265545	0.837	0.758	2.2486e-13	8	Usp33
2.53009e-21	0.265536	0.896	0.811	4.92482e-17	8	Czib
1.51848e-15	0.265404	0.848	0.76	2.95573e-11	8	Chd2
9.44619e-19	0.265375	0.775	0.616	1.8387e-14	8	Slc1a5
1.20744e-22	0.265365	0.685	0.464	2.35028e-18	8	2310039H08Rik
2.16756e-22	0.26528	0.682	0.464	4.21916e-18	8	Pde3a
2.04802e-17	0.265266	0.83	0.731	3.98647e-13	8	Slc4a2
5.44655e-23	0.265204	0.73	0.524	1.06017e-18	8	Tmem98
1.84124e-17	0.264747	0.941	0.928	3.58398e-13	8	Ahcyl1
5.43876e-23	0.26459	0.626	0.412	1.05865e-18	8	Rnf25
1.50999e-16	0.264273	0.754	0.629	2.93919e-12	8	Pik3r2
2.0755e-22	0.264223	0.668	0.449	4.03996e-18	8	Adamts12
1.19268e-17	0.264098	0.727	0.583	2.32155e-13	8	Cbfb
3.44718e-30	0.26405	0.574	0.304	6.70993e-26	8	Unkl
5.3507e-21	0.264043	0.592	0.385	1.04151e-16	8	Dvl2
3.40021e-17	0.264038	0.799	0.676	6.61852e-13	8	Khdc4
6.03449e-20	0.263909	0.668	0.471	1.17461e-15	8	Cdk5rap2
1.7756e-16	0.263841	0.865	0.786	3.4562e-12	8	Mcmbp
3.12496e-23	0.263823	0.509	0.288	6.08273e-19	8	Cnpy3
2.54826e-19	0.263793	0.651	0.485	4.96018e-15	8	Sfxn2
4.0881e-16	0.263661	0.986	0.982	7.95749e-12	8	Hist1h1e
1.6771e-12	0.263601	0.709	0.609	3.26448e-08	8	Sdc3
1.273e-18	0.263577	0.713	0.55	2.47789e-14	8	Itga6
1.5505e-17	0.263463	0.903	0.877	3.01804e-13	8	Ndel1
7.12231e-28	0.263387	0.595	0.343	1.38636e-23	8	Slc35a2
1.49221e-22	0.263317	0.685	0.485	2.90459e-18	8	Atf5
1.16285e-17	0.263235	0.779	0.634	2.26349e-13	8	Borcs8
9.16748e-20	0.263131	0.651	0.451	1.78445e-15	8	Sox4
3.36399e-38	0.263073	0.433	0.158	6.54801e-34	8	Clec11a
7.30735e-17	0.26296	0.941	0.904	1.42237e-12	8	Srsf5
2.95268e-16	0.26253	0.9	0.87	5.74739e-12	8	Uso1
5.274e-16	0.262426	0.727	0.612	1.02658e-11	8	Ttc37
4.31389e-19	0.262286	0.671	0.487	8.39698e-15	8	Fam207a
4.09016e-16	0.26221	0.875	0.8	7.96149e-12	8	Birc6
3.27264e-18	0.262143	0.889	0.827	6.3702e-14	8	4931406P16Rik
1.80074e-14	0.26214	0.848	0.76	3.50513e-10	8	Rraga
7.33586e-14	0.261988	0.903	0.846	1.42793e-09	8	Arcn1
1.49251e-35	0.261924	0.505	0.221	2.90517e-31	8	Lrch2
4.73842e-14	0.261821	0.931	0.9	9.22334e-10	8	Dvl3
3.56741e-19	0.261659	0.675	0.483	6.94396e-15	8	Plcg1
2.24798e-14	0.26164	0.976	0.952	4.3757e-10	8	Rer1
2.85146e-18	0.261589	0.734	0.56	5.55038e-14	8	Secisbp2l
2.55404e-16	0.261568	0.91	0.86	4.97144e-12	8	Smarcc2
1.39785e-16	0.261565	0.651	0.483	2.72092e-12	8	Pacs1
1.91247e-17	0.261434	0.799	0.684	3.72263e-13	8	Sbf2
1.97079e-16	0.261418	0.626	0.448	3.83614e-12	8	Slc4a3
2.75138e-17	0.261411	0.744	0.598	5.35557e-13	8	Rfc1
2.13334e-15	0.261354	0.952	0.924	4.15255e-11	8	Ccdc6
9.69848e-20	0.261353	0.692	0.488	1.88781e-15	8	Lsm10
1.57128e-14	0.261334	0.765	0.659	3.0585e-10	8	Ncoa4
2.0619e-15	0.261151	0.92	0.869	4.01348e-11	8	Hbp1
2.96418e-20	0.260632	0.765	0.593	5.76978e-16	8	Nrf1
4.22548e-16	0.260522	0.83	0.755	8.2249e-12	8	Dazap2
5.07617e-18	0.260499	0.682	0.507	9.88077e-14	8	Uba5
2.27411e-25	0.260467	0.571	0.338	4.42656e-21	8	Pcdhgc3
3.004e-20	0.260394	0.54	0.336	5.84729e-16	8	Parp8
1.99296e-16	0.260333	0.965	0.948	3.87929e-12	8	Mprip
3.98549e-14	0.260216	0.73	0.612	7.75776e-10	8	Fam53c
2.86226e-45	0.260018	0.412	0.128	5.57138e-41	8	Sema3d
2.24889e-21	0.259745	0.644	0.435	4.37747e-17	8	Clasrp
2.66911e-24	0.259667	0.599	0.365	5.19541e-20	8	Uxs1
1.1999e-16	0.259512	0.606	0.438	2.33561e-12	8	Mthfr
1.52438e-18	0.259502	0.619	0.427	2.96721e-14	8	Syde1
9.33687e-20	0.259458	0.761	0.583	1.81742e-15	8	Dnmt1
1.11973e-16	0.259457	0.765	0.637	2.17955e-12	8	Edem1
4.20601e-16	0.259435	0.934	0.876	8.18699e-12	8	Tmbim6
1.18301e-17	0.259406	0.761	0.614	2.30273e-13	8	Unc50
9.27511e-16	0.259231	0.727	0.573	1.8054e-11	8	Eif1a
4.46991e-16	0.25922	0.941	0.928	8.70068e-12	8	H2afz
3.46621e-23	0.259168	0.664	0.442	6.74697e-19	8	Plekho2
1.72169e-21	0.258931	0.644	0.443	3.35126e-17	8	Tgoln1
2.78785e-21	0.258853	0.889	0.776	5.42654e-17	8	Cdc42ep1
2.03848e-15	0.258761	0.855	0.752	3.96791e-11	8	Zer1
1.42666e-17	0.258443	0.875	0.821	2.77699e-13	8	Cherp
4.86411e-38	0.257583	0.495	0.201	9.468e-34	8	Calhm2
5.79491e-22	0.257577	0.606	0.385	1.12798e-17	8	Tmx1
1.44797e-19	0.257345	0.986	0.977	2.81847e-15	8	Mrfap1
8.17952e-23	0.257341	0.602	0.365	1.59214e-18	8	Chsy1
3.29069e-24	0.257291	0.619	0.386	6.40534e-20	8	Rcan3
5.33576e-15	0.257254	0.824	0.72	1.03861e-10	8	Guk1
1.1407e-21	0.257055	0.657	0.457	2.22037e-17	8	Tbc1d13
2.30526e-13	0.257012	0.824	0.749	4.4872e-09	8	Prss23
1.37399e-46	0.256941	0.429	0.135	2.67447e-42	8	Crispld1
3.47419e-12	0.256939	0.927	0.913	6.7625e-08	8	Rtl3
0.000237221	0.256809	0.723	0.721	1	8	Cldn5
3.26781e-16	0.256661	0.834	0.714	6.36078e-12	8	Nup85
7.65182e-117	0.25661	0.353	0.041	1.48943e-112	8	Kcnj15
8.02327e-23	0.256448	0.567	0.342	1.56173e-18	8	Ern1
3.18802e-24	0.256294	0.633	0.388	6.20548e-20	8	Adamts5
7.38197e-18	0.256283	0.73	0.596	1.4369e-13	8	Ralbp1
1.62705e-12	0.2562	0.934	0.914	3.16705e-08	8	S100a16
8.65745e-15	0.256152	0.713	0.588	1.68517e-10	8	Acvr1
3.84841e-23	0.256141	1	0.995	7.49093e-19	8	Jund
6.0473e-16	0.256	0.644	0.477	1.17711e-11	8	Sumo3
9.76099e-12	0.255979	0.865	0.814	1.89998e-07	8	Cebpd
7.39201e-17	0.255883	0.955	0.882	1.43885e-12	8	Spcs1
7.15735e-18	0.25581	0.758	0.623	1.39318e-13	8	Rcor3
9.65145e-16	0.255766	0.9	0.846	1.87865e-11	8	Clk1
1.15089e-16	0.25567	0.824	0.696	2.24021e-12	8	Abi1
6.29027e-20	0.255638	0.993	0.977	1.2244e-15	8	Rab1a
3.06017e-11	0.255606	0.654	0.534	5.95663e-07	8	Wasl
3.2298e-13	0.255517	0.82	0.723	6.2868e-09	8	Ier5
3.50921e-21	0.255484	0.433	0.224	6.83068e-17	8	Rasa4
1.6191e-20	0.255339	0.657	0.455	3.15158e-16	8	Mboat7
1.03397e-15	0.255278	0.844	0.757	2.01263e-11	8	Ubtf
3.5319e-19	0.255217	0.671	0.466	6.87484e-15	8	Cask
2.53015e-12	0.255	0.73	0.635	4.92494e-08	8	Supt20
4.04509e-17	0.254717	0.997	0.994	7.87377e-13	8	Col4a2
1.37953e-22	0.254652	0.599	0.377	2.68526e-18	8	Rab29
3.44196e-53	0.254603	0.429	0.124	6.69977e-49	8	Gm7694
6.4238e-18	0.254392	0.644	0.458	1.25039e-13	8	Cdk6
7.27211e-17	0.254376	0.737	0.595	1.41552e-12	8	Usp22
7.73405e-23	0.254351	0.606	0.369	1.50543e-18	8	Fam83d
1.88015e-30	0.254056	0.533	0.257	3.65972e-26	8	Invs
3.35049e-14	0.253944	0.938	0.935	6.52173e-10	8	Ets2
2.50531e-16	0.253909	0.941	0.909	4.87658e-12	8	Safb
1.86277e-15	0.253882	0.63	0.47	3.62587e-11	8	Tmem204
3.44363e-15	0.253875	0.792	0.701	6.70303e-11	8	Caskin2
1.43216e-14	0.253789	0.837	0.752	2.78771e-10	8	Ptbp3
1.73661e-13	0.253777	0.889	0.861	3.3803e-09	8	Nufip2
1.37918e-67	0.253603	0.394	0.088	2.68458e-63	8	Camk4
2.08552e-14	0.253519	0.806	0.691	4.05947e-10	8	Mvb12b
9.58996e-21	0.253401	0.73	0.543	1.86669e-16	8	Acaca
4.02769e-15	0.253146	0.938	0.933	7.83989e-11	8	Csnk1g2
4.23635e-16	0.253013	0.772	0.661	8.24606e-12	8	Ankfy1
1.08546e-26	0.252925	0.581	0.322	2.11285e-22	8	Gfpt2
1.19259e-13	0.252812	0.699	0.58	2.32138e-09	8	Fubp3
2.06142e-20	0.252748	0.664	0.447	4.01256e-16	8	Ip6k1
4.26165e-15	0.252735	0.896	0.808	8.29531e-11	8	Eif4a1
1.17151e-17	0.252596	0.837	0.726	2.28035e-13	8	Aup1
2.81997e-21	0.252592	0.678	0.455	5.48906e-17	8	Map1a
1.35848e-11	0.252425	0.626	0.502	2.64429e-07	8	Olfml2a
3.41061e-18	0.252406	0.817	0.668	6.63874e-14	8	Gnai3
4.83148e-18	0.252392	0.675	0.498	9.40448e-14	8	Abr
1.96917e-19	0.252232	0.699	0.499	3.833e-15	8	Ppp1r18
4.80634e-17	0.252225	0.782	0.642	9.35555e-13	8	Gnl1
6.61597e-13	0.252187	0.803	0.717	1.2878e-08	8	Zranb2
2.2749e-17	0.252138	0.796	0.697	4.42808e-13	8	Pom121
2.87163e-12	0.252087	0.692	0.607	5.58962e-08	8	Pdzd8
1.01676e-46	0.251828	0.439	0.145	1.97913e-42	8	Fgf9
2.30779e-17	0.251767	0.827	0.712	4.49212e-13	8	Etnk1
1.16408e-16	0.251484	0.727	0.586	2.26588e-12	8	Casp2
3.50052e-13	0.251471	0.785	0.721	6.81377e-09	8	Srsf2
1.60813e-157	0.25144	0.356	0.028	3.13023e-153	8	Kirrel3
3.92068e-26	0.25141	0.702	0.465	7.63161e-22	8	Wnt5a
6.18327e-17	0.25103	0.633	0.436	1.20357e-12	8	Hspa13
6.82778e-15	0.250987	0.657	0.522	1.32903e-10	8	Tssc4
6.36375e-15	0.250963	0.775	0.687	1.2387e-10	8	Ncoa5
6.6349e-14	0.250879	0.889	0.842	1.29148e-09	8	Npr2
4.0456e-19	0.25076	0.633	0.429	7.87476e-15	8	Rgs3
1.48962e-14	0.250658	0.74	0.635	2.89955e-10	8	Plxna1
1.01265e-18	0.250537	0.689	0.514	1.97112e-14	8	Atp13a2
4.83223e-15	0.250478	0.862	0.793	9.40593e-11	8	Ncln
3.19985e-18	0.250131	0.841	0.722	6.2285e-14	8	Pofut1
6.6263e-18	0.250042	0.837	0.74	1.28981e-13	8	Thoc2

## Sheet: Hepatocyte
p_val	avg_log2FC	pct.1	pct.2	p_val_adj	cluster	gene
3.35918e-37	6.81437	0.871	0.376	6.53865e-33	9	Alb
7.31059e-55	5.85007	0.871	0.218	1.42301e-50	9	Ahsg
3.30291e-45	5.62299	0.984	0.438	6.42912e-41	9	Trf
1.46808e-64	5.28743	0.887	0.184	2.85762e-60	9	Apoa1
7.1605e-79	4.7896	0.871	0.138	1.39379e-74	9	Fgb
1.26967e-81	4.75327	0.871	0.133	2.47141e-77	9	Ttr
8.11215e-91	4.56794	0.871	0.116	1.57903e-86	9	Fga
4.86753e-97	4.41275	0.871	0.107	9.47464e-93	9	Serpina1e
2.53319e-94	3.90991	0.887	0.115	4.93086e-90	9	Apoa2
3.03506e-126	3.89195	0.871	0.078	5.90775e-122	9	Fgg
6.41365e-20	3.66136	1	0.954	1.24842e-15	9	Hbb-bs
5.11811e-113	3.60109	0.855	0.085	9.9624e-109	9	Afp
5.22036e-145	3.05926	0.855	0.063	1.01614e-140	9	Apoh
5.58239e-155	3.04093	0.919	0.068	1.08661e-150	9	Apoc1
6.39342e-19	3.03126	0.984	0.875	1.24448e-14	9	Hba-a2
2.85852e-52	2.96798	0.984	0.294	5.56411e-48	9	C3
6.12999e-132	2.92885	0.855	0.069	1.1932e-127	9	Itih3
5.70978e-191	2.82142	0.839	0.042	1.11141e-186	9	Ambp
6.38072e-150	2.79434	0.839	0.057	1.24201e-145	9	Aldob
6.61372e-176	2.75991	0.823	0.045	1.28736e-171	9	Plg
1.49876e-215	2.75044	0.871	0.04	2.91734e-211	9	Igfbp1
1.38257e-143	2.57278	0.839	0.059	2.69118e-139	9	Serpinc1
1.92729e-210	2.49272	0.823	0.036	3.75146e-206	9	Pzp
6.96426e-79	2.45477	0.839	0.117	1.35559e-74	9	Rbp4
2.18666e-147	2.29622	0.742	0.043	4.25634e-143	9	Cps1
6.92217e-133	2.26515	0.952	0.088	1.3474e-128	9	S100a9
5.93734e-24	2.21784	0.806	0.387	1.1557e-19	9	Hbb-bt
8.94576e-274	2.11921	0.806	0.024	1.74129e-269	9	Kng1
1.72652e-45	2.11447	0.871	0.246	3.36068e-41	9	F2
3.09488e-207	2.11005	0.79	0.033	6.02419e-203	9	Fbp1
3.63911e-31	2.08219	1	0.975	7.08353e-27	9	Selenop
8.65743e-238	1.99412	0.79	0.028	1.68517e-233	9	Cyp2d26
2.196e-29	1.98233	1	0.669	4.27451e-25	9	Apoe
4.46337e-285	1.8861	0.855	0.026	8.68794e-281	9	A2m
0	1.81343	0.774	0.017	0	9	Uox
1.75916e-182	1.79651	0.742	0.033	3.4242e-178	9	Itih4
2.95811e-208	1.76804	0.677	0.023	5.75796e-204	9	Hpx
2.1362e-297	1.73645	0.774	0.019	4.15812e-293	9	Serpina1a
1.10322e-252	1.73507	0.742	0.022	2.14741e-248	9	Serpinf2
1.25766e-212	1.7062	0.871	0.04	2.44803e-208	9	Hmgcs2
2.58766e-20	1.63907	0.758	0.308	5.03688e-16	9	Car2
7.13863e-24	1.58454	0.855	0.479	1.38953e-19	9	Adh1
9.90008e-244	1.58177	0.774	0.025	1.92705e-239	9	Itih2
4.19058e-295	1.58164	0.726	0.017	8.15696e-291	9	Serpina1b
1.48786e-303	1.55574	0.742	0.017	2.89612e-299	9	Apof
1.27375e-134	1.53178	0.516	0.021	2.47936e-130	9	Hp
3.20327e-13	1.42083	1	0.976	6.23517e-09	9	Mt1
2.9537e-135	1.41009	0.581	0.027	5.74938e-131	9	Ngp
0	1.40953	0.694	0.012	0	9	Apcs
4.8717e-272	1.40744	0.629	0.013	9.48277e-268	9	Tff3
3.75104e-289	1.40211	0.758	0.019	7.3014e-285	9	Azgp1
1.82773e-193	1.39175	0.903	0.048	3.55767e-189	9	S100a8
0	1.38503	0.71	0.011	0	9	Serpina1d
1.12404e-242	1.38046	0.694	0.02	2.18794e-238	9	Apom
1.87834e-12	1.37562	0.387	0.11	3.65619e-08	9	Cd74
1.49851e-09	1.34422	0.952	0.887	2.91685e-05	9	Mt2
1.92969e-23	1.3173	0.855	0.4	3.75614e-19	9	Pcx
3.3478e-306	1.29638	0.694	0.014	6.51649e-302	9	Hpd
1.48649e-236	1.29083	0.71	0.021	2.89346e-232	9	Gsta3
3.76684e-42	1.24304	0.613	0.105	7.33216e-38	9	Cp
9.08314e-45	1.22378	0.758	0.155	1.76803e-40	9	Fah
1.2862e-30	1.21466	0.726	0.208	2.50358e-26	9	Gnmt
0	1.14626	0.742	0.012	0	9	Rgn
0	1.14591	0.645	0.01	0	9	Cpb2
1.05436e-293	1.14588	0.597	0.01	2.05231e-289	9	Mat1a
6.23326e-18	1.12211	1	0.914	1.2133e-13	9	Gpx1
4.23402e-19	1.08984	0.968	0.853	8.24153e-15	9	Fabp5
2.63933e-79	1.06481	0.581	0.05	5.13746e-75	9	Crp
1.55227e-22	1.06269	1	0.993	3.0215e-18	9	Fn1
8.68338e-278	1.06152	0.645	0.013	1.69022e-273	9	Arg1
6.35708e-280	1.04987	0.597	0.011	1.23741e-275	9	Spp2
0	1.04763	0.661	0.012	0	9	H2-Q10
1.77045e-206	1.04452	0.613	0.018	3.44617e-202	9	Fgl1
2.59428e-307	1.01418	0.581	0.009	5.04977e-303	9	Serpind1
5.45776e-17	1.01054	1	0.953	1.06235e-12	9	Hist1h3c
1.86548e-190	0.999415	0.548	0.015	3.63116e-186	9	Camp
0	0.997541	0.597	0.009	0	9	Rdh7
1.03308e-240	0.990438	0.565	0.012	2.01089e-236	9	F10
9.58649e-17	0.990006	0.758	0.399	1.86601e-12	9	Mgst1
9.78307e-17	0.96958	0.823	0.413	1.90428e-12	9	Slc25a37
2.24454e-45	0.969504	0.742	0.148	4.36899e-41	9	Lcat
8.66898e-88	0.966455	0.613	0.051	1.68742e-83	9	Hgfac
3.35898e-143	0.963892	0.565	0.024	6.53826e-139	9	Ttc36
3.40298e-268	0.962508	0.613	0.012	6.6239e-264	9	Fetub
2.01423e-16	0.948557	0.968	0.81	3.92069e-12	9	Mki67
4.45666e-19	0.947136	1	0.929	8.6749e-15	9	Hist1h2bj
0	0.941098	0.597	0.009	0	9	Serpina1c
3.76234e-15	0.937806	1	0.932	7.3234e-11	9	Hist2h2bb
3.88987e-17	0.927545	1	0.954	7.57163e-13	9	Hist1h2bb
0	0.923013	0.581	0.009	0	9	Gjb1
0	0.910252	0.597	0.006	0	9	Cyp2c70
1.73221e-18	0.908148	0.887	0.581	3.37174e-14	9	Insig1
5.09254e-16	0.880157	0.903	0.553	9.91263e-12	9	Qsox1
1.73292e-17	0.878865	1	0.963	3.37312e-13	9	Hist1h3b
1.73145e-66	0.878235	0.645	0.074	3.37026e-62	9	Nrn1
6.76109e-290	0.870969	0.532	0.008	1.31605e-285	9	Hsd17b13
5.0251e-35	0.870308	0.565	0.106	9.78137e-31	9	Vtn
1.85186e-16	0.848024	1	0.962	3.60465e-12	9	Hist1h1d
7.51973e-18	0.833038	1	0.946	1.46372e-13	9	Hist1h3d
1.31906e-15	0.829011	1	0.926	2.56755e-11	9	B2m
1.71935e-67	0.827916	0.629	0.067	3.34671e-63	9	C4b
1.22665e-13	0.825564	0.919	0.588	2.38768e-09	9	Blvrb
2.407e-97	0.813717	0.532	0.033	4.68522e-93	9	Paqr9
7.17848e-14	0.813402	0.661	0.318	1.39729e-09	9	Stard10
8.30189e-173	0.80589	0.516	0.015	1.61596e-168	9	Rbp2
5.17056e-266	0.796588	0.5	0.007	1.00645e-261	9	Kng2
2.61464e-22	0.792895	0.726	0.258	5.0894e-18	9	Gstt1
3.54678e-17	0.791839	0.79	0.447	6.9038e-13	9	Cdo1
7.97082e-12	0.785868	0.968	0.823	1.55152e-07	9	Hist1h1a
1.25989e-17	0.785576	0.694	0.282	2.45239e-13	9	Pemt
1.98588e-17	0.784784	1	0.986	3.86552e-13	9	Ctsb
1.93964e-14	0.782842	0.903	0.688	3.77551e-10	9	Cyb5a
5.89459e-149	0.779535	0.548	0.021	1.14738e-144	9	Gpld1
1.346e-24	0.77528	0.403	0.07	2.61998e-20	9	Cd52
0	0.775064	0.548	0.006	0	9	Slc10a1
7.41543e-70	0.774055	0.613	0.062	1.44341e-65	9	Cldn1
2.30288e-08	0.761442	0.694	0.456	0.000448256	9	Cpox
0	0.757582	0.548	0.005	0	9	Proc
1.14202e-206	0.755056	0.548	0.014	2.22295e-202	9	Apoc4
8.29908e-14	0.751993	0.871	0.558	1.61542e-09	9	Hmbs
1.77906e-14	0.751302	0.645	0.256	3.46294e-10	9	Coro1a
2.95106e-266	0.746505	0.5	0.007	5.74423e-262	9	Proz
1.65316e-25	0.746096	0.177	0.014	3.21788e-21	9	Ltb
3.58202e-249	0.744932	0.484	0.008	6.97241e-245	9	Hemgn
4.55839e-55	0.741949	0.468	0.044	8.8729e-51	9	Ighm
0	0.741752	0.597	0.005	0	9	Apob
1.02307e-30	0.738406	0.742	0.203	1.9914e-26	9	Lcn2
8.21134e-26	0.737469	0.548	0.124	1.59834e-21	9	Plac8
1.30614e-21	0.727681	0.726	0.257	2.54241e-17	9	Cfh
3.96004e-11	0.726655	0.935	0.655	7.70822e-07	9	Arhgdib
3.0902e-07	0.724396	0.935	0.927	0.00601507	9	Igfbp2
0.000164014	0.723558	0.871	0.704	1	9	Ly6e
7.86312e-31	0.699582	0.694	0.16	1.53056e-26	9	Lbp
3.03301e-74	0.69915	0.581	0.052	5.90376e-70	9	Cfb
0	0.696049	0.565	0.005	0	9	Aqp8
1.0222e-19	0.690767	0.742	0.279	1.98972e-15	9	Pygl
3.83276e-41	0.685152	0.71	0.141	7.46047e-37	9	Cebpa
0	0.684999	0.548	0.007	0	9	Bhmt2
2.17837e-34	0.684344	0.629	0.131	4.24021e-30	9	Slc38a3
3.21185e-12	0.680259	0.403	0.133	6.25186e-08	9	Alas2
9.6638e-80	0.679063	0.581	0.049	1.88106e-75	9	Hpn
3.16656e-12	0.671673	1	0.991	6.1637e-08	9	Actb
7.89641e-16	0.671487	0.952	0.664	1.53704e-11	9	Hist2h2ac
5.50326e-06	0.665024	0.613	0.351	0.107121	9	Apobec3
1.64209e-14	0.663888	1	0.966	3.19632e-10	9	Ctsl
3.97156e-201	0.662028	0.548	0.014	7.73065e-197	9	Ltf
4.60414e-15	0.661866	0.984	0.766	8.96196e-11	9	Rbp1
0	0.658211	0.532	0.003	0	9	Cyp2c68
0	0.658186	0.516	0.005	0	9	C8b
3.53527e-09	0.64847	1	0.998	6.8814e-05	9	Tmsb4x
4.816e-11	0.648345	0.871	0.622	9.37435e-07	9	Psat1
5.88645e-13	0.643712	1	0.986	1.1458e-08	9	Anp32b
2.83387e-13	0.638771	1	0.961	5.51613e-09	9	Gpc3
9.47703e-10	0.631562	0.806	0.534	1.8447e-05	9	Tmem176a
2.51105e-06	0.630621	0.968	0.929	0.0488776	9	Dpt
9.03573e-90	0.627794	0.468	0.027	1.7588e-85	9	Hrg
1.77502e-55	0.626482	0.565	0.067	3.45508e-51	9	Pbld1
1.22127e-10	0.622296	0.597	0.262	2.3772e-06	9	Lcp1
9.78527e-15	0.620945	1	0.982	1.9047e-10	9	Hist1h1e
8.39625e-11	0.616679	0.726	0.368	1.63433e-06	9	Cd24a
5.67126e-06	0.612844	0.887	0.751	0.110391	9	Agt
3.17756e-222	0.608147	0.435	0.007	6.18512e-218	9	F12
1.7424e-12	0.604898	0.968	0.854	3.39158e-08	9	Hist1h2bk
5.60696e-08	0.604864	0.887	0.663	0.00109139	9	Kctd12
1.95967e-05	0.600311	0.774	0.588	0.381451	9	Limd2
9.8521e-15	0.598665	1	0.989	1.91771e-10	9	P4hb
5.66187e-09	0.593649	0.145	0.026	0.000110208	9	Serpina3g
3.40267e-08	0.592511	0.952	0.96	0.00066233	9	Glud1
2.75946e-141	0.589259	0.5	0.018	5.37129e-137	9	1300017J02Rik
1.6462e-08	0.588495	0.919	0.783	0.000320433	9	Arl6ip1
1.3081e-30	0.588002	0.532	0.1	2.54622e-26	9	Ikzf1
4.33603e-22	0.582495	0.21	0.022	8.44009e-18	9	Cxcl10
1.20477e-265	0.57621	0.419	0.005	2.34508e-261	9	F11
3.21365e-11	0.572358	1	0.955	6.25538e-07	9	Pdia3
1.26728e-16	0.571299	0.871	0.447	2.46675e-12	9	Sfxn1
1.77306e-42	0.571105	0.5	0.066	3.45126e-38	9	Bdh1
3.00928e-08	0.567845	0.855	0.57	0.000585757	9	Lsp1
1.03961e-12	0.566103	0.694	0.332	2.02359e-08	9	Ube2l6
4.0015e-15	0.56605	1	0.991	7.78892e-11	9	Hspa5
5.80901e-10	0.562766	0.935	0.779	1.13072e-05	9	Sdc4
7.9986e-07	0.561954	0.806	0.626	0.0155693	9	Sult1a1
2.97802e-12	0.5554	0.952	0.791	5.79671e-08	9	Cd47
3.98815e-06	0.555369	0.935	0.763	0.0776294	9	Cd82
1.67406e-07	0.553954	0.935	0.763	0.00325857	9	Cotl1
9.27287e-13	0.553878	1	0.996	1.80496e-08	9	Hist1h1c
0	0.552308	0.5	0.006	0	9	Cpn1
1.5237e-10	0.551246	0.758	0.443	2.96589e-06	9	Ctsh
6.61074e-10	0.548432	0.903	0.683	1.28678e-05	9	Abca1
2.56199e-05	0.546205	1	0.974	0.498692	9	Anp32a
1.37817e-16	0.54584	0.742	0.341	2.68261e-12	9	Hebp1
5.96739e-10	0.545413	0.419	0.149	1.16155e-05	9	Ptprc
3.36341e-186	0.545376	0.387	0.007	6.54688e-182	9	Tm4sf4
9.72464e-08	0.542019	0.661	0.357	0.0018929	9	Laptm5
7.10575e-06	0.540431	0.839	0.616	0.138313	9	Tmem176b
5.05031e-14	0.539236	0.968	0.724	9.83042e-10	9	Acly
9.13902e-08	0.539023	0.984	0.87	0.00177891	9	Cyba
3.12614e-09	0.538136	0.581	0.275	6.08504e-05	9	Ctss
2.08684e-12	0.533423	0.952	0.893	4.06204e-08	9	Fbn1
5.55018e-279	0.532808	0.484	0.006	1.08034e-274	9	Mst1
2.8856e-12	0.527618	0.613	0.289	5.61682e-08	9	Cd302
6.28214e-08	0.522903	0.952	0.874	0.00122282	9	Dek
6.27476e-13	0.520272	0.984	0.966	1.22138e-08	9	Canx
0	0.512304	0.484	0.005	0	9	Pah
3.8277e-10	0.507419	0.887	0.57	7.45061e-06	9	Cdca3
1.27925e-18	0.505539	0.597	0.195	2.49005e-14	9	Lss
4.69566e-09	0.501454	0.823	0.639	9.1401e-05	9	Por
6.73272e-240	0.499673	0.355	0.003	1.31052e-235	9	Pklr
2.7405e-34	0.499004	0.613	0.114	5.33439e-30	9	Ccl9
1.5433e-08	0.498811	0.597	0.299	0.000300402	9	Vcam1
1.07721e-11	0.498418	0.597	0.24	2.09678e-07	9	Ncf1
4.68729e-212	0.49769	0.403	0.006	9.12382e-208	9	Slc27a2
1.9138e-10	0.496472	0.984	0.888	3.72521e-06	9	Prdx4
3.87101e-10	0.494869	0.71	0.375	7.53492e-06	9	Sephs2
5.46904e-64	0.494827	0.194	0.006	1.06455e-59	9	Serpina3m
8.55697e-101	0.494349	0.355	0.013	1.66561e-96	9	Slc4a1
3.84311e-17	0.493618	0.645	0.238	7.48061e-13	9	St6gal1
1.45929e-17	0.493203	0.774	0.302	2.84051e-13	9	Slit3
1.9544e-08	0.491447	0.903	0.702	0.000380423	9	Cat
9.11479e-12	0.486735	1	0.994	1.77419e-07	9	Pabpc1
2.19303e-56	0.486379	0.274	0.014	4.26872e-52	9	Ptprcap
1.14528e-11	0.486332	1	0.994	2.22928e-07	9	Hsp90b1
0	0.483754	0.468	0.004	0	9	F13b
1.46577e-08	0.483049	0.871	0.695	0.000285312	9	Ccna2
8.08913e-15	0.479804	0.306	0.064	1.57455e-10	9	Cd37
0.00023299	0.479303	0.629	0.442	1	9	H2-D1
1.06304e-08	0.479295	0.919	0.724	0.00020692	9	Acox1
6.68764e-09	0.47867	1	0.966	0.000130175	9	Sdcbp
1.47578e-10	0.47692	0.968	0.888	2.8726e-06	9	Rrbp1
2.98948e-07	0.475744	0.935	0.856	0.00581901	9	Hist1h4h
6.31163e-08	0.47499	0.968	0.944	0.00122856	9	Lum
1.96367e-08	0.474814	1	0.973	0.000382228	9	Tagln2
2.21504e-07	0.473577	1	0.959	0.00431158	9	Eln
1.23642e-13	0.472027	0.952	0.713	2.40669e-09	9	Pdia4
1.23735e-08	0.470555	0.903	0.747	0.000240849	9	Shmt2
1.09585e-12	0.469179	0.984	0.914	2.13307e-08	9	Manf
2.83012e-13	0.466355	1	0.971	5.50884e-09	9	Calr
2.19286e-11	0.466196	1	0.981	4.2684e-07	9	Scd2
1.12247e-11	0.465088	0.742	0.409	2.18488e-07	9	Asl
2.22366e-13	0.464962	0.484	0.155	4.32835e-09	9	Fcna
1.72925e-10	0.46455	0.887	0.675	3.36599e-06	9	Mcm6
9.39246e-12	0.464538	0.935	0.733	1.82824e-07	9	Lrrc17
4.26982e-240	0.462952	0.387	0.004	8.31121e-236	9	Pon1
0	0.462518	0.403	0.002	0	9	Afm
1.42274e-11	0.460783	1	0.952	2.76937e-07	9	Ptn
1.4137e-07	0.458032	0.71	0.375	0.00275176	9	Fcer1g
2.94303e-07	0.455685	0.419	0.176	0.00572862	9	Psmb8
1.07215e-10	0.45546	0.855	0.542	2.08693e-06	9	Lgals9
2.55717e-303	0.45318	0.403	0.003	4.97753e-299	9	Aadac
4.29725e-05	0.451903	0.758	0.602	0.83646	9	Adk
1.61602e-08	0.451626	0.952	0.878	0.000314559	9	Tmbim6
5.85323e-234	0.450993	0.371	0.004	1.13933e-229	9	Gys2
2.84775e-05	0.449987	0.694	0.445	0.554315	9	Adam12
1.16128e-25	0.448251	0.29	0.037	2.26044e-21	9	Ermap
1.10497e-134	0.446178	0.403	0.012	2.15082e-130	9	Cideb
4.49885e-07	0.446084	0.887	0.667	0.00875702	9	C1qa
1.4384e-209	0.443665	0.387	0.006	2.79985e-205	9	Acox2
1.4584e-09	0.443171	0.758	0.492	2.83878e-05	9	Atf5
1.03476e-69	0.443098	0.258	0.01	2.01416e-65	9	Serpina3n
4.812e-09	0.443001	1	0.952	9.36656e-05	9	Npc2
6.62312e-09	0.439968	0.919	0.663	0.000128919	9	Glipr2
0.000432963	0.439463	0.516	0.334	1	9	Itga4
1.9967e-09	0.439129	0.774	0.487	3.88658e-05	9	Pclaf
1.53984e-09	0.437907	0.935	0.74	2.9973e-05	9	Slc43a3
0.00440002	0.437853	0.968	0.895	1	9	Fech
2.96038e-07	0.435952	0.629	0.347	0.00576238	9	Slc40a1
1.37904e-07	0.435579	0.952	0.929	0.0026843	9	H2afz
3.83733e-13	0.435456	0.919	0.588	7.46937e-09	9	Man2b1
1.8395e-291	0.434467	0.452	0.005	3.58059e-287	9	Gm4952
1.02738e-07	0.43397	1	0.936	0.0019998	9	Nap1l1
2.17626e-08	0.433843	0.839	0.561	0.00042361	9	Incenp
5.36334e-24	0.432141	0.452	0.089	1.04398e-19	9	Pglyrp1
1.07692e-14	0.431379	0.677	0.303	2.09623e-10	9	Rdh11
2.20282e-10	0.430823	0.565	0.243	4.28778e-06	9	Enpp2
2.65944e-12	0.430689	0.532	0.189	5.17659e-08	9	Slfn2
2.33665e-09	0.430501	1	0.944	4.5483e-05	9	Rap1b
4.73501e-11	0.429664	0.984	0.816	9.2167e-07	9	Ssr1
5.12634e-13	0.429369	0.758	0.332	9.97842e-09	9	Hist1h2ag
9.08954e-08	0.428161	0.823	0.612	0.00176928	9	Mcm3
2.29781e-09	0.42806	0.79	0.506	4.47269e-05	9	Hist1h1b
4.90825e-06	0.427184	0.823	0.581	0.095539	9	Tgfb1
1.44368e-29	0.426311	0.468	0.077	2.81013e-25	9	Acp5
1.01807e-53	0.426217	0.258	0.013	1.98168e-49	9	Igkc
0	0.425767	0.452	0.003	0	9	Serpina11
7.88623e-11	0.424544	0.403	0.144	1.53505e-06	9	Pfkfb1
6.2319e-24	0.424108	0.403	0.074	1.21304e-19	9	B4galnt1
1.78008e-73	0.423385	0.306	0.013	3.46493e-69	9	Mmp9
1.11239e-08	0.42328	0.903	0.755	0.000216527	9	Ptbp3
2.02338e-07	0.419806	0.903	0.779	0.00393851	9	Hmgcs1
4.55863e-10	0.415385	0.984	0.852	8.87337e-06	9	Pgam1
5.03886e-07	0.414367	0.984	0.937	0.00980813	9	Arpc3
9.42662e-11	0.414046	0.726	0.38	1.83489e-06	9	Fads2
2.29282e-15	0.414038	0.419	0.111	4.46297e-11	9	Snca
3.59028e-256	0.413915	0.371	0.003	6.98848e-252	9	Kel
3.00296e-08	0.413581	0.903	0.665	0.000584526	9	Serping1
2.74004e-06	0.413546	0.984	0.943	0.0533349	9	Clec3b
0.000480995	0.413055	0.823	0.721	1	9	Cxcl12
6.99943e-07	0.41304	1	0.972	0.0136244	9	Cfl1
2.16258e-10	0.411727	0.403	0.133	4.20946e-06	9	Arhgap45
2.97324e-13	0.411615	0.903	0.525	5.78741e-09	9	Top2a
6.1734e-09	0.411264	0.758	0.475	0.000120165	9	Fam111a
0.000103959	0.411251	0.823	0.665	1	9	Map3k1
6.86901e-12	0.410909	0.419	0.127	1.33705e-07	9	Dock2
4.41732e-07	0.410666	0.661	0.402	0.00859831	9	Tmem205
4.7087e-12	0.409076	1	0.988	9.16549e-08	9	Igfbp4
2.33481e-06	0.407357	0.839	0.605	0.045447	9	Alad
1.29278e-09	0.406715	0.952	0.708	2.5164e-05	9	Akap12
7.05171e-06	0.40652	0.79	0.543	0.137262	9	Man1a
1.61626e-13	0.406051	0.613	0.26	3.14604e-09	9	Pcbd1
1.47683e-09	0.404186	0.823	0.491	2.87465e-05	9	C1qb
5.50334e-09	0.403375	0.871	0.651	0.000107123	9	Smc4
0.000121845	0.403044	0.919	0.796	1	9	Serinc3
5.78521e-11	0.400674	0.871	0.609	1.12609e-06	9	Cd248
6.83143e-59	0.400322	0.161	0.004	1.32974e-54	9	Pck1
2.07625e-261	0.399083	0.435	0.005	4.04142e-257	9	Gstp3
9.89595e-07	0.398472	0.79	0.563	0.0192625	9	Abhd2
2.41921e-234	0.395415	0.371	0.004	4.70899e-230	9	Abcb11
4.05245e-11	0.395236	0.871	0.527	7.88809e-07	9	Tk1
1.62105e-10	0.394291	0.694	0.351	3.15537e-06	9	Dhcr7
6.73359e-08	0.393183	0.823	0.569	0.00131069	9	Mcm2
2.28776e-14	0.393056	0.629	0.23	4.45312e-10	9	Sardh
1.27613e-05	0.392502	0.726	0.467	0.248399	9	Rogdi
1.14169e-07	0.392267	1	0.893	0.0022223	9	Vcan
0	0.391238	0.435	0.003	0	9	Hnf4a
1.32563e-07	0.390604	0.968	0.822	0.00258034	9	Bex3
7.98035e-07	0.389535	0.919	0.76	0.0155337	9	Dnajc3
3.68976e-84	0.389161	0.355	0.016	7.18211e-80	9	Tmprss6
1.49709e-134	0.387679	0.355	0.009	2.91408e-130	9	Elovl2
1.51947e-125	0.38757	0.355	0.01	2.95764e-121	9	Rhd
0.00554657	0.38748	1	0.993	1	9	Psap
3.97975e-223	0.386907	0.403	0.006	7.74658e-219	9	Urah
2.27417e-23	0.386056	0.145	0.01	4.42668e-19	9	Ccl5
0.000288696	0.385134	1	0.931	1	9	Ctsz
6.66133e-277	0.384729	0.403	0.004	1.29663e-272	9	Cpn2
4.01777e-09	0.384459	0.565	0.271	7.82058e-05	9	Pnpo
1.05463e-37	0.384194	0.452	0.06	2.05284e-33	9	Cth
2.19979e-08	0.384	0.984	0.813	0.000428189	9	Tax1bp1
4.95261e-07	0.382404	0.919	0.804	0.00964026	9	Serpinf1
2.51471e-17	0.381979	0.597	0.199	4.89489e-13	9	Ppp1r3b
0.00331706	0.381888	0.823	0.721	1	9	Tns3
0.000886258	0.381724	0.871	0.689	1	9	Lmo4
1.35021e-07	0.380665	0.887	0.748	0.00262818	9	Stab1
3.67588e-08	0.380657	0.984	0.79	0.000715509	9	Tubb2a
3.84283e-09	0.379834	0.855	0.529	7.48006e-05	9	Sirpa
2.44241e-07	0.379362	0.806	0.605	0.00475415	9	Smap2
4.44873e-179	0.379269	0.371	0.006	8.65946e-175	9	Apoc2
1.04276e-05	0.379017	0.694	0.45	0.202973	9	Plekho2
0.00943579	0.377556	0.226	0.12	1	9	Il2rg
8.9524e-07	0.37738	0.903	0.783	0.0174258	9	Gsr
3.41841e-05	0.377244	0.919	0.732	0.665393	9	Sptlc2
7.66763e-35	0.374243	0.403	0.052	1.4925e-30	9	Osgin1
3.37738e-09	0.373808	0.629	0.336	6.57407e-05	9	Dhcr24
7.41079e-279	0.372827	0.484	0.006	1.44251e-274	9	Habp2
8.56981e-07	0.372441	0.855	0.693	0.0166811	9	Tkt
6.14982e-288	0.372418	0.339	0.002	1.19706e-283	9	Prodh2
7.224e-12	0.370704	0.645	0.295	1.40615e-07	9	Prxl2a
9.51823e-69	0.369714	0.29	0.013	1.85272e-64	9	Trim10
2.54065e-06	0.369504	0.839	0.652	0.0494537	9	Ezh2
0.000265837	0.368979	0.903	0.754	1	9	Marcksl1
5.99082e-14	0.367784	0.532	0.184	1.16611e-09	9	H2-T23
1.31325e-128	0.366503	0.371	0.01	2.55623e-124	9	Olfm4
3.40122e-10	0.366343	0.984	0.801	6.62048e-06	9	Serp1
4.25822e-11	0.366228	0.516	0.206	8.28862e-07	9	Slc19a2
5.46368e-07	0.36593	0.968	0.945	0.0106351	9	Dcn
0	0.365837	0.403	0.003	0	9	Angptl3
1.77099e-06	0.36555	0.952	0.831	0.0344724	9	Axl
0.00166793	0.365332	0.855	0.758	1	9	Tmcc2
1.31771e-06	0.365061	0.806	0.569	0.0256492	9	Rrm1
5.91298e-06	0.364615	0.984	0.912	0.115096	9	Aldh2
1.85318e-10	0.364056	0.581	0.236	3.60722e-06	9	Cyth4
1.19687e-13	0.36112	0.565	0.198	2.3297e-09	9	Pi16
9.10817e-229	0.360728	0.355	0.004	1.77291e-224	9	Gc
3.84117e-18	0.360401	0.323	0.061	7.47684e-14	9	Ttpa
1.73618e-05	0.359388	0.871	0.662	0.337947	9	Vars
9.82191e-124	0.35935	0.355	0.01	1.91183e-119	9	Masp2
0.000552162	0.359005	0.79	0.645	1	9	Depp1
5.52005e-06	0.358426	0.919	0.772	0.107448	9	Dab2
0	0.357978	0.419	0.002	0	9	Spink1
3.34244e-07	0.3578	0.645	0.372	0.00650606	9	Csf1r
3.66703e-05	0.357527	0.823	0.602	0.713788	9	Hist4h4
5.48781e-09	0.356729	0.742	0.454	0.00010682	9	Erg28
1.36922e-192	0.355964	0.306	0.003	2.66518e-188	9	Rhag
3.08156e-103	0.355645	0.403	0.016	5.99825e-99	9	Creb3l3
5.86842e-158	0.355096	0.371	0.008	1.14229e-153	9	Chdh
4.72844e-08	0.354537	0.758	0.468	0.00092039	9	Cyp51
1.89257e-93	0.354523	0.323	0.011	3.6839e-89	9	Gypa
4.015e-09	0.35283	1	0.986	7.8152e-05	9	Arf4
1.48921e-14	0.351751	0.5	0.15	2.89875e-10	9	Stxbp2
4.62981e-11	0.348916	0.5	0.187	9.01192e-07	9	Spi1
3.27855e-10	0.348446	0.694	0.346	6.3817e-06	9	Msmo1
3.03637e-19	0.348426	0.355	0.071	5.9103e-15	9	Aldh1l1
4.49021e-06	0.347543	0.935	0.823	0.087402	9	Matn2
7.22933e-09	0.346951	0.661	0.393	0.000140719	9	Abca8b
1.52449e-06	0.346654	0.839	0.641	0.0296742	9	Edem1
3.71386e-07	0.345183	0.452	0.2	0.00722903	9	Selenbp1
1.53164e-07	0.344935	0.855	0.605	0.00298134	9	Dapk1
1.22854e-06	0.343763	0.79	0.536	0.0239135	9	Pnp
1.39943e-05	0.342945	0.903	0.709	0.272399	9	Sri
2.84969e-06	0.342583	0.355	0.147	0.0554691	9	Rab27a
6.93598e-06	0.342525	0.774	0.631	0.135009	9	Dgat2
1.18703e-09	0.342486	1	0.976	2.31056e-05	9	Ppib
2.96515e-05	0.341781	0.871	0.72	0.577166	9	Scp2
2.525e-07	0.34169	1	0.97	0.00491492	9	Marcks
2.99339e-06	0.341668	0.887	0.74	0.0582664	9	Marc2
2.03784e-06	0.341152	0.952	0.836	0.0396666	9	Cd44
2.0384e-249	0.340913	0.387	0.004	3.96775e-245	9	Hc
2.00351e-09	0.340613	0.79	0.399	3.89984e-05	9	Ccnb2
6.44684e-07	0.340542	1	0.869	0.0125488	9	Arpc4
3.84817e-06	0.340441	0.952	0.807	0.0749047	9	Sh3bgrl3
1.35752e-06	0.340412	0.548	0.286	0.0264242	9	Cfp
4.34998e-24	0.340321	0.355	0.056	8.46724e-20	9	Mpeg1
1.47672e-07	0.340161	0.806	0.656	0.00287443	9	Mcfd2
6.70248e-07	0.339411	0.935	0.87	0.0130464	9	Myh9
1.6588e-16	0.339216	0.242	0.038	3.22886e-12	9	H2-Aa
7.60519e-07	0.33916	0.919	0.683	0.0148035	9	Sipa1
1.40416e-06	0.338727	0.758	0.465	0.0273319	9	Nt5c
4.42002e-05	0.338246	0.871	0.744	0.860356	9	Ptbp1
1.36855e-06	0.338152	0.968	0.902	0.0266389	9	Slc25a39
3.63497e-11	0.337958	0.645	0.288	7.07546e-07	9	Fen1
6.70867e-07	0.336954	1	0.961	0.0130584	9	Hnrnpul1
5.11202e-06	0.33671	0.661	0.415	0.0995055	9	Pml
2.41414e-256	0.336444	0.371	0.003	4.69912e-252	9	Asgr1
4.69357e-05	0.336241	1	0.899	0.913604	9	Atp6v0e
9.98947e-08	0.336098	0.774	0.52	0.00194445	9	Nusap1
2.78898e-06	0.335627	0.984	0.817	0.0542874	9	Arpc1b
8.6891e-08	0.335491	0.984	0.892	0.00169133	9	BC004004
1.35735e-234	0.334749	0.355	0.004	2.64209e-230	9	Cyp7a1
2.70979e-06	0.334031	1	0.986	0.052746	9	Ncl
1.26545e-14	0.333653	0.274	0.052	2.4632e-10	9	Emb
7.31602e-104	0.333504	0.226	0.004	1.42406e-99	9	Akr1b7
5.66553e-08	0.332451	0.677	0.38	0.0011028	9	Samd14
9.19951e-222	0.331533	0.306	0.003	1.79068e-217	9	Hsd17b2
1.08748e-08	0.33128	0.403	0.154	0.000211678	9	Aif1
7.26276e-07	0.329213	0.935	0.913	0.014137	9	Rpn1
1.4894e-09	0.328895	0.581	0.25	2.89911e-05	9	Lst1
2.42395e-265	0.328189	0.355	0.003	4.71822e-261	9	A1cf
1.8506e-06	0.328137	0.887	0.619	0.036022	9	Hpf1
2.47351e-23	0.328071	0.387	0.068	4.81468e-19	9	Maob
8.05938e-07	0.327287	0.952	0.828	0.0156876	9	Galnt1
2.07707e-05	0.327041	0.855	0.677	0.404302	9	Cdk1
3.17401e-07	0.326657	1	0.974	0.00617821	9	Copa
2.27172e-06	0.324808	0.919	0.849	0.0442191	9	Pcyox1
9.88487e-08	0.324372	1	0.955	0.00192409	9	Trim28
2.67332e-08	0.323989	0.5	0.22	0.000520362	9	Tyrobp
4.36103e-09	0.323755	0.726	0.392	8.48874e-05	9	Birc5
7.30466e-09	0.323641	0.435	0.184	0.000142185	9	Rida
6.64069e-06	0.323528	0.968	0.892	0.129261	9	Rbbp7
1.95214e-06	0.323163	0.742	0.457	0.0379984	9	Exosc8
0.00276582	0.322846	0.645	0.527	1	9	Tst
5.1664e-05	0.322372	1	0.913	1	9	Vamp8
0.000639422	0.322158	0.984	0.896	1	9	Cnn2
0.00850833	0.322144	0.371	0.233	1	9	Rasa4
1.14866e-05	0.321967	0.887	0.684	0.223586	9	Gusb
5.63837e-08	0.321749	0.758	0.454	0.00109751	9	Mcm5
3.05193e-06	0.32113	0.968	0.921	0.0594058	9	Npm1
1.78083e-07	0.32102	1	0.986	0.00346639	9	Cltc
1.35291e-08	0.32096	0.887	0.594	0.000263343	9	Isoc1
4.41756e-05	0.320373	0.532	0.294	0.859878	9	Tmem173
1.20022e-07	0.320109	0.952	0.756	0.00233623	9	Sec61b
7.95643e-24	0.320092	0.371	0.06	1.54872e-19	9	Bin2
1.05648e-06	0.31994	0.79	0.48	0.0205645	9	Creg1
0.00355607	0.319699	0.806	0.716	1	9	Etnk1
1.72268e-39	0.318593	0.194	0.01	3.35319e-35	9	Timd4
0.000126123	0.318332	0.823	0.621	1	9	Slc1a5
1.41366e-241	0.318264	0.29	0.002	2.75169e-237	9	Cyp2c69
0.00543124	0.317966	0.79	0.703	1	9	Errfi1
2.72685e-238	0.317917	0.323	0.003	5.30782e-234	9	Hao2
0.000468077	0.317843	0.694	0.567	1	9	Lig1
2.92156e-265	0.317276	0.355	0.003	5.68681e-261	9	Cyp3a11
3.00867e-07	0.316812	0.984	0.928	0.00585637	9	Lman2
1.58709e-06	0.315984	0.758	0.476	0.0308926	9	Tmem164
0.00790033	0.315792	0.919	0.818	1	9	Zeb2
0.000791295	0.315416	0.935	0.887	1	9	Tnxb
1.36071e-12	0.314113	0.29	0.068	2.64862e-08	9	Isg20
0.000547876	0.314096	0.516	0.35	1	9	Psmb10
0	0.314004	0.387	0.002	0	9	Acsm1
7.98421e-236	0.313967	0.339	0.003	1.55413e-231	9	Uroc1
7.11047e-16	0.31383	0.323	0.066	1.38405e-11	9	Selplg
3.78065e-39	0.313663	0.403	0.046	7.35903e-35	9	Cbs
1.0396e-21	0.313418	0.323	0.053	2.02358e-17	9	Amy1
4.26445e-06	0.313089	0.694	0.405	0.0830075	9	Spc25
1.04299e-06	0.312813	0.645	0.391	0.0203018	9	Cdt1
1.73605e-05	0.312764	0.887	0.693	0.337922	9	Brd8
6.85336e-19	0.312038	0.435	0.102	1.33401e-14	9	Akr1c14
4.5262e-06	0.311771	0.806	0.623	0.0881026	9	Plin2
0.00109987	0.311211	0.919	0.747	1	9	Pigq
0.000229321	0.310866	0.919	0.935	1	9	Peg10
5.71378e-06	0.310538	0.613	0.387	0.111219	9	Mov10
1.06387e-08	0.310402	0.468	0.196	0.000207083	9	Aqp11
1.51331e-17	0.310331	0.403	0.093	2.94565e-13	9	Tspan33
0.000814048	0.309877	0.823	0.638	1	9	Tapbp
0	0.309708	0.371	0.002	0	9	Hao1
2.81526e-288	0.308698	0.355	0.002	5.4799e-284	9	Dmgdh
1.66601e-05	0.308273	0.935	0.813	0.324289	9	Fbln5
1.42072e-07	0.308265	0.855	0.589	0.00276542	9	Dnmt1
3.84458e-08	0.307617	0.79	0.494	0.000748348	9	Slc2a1
4.87474e-14	0.307528	0.532	0.184	9.48868e-10	9	Acsl5
1.40239e-139	0.307384	0.323	0.007	2.72974e-135	9	Slc26a1
5.26277e-08	0.307374	0.935	0.774	0.0010244	9	S100a6
1.50811e-38	0.307172	0.258	0.019	2.93554e-34	9	Spta1
1.2626e-165	0.306873	0.339	0.006	2.45766e-161	9	Hgd
3.07818e-07	0.306862	0.742	0.459	0.00599168	9	Kif11
1.21968e-08	0.306721	0.758	0.429	0.00023741	9	Kifc1
1.7732e-08	0.30627	0.758	0.409	0.000345153	9	Ugdh
6.83963e-09	0.306164	0.839	0.59	0.000133133	9	Hsd17b12
0.000185158	0.30613	0.71	0.577	1	9	Csad
7.28667e-08	0.305937	0.774	0.493	0.00141835	9	Rnaseh2b
7.60402e-07	0.305633	0.968	0.806	0.0148012	9	Dtymk
0.000574962	0.305088	0.855	0.732	1	9	Tspo
6.30577e-05	0.305044	0.919	0.813	1	9	Adh5
3.48459e-05	0.304764	0.419	0.219	0.678274	9	Zc3hav1
7.81595e-117	0.30436	0.323	0.008	1.52138e-112	9	Nipal1
4.83799e-05	0.303927	0.919	0.787	0.941715	9	Sf3b3
2.37042e-192	0.30366	0.306	0.003	4.61402e-188	9	Cyp2c23
1.57505e-06	0.303639	1	0.973	0.0306583	9	Sfpq
5.43452e-08	0.30363	0.613	0.316	0.00105783	9	Hist1h4f
1.32117e-05	0.303581	0.984	0.864	0.257166	9	Clic1
8.94761e-09	0.303445	0.855	0.547	0.000174165	9	Nfyb
4.6198e-06	0.303119	0.613	0.329	0.0899243	9	Ncoa7
5.47648e-07	0.303109	0.742	0.447	0.01066	9	Mfsd1
2.98604e-06	0.302737	0.806	0.586	0.0581232	9	Lifr
0.000535854	0.302322	0.726	0.654	1	9	Col18a1
6.97042e-09	0.301903	0.645	0.321	0.000135679	9	Ccnf
6.31684e-08	0.301713	0.726	0.435	0.00122957	9	Prox1
1.11212e-06	0.301695	0.806	0.555	0.0216474	9	Dut
3.74711e-10	0.300987	0.452	0.159	7.29375e-06	9	Hcls1
5.4385e-05	0.300963	0.968	0.858	1	9	Sept9
1.50946e-07	0.300554	0.984	0.9	0.00293817	9	Lman1
6.49871e-09	0.299963	0.742	0.44	0.000126497	9	Uhrf1
1.04113e-06	0.299613	0.806	0.555	0.0202655	9	Magt1
0.00153028	0.299449	0.806	0.669	1	9	Epb41
3.59504e-07	0.299322	0.742	0.441	0.00699774	9	Cdca8
9.13957e-09	0.298844	1	0.977	0.000177902	9	Rab1a
8.47067e-07	0.2984	0.823	0.592	0.0164882	9	Nasp
5.08403e-07	0.298114	0.984	0.899	0.00989607	9	Shc1
0.000137667	0.297551	0.871	0.703	1	9	Noc2l
2.44199e-05	0.296703	1	0.973	0.475334	9	Srsf6
1.28619e-08	0.29657	0.871	0.583	0.000250358	9	Mfap5
2.95773e-261	0.296483	0.323	0.002	5.75721e-257	9	Fabp1
7.9121e-05	0.296276	1	0.991	1	9	Gnai2
4.80179e-06	0.2962	0.984	0.905	0.0934669	9	Ssr2
1.38905e-05	0.296121	0.935	0.851	0.270379	9	Man2a1
0.000305409	0.295991	0.935	0.848	1	9	Maf
1.46595e-06	0.295371	0.565	0.332	0.0285348	9	Ptpn18
2.18724e-05	0.294738	0.903	0.754	0.425747	9	Pds5a
0.000107014	0.294729	0.371	0.186	1	9	Tent5c
6.992e-10	0.294099	0.758	0.375	1.36099e-05	9	Gins2
5.42741e-08	0.294001	0.919	0.799	0.00105644	9	Rnase4
2.07438e-05	0.293746	0.806	0.642	0.403779	9	Aco1
0.000309346	0.293273	0.871	0.751	1	9	Btg1
2.19792e-11	0.29324	0.548	0.213	4.27825e-07	9	Alox5ap
5.89384e-10	0.293167	0.694	0.361	1.14724e-05	9	Edem2
0.000143839	0.29299	0.694	0.472	1	9	Nubp2
9.87178e-05	0.292858	0.984	0.976	1	9	Itm2b
1.07404e-06	0.292752	0.887	0.646	0.0209063	9	St3gal4
2.1972e-306	0.292234	0.371	0.002	4.27685e-302	9	Ces2a
1.12816e-10	0.290718	0.581	0.233	2.19596e-06	9	Il1r1
0.000501377	0.290033	0.871	0.758	1	9	Dazap2
3.37124e-05	0.290025	0.935	0.811	0.656213	9	Eif4a1
0.000333749	0.289998	0.661	0.472	1	9	Ifngr1
0.00415355	0.289445	0.935	0.895	1	9	Plxnd1
5.15138e-29	0.289284	0.129	0.006	1.00272e-24	9	Il7r
2.79281e-05	0.289124	0.645	0.373	0.543621	9	Samhd1
8.83861e-07	0.289033	0.597	0.317	0.0172044	9	Gstm7
6.5546e-10	0.288999	0.355	0.11	1.27585e-05	9	Trim14
1.95217e-11	0.288523	0.71	0.339	3.7999e-07	9	Fkbp11
0.000165528	0.287583	0.919	0.749	1	9	Dhx9
2.50356e-135	0.286916	0.306	0.006	4.87318e-131	9	Aldh8a1
1.31443e-07	0.286499	1	0.919	0.00255853	9	Rpn2
3.76621e-297	0.286287	0.355	0.002	7.33093e-293	9	Angptl8
1.51221e-07	0.285614	1	0.974	0.00294353	9	Caprin1
4.33313e-06	0.285222	0.887	0.661	0.0843444	9	Rcc2
0.000779291	0.28515	0.968	0.91	1	9	Clec2d
2.33994e-06	0.285133	0.919	0.741	0.0455469	9	Baz1b
0.00787704	0.285081	0.968	0.913	1	9	Csrp1
1.3577e-07	0.28439	0.597	0.305	0.00264276	9	Fcgr3
2.336e-10	0.284273	0.5	0.193	4.54702e-06	9	Alcam
6.7839e-12	0.284099	1	0.998	1.32049e-07	9	Rack1
0.00355626	0.282956	0.774	0.661	1	9	Abcb10
2.15951e-99	0.28294	0.306	0.009	4.20349e-95	9	Stfa3
0.00121185	0.282802	0.419	0.25	1	9	Tap2
4.19978e-05	0.282145	0.984	0.912	0.817487	9	Atpif1
0.000178769	0.281676	1	0.988	1	9	Sept2
1.36148e-125	0.28149	0.306	0.007	2.65012e-121	9	Il1rn
1.87678e-05	0.281176	0.935	0.795	0.365315	9	Sec61a1
0.000164392	0.280732	1	0.965	1	9	Nucks1
4.79336e-06	0.280239	0.823	0.582	0.0933027	9	Morc4
7.55336e-20	0.279952	0.371	0.073	1.47026e-15	9	Add2
0.000754027	0.279581	0.742	0.524	1	9	Lrch4
2.89089e-14	0.279557	0.435	0.121	5.62712e-10	9	Dmtn
2.45694e-06	0.279473	0.613	0.376	0.0478243	9	Fam210b
1.72638e-06	0.279121	0.806	0.569	0.033604	9	Ifnar2
4.06281e-06	0.278096	0.871	0.708	0.0790826	9	Mob1a
6.52301e-06	0.277972	0.839	0.538	0.12697	9	Anxa1
8.42191e-06	0.27796	0.952	0.815	0.163932	9	E2f4
2.09325e-05	0.277786	0.855	0.638	0.407451	9	Pck2
8.3094e-92	0.277529	0.226	0.005	1.61742e-87	9	Dnase1l3
0.000352314	0.277361	0.984	0.839	1	9	Msn
5.88937e-05	0.277335	1	0.951	1	9	Tln1
1.57821e-07	0.276796	0.565	0.294	0.00307198	9	Cyp39a1
4.60259e-06	0.276708	0.758	0.543	0.0895894	9	Rnf149
4.06008e-245	0.276512	0.323	0.002	7.90295e-241	9	Itih1
4.50203e-08	0.276505	0.661	0.357	0.00087632	9	Rgs16
0.000265243	0.276491	0.774	0.606	1	9	Mospd3
5.58344e-18	0.276177	0.5	0.129	1.08682e-13	9	Cxadr
2.82946e-06	0.276176	0.839	0.587	0.0550755	9	Evi5
6.92183e-06	0.275763	0.919	0.841	0.134733	9	Cthrc1
1.01148e-05	0.275553	0.871	0.673	0.196884	9	Faf2
3.18431e-15	0.275361	0.258	0.047	6.19826e-11	9	Cd79b
1.49269e-05	0.275288	0.79	0.579	0.290552	9	Eif1a
2.84376e-07	0.274812	0.661	0.387	0.00553538	9	Abcg2
1.3526e-05	0.274097	0.952	0.8	0.263284	9	Hsp90aa1
5.57211e-111	0.274088	0.194	0.003	1.08461e-106	9	Marco
4.70954e-06	0.273454	0.694	0.457	0.0916712	9	Dhrs7
3.58091e-06	0.273449	0.935	0.844	0.0697025	9	Prkcsh
5.64585e-07	0.273435	0.984	0.962	0.0109897	9	Fstl1
0.000388788	0.273434	0.887	0.73	1	9	Dgkd
0.000331534	0.273216	0.694	0.529	1	9	Gm2a
1.06253e-06	0.272629	0.403	0.175	0.0206821	9	Akna
1.41792e-10	0.272554	0.532	0.21	2.75998e-06	9	Slc22a23
0.000510677	0.272362	0.726	0.594	1	9	Grhpr
4.66667e-08	0.272179	0.71	0.395	0.000908368	9	Slc25a10
9.37408e-05	0.271616	0.952	0.873	1	9	Rcn1
3.87793e-213	0.27159	0.339	0.004	7.54839e-209	9	Nlrp6
3.35993e-08	0.271507	1	0.991	0.000654009	9	Anxa2
1.74341e-10	0.271398	0.403	0.13	3.39355e-06	9	Cd53
5.44987e-07	0.271369	0.823	0.578	0.0106082	9	Gas7
1.02932e-08	0.270994	0.452	0.184	0.000200357	9	Echdc3
8.92908e-29	0.270857	0.323	0.039	1.73805e-24	9	Gls2
1.80457e-06	0.270342	0.855	0.596	0.0351259	9	Decr2
5.18427e-08	0.270322	0.726	0.398	0.00100912	9	Fxyd5
0.00194303	0.270182	0.742	0.636	1	9	Mpp1
5.0169e-06	0.270182	0.903	0.661	0.097654	9	Mrc1
2.2393e-36	0.270159	0.177	0.009	4.3588e-32	9	Tspo2
5.34068e-05	0.269705	0.935	0.835	1	9	Seh1l
0.00886424	0.269542	0.968	0.953	1	9	Ppic
2.61935e-05	0.268723	0.919	0.812	0.509856	9	Tra2a
0.000428753	0.268579	0.903	0.777	1	9	Lrpap1
3.98507e-06	0.268535	0.79	0.516	0.0775694	9	Hyal2
6.36678e-07	0.268187	0.887	0.568	0.0123929	9	C1qc
4.36751e-10	0.268053	0.548	0.223	8.50135e-06	9	Hoga1
1.22158e-14	0.267809	0.403	0.106	2.3778e-10	9	Frrs1
0.000375659	0.267705	0.726	0.565	1	9	Aldh7a1
0.000110416	0.267683	0.919	0.876	1	9	Igf1
0.000606409	0.267209	0.984	0.977	1	9	Clta
2.4371e-05	0.267008	0.29	0.12	0.474382	9	Parvg
1.78038e-05	0.266957	0.129	0.033	0.346551	9	Cd4
5.41423e-07	0.266855	0.516	0.245	0.0105388	9	Pld4
0.000300184	0.266595	0.565	0.345	1	9	Shisa5
5.52543e-08	0.266198	0.742	0.389	0.00107552	9	Gdf10
0.000144221	0.266138	0.935	0.847	1	9	Rbbp4
9.30605e-05	0.265647	0.839	0.697	1	9	Smc1a
5.56192e-06	0.265133	0.855	0.65	0.108263	9	Tusc3
5.26732e-05	0.264975	0.516	0.319	1	9	Lpin2
1.71447e-05	0.264511	0.484	0.255	0.333722	9	Inpp5d
0.00660625	0.264404	0.355	0.221	1	9	Ddx58
1.23068e-153	0.264005	0.274	0.004	2.39553e-149	9	Prtn3
2.19979e-05	0.263704	0.968	0.95	0.428189	9	Txndc5
2.46019e-05	0.263699	0.726	0.554	0.478875	9	Gstz1
1.57483e-11	0.263676	0.194	0.035	3.0654e-07	9	Psd4
1.33059e-05	0.263454	0.952	0.861	0.259	9	Tram1
1.7409e-05	0.262743	0.145	0.04	0.338866	9	Epsti1
5.06371e-235	0.262681	0.306	0.002	9.85651e-231	9	Cfi
0.00051567	0.262515	0.823	0.648	1	9	Pdcd4
0.00480452	0.262301	0.871	0.845	1	9	Loxl1
0.000237399	0.262062	0.984	0.944	1	9	Ddx5
0	0.261681	0.323	0.001	0	9	Serpina10
0.000243924	0.261654	0.645	0.459	1	9	Abhd5
2.52175e-12	0.26147	0.532	0.19	4.90859e-08	9	Hmox1
6.69932e-08	0.260649	0.452	0.183	0.00130402	9	Itgb3
0.000142623	0.26035	0.952	0.922	1	9	Pa2g4
2.18093e-24	0.260215	0.371	0.06	4.24519e-20	9	Ifi47
1.84517e-14	0.259262	0.452	0.129	3.59163e-10	9	Fermt3
1.02697e-07	0.259126	0.806	0.51	0.001999	9	Pcdh7
0.000130097	0.259041	0.935	0.699	1	9	Cabin1
7.14534e-07	0.258698	0.548	0.289	0.0139084	9	Gcat
1.09121e-64	0.258422	0.145	0.003	2.12404e-60	9	Apoc3
0.000212543	0.257597	0.984	0.952	1	9	Erp29
4.16663e-126	0.25739	0.258	0.004	8.11034e-122	9	Ggt1
3.76667e-15	0.256823	0.403	0.101	7.33183e-11	9	Pik3ap1
1.23034e-06	0.256789	0.984	0.957	0.0239486	9	Anapc5
1.75325e-16	0.255844	0.694	0.248	3.41269e-12	9	Gap43
2.81947e-07	0.255723	0.79	0.508	0.00548809	9	Dpy19l1
0.00114554	0.255413	0.935	0.818	1	9	Cap1
9.06001e-06	0.255321	0.742	0.489	0.176353	9	Mogs
0.00621241	0.255273	0.968	0.908	1	9	Luc7l3
1.50787e-19	0.254897	0.435	0.096	2.93507e-15	9	Fmo5
3.47511e-07	0.254449	0.468	0.207	0.0067643	9	Lgals3
5.97369e-05	0.254437	0.919	0.702	1	9	Retreg2
3.42677e-07	0.254208	1	0.962	0.00667022	9	Kdelr2
1.53668e-05	0.254026	0.726	0.575	0.299114	9	Fasn
2.9963e-06	0.253974	0.919	0.813	0.0583231	9	Ssrp1
5.33316e-06	0.253967	0.758	0.481	0.10381	9	Ebf1
2.14056e-09	0.253895	0.5	0.207	4.1666e-05	9	Iqgap2
5.49217e-05	0.253861	0.774	0.555	1	9	Rnf145
5.3694e-06	0.253849	0.919	0.679	0.104515	9	Lrrc59
0.000148518	0.253599	0.919	0.847	1	9	Clk1
3.42211e-07	0.253071	0.613	0.33	0.00666114	9	Lipa
0.00300441	0.253061	0.887	0.823	1	9	Atp6v0d1
1.03461e-05	0.252342	0.952	0.792	0.201387	9	Rgl1
1.40186e-08	0.252247	0.774	0.449	0.000272873	9	Asah1
0.000994424	0.252115	0.645	0.457	1	9	Adamts12
4.32811e-05	0.252115	0.823	0.656	0.842467	9	Ubxn7
5.22289e-05	0.25209	0.79	0.6	1	9	Pgrmc1
4.26499e-05	0.251655	0.952	0.882	0.830181	9	Ssr4
0.0024252	0.251603	0.871	0.665	1	9	Mycbp2
0.000265967	0.251376	0.839	0.739	1	9	Ugcg
0.000840428	0.251284	0.855	0.732	1	9	Ifitm3
9.06007e-05	0.251266	0.968	0.903	1	9	Tmem165
7.53642e-05	0.251244	1	0.989	1	9	Hnrnpab
5.45067e-11	0.250943	0.548	0.219	1.06097e-06	9	Stard5
0.000147612	0.250911	1	0.974	1	9	Txn1
6.13946e-05	0.250909	0.935	0.931	1	9	Hnrnpk
0.00035679	0.250901	0.387	0.21	1	9	Hvcn1
0.00159189	0.250493	0.516	0.358	1	9	Masp1
0.000770976	0.250487	0.935	0.843	1	9	Lta4h
6.45753e-05	0.250409	1	0.965	1	9	Hnrnpm
1.84657e-06	0.250186	0.839	0.559	0.0359434	9	Pmvk
