# Supplementary material for: Spatial transcriptomics in embryonic mouse diaphragm muscle reveals regional gradients and subdomains of developmental gene expression
Source: iScience. 2024 May 17;27(6):110018. doi: 10.1016/j.isci.2024.110018 (PMC11177202; doi:10.1016/j.isci.2024.110018)
Supplement: Table S5. DEGs between E14.5 and E18.5, related to Figure 3 — DEGs between muscle clusters of three E14.5 and two E18.5 integrated samples, extracted by FindMarker Seurat function where ident.1 and ident.2 arguments were set to E14.5 and E18.5, respectively [file mmc6.xlsx]

## Sheet: Higher at E14
gene	p_val	avg_log2FC	pct.1	pct.2	p_val_adj
Ptn	0	2.30255	0.997	0.941	0
Hist2h2bb	0	2.12484	0.996	0.924	0
Hist1h3d	0	2.11095	0.995	0.943	0
Hist1h3c	0	2.04815	0.997	0.949	0
Hist1h3b	0	2.04608	0.996	0.958	0
Hist1h2bj	0	2.0382	0.996	0.923	0
Tubb6	0	2.00946	0.994	0.98	0
Hist1h2bb	0	1.96667	0.993	0.948	0
Nap1l1	0	1.96325	0.993	0.927	0
Cnn3	0	1.82955	0.989	0.902	0
Hsp90aa1	0	1.8292	0.978	0.792	0
Trim28	0	1.82395	0.993	0.953	0
Anp32b	0	1.8089	0.996	0.983	0
Ccne1	0	1.80082	0.957	0.515	0
Igfbp5	0	1.77209	0.997	0.992	0
Hnrnpa1	0	1.76403	0.99	0.894	0
Tubb2b	0	1.75204	0.978	0.858	0
Pclaf	0	1.73131	0.964	0.484	0
Mki67	0	1.68299	0.977	0.798	0
Ncl	0	1.66666	0.994	0.986	0
Pabpc1	0	1.66198	0.998	0.993	0
Marcksl1	0	1.64247	0.961	0.726	0
Spg21	0	1.62655	0.96	0.769	0
Hnrnpd	0	1.61138	0.991	0.962	0
Tnnt2	0	1.60373	0.996	0.992	0
Svbp	0	1.58352	0.969	0.862	0
Plagl1	0	1.58262	0.999	0.995	0
Ccna2	0	1.58023	0.962	0.678	0
Hist1h1a	0	1.58004	0.967	0.809	0
Psat1	0	1.56909	0.945	0.613	0
Chrng	0	1.5617	0.946	0.744	0
Hist1h1e	0	1.5572	0.993	0.98	0
Sfpq	0	1.55258	0.987	0.969	0
Hist1h2bk	0	1.54155	0.98	0.841	0
Asb4	0	1.53673	0.956	0.627	0
Npm1	0	1.52754	0.971	0.911	0
Hist1h1d	0	1.50858	0.986	0.958	0
Myog	0	1.50415	0.984	0.958	0
Anp32a	0	1.48202	0.989	0.971	0
Selenoh	0	1.48043	0.963	0.709	0
Tubb2a	0	1.47783	0.964	0.774	0
Tead2	0	1.4752	0.943	0.52	0
H2afz	0	1.47329	0.978	0.926	0
Hnrnpdl	0	1.47285	0.996	0.988	0
Bex3	0	1.46935	0.971	0.804	0
Dhx9	0	1.46146	0.955	0.752	0
Ywhaz	0	1.44766	0.985	0.957	0
Pnmal2	0	1.44416	0.947	0.76	0
Cfl1	0	1.44032	0.988	0.968	0
Hnrnpa3	0	1.43881	0.98	0.894	0
Cdkn1c	0	1.4366	0.998	0.998	0
Arf4	0	1.43287	0.994	0.982	0
Cdk4	0	1.43007	0.953	0.772	0
Cdk1	0	1.42792	0.947	0.659	0
Ablim3	0	1.42532	0.958	0.798	0
Pa2g4	0	1.42169	0.976	0.92	0
Hnrnpab	0	1.40829	0.996	0.987	0
Erh	0	1.39531	0.963	0.836	0
Snrpe	0	1.39382	0.96	0.812	0
Lta4h	0	1.39245	0.957	0.845	0
Mest	0	1.3794	0.999	0.996	0
Mybph	0	1.37894	0.984	0.982	0
H2afy2	0	1.36894	0.936	0.439	0
Thop1	0	1.36652	0.951	0.741	0
Sumo2	0	1.36139	0.971	0.826	0
Ywhaq	0	1.3572	0.958	0.782	0
Hnrnpm	0	1.35083	0.981	0.96	0
Dek	0	1.34026	0.971	0.862	0
Supt16	0	1.3399	0.948	0.73	0
Caprin1	0	1.33874	0.988	0.973	0
Tmsb4x	0	1.33389	0.999	0.998	0
Dnajc9	0	1.31888	0.955	0.636	0
Cct2	0	1.31188	0.99	0.973	0
Col26a1	0	1.31108	0.93	0.581	0
Clcn5	0	1.30544	0.915	0.547	0
Pafah1b3	0	1.30392	0.937	0.562	0
Hist1h4h	0	1.3025	0.96	0.849	0
Fscn1	0	1.30212	0.985	0.946	0
Eif5	0	1.30118	0.991	0.98	0
Canx	0	1.29106	0.987	0.964	0
Srsf3	0	1.28371	0.92	0.495	0
Dynll1	0	1.27992	0.972	0.903	0
Dbn1	0	1.27571	0.966	0.916	0
Hnrnpa0	0	1.27455	0.991	0.988	0
Sae1	0	1.27436	0.965	0.784	0
Cdca3	0	1.27217	0.94	0.559	0
Igfbp2	0	1.27122	0.969	0.931	0
Arhgap28	0	1.26944	0.94	0.723	0
H3f3b	0	1.2677	0.949	0.79	0
Capn6	0	1.26603	0.989	0.989	0
Sept11	0	1.26509	0.988	0.987	0
Nnat	0	1.26381	0.883	0.191	0
Srsf1	0	1.26269	0.974	0.963	0
Il17b	0	1.26022	0.864	0.137	0
Ssb	0	1.25504	0.982	0.923	0
Fubp1	0	1.25036	0.964	0.924	0
Glipr2	0	1.24476	0.939	0.644	0
Hnrnpk	0	1.24231	0.978	0.932	0
Hsp90b1	0	1.23878	0.998	0.992	0
Slc22a17	0	1.23836	0.93	0.6	0
Eef1a1	0	1.23645	0.999	0.998	0
Incenp	0	1.23633	0.928	0.544	0
Top2a	0	1.23577	0.909	0.512	0
Ppp1r14b	0	1.23277	0.974	0.948	0
Vcan	0	1.23039	0.963	0.888	0
Tuba1a	0	1.22879	0.987	0.98	0
Nasp	0	1.2252	0.933	0.574	0
Arpp21	0	1.22481	0.957	0.903	0
Fmr1	0	1.22409	0.946	0.726	0
Sox11	0	1.22404	0.915	0.575	0
Mcm6	0	1.22373	0.931	0.651	0
Tipin	0	1.21775	0.926	0.595	0
Pcbp4	0	1.2142	0.952	0.817	0
Ezh2	0	1.21369	0.945	0.647	0
Sf3b5	0	1.20978	0.948	0.764	0
Nop58	0	1.19979	0.938	0.763	0
Cnn2	0	1.19788	0.975	0.882	0
Nop56	0	1.19609	0.956	0.829	0
Kpnb1	0	1.19414	0.974	0.948	0
Sept9	0	1.19063	0.96	0.849	0
Flna	0	1.18949	0.982	0.935	0
Mapk1ip1l	0	1.18727	0.96	0.859	0
Ttc3	0	1.18639	0.992	0.989	0
Msc	0	1.18622	0.905	0.569	0
Uhrf1	0	1.18558	0.911	0.427	0
Dtymk	0	1.17878	0.939	0.79	0
Serf1	0	1.1786	0.967	0.822	0
Cct8	0	1.17391	0.98	0.964	0
Dhx15	0	1.17337	0.968	0.886	0
Fkbp1a	0	1.17205	0.981	0.964	0
Smarcc1	0	1.16711	0.938	0.756	0
Lig1	0	1.16602	0.925	0.55	0
Cdca8	0	1.16261	0.897	0.417	0
Sh3bgrl	0	1.16144	0.963	0.858	0
Srsf6	0	1.15988	0.981	0.969	0
Epb41l3	0	1.15957	0.935	0.753	0
Rtl3	0	1.15773	0.965	0.904	0
Hspa5	0	1.15554	0.994	0.989	0
Tmpo	0	1.15198	0.965	0.908	0
Smc4	0	1.15134	0.93	0.638	0
Eif4g2	0	1.15033	0.998	0.996	0
Rack1	0	1.14802	0.999	0.997	0
Hes6	0	1.14486	0.924	0.754	0
Jpt1	0	1.14465	0.975	0.967	0
Eef1b2	0	1.14421	0.998	0.996	0
Jam3	0	1.14022	0.934	0.733	0
Manf	0	1.14011	0.978	0.9	0
Tra2a	0	1.13695	0.944	0.79	0
Snrpd3	0	1.13645	0.97	0.914	0
Sfr1	0	1.13402	0.975	0.943	0
Bclaf1	0	1.13199	0.97	0.915	0
Mymx	0	1.1286	0.893	0.485	0
Dut	0	1.12152	0.909	0.514	0
Fam171a2	0	1.1201	0.933	0.778	0
Tardbp	0	1.1185	0.962	0.895	0
Rbp1	0	1.11731	0.946	0.734	0
Vasp	0	1.11529	0.976	0.949	0
Mcm5	0	1.11482	0.9	0.434	0
Fn1	0	1.11365	0.995	0.992	0
Adgra3	0	1.11217	0.936	0.691	0
Myh10	0	1.1102	0.956	0.869	0
Ncapd2	0	1.10789	0.917	0.707	0
Hnrnpul1	0	1.10723	0.976	0.957	0
Nusap1	0	1.10516	0.908	0.494	0
Rpn1	0	1.10149	0.955	0.897	0
Pabpn1	0	1.09899	0.947	0.852	0
Arl6ip1	0	1.09822	0.949	0.758	0
Gnb1	0	1.09785	0.983	0.976	0
Pdap1	0	1.09777	0.983	0.964	0
Mlec	0	1.09715	0.988	0.984	0
Erbb3	0	1.09031	0.895	0.539	0
Armcx2	0	1.08817	0.943	0.84	0
Top2b	0	1.08719	0.969	0.941	0
Cand1	0	1.08471	0.924	0.69	0
Pnn	0	1.08464	0.979	0.941	0
Hsph1	0	1.08359	0.962	0.885	0
Nucks1	0	1.08263	0.975	0.962	0
P4hb	0	1.07884	0.992	0.987	0
Cct6a	0	1.07804	0.967	0.94	0
Seh1l	0	1.07756	0.953	0.834	0
Syncrip	0	1.07738	0.983	0.974	0
Limd2	0	1.07709	0.917	0.578	0
Dnmt1	0	1.07662	0.902	0.567	0
Klhl13	0	1.07566	0.962	0.944	0
Akr1a1	0	1.0748	0.993	0.991	0
Aqr	0	1.07261	0.907	0.567	0
Igf2bp1	0	1.07127	0.889	0.41	0
Rcn1	0	1.0703	0.949	0.85	0
Efhd2	0	1.06728	0.957	0.904	0
Ppp4c	0	1.06421	0.956	0.86	0
Mcm2	0	1.0638	0.9	0.544	0
Tnni1	0	1.06161	0.994	0.996	0
Prrc2c	0	1.05738	0.972	0.953	0
Tk1	0	1.05728	0.881	0.505	0
Calr	0	1.05698	0.976	0.966	0
Lmnb1	0	1.05592	0.894	0.586	0
Sf3b3	0	1.05508	0.935	0.773	0
Ehmt2	0	1.054	0.953	0.822	0
Myl4	0	1.05399	0.997	0.997	0
Cep41	0	1.05398	0.9	0.532	0
Exosc8	0	1.04947	0.892	0.44	0
Dcx	0	1.04824	0.848	0.168	0
Dock11	0	1.04625	0.905	0.463	0
Kif11	0	1.04523	0.898	0.443	0
Dnaja1	0	1.03941	0.906	0.666	0
Orc6	0	1.03919	0.899	0.501	0
Zyx	0	1.03835	0.978	0.964	0
Rrm1	0	1.03815	0.892	0.549	0
Gpc3	0	1.03813	0.972	0.953	0
Pja1	0	1.0375	0.926	0.755	0
Nudc	0	1.03705	0.98	0.97	0
Peg3	0	1.03676	0.998	0.996	0
Ddb1	0	1.03604	0.984	0.988	0
Racgap1	0	1.03514	0.885	0.434	0
Actb	0	1.03478	0.993	0.989	0
Rap1b	0	1.03318	0.962	0.934	0
Gli3	0	1.03249	0.91	0.572	0
Srsf9	0	1.03068	0.944	0.813	0
Copa	0	1.02957	0.981	0.97	0
Lsm8	0	1.02904	0.922	0.737	0
Igf2bp2	0	1.02818	0.922	0.763	0
Phldb2	0	1.02788	0.897	0.575	0
Mcm3	0	1.02763	0.901	0.581	0
Morf4l2	0	1.02748	0.951	0.845	0
Cdc16	0	1.0265	0.965	0.905	0
Rcc2	0	1.02611	0.915	0.648	0
Cd82	0	1.02599	0.937	0.753	0
Nup85	0	1.02301	0.921	0.701	0
Copb1	0	1.02249	0.958	0.865	0
Ube2s	0	1.02128	0.942	0.848	0
Ube2e3	0	1.02011	0.951	0.886	0
Dkc1	0	1.01777	0.892	0.579	0
Larp4b	0	1.01767	0.874	0.318	0
Top1	0	1.01401	0.931	0.832	0
Nedd8	0	1.01242	0.978	0.975	0
Wsb1	0	1.01223	0.92	0.752	0
Brix1	0	1.0118	0.935	0.668	0
Cdt1	0	1.00916	0.855	0.363	0
Nedd4	0	1.00738	0.999	0.997	0
Adamts9	0	1.00737	0.918	0.753	0
Set	0	1.00176	0.92	0.763	0
Tmem123	0	1.00174	0.929	0.775	0
Ppib	0	0.998383	0.978	0.971	0
Eftud2	0	0.997649	0.912	0.699	0
Basp1	0	0.997214	0.963	0.87	0
Dcakd	0	0.996649	0.96	0.888	0
Ddah2	0	0.995411	0.93	0.771	0
Macf1	0	0.994716	0.959	0.908	0
Emilin3	0	0.992974	0.862	0.417	0
Nes	0	0.992325	0.961	0.904	0
Hist1h1c	0	0.99185	0.997	0.995	0
Eif3f	0	0.990063	0.996	0.994	0
Dtl	0	0.989063	0.877	0.368	0
Ssrp1	0	0.986437	0.939	0.803	0
Fyn	0	0.984032	0.915	0.716	0
Iffo1	0	0.980504	0.951	0.934	0
Papola	0	0.979797	0.981	0.965	0
Nsd2	0	0.978395	0.938	0.754	0
Hspe1	0	0.978001	0.96	0.933	0
Eif3c	0	0.977094	0.985	0.987	0
Lhfpl2	0	0.975008	0.928	0.784	0
Gtf2f1	0	0.974679	0.905	0.682	0
Snx1	0	0.972947	0.938	0.846	0
Magoh	0	0.972077	0.887	0.551	0
Polr2b	0	0.972049	0.935	0.768	0
Kdelr2	0	0.971666	0.974	0.953	0
Ppa1	0	0.96754	0.914	0.751	0
Frmd4a	0	0.964557	0.923	0.715	0
Nectin3	0	0.963133	0.878	0.579	0
Eif4a1	0	0.961516	0.921	0.795	0
Ssbp3	0	0.960554	0.932	0.844	0
Anp32e	0	0.959666	0.949	0.862	0
Fam168b	0	0.958318	0.929	0.83	0
Ddx39	0	0.957352	0.896	0.628	0
Ddx3x	0	0.956717	0.956	0.916	0
Tnnc1	0	0.953154	0.992	0.989	0
Bex2	0	0.952049	0.814	0.082	0
Shroom3	0	0.95194	0.855	0.392	0
Brd2	0	0.95192	0.967	0.952	0
Pdia4	0	0.950461	0.914	0.687	0
Gprasp1	0	0.948787	0.929	0.812	0
Mta1	0	0.948166	0.931	0.8	0
Eif4b	0	0.943573	0.988	0.987	0
Hirip3	0	0.940837	0.905	0.552	0
Tmem165	0	0.939996	0.955	0.888	0
Ccdc8	0	0.939115	0.96	0.91	0
Txn1	0	0.936133	0.968	0.971	0
Pcbp2	0	0.930979	0.988	0.99	0
Sf3a1	0	0.930841	0.923	0.805	0
Gnl3	0	0.929793	0.885	0.58	0
Myef2	0	0.926248	0.893	0.578	0
Ipo4	0	0.926186	0.912	0.713	0
Cdh11	0	0.925727	0.917	0.66	0
Cad	0	0.925493	0.882	0.546	0
Dipk2a	0	0.922819	0.93	0.743	0
Hist4h4	0	0.921168	0.868	0.586	0
Pgam1	0	0.921117	0.937	0.836	0
Eprs	0	0.920031	0.969	0.937	0
Lsm4	0	0.919577	0.968	0.953	0
Mbd3	0	0.919144	0.983	0.982	0
Rrn3	0	0.91865	0.921	0.729	0
Knstrn	0	0.918432	0.874	0.468	0
Pdia3	0	0.917528	0.974	0.946	0
Ptbp2	0	0.916217	0.903	0.695	0
Csk	0	0.915085	0.922	0.747	0
Zfp106	0	0.91465	0.966	0.94	0
Fndc4	0	0.914092	0.858	0.435	0
Taf15	0	0.913771	0.892	0.622	0
Fem1b	0	0.913698	0.914	0.747	0
Srsf11	0	0.911721	0.964	0.962	0
Pdgfa	0	0.909945	0.933	0.863	0
Sf3b1	0	0.909403	0.976	0.961	0
Eif3e	0	0.909313	0.972	0.965	0
H2afy	0	0.909006	0.922	0.831	0
Hnrnpc	0	0.908831	0.901	0.679	0
Acly	0	0.907122	0.903	0.692	0
Ccar1	0	0.906539	0.931	0.785	0
Adam19	0	0.906075	0.89	0.606	0
Cse1l	0	0.906017	0.906	0.651	0
Ssr2	0	0.905634	0.944	0.891	0
Hmgb1	0	0.904927	0.927	0.811	0
Snx5	0	0.90425	0.939	0.873	0
Rbm5	0	0.903896	0.981	0.955	0
Mapk8ip1	0	0.903639	0.883	0.594	0
Noc2l	0	0.90198	0.91	0.687	0
Nectin1	0	0.901035	0.869	0.501	0
Srpk1	0	0.900013	0.9	0.61	0
Skp2	0	0.899912	0.823	0.252	0
Hpf1	0	0.899338	0.887	0.611	0
Hspd1	0	0.899299	0.978	0.981	0
Gins2	0	0.899231	0.858	0.342	0
Nfib	0	0.896868	0.985	0.984	0
Hmgb3	0	0.896558	0.852	0.478	0
Cct3	0	0.89632	0.986	0.985	0
Vgll3	0	0.896278	0.891	0.701	0
Serp1	0	0.896049	0.931	0.771	0
Hdac2	0	0.896002	0.96	0.95	0
Prc1	0	0.895228	0.889	0.513	0
Ccdc141	0	0.895165	0.923	0.856	0
Sept2	0	0.894884	0.983	0.985	0
Prpf8	0	0.893449	0.954	0.939	0
Srrt	0	0.89332	0.94	0.866	0
Paics	0	0.89297	0.957	0.93	0
Ncaph	0	0.892782	0.857	0.451	0
Spats2	0	0.892379	0.865	0.52	0
Fst	0	0.891857	0.81	0.233	0
Tmeff1	0	0.891847	0.862	0.396	0
Cul1	0	0.89004	0.958	0.909	0
Cdk2	0	0.887512	0.855	0.468	0
Ptbp1	0	0.887029	0.907	0.713	0
Vash2	0	0.884324	0.866	0.55	0
Stag1	0	0.883628	0.905	0.681	0
Arhgdia	0	0.881947	0.982	0.977	0
Ddx6	0	0.881263	0.979	0.973	0
Chrna1	0	0.879279	0.905	0.667	0
Chordc1	0	0.879227	0.936	0.839	0
Usp14	0	0.87921	0.951	0.883	0
Dcp2	0	0.879119	0.88	0.519	0
Sephs1	0	0.878764	0.894	0.583	0
Nup153	0	0.877787	0.905	0.74	0
Rlim	0	0.877783	0.915	0.764	0
Ndn	0	0.877268	0.97	0.964	0
Ppan	0	0.876951	0.846	0.474	0
Peg10	0	0.876236	0.965	0.94	0
Zfhx4	0	0.87615	0.875	0.513	0
Hist2h2ac	0	0.875703	0.883	0.634	0
Spc25	0	0.875046	0.861	0.389	0
Prkar2b	0	0.874047	0.828	0.339	0
Gmfb	0	0.871499	0.903	0.592	0
Smarcb1	0	0.870968	0.911	0.753	0
Tcp1	0	0.869648	0.994	0.995	0
Gls	0	0.869132	0.908	0.777	0
Ssr1	0	0.868774	0.916	0.798	0
Cip2a	0	0.868502	0.826	0.289	0
Sertad4	0	0.864562	0.867	0.511	0
Snrpa1	0	0.864285	0.895	0.632	0
Pafah1b2	0	0.863755	0.928	0.782	0
Ilf2	0	0.862555	0.907	0.678	0
Txndc5	0	0.862528	0.961	0.941	0
Ddx1	0	0.861486	0.953	0.92	0
Tro	0	0.859157	0.849	0.384	0
Sf1	0	0.857995	0.951	0.934	0
Adss	0	0.857738	0.886	0.601	0
Prpf40a	0	0.85755	0.891	0.634	0
Polr2a	0	0.857405	0.912	0.775	0
Impdh2	0	0.857319	0.905	0.738	0
Cfdp1	0	0.856102	0.914	0.781	0
Clic1	0	0.855197	0.939	0.844	0
Srek1	0	0.854921	0.935	0.841	0
Tcf12	0	0.854564	0.956	0.915	0
Plaa	0	0.853935	0.924	0.801	0
Parp1	0	0.853498	0.926	0.85	0
Kdm1a	0	0.852967	0.919	0.759	0
Birc5	0	0.852854	0.831	0.369	0
Txnl1	0	0.851741	0.953	0.896	0
St3gal1	0	0.851674	0.901	0.657	0
Ubp1	0	0.851551	0.905	0.731	0
Creb3l1	0	0.851372	0.898	0.633	0
Skp1a	0	0.849585	0.965	0.967	0
Gpx1	0	0.849271	0.943	0.905	0
Polr2e	0	0.848177	0.94	0.906	0
Mib1	0	0.846957	0.931	0.866	0
Npm3	0	0.846623	0.844	0.476	0
Arl5a	0	0.844381	0.902	0.672	0
Eif3g	0	0.843048	0.967	0.971	0
Ctps	0	0.842828	0.897	0.701	0
Hist1h2ag	0	0.842694	0.826	0.315	0
Kifc1	0	0.842344	0.845	0.405	0
Eid1	0	0.842243	0.973	0.979	0
Tgif2	0	0.839248	0.849	0.397	0
H1fx	0	0.839241	0.892	0.69	0
C1qbp	0	0.838143	0.965	0.953	0
Igf2bp3	0	0.83605	0.869	0.566	0
Fbxo17	0	0.833598	0.844	0.428	0
Dnmt3a	0	0.832811	0.949	0.926	0
Ckap5	0	0.832073	0.912	0.764	0
Hyou1	0	0.83156	0.896	0.664	0
Pdgfra	0	0.831104	0.882	0.605	0
Cnot6l	0	0.828393	0.908	0.706	0
Igfbp4	0	0.828091	0.988	0.985	0
Igfbp3	0	0.827198	0.978	0.957	0
Smarcad1	0	0.825507	0.888	0.659	0
Copb2	0	0.8245	0.937	0.82	0
Naca	0	0.824025	0.995	0.995	0
Ammecr1	0	0.823136	0.883	0.57	0
Fgfr1	0	0.823035	0.958	0.925	0
Gtf2i	0	0.822074	0.977	0.976	0
Marcks	0	0.81901	0.976	0.962	0
Cpsf6	0	0.818749	0.921	0.876	0
Fat1	0	0.818256	0.924	0.756	0
Actn1	0	0.817978	0.924	0.749	0
Pfn1	0	0.817881	0.984	0.986	0
Puf60	0	0.817527	0.968	0.974	0
Chaf1b	0	0.817402	0.801	0.248	0
Anxa2	0	0.816987	0.99	0.989	0
Fbl	0	0.816968	0.87	0.561	0
Pds5a	0	0.81676	0.897	0.75	0
Nisch	0	0.81652	0.98	0.985	0
Prr5	0	0.815551	0.864	0.518	0
Zfp275	0	0.814467	0.872	0.604	0
Rcor2	0	0.813572	0.812	0.299	0
Swi5	0	0.813373	0.916	0.783	0
Celf1	0	0.813133	0.946	0.91	0
Xpo1	0	0.813008	0.862	0.533	0
Tamm41	0	0.812247	0.835	0.425	0
Rfwd3	0	0.812041	0.835	0.367	0
Sec61b	0	0.81186	0.901	0.724	0
Dnajc7	0	0.811587	0.958	0.938	0
Npnt	2.45282e-300	0.811055	0.919	0.775	4.77441e-296
Xrn2	0	0.810805	0.903	0.69	0
Hsd17b12	0	0.809726	0.873	0.567	0
Lsm14a	0	0.809156	0.947	0.904	0
Brd8	0	0.808936	0.896	0.678	0
Clta	0	0.808356	0.974	0.973	0
Myh7b	0	0.808153	0.846	0.489	0
Polr1c	0	0.807642	0.903	0.683	0
Ube4b	0	0.806994	0.976	0.973	0
Spats2l	0	0.80655	0.944	0.849	0
Smc6	0	0.806222	0.908	0.78	0
Snd1	0	0.802392	0.931	0.876	0
N4bp3	0	0.8018	0.846	0.481	0
Klhdc10	0	0.800187	0.887	0.707	0
Lman2	0	0.798756	0.946	0.927	0
Smad5	0	0.798595	0.901	0.738	0
Ctcf	0	0.798468	0.916	0.796	0
Spg20	0	0.797536	0.923	0.833	0
Tomm20	0	0.797107	0.965	0.951	0
Dync1i2	0	0.796998	0.954	0.927	0
Stmn1	0	0.796534	0.851	0.457	0
Hif1a	0	0.795277	0.906	0.744	0
Zmym4	0	0.795158	0.88	0.66	0
Apex1	0	0.794663	0.873	0.56	0
Nup107	0	0.794189	0.833	0.355	0
Stip1	0	0.794165	0.985	0.985	0
Uba2	0	0.793997	0.94	0.895	0
Mbtd1	0	0.793271	0.895	0.65	0
Xpo5	0	0.792371	0.856	0.556	0
Hjurp	0	0.792364	0.883	0.654	0
Bcas2	0	0.792274	0.953	0.92	0
Ubqln2	0	0.791725	0.914	0.725	0
Rnaseh2b	0	0.791186	0.853	0.473	0
Nek2	0	0.791043	0.823	0.275	0
Qrich1	0	0.790299	0.948	0.908	0
Gars	0	0.789995	0.962	0.936	0
Wdr82	0	0.789772	0.94	0.877	0
Dzip3	0	0.789758	0.827	0.365	0
Cnot3	0	0.789557	0.902	0.685	0
Lsm7	0	0.789348	0.878	0.657	0
Ccnb2	0	0.788773	0.821	0.38	0
Fzd2	0	0.788768	0.914	0.813	0
Celf2	0	0.787527	0.961	0.961	0
Ebf2	0	0.787462	0.848	0.458	0
Bptf	0	0.787028	0.924	0.837	0
Myh6	0	0.783379	0.756	0.128	0
Erp29	0	0.781391	0.967	0.945	0
Galk1	0	0.780827	0.872	0.621	0
Eif1a	0	0.780646	0.873	0.548	0
Tcea1	0	0.779925	0.876	0.618	0
Nifk	0	0.779752	0.853	0.511	0
H2afv	0	0.779007	0.908	0.782	0
Tpt1	0	0.777786	0.999	0.999	0
Igf1	3.43011e-296	0.777715	0.934	0.855	6.67671e-292
Appbp2	0	0.777684	0.889	0.664	0
Scn3b	1.07651e-305	0.777009	0.852	0.491	2.09543e-301
Hnrnpll	0	0.776842	0.862	0.591	0
Npc2	0	0.776235	0.976	0.944	0
Zfp362	0	0.775741	0.901	0.681	0
Srsf5	0	0.775552	0.935	0.901	0
Psmg2	0	0.775271	0.894	0.641	0
Nsun2	0	0.774428	0.906	0.77	0
Cnot10	0	0.774096	0.905	0.75	0
2700081O15Rik	0	0.7738	0.901	0.776	0
Ppig	0	0.773743	0.921	0.77	0
Ebna1bp2	0	0.773312	0.903	0.786	0
Tcf4	0	0.772451	0.967	0.958	0
Cep170	0	0.772034	0.897	0.754	0
Fasn	0	0.771441	0.861	0.54	0
Nop2	0	0.771368	0.889	0.693	0
Lsm6	0	0.770595	0.914	0.833	0
Hbb-bs	0.64378	0.770031	0.816	0.96	1
Ncbp1	0	0.769787	0.866	0.602	0
Rbm39	0	0.769288	0.96	0.943	0
Sfxn1	0	0.769253	0.844	0.403	0
Lyar	0	0.769064	0.843	0.42	0
Rbfox2	0	0.768728	0.972	0.981	0
P3h1	0	0.767965	0.93	0.832	0
Nme1	0	0.767691	0.899	0.749	0
Gps1	0	0.76734	0.905	0.778	0
Ptprs	0	0.766735	0.944	0.904	0
Cltc	0	0.766528	0.987	0.984	0
Slc25a24	0	0.766491	0.93	0.853	0
Atad2	0	0.76527	0.81	0.392	0
Ppp4r2	0	0.76488	0.9	0.739	0
Chn1	0	0.764472	0.814	0.281	0
Snrnp40	0	0.764352	0.858	0.545	0
Tnrc6a	0	0.764307	0.889	0.739	0
Cdc23	0	0.763802	0.885	0.708	0
Srsf7	0	0.763386	0.878	0.585	0
Clns1a	0	0.763247	0.901	0.764	0
H13	0	0.763054	0.932	0.846	0
Cep250	0	0.761917	0.85	0.523	0
Tram1	0	0.761892	0.928	0.846	0
Smchd1	0	0.761598	0.844	0.507	0
Egfl6	0	0.761309	0.767	0.211	0
Nelfe	0	0.759117	0.881	0.611	0
Pdcd4	0	0.759078	0.874	0.633	0
Dlgap5	0	0.759037	0.801	0.307	0
Klhl22	0	0.758704	0.884	0.645	0
Arcn1	0	0.756974	0.929	0.842	0
Tnpo1	0	0.756615	0.946	0.908	0
Rer1	0	0.75553	0.971	0.952	0
Rnps1	0	0.755241	0.889	0.734	0
Pitrm1	0	0.754709	0.894	0.721	0
Zfp266	0	0.754692	0.887	0.7	0
Eif3a	0	0.754661	0.917	0.83	0
Usp34	0	0.753848	0.918	0.828	0
Larp7	0	0.753614	0.851	0.527	0
Ugcg	0	0.753253	0.893	0.736	0
Lsp1	0	0.753087	0.851	0.559	0
Bub1	0	0.752188	0.792	0.209	0
Zfp260	0	0.752042	0.915	0.76	0
Rcc1	0	0.751803	0.829	0.394	0
Eif3k	0	0.751174	0.986	0.991	0
Eif4e2	0	0.750499	0.967	0.966	0
Rnf2	0	0.750192	0.88	0.635	0
Raly	0	0.750148	0.935	0.855	0
Eif4h	0	0.749054	0.969	0.973	0
Ahcyl1	0	0.748675	0.951	0.923	0
Copg1	0	0.748308	0.953	0.952	0
Mcmbp	0	0.748182	0.898	0.776	0
Cotl1	0	0.747895	0.9	0.736	0
Mtr	0	0.747879	0.896	0.734	0
Psip1	0	0.747873	0.871	0.627	0
Midn	0	0.747823	0.916	0.801	0
Slit2	0	0.747527	0.791	0.261	0
Smarca4	0	0.747498	0.909	0.82	0
Rsrc2	0	0.746979	0.924	0.87	0
Smarcc2	0	0.746927	0.922	0.853	0
Snn	0	0.7467	0.878	0.642	0
Rif1	0	0.744938	0.814	0.392	0
Lum	1.8258e-300	0.744875	0.952	0.935	3.55392e-296
Gspt1	0	0.74415	0.923	0.847	0
Mtf2	0	0.74389	0.869	0.565	0
Ccne2	0	0.743609	0.796	0.291	0
Cdc6	0	0.742639	0.791	0.228	0
Evl	0	0.742197	0.88	0.687	0
Fnbp1l	0	0.742117	0.842	0.488	0
Atrnl1	2.94491e-293	0.741961	0.865	0.639	5.73227e-289
Dhfr	0	0.741756	0.81	0.322	0
Luc7l3	0	0.740718	0.928	0.905	0
Serpinh1	0	0.740606	0.995	0.992	0
Srsf4	0	0.74008	0.924	0.809	0
Stub1	0	0.740045	0.967	0.975	0
Pum2	0	0.739874	0.926	0.877	0
Meis1	0	0.738975	0.864	0.609	0
Spc24	0	0.738862	0.792	0.307	0
Eya3	0	0.738812	0.891	0.681	0
Serbp1	0	0.738657	0.996	0.997	0
Ncoa5	0	0.738546	0.885	0.675	0
Gdf10	0	0.738047	0.799	0.309	0
Etv5	9.1382e-296	0.738021	0.887	0.606	1.77875e-291
Spry2	0	0.737951	0.853	0.586	0
Bccip	0	0.736643	0.933	0.889	0
Rcbtb2	0	0.736391	0.867	0.66	0
Ccnd3	0	0.736269	0.956	0.956	0
Fam98b	0	0.736168	0.899	0.747	0
Paxip1	0	0.736136	0.867	0.65	0
Bub3	0	0.735944	0.88	0.694	0
Gnai3	0	0.735795	0.866	0.642	0
Mdfi	8.42786e-299	0.735795	0.823	0.47	1.64048e-294
Ltv1	0	0.734185	0.864	0.628	0
Rcn3	1.13039e-302	0.732951	0.958	0.933	2.20031e-298
Ywhab	0	0.732827	0.905	0.693	0
Rnf4	0	0.732659	0.854	0.587	0
Cpsf4	0	0.732365	0.847	0.504	0
Ash2l	0	0.731911	0.898	0.732	0
Atxn10	0	0.7315	0.942	0.882	0
Acaca	0	0.73139	0.833	0.522	0
Psmb4	0	0.730215	0.981	0.986	0
Arhgef2	0	0.72958	0.962	0.971	0
Scfd1	0	0.729396	0.872	0.649	0
Vars	0	0.72907	0.868	0.652	0
Ubfd1	0	0.728786	0.879	0.618	0
Sema6a	0	0.728118	0.84	0.506	0
Siva1	0	0.728063	0.87	0.595	0
Traf4	0	0.727613	0.861	0.595	0
Atxn2l	0	0.725938	0.951	0.93	0
Cetn3	0	0.725855	0.899	0.796	0
Gmps	0	0.725446	0.924	0.876	0
Rb1	6.71006e-295	0.724545	0.897	0.818	1.30611e-290
Ttc9c	0	0.724472	0.851	0.532	0
Dnajb11	0	0.724234	0.887	0.707	0
Emd	0	0.723785	0.871	0.672	0
Llgl1	0	0.723677	0.86	0.592	0
Cdon	0	0.723514	0.865	0.604	0
Eif3i	0	0.723227	0.96	0.96	0
Magel2	0	0.723225	0.785	0.321	0
Tsn	0	0.722558	0.881	0.709	0
Mthfd2	0	0.722442	0.807	0.325	0
Yeats4	0	0.722234	0.857	0.584	0
Ddost	0	0.722187	0.937	0.888	0
Iars	0	0.722036	0.916	0.87	0
Frem1	0	0.721118	0.752	0.159	0
Hcfc1	1.22489e-307	0.720081	0.889	0.742	2.38425e-303
Mettl9	0	0.719879	0.885	0.666	0
G2e3	0	0.718334	0.837	0.432	0
Mapre1	5.52607e-296	0.718098	0.926	0.866	1.07565e-291
Dnajc10	0	0.717977	0.873	0.654	0
Csnk2a2	0	0.717822	0.864	0.637	0
Eif3b	0	0.717104	0.91	0.792	0
Crabp1	0	0.716809	0.694	0.061	0
Cenpk	0	0.716752	0.772	0.183	0
Fgfr4	1.46992e-306	0.716167	0.817	0.487	2.8612e-302
Cdk11b	0	0.715906	0.914	0.849	0
Tns3	5.01835e-283	0.715855	0.888	0.691	9.76822e-279
Sytl2	1.4877e-281	0.715746	0.867	0.681	2.89582e-277
Sptan1	0	0.715479	0.957	0.946	0
Rcn2	0	0.714996	0.896	0.708	0
Nup155	0	0.714722	0.825	0.421	0
Rars	0	0.714411	0.882	0.746	0
Lima1	0	0.714225	0.867	0.654	0
Tspan9	0	0.714185	0.946	0.958	0
Xpo6	0	0.714093	0.916	0.806	0
Tm9sf3	0	0.713136	0.937	0.866	0
Asf1a	0	0.712973	0.841	0.541	0
Myc	0	0.712464	0.815	0.436	0
Pom121	0	0.71129	0.873	0.68	0
Ccng2	0	0.711255	0.889	0.69	0
Tomm70a	0	0.711029	0.958	0.956	0
Tceal3	5.45651e-284	0.710859	0.851	0.652	1.06211e-279
Rgs16	0	0.710231	0.799	0.358	0
Cops2	0	0.708638	0.939	0.88	0
U2af1	2.73048e-298	0.707535	0.86	0.671	5.31487e-294
Prdx4	0	0.707506	0.923	0.873	0
Calm1	0	0.706419	0.967	0.969	0
Wdr61	0	0.705909	0.882	0.693	0
Poldip3	3.79206e-302	0.705138	0.892	0.757	7.38124e-298
Krr1	0	0.705101	0.876	0.695	0
Gtpbp4	0	0.704833	0.858	0.661	0
Scaf11	2.68757e-303	0.703395	0.869	0.697	5.23135e-299
Polr2g	9.94471e-296	0.703274	0.898	0.778	1.93574e-291
Tmem98	0	0.702992	0.821	0.472	0
Wdr43	0	0.702937	0.853	0.599	0
Sf3b6	0	0.702869	0.881	0.711	0
Zc3hc1	0	0.702612	0.882	0.69	0
Mbtps1	1.33414e-296	0.702509	0.897	0.817	2.5969e-292
Arhgap11a	0	0.701617	0.785	0.277	0
Espl1	0	0.701317	0.767	0.291	0
Sf3a3	0	0.700558	0.83	0.495	0
Zfp68	0	0.700445	0.881	0.645	0
Sf3b2	0	0.699194	0.957	0.936	0
Tmem39a	0	0.698883	0.843	0.513	0
Kat7	0	0.697966	0.88	0.695	0
Fam114a1	5.41772e-304	0.697773	0.885	0.65	1.05456e-299
Crabp2	0	0.696893	0.723	0.052	0
Serinc2	4.07847e-307	0.696865	0.855	0.577	7.93875e-303
Khdrbs1	2.82174e-295	0.696482	0.891	0.751	5.49252e-291
H2afx	0	0.695654	0.838	0.536	0
Usp48	2.9165e-301	0.695609	0.894	0.754	5.67697e-297
Acin1	0	0.695588	0.959	0.954	0
Cenph	0	0.695126	0.76	0.18	0
Prmt1	0	0.694932	0.937	0.895	0
Pakap	0	0.694586	0.947	0.921	0
Slf2	0	0.69361	0.809	0.44	0
Psma2	2.90886e-301	0.693524	0.904	0.818	5.66209e-297
Prpf39	6.21196e-287	0.69345	0.886	0.721	1.20916e-282
Nynrin	6.54247e-300	0.692051	0.831	0.48	1.27349e-295
Rad51	0	0.691591	0.76	0.209	0
Snrpd1	0	0.690833	0.817	0.429	0
Son	0	0.68995	0.958	0.967	0
Ednra	1.58066e-290	0.689657	0.839	0.5	3.07676e-286
Psma7	0	0.689647	0.946	0.914	0
Phf14	0	0.689155	0.877	0.696	0
Cherp	0	0.689046	0.91	0.813	0
Aida	0	0.688967	0.854	0.57	0
Gapvd1	3.91307e-307	0.688608	0.911	0.802	7.61679e-303
Rrbp1	1.50371e-288	0.688474	0.928	0.866	2.92698e-284
Fkbp10	3.28685e-273	0.688037	0.926	0.812	6.39785e-269
BC005537	0	0.687716	0.939	0.917	0
Dgkd	1.47429e-301	0.687658	0.887	0.732	2.86971e-297
Ppm1g	2.61821e-307	0.687184	0.904	0.76	5.09634e-303
Zfp618	0	0.686888	0.779	0.239	0
Nudcd1	0	0.686635	0.813	0.417	0
Utp15	0	0.686443	0.826	0.404	0
Orc2	0	0.686264	0.85	0.571	0
Prrc2a	0	0.686235	0.96	0.969	0
Sdc1	1.46372e-293	0.686049	0.861	0.591	2.84913e-289
Enc1	0	0.685755	0.84	0.5	0
Zfp664	4.02906e-295	0.685118	0.861	0.649	7.84256e-291
Arid2	7.46839e-300	0.684988	0.857	0.616	1.45372e-295
Fam111a	0	0.684898	0.838	0.459	0
Eif4enif1	8.08991e-300	0.684799	0.88	0.709	1.5747e-295
Gart	1.66163e-303	0.684638	0.871	0.664	3.23436e-299
Sox12	4.74268e-288	0.684606	0.892	0.759	9.23162e-284
Tyms	0	0.683573	0.793	0.361	0
Sin3b	0	0.683264	0.935	0.921	0
Col14a1	0	0.682533	0.972	0.963	0
Sqle	0	0.682433	0.818	0.42	0
Eif2s2	0	0.681911	0.936	0.926	0
Fam126a	1.598e-300	0.680306	0.858	0.607	3.1105e-296
Ckap2l	0	0.67986	0.792	0.323	0
Spout1	0	0.679654	0.837	0.501	0
Mob1a	2.3607e-282	0.679063	0.873	0.682	4.59511e-278
Csnk1a1	0	0.678776	0.985	0.992	0
Ect2	0	0.678479	0.793	0.306	0
Atrx	8.05931e-297	0.678435	0.901	0.829	1.56874e-292
Cenpf	0	0.677817	0.787	0.313	0
Tmem132a	1.136e-297	0.677741	0.898	0.784	2.21122e-293
Pxdn	0	0.677689	0.966	0.96	0
Nup210	1.40314e-279	0.676622	0.858	0.627	2.73121e-275
Clk1	2.91274e-294	0.676538	0.915	0.839	5.66964e-290
Prkcsh	7.08914e-287	0.675538	0.908	0.819	1.3799e-282
Tenm4	0	0.675479	0.791	0.333	0
Chd3	7.89173e-258	0.675396	0.854	0.609	1.53613e-253
Zbed3	2.17356e-307	0.674806	0.849	0.519	4.23083e-303
Wtip	8.43262e-281	0.674451	0.858	0.626	1.64141e-276
Far1	4.5267e-303	0.674061	0.85	0.571	8.81123e-299
Snrnp200	1.19499e-295	0.673294	0.906	0.81	2.32605e-291
Cyb5a	1.81342e-277	0.67312	0.869	0.661	3.52982e-273
Plk4	0	0.672522	0.794	0.261	0
Prpf4b	1.47104e-296	0.67236	0.896	0.747	2.86338e-292
Denr	1.82162e-301	0.67214	0.921	0.827	3.54578e-297
N4bp2	3.4739e-292	0.671441	0.876	0.719	6.76196e-288
Sptbn1	0	0.671405	0.985	0.988	0
Snrpg	1.24152e-299	0.671187	0.828	0.545	2.41662e-295
Hist1h4f	0	0.669383	0.769	0.297	0
March7	1.47564e-279	0.669114	0.898	0.814	2.87234e-275
Ryk	6.92394e-291	0.668306	0.911	0.824	1.34774e-286
Ythdc1	4.69567e-284	0.667528	0.889	0.733	9.14012e-280
Sem1	0	0.666925	0.989	0.993	0
Prpsap1	5.74565e-293	0.666822	0.883	0.725	1.11839e-288
Ints7	9.77428e-294	0.666738	0.842	0.594	1.90256e-289
Cap1	3.62156e-275	0.66522	0.895	0.794	7.04937e-271
Ube2r2	0	0.664572	0.979	0.972	0
Nadk	3.08137e-279	0.66446	0.862	0.66	5.99789e-275
Zfp326	0	0.664071	0.814	0.473	0
Ptprd	0	0.664057	0.811	0.438	0
Ddx17	0	0.663877	0.952	0.962	0
Ccdc34	0	0.663207	0.787	0.371	0
Supt20	3.25826e-288	0.662365	0.856	0.624	6.34221e-284
Pprc1	5.67821e-301	0.662336	0.859	0.581	1.10526e-296
Kif15	0	0.662195	0.795	0.279	0
P3h3	1.56236e-238	0.661605	0.89	0.764	3.04114e-234
Ywhae	0	0.661449	0.98	0.989	0
Mad2l1	0	0.661385	0.781	0.316	0
Prkar1a	0	0.661335	0.989	0.993	0
Pgm5	2.30337e-260	0.661329	0.904	0.845	4.48351e-256
Nckap5l	6.8901e-298	0.66076	0.838	0.577	1.34116e-293
Snx6	5.04476e-275	0.660599	0.876	0.735	9.81963e-271
Stk25	0	0.660318	0.963	0.962	0
Csnk1g2	0	0.6601	0.943	0.931	0
Tbrg1	3.04737e-291	0.659895	0.914	0.865	5.9317e-287
Foxp1	5.47736e-256	0.659607	0.841	0.54	1.06617e-251
Sh3pxd2b	1.65529e-261	0.659571	0.896	0.741	3.22202e-257
E2f1	2.99182e-307	0.659128	0.801	0.418	5.82358e-303
S1pr3	5.92237e-289	0.65868	0.813	0.467	1.15279e-284
Ubtf	8.88972e-284	0.658533	0.892	0.745	1.73038e-279
Mydgf	1.05781e-287	0.658343	0.903	0.781	2.05903e-283
Tnpo3	4.04485e-287	0.657849	0.877	0.69	7.8733e-283
Setd5	5.50821e-297	0.656979	0.929	0.846	1.07217e-292
Tmem263	2.68252e-261	0.656762	0.906	0.794	5.22152e-257
Tacc3	0	0.655998	0.783	0.281	0
Exosc2	0	0.655975	0.753	0.318	0
Psme3	9.74294e-283	0.655965	0.856	0.613	1.89646e-278
Atp7a	4.48855e-304	0.655404	0.849	0.537	8.73696e-300
Cstf2	6.08767e-290	0.655124	0.852	0.633	1.18496e-285
Adam12	2.15038e-305	0.655056	0.803	0.403	4.18571e-301
Slc38a1	0	0.655029	0.804	0.419	0
Kdelr3	2.11216e-269	0.654117	0.857	0.577	4.11131e-265
Rbm25	1.39676e-288	0.653926	0.891	0.793	2.71879e-284
Mllt1	1.18592e-287	0.65372	0.842	0.592	2.3084e-283
Sec11a	1.14354e-285	0.65341	0.871	0.67	2.22589e-281
Hdgfl3	2.93215e-296	0.653283	0.837	0.497	5.70743e-292
Pdxdc1	2.73981e-284	0.653268	0.926	0.866	5.33304e-280
Nmral1	0	0.652933	0.769	0.271	0
E2f4	1.39772e-280	0.652912	0.911	0.808	2.72067e-276
Akt1	0	0.652903	0.987	0.988	0
Rnd3	1.48811e-279	0.652473	0.826	0.553	2.89661e-275
Stk3	1.66297e-291	0.652454	0.842	0.576	3.23697e-287
Zmym2	7.75099e-280	0.652235	0.924	0.854	1.50873e-275
Zfr	1.39923e-274	0.652206	0.894	0.845	2.7236e-270
Naa15	1.6582e-270	0.652199	0.874	0.759	3.22769e-266
N4bp2l2	1.72807e-283	0.652184	0.903	0.801	3.36369e-279
Nfyb	2.87537e-289	0.652113	0.828	0.537	5.5969e-285
Mtpn	1.69767e-289	0.650728	0.928	0.904	3.30451e-285
Sec23ip	1.00443e-266	0.650683	0.87	0.733	1.95511e-262
Anapc5	0	0.650538	0.946	0.955	0
Mzt1	1.59234e-292	0.650512	0.844	0.55	3.09949e-288
Timp3	8.15923e-253	0.650375	0.899	0.802	1.58819e-248
Rhobtb3	3.7075e-297	0.64936	0.935	0.911	7.21665e-293
Ptk2	1.09728e-263	0.648579	0.858	0.655	2.13586e-259
Naa50	0	0.64839	0.977	0.984	0
Pcdh18	2.49804e-250	0.647645	0.845	0.631	4.86243e-246
Sash1	1.18635e-253	0.647257	0.906	0.794	2.30923e-249
Gorasp2	4.52616e-300	0.647233	0.943	0.902	8.81017e-296
Aars	2.15772e-271	0.64707	0.9	0.805	4.2e-267
Mark3	5.51271e-283	0.647019	0.94	0.903	1.07305e-278
Gm266	0	0.646988	0.76	0.202	0
Arpc3	1.72671e-294	0.646229	0.947	0.931	3.36104e-290
Trp53	5.21185e-280	0.646116	0.819	0.521	1.01449e-275
Prpf31	0	0.645295	0.821	0.445	0
Gtf3c6	1.33202e-270	0.644864	0.862	0.645	2.59278e-266
Rab1a	0	0.644528	0.965	0.975	0
Zc3h4	7.03334e-263	0.644329	0.878	0.708	1.36904e-258
Dlg5	3.28401e-299	0.64429	0.819	0.476	6.39233e-295
Lrrn1	1.16033e-258	0.643876	0.888	0.793	2.25859e-254
Tgfb2	1.95508e-264	0.643838	0.928	0.886	3.80556e-260
Mob4	1.16382e-266	0.643776	0.919	0.84	2.26538e-262
Tsr1	6.03425e-273	0.643338	0.823	0.537	1.17457e-268
Mpped2	1.02884e-261	0.643314	0.777	0.409	2.00264e-257
Pop4	4.06059e-267	0.643293	0.826	0.59	7.90395e-263
Nrf1	1.24753e-284	0.643234	0.838	0.578	2.42831e-280
Anapc1	2.1529e-274	0.643015	0.899	0.765	4.19063e-270
Gdi2	5.32458e-273	0.642759	0.906	0.84	1.03643e-268
Paip1	4.15044e-299	0.642536	0.951	0.936	8.07882e-295
Tmem248	7.20346e-284	0.642272	0.924	0.85	1.40215e-279
Nde1	1.24989e-267	0.642132	0.851	0.621	2.43291e-263
Trps1	1.40133e-231	0.642107	0.848	0.624	2.72768e-227
Pik3r2	1.03444e-274	0.642086	0.849	0.613	2.01353e-270
Aldh18a1	1.19901e-277	0.642049	0.848	0.554	2.33387e-273
Mis18bp1	0	0.641867	0.746	0.208	0
Aspm	0	0.641511	0.762	0.296	0
Igf2r	0	0.641105	0.983	0.989	0
Srp72	4.19204e-266	0.640453	0.876	0.773	8.1598e-262
Mak16	0	0.640424	0.795	0.379	0
Fam193b	7.95086e-283	0.639969	0.856	0.644	1.54763e-278
Phgdh	0	0.639704	0.73	0.19	0
Tia1	8.38371e-264	0.639526	0.899	0.775	1.63189e-259
Paip2	0	0.6394	0.974	0.977	0
Acot7	1.43878e-269	0.639374	0.881	0.712	2.80059e-265
Idh3b	4.12413e-275	0.639078	0.901	0.782	8.02762e-271
Prmt3	6.55146e-293	0.638336	0.81	0.482	1.27524e-288
Meis2	1.80855e-261	0.637868	0.886	0.746	3.52035e-257
Syngap1	1.03857e-287	0.637243	0.833	0.507	2.02158e-283
Bora	0	0.637194	0.753	0.212	0
Prps1l3	9.95548e-274	0.636971	0.845	0.595	1.93783e-269
Nol9	5.73813e-305	0.636913	0.807	0.465	1.11693e-300
Prdx6	9.33195e-235	0.636283	0.887	0.779	1.81646e-230
Dock1	5.98184e-247	0.636259	0.87	0.729	1.16437e-242
Sec61a1	8.87865e-268	0.635664	0.9	0.77	1.72823e-263
Rfc1	8.94063e-272	0.635582	0.849	0.586	1.74029e-267
Smo	8.93091e-266	0.634605	0.86	0.632	1.7384e-261
Cdc42se2	1.45872e-258	0.634481	0.873	0.686	2.8394e-254
Dpy19l1	2.04449e-281	0.633135	0.805	0.477	3.9796e-277
Sulf1	7.25638e-166	0.633079	0.871	0.698	1.41246e-161
Pmf1	5.81007e-266	0.633046	0.829	0.574	1.13093e-261
Farsb	3.66378e-290	0.632997	0.913	0.867	7.13155e-286
Ppp1r7	3.15088e-266	0.632146	0.847	0.625	6.13319e-262
Cct7	2.50947e-261	0.631711	0.89	0.82	4.88468e-257
Hnrnpa2b1	2.95366e-307	0.631061	0.942	0.958	5.7493e-303
S100a11	2.96963e-278	0.630919	0.948	0.895	5.78039e-274
Tm9sf4	1.04606e-272	0.630643	0.907	0.852	2.03616e-268
Plagl2	4.39352e-269	0.629789	0.821	0.544	8.55199e-265
Polr3k	3.67805e-281	0.629717	0.812	0.517	7.15932e-277
Fip1l1	9.10114e-256	0.629374	0.857	0.664	1.77154e-251
Cdca4	7.64168e-306	0.629118	0.81	0.435	1.48745e-301
Txnrd1	4.27083e-276	0.629066	0.812	0.508	8.31318e-272
Sbno1	2.92129e-266	0.628658	0.883	0.749	5.68629e-262
Uck2	5.9285e-256	0.628642	0.871	0.715	1.15398e-251
Gnb2	0	0.628575	0.992	0.992	0
Maged1	0	0.628108	0.956	0.978	0
Nfatc3	3.32391e-267	0.62793	0.876	0.686	6.46999e-263
Odf2	1.10807e-249	0.627362	0.859	0.623	2.15685e-245
Wdhd1	0	0.626995	0.739	0.227	0
3110082I17Rik	0	0.626982	0.772	0.32	0
Eif4a3	7.82225e-272	0.626922	0.873	0.711	1.5226e-267
Nvl	2.7316e-295	0.626842	0.827	0.515	5.31707e-291
Casp3	1.99232e-288	0.626165	0.791	0.411	3.87806e-284
Cdh2	0	0.625198	0.736	0.199	0
Shcbp1	0	0.625098	0.75	0.194	0
Pip4k2a	1.46686e-270	0.624898	0.834	0.536	2.85523e-266
Hnrnpu	1.2603e-286	0.624641	0.955	0.956	2.45317e-282
Ak6	1.70718e-271	0.624341	0.86	0.672	3.32303e-267
Api5	2.40564e-233	0.623802	0.843	0.619	4.68257e-229
Cggbp1	7.46874e-251	0.623768	0.869	0.714	1.45379e-246
Myof	0	0.623275	0.768	0.287	0
Msh6	0	0.623209	0.763	0.232	0
Col3a1	0	0.623067	1	0.999	0
Sec23a	1.13209e-279	0.622607	0.935	0.917	2.20361e-275
Cnot9	3.21308e-276	0.622598	0.85	0.619	6.25427e-272
Hdac11	1.85958e-277	0.622549	0.816	0.502	3.61966e-273
Sart3	5.21302e-294	0.622476	0.816	0.466	1.01471e-289
Txnl4a	1.31283e-219	0.622291	0.918	0.864	2.55542e-215
Gata4	0	0.622281	0.739	0.273	0
Tgfbr1	3.15736e-261	0.621325	0.89	0.746	6.1458e-257
BC067074	0	0.62131	0.783	0.348	0
Dock7	6.47895e-268	0.621191	0.871	0.657	1.26113e-263
Lmo4	7.21365e-248	0.621085	0.859	0.649	1.40414e-243
Tkt	1.19778e-246	0.620554	0.862	0.661	2.33148e-242
Tut4	1.94255e-276	0.620477	0.808	0.495	3.78118e-272
Oard1	3.05107e-294	0.620299	0.8	0.431	5.9389e-290
2410002F23Rik	1.7345e-278	0.619482	0.821	0.5	3.37621e-274
Ap1m1	8.27161e-246	0.619449	0.879	0.713	1.61007e-241
Traf7	9.09775e-264	0.619312	0.914	0.861	1.77088e-259
Hba-a2	0.516007	0.619169	0.744	0.887	1
Larp1	4.96436e-290	0.619033	0.947	0.951	9.66312e-286
Gpn1	3.76388e-291	0.61903	0.821	0.493	7.32639e-287
Sod1	0	0.61849	0.987	0.991	0
Prim2	0	0.617893	0.773	0.314	0
Sdk2	4.19028e-299	0.617872	0.797	0.401	8.15637e-295
Lrrc59	4.16844e-243	0.617767	0.859	0.645	8.11388e-239
Col13a1	6.1903e-257	0.6175	0.702	0.263	1.20494e-252
Morc2a	9.17896e-215	0.616719	0.866	0.7	1.78668e-210
Mfap2	6.97429e-213	0.616565	0.944	0.935	1.35755e-208
Sncaip	0	0.616232	0.776	0.349	0
Fen1	0	0.615977	0.772	0.276	0
Parva	7.5889e-265	0.615865	0.924	0.853	1.47718e-260
Samd14	7.31301e-303	0.61538	0.766	0.341	1.42348e-298
Yeats2	5.52428e-275	0.615347	0.834	0.554	1.0753e-270
Hnrnph2	2.48741e-264	0.615261	0.901	0.853	4.84175e-260
Fndc3b	5.4386e-244	0.614459	0.927	0.855	1.05862e-239
Dennd2a	5.63783e-247	0.614046	0.872	0.678	1.0974e-242
Rsl24d1	4.6879e-277	0.613699	0.814	0.522	9.125e-273
Cenpm	0	0.613191	0.748	0.265	0
Mnat1	4.15494e-262	0.612979	0.907	0.83	8.0876e-258
Hdlbp	2.08236e-293	0.612531	0.972	0.978	4.05331e-289
Ralgps2	0	0.612419	0.744	0.297	0
Kdm5b	6.78391e-243	0.612164	0.83	0.571	1.32049e-238
Bud31	7.41958e-260	0.611864	0.91	0.857	1.44422e-255
Tdp1	1.13495e-307	0.611848	0.803	0.423	2.20919e-303
Afap1	1.23362e-236	0.611425	0.843	0.649	2.40124e-232
Ostc	3.18247e-250	0.610624	0.834	0.592	6.19467e-246
Dazap1	8.18813e-246	0.610528	0.887	0.814	1.59382e-241
Ncor2	2.00274e-280	0.610511	0.935	0.934	3.89832e-276
Btg1	4.50166e-243	0.610226	0.887	0.749	8.76247e-239
Xpo4	2.88849e-279	0.610101	0.797	0.439	5.62244e-275
Megf10	2.49062e-290	0.609693	0.796	0.424	4.84799e-286
Ak2	9.74144e-272	0.609214	0.925	0.904	1.89617e-267
Anapc11	3.7431e-264	0.60909	0.926	0.902	7.28594e-260
Magt1	1.13217e-267	0.60859	0.828	0.551	2.20377e-263
Mif	6.06595e-263	0.608476	0.928	0.933	1.18074e-258
Ibtk	3.5184e-252	0.607423	0.881	0.747	6.84856e-248
Dido1	8.5041e-250	0.607385	0.919	0.877	1.65532e-245
Rbms1	6.30795e-259	0.607333	0.902	0.817	1.22784e-254
Tbl1x	3.25019e-258	0.606975	0.833	0.557	6.32649e-254
Dpysl4	0	0.606927	0.662	0.102	0
Suv39h1	0	0.606885	0.751	0.239	0
Cenpa	0	0.606537	0.739	0.285	0
Nme4	1.41725e-303	0.606527	0.799	0.421	2.75867e-299
Rtcb	1.32636e-261	0.606369	0.877	0.738	2.58176e-257
Lrrc47	7.12657e-269	0.606164	0.924	0.893	1.38719e-264
Isyna1	5.99364e-252	0.605864	0.826	0.59	1.16666e-247
Ptgis	4.48586e-248	0.604994	0.93	0.861	8.73173e-244
Nid2	2.83179e-223	0.604508	0.91	0.881	5.51208e-219
Polr3e	1.98954e-261	0.604489	0.846	0.625	3.87263e-257
Tacc1	1.76588e-252	0.604437	0.899	0.864	3.43729e-248
Pds5b	2.0822e-242	0.60427	0.857	0.691	4.053e-238
Mtch1	0	0.603821	0.995	0.995	0
Prmt5	4.45191e-260	0.603683	0.842	0.58	8.66564e-256
Esf1	8.52269e-236	0.603525	0.867	0.665	1.65894e-231
Phip	2.34469e-255	0.603258	0.88	0.755	4.56393e-251
Ttll4	4.92286e-258	0.603105	0.829	0.538	9.58235e-254
Ubqln1	0	0.6031	0.959	0.973	0
Slc38a6	9.48204e-252	0.60243	0.845	0.62	1.84568e-247
Nup43	0	0.602189	0.765	0.276	0
Otub1	2.6615e-279	0.60203	0.931	0.91	5.18061e-275
Smc1a	7.83437e-237	0.601874	0.852	0.687	1.52496e-232
Mmp2	2.21359e-198	0.600286	0.888	0.751	4.30875e-194
Ints8	3.438e-258	0.599575	0.813	0.514	6.69207e-254
Brd4	1.47076e-260	0.5995	0.918	0.875	2.86284e-256
Crebbp	6.55422e-256	0.598892	0.921	0.879	1.27578e-251
Ccz1	6.49785e-230	0.598654	0.876	0.735	1.26481e-225
Ubxn7	3.5383e-244	0.597139	0.839	0.644	6.88731e-240
Hnrnpl	1.3889e-252	0.596945	0.917	0.893	2.70349e-248
Mybl2	0	0.596775	0.741	0.22	0
Tbl1xr1	3.04145e-273	0.596757	0.835	0.554	5.92018e-269
Zmat2	1.032e-272	0.595611	0.919	0.896	2.0088e-268
Emg1	1.2237e-257	0.595594	0.93	0.895	2.38193e-253
Pnrc2	4.54847e-253	0.595448	0.913	0.874	8.8536e-249
Psmc6	0	0.595015	0.963	0.971	0
Zdbf2	4.14434e-240	0.594355	0.932	0.929	8.06696e-236
Sp3	1.58685e-259	0.594243	0.858	0.657	3.08881e-255
Adgrg6	0	0.593901	0.755	0.287	0
Mier1	6.62014e-228	0.593045	0.854	0.664	1.28861e-223
Atf6b	8.34323e-254	0.592961	0.849	0.616	1.62401e-249
Ttc37	8.31128e-234	0.592863	0.836	0.603	1.61779e-229
Tcaf1	3.7351e-247	0.592781	0.912	0.82	7.27036e-243
Rpn2	2.40363e-254	0.592648	0.93	0.904	4.67866e-250
Banf1	7.78446e-255	0.592314	0.914	0.886	1.51524e-250
Itm2a	0	0.592276	0.999	0.998	0
Arfgap1	3.31035e-233	0.591995	0.91	0.817	6.44359e-229
Bub1b	0	0.591684	0.745	0.239	0
Gjc1	4.03944e-246	0.591517	0.81	0.519	7.86277e-242
Ppp1r8	5.27561e-248	0.591252	0.856	0.656	1.0269e-243
Prpf38b	3.56513e-237	0.59098	0.892	0.807	6.93953e-233
Virma	1.10847e-243	0.590824	0.862	0.7	2.15763e-239
Melk	0	0.589912	0.737	0.233	0
Ckap2	1.01887e-295	0.589525	0.773	0.361	1.98322e-291
Hp1bp3	1.24738e-247	0.589298	0.907	0.852	2.42803e-243
Plekhg2	2.5174e-225	0.589037	0.862	0.691	4.90012e-221
Sec16a	2.205e-241	0.588809	0.894	0.796	4.29204e-237
Smc2	0	0.588755	0.73	0.218	0
Atp1a1	1.30973e-270	0.588371	0.947	0.952	2.5494e-266
Chic2	2.09928e-238	0.587906	0.866	0.716	4.08624e-234
Rbm28	9.04215e-232	0.587296	0.831	0.659	1.76005e-227
Cd2bp2	1.58589e-246	0.587096	0.898	0.793	3.08693e-242
Napa	1.28306e-252	0.586966	0.921	0.894	2.49747e-248
Grb10	0	0.58695	0.997	0.998	0
Gga2	3.00587e-229	0.586663	0.871	0.767	5.85092e-225
Tlk2	9.20773e-226	0.586365	0.864	0.701	1.79229e-221
Tasor2	1.04955e-269	0.585644	0.789	0.434	2.04295e-265
Tead4	2.95853e-211	0.585321	0.842	0.672	5.75877e-207
Dcaf7	1.08493e-260	0.584023	0.912	0.889	2.11181e-256
Nol11	2.27035e-294	0.583379	0.786	0.394	4.41924e-290
Ube2i	8.64346e-241	0.583208	0.855	0.666	1.68245e-236
Nktr	6.54344e-226	0.582965	0.884	0.762	1.27368e-221
Commd2	1.26321e-238	0.582841	0.827	0.588	2.45885e-234
Pcm1	1.1757e-235	0.582363	0.883	0.775	2.2885e-231
Nol7	1.23338e-266	0.582354	0.947	0.949	2.40078e-262
Gsk3b	9.26275e-259	0.582349	0.905	0.837	1.80299e-254
Mex3a	0	0.582321	0.717	0.234	0
Spry4	1.27191e-259	0.58211	0.78	0.442	2.47577e-255
Rai14	8.54789e-219	0.581963	0.797	0.49	1.66385e-214
Casp2	2.49274e-250	0.58176	0.833	0.568	4.85212e-246
Alcam	0	0.581574	0.657	0.151	0
Sema6b	1.67467e-279	0.581546	0.746	0.344	3.25975e-275
Ppp1r15b	3.09902e-237	0.581511	0.847	0.657	6.03225e-233
Dchs1	8.46284e-255	0.581344	0.803	0.479	1.64729e-250
Ncln	3.01531e-242	0.581004	0.879	0.783	5.8693e-238
Golm1	5.84063e-211	0.580789	0.827	0.59	1.13688e-206
Myo1b	2.61002e-224	0.580611	0.834	0.632	5.0804e-220
Atp6v0e	5.54656e-243	0.579928	0.919	0.885	1.07964e-238
Lman1	1.91837e-237	0.579155	0.911	0.888	3.73412e-233
Vrk1	0	0.57915	0.767	0.312	0
Myh3	2.69236e-252	0.578672	0.997	0.999	5.24068e-248
Sdcbp	3.15064e-264	0.577695	0.958	0.962	6.13272e-260
Guk1	2.23607e-212	0.57729	0.862	0.71	4.35252e-208
Mplkip	5.12352e-262	0.577257	0.788	0.428	9.97293e-258
Twsg1	7.71015e-219	0.577219	0.847	0.634	1.50078e-214
Rpa2	3.9441e-277	0.577192	0.777	0.402	7.67719e-273
Ppp6r3	6.89408e-240	0.576633	0.902	0.836	1.34193e-235
Actl6a	1.37924e-258	0.576391	0.812	0.524	2.68469e-254
Tceal8	6.44076e-225	0.576108	0.848	0.677	1.25369e-220
Krtcap2	1.63857e-244	0.575881	0.929	0.925	3.18947e-240
Ssbp4	7.62447e-216	0.575575	0.826	0.612	1.4841e-211
Zfp740	3.01854e-218	0.575334	0.855	0.707	5.8756e-214
Sec61a2	4.71847e-231	0.574557	0.858	0.721	9.1845e-227
Dpysl5	0	0.574311	0.726	0.252	0
Tcof1	1.07428e-258	0.574187	0.803	0.489	2.09109e-254
Topbp1	3.72684e-306	0.573987	0.745	0.333	7.2543e-302
Arhgap1	2.32896e-265	0.573224	0.799	0.48	4.53332e-261
Map4k4	9.57654e-212	0.57273	0.865	0.752	1.86407e-207
Atp1b3	6.10707e-215	0.572727	0.828	0.648	1.18874e-210
Zfp9	2.92513e-196	0.572591	0.852	0.636	5.69376e-192
Atf4	4.24604e-284	0.572571	0.951	0.962	8.26492e-280
Snrnp25	1.20613e-287	0.572097	0.753	0.335	2.34772e-283
Cdk5rap2	1.41715e-258	0.571946	0.788	0.449	2.75847e-254
Mms22l	0	0.571671	0.719	0.172	0
Enah	0	0.57116	0.974	0.983	0
Ptp4a1	1.08422e-229	0.571154	0.874	0.787	2.11044e-225
Etnk1	3.15319e-203	0.571154	0.851	0.696	6.13769e-199
Safb	1.18647e-233	0.570408	0.933	0.906	2.30946e-229
Arf1	2.77456e-262	0.570338	0.929	0.914	5.40069e-258
Hic1	1.68643e-221	0.570311	0.801	0.514	3.28264e-217
Numa1	7.40485e-239	0.569793	0.915	0.894	1.44135e-234
Fam83d	8.96197e-290	0.569768	0.766	0.35	1.74445e-285
Mdn1	1.12661e-291	0.569722	0.767	0.362	2.19294e-287
Hars	1.6263e-220	0.569562	0.869	0.714	3.16559e-216
Phf6	0	0.569475	0.736	0.278	0
Me2	0	0.569417	0.742	0.271	0
Ep400	2.98275e-217	0.569358	0.858	0.722	5.80592e-213
Rbbp7	1.32035e-234	0.569224	0.921	0.898	2.57006e-230
C1galt1	1.01025e-245	0.569151	0.801	0.503	1.96645e-241
Prag1	3.19672e-282	0.568888	0.764	0.355	6.22241e-278
Btaf1	4.45657e-205	0.568557	0.811	0.506	8.67471e-201
Ylpm1	7.78854e-222	0.568349	0.837	0.651	1.51604e-217
Nup98	3.768e-238	0.568336	0.841	0.613	7.33441e-234
Snw1	1.19206e-213	0.568272	0.864	0.724	2.32034e-209
Cul7	3.398e-265	0.56821	0.955	0.95	6.61421e-261
Ddx47	2.12109e-236	0.567833	0.876	0.739	4.12871e-232
Suco	1.55779e-268	0.56763	0.794	0.436	3.03225e-264
Nt5c3b	8.56743e-230	0.567618	0.836	0.618	1.66765e-225
Cbx1	7.36065e-209	0.567605	0.84	0.688	1.43275e-204
Purb	2.37014e-202	0.56631	0.862	0.805	4.61347e-198
Arid1a	1.28013e-228	0.565921	0.906	0.852	2.49177e-224
Knop1	2.5514e-253	0.565591	0.789	0.453	4.96631e-249
Umps	0	0.565588	0.735	0.3	0
Stag2	2.04514e-238	0.565203	0.935	0.919	3.98086e-234
Tmem164	2.05491e-257	0.56467	0.785	0.455	3.99989e-253
Uba6	1.60025e-272	0.56461	0.777	0.395	3.11488e-268
Notch1	1.16369e-211	0.564483	0.895	0.806	2.26511e-207
Pspc1	1.24532e-220	0.564321	0.811	0.591	2.42401e-216
Polr2i	1.01754e-231	0.563729	0.893	0.815	1.98064e-227
Bms1	6.13808e-181	0.563703	0.788	0.569	1.19478e-176
Tars	1.84999e-226	0.563285	0.852	0.669	3.60101e-222
Palmd	1.42852e-207	0.563221	0.846	0.636	2.78061e-203
Nkd1	1.73638e-273	0.563015	0.773	0.379	3.37987e-269
Fam91a1	9.98775e-227	0.562862	0.824	0.58	1.94412e-222
Ubr7	1.82073e-215	0.562559	0.862	0.704	3.54405e-211
Cpsf7	2.19637e-225	0.562281	0.823	0.615	4.27523e-221
Cttn	2.68747e-219	0.562139	0.873	0.767	5.23115e-215
Ro60	8.42958e-256	0.562046	0.782	0.429	1.64082e-251
Htra2	3.11115e-221	0.56187	0.83	0.631	6.05585e-217
Med28	5.87987e-226	0.561757	0.835	0.647	1.14452e-221
Rac1	4.30904e-211	0.561361	0.88	0.771	8.38754e-207
Nfia	9.45534e-217	0.560324	0.908	0.875	1.84048e-212
H3f3a	6.62788e-210	0.559977	0.878	0.782	1.29012e-205
Dbf4	0	0.559944	0.703	0.202	0
Exosc10	1.57899e-226	0.559545	0.856	0.645	3.07351e-222
Rgmb	1.15578e-217	0.559224	0.907	0.856	2.24972e-213
Eef1g	0	0.558928	0.99	0.994	0
Cnot6	8.23097e-244	0.558252	0.798	0.489	1.60216e-239
Cdc37	6.69727e-250	0.557841	0.939	0.939	1.30362e-245
Scarf2	3.00676e-209	0.557244	0.87	0.747	5.85266e-205
Thap12	1.32284e-211	0.556845	0.882	0.778	2.5749e-207
Lsg1	5.64937e-249	0.555554	0.788	0.48	1.09965e-244
Ptbp3	1.6754e-207	0.555418	0.868	0.739	3.26116e-203
Kat2a	2.56594e-219	0.555273	0.83	0.628	4.99461e-215
Lifr	1.2982e-201	0.555224	0.81	0.594	2.52695e-197
Kif24	0	0.555098	0.709	0.196	0
Eif4g1	0	0.554758	0.982	0.989	0
Tmtc2	0	0.554561	0.717	0.219	0
Nelfcd	1.06653e-220	0.554385	0.926	0.921	2.076e-216
Hunk	0	0.554366	0.693	0.184	0
Gpsm1	2.4181e-243	0.554065	0.791	0.463	4.70684e-239
Ccnf	0	0.553905	0.748	0.304	0
Chrnd	6.2678e-179	0.553598	0.852	0.657	1.22003e-174
Tagln	1.12057e-273	0.553082	0.892	0.701	2.1812e-269
Ino80e	5.86483e-225	0.55304	0.819	0.566	1.14159e-220
Lztr1	1.00394e-219	0.553019	0.867	0.72	1.95416e-215
Xpo7	2.79788e-229	0.552579	0.833	0.614	5.44607e-225
Srgap2	3.2821e-218	0.552469	0.885	0.835	6.38861e-214
Ankrd13a	3.45374e-187	0.552107	0.853	0.728	6.72271e-183
Utp18	2.47095e-248	0.552004	0.772	0.422	4.8097e-244
Gtf2h5	6.96715e-219	0.551783	0.881	0.81	1.35616e-214
Sept10	1.25468e-237	0.551773	0.789	0.485	2.44224e-233
Fndc3c1	0	0.551656	0.694	0.184	0
Plxna2	1.02464e-213	0.551398	0.816	0.563	1.99446e-209
Ints6	4.29909e-243	0.551366	0.792	0.449	8.36817e-239
Abce1	3.17353e-219	0.551069	0.834	0.637	6.17728e-215
Erbin	3.19708e-189	0.550927	0.912	0.893	6.22311e-185
Ahsa2	4.24715e-184	0.550642	0.784	0.533	8.26707e-180
Mrc2	8.53511e-195	0.550593	0.859	0.665	1.66136e-190
Wwtr1	2.17593e-238	0.550374	0.942	0.941	4.23544e-234
Psmd7	8.55598e-264	0.550211	0.965	0.976	1.66542e-259
Cinp	1.99506e-223	0.550169	0.876	0.74	3.88338e-219
Phc2	8.25764e-199	0.549984	0.895	0.853	1.60735e-194
Ddx24	5.71127e-209	0.549621	0.886	0.799	1.1117e-204
Pten	5.64578e-203	0.549555	0.924	0.884	1.09895e-198
Soga1	1.37612e-205	0.549431	0.855	0.732	2.67862e-201
Lzic	2.58899e-218	0.549167	0.816	0.576	5.03947e-214
Tmed7	3.10333e-216	0.548986	0.89	0.828	6.04063e-212
Slc25a39	1.77479e-230	0.54884	0.917	0.899	3.45462e-226
Rptor	7.2504e-208	0.548665	0.877	0.826	1.41129e-203
Faf2	7.57555e-217	0.548598	0.848	0.65	1.47458e-212
Ccar2	5.35989e-206	0.548242	0.799	0.574	1.0433e-201
Bcat1	7.02989e-255	0.548003	0.778	0.401	1.36837e-250
Scaf4	3.01651e-204	0.547818	0.859	0.721	5.87163e-200
Sox8	4.38389e-263	0.547671	0.758	0.375	8.53325e-259
Gsr	8.48904e-194	0.547498	0.871	0.775	1.65239e-189
Mdm4	1.00313e-199	0.547375	0.853	0.705	1.9526e-195
Mapk7	1.41498e-270	0.547291	0.763	0.388	2.75425e-266
Sra1	8.55526e-208	0.545888	0.89	0.794	1.66528e-203
Itga4	1.20923e-260	0.545836	0.741	0.341	2.35376e-256
Rfc4	0	0.545732	0.717	0.224	0
Cdk7	4.13336e-252	0.545652	0.785	0.464	8.04558e-248
Osbpl5	1.18142e-204	0.545411	0.834	0.694	2.29964e-200
Ptpra	1.64363e-203	0.545383	0.893	0.791	3.19933e-199
Sfrp2	1.67803e-190	0.545275	0.76	0.425	3.26628e-186
Txlna	3.96453e-223	0.54511	0.819	0.551	7.71695e-219
Utp4	2.46408e-249	0.544769	0.786	0.458	4.79633e-245
Kat6a	2.76486e-207	0.544732	0.851	0.71	5.38179e-203
Ctu2	9.30266e-240	0.544591	0.797	0.483	1.81076e-235
Clmp	8.97248e-192	0.544529	0.795	0.524	1.74649e-187
Hs6st2	8.14611e-210	0.544514	0.78	0.48	1.58564e-205
Unk	2.81059e-228	0.544453	0.796	0.515	5.47081e-224
Cdca2	0	0.544285	0.716	0.225	0
Rnf126	1.04685e-196	0.544105	0.873	0.788	2.03769e-192
Pycrl	1.26358e-216	0.544034	0.84	0.67	2.45957e-212
Nhp2	1.62866e-240	0.543439	0.782	0.474	3.17018e-236
Txndc12	2.6571e-210	0.543313	0.827	0.616	5.17204e-206
Rdx	9.30338e-204	0.543191	0.882	0.77	1.8109e-199
Pard6g	1.75176e-285	0.542704	0.767	0.353	3.4098e-281
Cdk2ap1	1.75406e-222	0.542535	0.77	0.475	3.41428e-218
Hsd17b4	2.70732e-200	0.542378	0.854	0.696	5.26979e-196
G3bp2	2.0657e-213	0.541774	0.896	0.83	4.02088e-209
Rab8a	4.71259e-208	0.541584	0.855	0.707	9.17306e-204
Cspp1	1.84888e-249	0.541411	0.783	0.432	3.59885e-245
Anxa6	0	0.541007	0.99	0.994	0
Orc3	1.14606e-211	0.540449	0.817	0.616	2.2308e-207
Gins4	2.65654e-243	0.540392	0.775	0.399	5.17095e-239
Trappc3	2.48078e-194	0.540123	0.849	0.743	4.82884e-190
Zmynd11	6.64816e-219	0.540113	0.906	0.879	1.29406e-214
Acta2	1.60542e-206	0.539743	0.953	0.965	3.12495e-202
Nras	4.54503e-235	0.539693	0.939	0.935	8.8469e-231
Ube2d3	0	0.539603	0.989	0.99	0
Trib2	2.97908e-204	0.539317	0.839	0.603	5.79877e-200
Gstm5	6.69551e-202	0.539297	0.912	0.864	1.30328e-197
Polr1b	6.58554e-241	0.539132	0.776	0.427	1.28188e-236
Cyp51	8.76142e-229	0.538513	0.757	0.442	1.70541e-224
Ephb3	1.57191e-207	0.53847	0.832	0.62	3.05973e-203
Tab2	1.36739e-199	0.538276	0.884	0.813	2.66162e-195
Nsd3	3.92595e-199	0.538249	0.896	0.798	7.64185e-195
Ythdf1	1.5851e-206	0.538091	0.862	0.747	3.08539e-202
Crebzf	3.81327e-207	0.538049	0.897	0.863	7.42254e-203
Kif2a	4.35283e-210	0.538046	0.855	0.685	8.47279e-206
Entr1	8.09028e-217	0.537712	0.834	0.598	1.57477e-212
Phf10	3.00177e-203	0.537096	0.857	0.725	5.84294e-199
Bcl9	6.55161e-264	0.536812	0.746	0.366	1.27527e-259
Aebp2	3.30593e-204	0.536264	0.903	0.846	6.43499e-200
Epb41	1.58756e-191	0.535659	0.833	0.656	3.09018e-187
Dctd	0	0.53545	0.734	0.26	0
Ppp2r5d	7.10722e-203	0.534983	0.909	0.877	1.38342e-198
Bax	2.47327e-212	0.534956	0.823	0.589	4.81423e-208
Klhl9	2.0515e-260	0.534873	0.954	0.968	3.99324e-256
Git1	7.02463e-207	0.53485	0.872	0.764	1.36734e-202
Sept7	6.03863e-217	0.53468	0.921	0.897	1.17542e-212
Rfc2	6.8878e-286	0.534206	0.746	0.327	1.34071e-281
Slirp	4.42657e-262	0.53349	0.967	0.979	8.61632e-258
Ap3s2	1.71341e-212	0.5334	0.837	0.668	3.33515e-208
Psmd4	3.45202e-272	0.533282	0.969	0.98	6.71935e-268
Rnf20	1.43885e-204	0.533171	0.811	0.599	2.80072e-200
Dcaf13	2.98756e-233	0.533136	0.793	0.453	5.81529e-229
Snx8	1.05631e-226	0.532714	0.801	0.501	2.05611e-222
Bmp1	1.04009e-165	0.532591	0.867	0.79	2.02453e-161
Baz1b	1.91929e-206	0.532458	0.857	0.724	3.73589e-202
Dclk1	2.55206e-251	0.532429	0.755	0.375	4.96758e-247
Zfp638	2.52835e-207	0.532292	0.852	0.671	4.92143e-203
Nob1	2.32518e-223	0.531833	0.794	0.517	4.52597e-219
Ftsj3	3.91261e-241	0.531828	0.771	0.44	7.6159e-237
Ddx56	7.5093e-208	0.530949	0.84	0.676	1.46168e-203
Vma21	3.52122e-217	0.530872	0.791	0.5	6.85405e-213
Cdk17	9.1881e-199	0.530756	0.821	0.625	1.78846e-194
Bap1	2.50043e-205	0.530724	0.876	0.751	4.86709e-201
Arid4b	5.40267e-195	0.530709	0.839	0.661	1.05163e-190
Robo1	0	0.530683	0.703	0.239	0
Tspan31	1.11322e-203	0.530097	0.836	0.659	2.16688e-199
Cnpy2	7.21642e-200	0.529606	0.898	0.853	1.40468e-195
Spata5	8.37706e-263	0.529292	0.765	0.402	1.63059e-258
Mcrip1	6.62411e-205	0.529281	0.935	0.913	1.28938e-200
Pcx	1.17728e-231	0.529264	0.763	0.406	2.29158e-227
Wdr48	5.53758e-216	0.52871	0.798	0.538	1.07789e-211
Rhoq	8.92415e-199	0.528656	0.949	0.953	1.73709e-194
Gdi1	2.49683e-215	0.528126	0.938	0.92	4.86007e-211
Mta2	3.77017e-197	0.528022	0.878	0.771	7.33864e-193
Frg1	6.0588e-204	0.527656	0.835	0.607	1.17935e-199
Rnf145	2.73648e-203	0.527503	0.802	0.543	5.32657e-199
Akap11	8.33564e-205	0.527439	0.819	0.516	1.62253e-200
Ppie	3.89288e-223	0.527401	0.794	0.504	7.5775e-219
Ddx27	8.22938e-264	0.527366	0.746	0.365	1.60185e-259
Gak	2.29155e-196	0.527304	0.838	0.651	4.4605e-192
Zfhx3	1.78816e-203	0.527165	0.787	0.486	3.48066e-199
Nbas	2.73908e-236	0.52712	0.809	0.492	5.33162e-232
Hat1	3.91478e-296	0.527016	0.75	0.322	7.62011e-292
Dennd6a	1.04859e-199	0.526681	0.838	0.674	2.04109e-195
Pbrm1	2.11013e-193	0.526556	0.862	0.762	4.10737e-189
Gtf3a	8.61164e-201	0.526276	0.903	0.839	1.67626e-196
Wls	1.91463e-197	0.526139	0.895	0.843	3.72683e-193
Etf1	1.46416e-213	0.525567	0.906	0.87	2.84998e-209
Itpa	6.66681e-217	0.525518	0.779	0.53	1.2977e-212
Cct5	6.08371e-240	0.525347	0.956	0.974	1.18419e-235
Eif3l	2.04548e-223	0.525328	0.922	0.922	3.98154e-219
Tfdp1	4.40838e-233	0.525071	0.776	0.449	8.58091e-229
Eif2a	3.60979e-202	0.524894	0.873	0.751	7.02645e-198
Palld	6.06265e-164	0.524354	0.942	0.942	1.1801e-159
Neo1	4.78316e-171	0.52413	0.927	0.915	9.31042e-167
Mtrex	1.21729e-192	0.523863	0.826	0.637	2.36946e-188
Prkg1	1.91852e-230	0.523547	0.738	0.384	3.7344e-226
Kif5b	2.03513e-213	0.523477	0.956	0.956	3.96138e-209
Rnf219	7.17527e-272	0.523415	0.73	0.316	1.39667e-267
Rbbp4	4.39205e-196	0.52329	0.891	0.84	8.54912e-192
Klhdc2	1.50167e-199	0.523063	0.91	0.89	2.92301e-195
Cwc22	3.15703e-216	0.522799	0.785	0.475	6.14516e-212
Sugt1	4.83696e-198	0.522424	0.873	0.784	9.41514e-194
Haus6	0	0.52239	0.712	0.232	0
Znrd1	2.85363e-211	0.522297	0.822	0.612	5.5546e-207
Elp1	1.05557e-191	0.522039	0.852	0.717	2.05467e-187
Ccnd2	2.33274e-160	0.52197	0.842	0.632	4.54068e-156
Rgl1	7.47035e-180	0.521204	0.881	0.767	1.4541e-175
Trmt6	8.23863e-275	0.521085	0.737	0.326	1.60365e-270
Cic	1.05874e-182	0.520725	0.842	0.705	2.06083e-178
Bex1	6.61167e-181	0.520096	0.88	0.825	1.28696e-176
Ddx46	3.08383e-193	0.519762	0.828	0.631	6.00267e-189
S100pbp	5.78944e-221	0.519664	0.756	0.425	1.12691e-216
Drg1	2.53519e-190	0.519657	0.88	0.802	4.93474e-186
Armcx1	6.13897e-222	0.51963	0.771	0.458	1.19495e-217
Emilin1	4.15543e-155	0.519461	0.865	0.74	8.08854e-151
Fzd3	0	0.519045	0.67	0.159	0
Cthrc1	3.07943e-194	0.518954	0.915	0.809	5.9941e-190
Svep1	2.17156e-124	0.518518	0.887	0.769	4.22694e-120
Ipo5	1.02533e-195	0.518487	0.918	0.878	1.99581e-191
Flrt2	5.34643e-210	0.518063	0.763	0.422	1.04068e-205
Pno1	1.96617e-193	0.517877	0.855	0.756	3.82714e-189
Selenof	5.63229e-206	0.517807	0.928	0.916	1.09632e-201
Safb2	4.4247e-185	0.517587	0.879	0.792	8.61267e-181
Ampd2	8.21155e-213	0.517575	0.767	0.451	1.59838e-208
Dab2	9.05347e-130	0.517259	0.867	0.729	1.76226e-125
Kars	1.21132e-187	0.517089	0.892	0.822	2.35783e-183
Dstn	1.4873e-197	0.516832	0.857	0.704	2.89503e-193
Plk1	0	0.516754	0.712	0.208	0
Piezo2	8.69879e-197	0.516656	0.753	0.391	1.69322e-192
Plekhh2	2.04898e-214	0.516602	0.787	0.496	3.98835e-210
Dcun1d5	8.90618e-188	0.516298	0.865	0.783	1.73359e-183
Mapk6	5.74553e-187	0.516231	0.812	0.57	1.11837e-182
Stx12	5.86074e-209	0.516222	0.915	0.887	1.14079e-204
Rhno1	5.05593e-222	0.516095	0.79	0.487	9.84136e-218
Spty2d1	7.65737e-218	0.5157	0.789	0.483	1.49051e-213
Nfxl1	8.35325e-242	0.515694	0.728	0.358	1.62596e-237
Rbm22	4.81097e-212	0.51552	0.863	0.743	9.36455e-208
Bcap31	1.37667e-207	0.515492	0.899	0.85	2.67968e-203
Gtf2e2	6.44164e-210	0.515491	0.792	0.534	1.25387e-205
Kif23	0	0.514812	0.713	0.245	0
Zbtb18	2.22634e-174	0.514436	0.897	0.864	4.33356e-170
Cbx5	6.89675e-189	0.514361	0.803	0.539	1.34245e-184
Prss35	3.26985e-142	0.514216	0.637	0.302	6.36477e-138
Ranbp2	1.37046e-142	0.514117	0.849	0.771	2.66759e-138
Ctdspl2	6.08772e-240	0.513999	0.761	0.405	1.18498e-235
Commd8	7.25986e-198	0.513647	0.803	0.527	1.41313e-193
Tex10	1.48079e-234	0.513595	0.745	0.402	2.88237e-230
Tmem209	7.42231e-263	0.513024	0.75	0.35	1.44475e-258
Eed	7.17977e-231	0.512791	0.77	0.441	1.39754e-226
1810030O07Rik	1.0616e-176	0.512576	0.82	0.591	2.0664e-172
Fnbp4	4.64297e-199	0.512463	0.822	0.61	9.03754e-195
Rtkn	1.09842e-190	0.512454	0.821	0.608	2.13808e-186
Gbf1	7.97109e-206	0.512425	0.94	0.93	1.55157e-201
Mrfap1	8.58125e-255	0.512401	0.965	0.975	1.67034e-250
Ist1	1.91385e-178	0.512225	0.855	0.756	3.7253e-174
Alg11	3.15244e-252	0.51217	0.743	0.36	6.13622e-248
Ddx52	2.2953e-242	0.512166	0.775	0.416	4.46779e-238
Kif21b	0	0.511851	0.669	0.149	0
Cenpn	0	0.511526	0.697	0.204	0
Pus1	7.96187e-210	0.511469	0.784	0.518	1.54978e-205
Fabp5	2.26735e-175	0.511265	0.888	0.85	4.4134e-171
Smarca5	0	0.511177	0.671	0.188	0
Chd8	2.64192e-197	0.51078	0.878	0.796	5.14249e-193
Nploc4	1.86678e-226	0.510693	0.937	0.94	3.63369e-222
Akap8	6.27755e-178	0.51067	0.816	0.655	1.22193e-173
Rrp1	8.91038e-233	0.510527	0.953	0.968	1.73441e-228
Haus7	3.99805e-208	0.510129	0.805	0.518	7.7822e-204
Mex3d	5.00439e-209	0.510114	0.792	0.523	9.74105e-205
Eef1d	8.69193e-225	0.510067	0.947	0.96	1.69188e-220
Fads2	8.22936e-258	0.509906	0.735	0.331	1.60185e-253
Arf3	5.77016e-191	0.509881	0.834	0.628	1.12316e-186
Snai1	6.44879e-242	0.509869	0.751	0.388	1.25526e-237
Upf1	6.34918e-184	0.509727	0.873	0.794	1.23587e-179
Hnrnph3	4.63095e-190	0.509567	0.867	0.748	9.01415e-186
Cdc27	4.11109e-199	0.509557	0.79	0.518	8.00223e-195
Gpr180	3.46583e-190	0.509222	0.827	0.628	6.74623e-186
Phf2	4.08445e-187	0.509167	0.881	0.822	7.95038e-183
Rfc3	0	0.509156	0.686	0.188	0
Pacs2	1.34588e-201	0.508844	0.922	0.921	2.61975e-197
Cdc25b	2.00736e-221	0.508728	0.784	0.477	3.90732e-217
Ipo11	1.432e-209	0.50842	0.781	0.486	2.78739e-205
Ptgfrn	8.46115e-197	0.507993	0.934	0.929	1.64696e-192
Mad2l2	2.33773e-231	0.507892	0.756	0.413	4.5504e-227
Gabpb1	1.68198e-258	0.507552	0.751	0.367	3.27397e-254
Chaf1a	1.13706e-303	0.507466	0.709	0.26	2.21329e-299
Acat2	0	0.50718	0.687	0.179	0
Sgo1	0	0.506812	0.691	0.178	0
Casc4	1.07537e-184	0.506664	0.882	0.783	2.09322e-180
Gcn1	2.01831e-185	0.506462	0.87	0.807	3.92863e-181
Ppp2r1a	5.01841e-217	0.506393	0.917	0.924	9.76834e-213
Cdkn1a	2.71316e-189	0.506182	0.96	0.981	5.28117e-185
Fkbp4	9.86776e-244	0.5061	0.955	0.973	1.92076e-239
Sapcd1	0	0.505441	0.684	0.192	0
Sgpl1	1.37838e-219	0.505094	0.763	0.434	2.68301e-215
Cnep1r1	2.784e-188	0.504836	0.865	0.734	5.41906e-184
Snu13	1.53073e-185	0.504735	0.835	0.702	2.97956e-181
Ilkap	4.4227e-184	0.504562	0.881	0.837	8.60878e-180
Arl8b	2.09976e-216	0.504433	0.953	0.958	4.08719e-212
Aamp	6.07245e-239	0.503977	0.947	0.965	1.182e-234
Rbmx	1.07386e-190	0.503694	0.803	0.604	2.09027e-186
Thoc5	4.0074e-215	0.503679	0.767	0.462	7.80041e-211
Ntrk3	9.52549e-196	0.503671	0.762	0.429	1.85414e-191
Evi5	2.70942e-187	0.503652	0.808	0.571	5.27389e-183
Timm9	1.86492e-166	0.503102	0.853	0.712	3.63007e-162
Ssr4	4.60708e-182	0.502903	0.899	0.872	8.96767e-178
Adamts15	2.13668e-243	0.502688	0.726	0.343	4.15906e-239
Impad1	7.90622e-207	0.502578	0.91	0.899	1.53894e-202
Ddx5	1.73743e-187	0.502451	0.931	0.939	3.38191e-183
Polr2m	3.66071e-242	0.502432	0.976	0.986	7.12556e-238
Tpp2	4.05589e-193	0.502386	0.89	0.813	7.89479e-189
Ireb2	1.73988e-193	0.502315	0.839	0.683	3.38667e-189
Ncstn	1.16472e-199	0.501794	0.882	0.789	2.26713e-195
Glyr1	1.85259e-188	0.501787	0.857	0.742	3.60607e-184
Nup93	2.42478e-236	0.501556	0.759	0.415	4.71984e-232
Ndufaf2	4.07697e-186	0.500613	0.828	0.582	7.93582e-182
Pold1	3.17594e-255	0.500485	0.715	0.325	6.18197e-251
Uggt2	1.08856e-298	0.500352	0.728	0.257	2.11888e-294
Ccdc124	2.71866e-160	0.500338	0.902	0.856	5.29186e-156

## Sheet: Higher at E18
gene	p_val	avg_log2FC	pct.1	pct.2	p_val_adj
Ckmt2	0	3.90331	0.63	0.998	0
Ckm	0	3.87008	0.986	1	0
Tnni2	0	3.47023	0.856	0.998	0
Myoz1	0	3.45405	0.81	0.997	0
Mybpc2	0	3.4048	0.103	0.996	0
Acta1	0	3.24576	0.998	1	0
Casq1	0	3.22087	0.91	0.998	0
Mybpc1	0	3.19257	0.954	0.999	0
Atp2a1	0	3.10468	0.987	0.999	0
Tnnt3	0	3.02351	0.996	1	0
Cox7a1	0	2.97033	0.398	0.993	0
Myh8	0	2.92205	0.999	1	0
Pygm	0	2.87073	0.94	0.998	0
Tpm1	0	2.84123	0.991	0.999	0
Eno3	0	2.79028	0.985	0.999	0
Myh1	0	2.77323	0.817	0.995	0
Ndrg2	0	2.76869	0.452	0.995	0
Hspb7	0	2.71863	0.871	0.997	0
Eef1a2	0	2.65539	0.018	0.989	0
Tnnc2	0	2.64144	0.996	1	0
Myl1	0	2.55305	0.99	1	0
Smtnl1	0	2.52695	0.069	0.99	0
Fhl1	0	2.48439	0.917	0.998	0
Actn3	0	2.43218	0.784	0.994	0
Tcap	0	2.40467	0.708	0.994	0
Sypl2	0	2.38714	0.756	0.994	0
Ldb3	0	2.3815	0.919	0.997	0
Slc25a4	0	2.37702	0.994	1	0
Pgam2	0	2.34124	0.966	0.998	0
Aldoa	0	2.25398	0.986	0.999	0
Atp1b4	0	2.21166	0.87	0.998	0
Hspb6	0	2.20453	0.386	0.986	0
Mlf1	0	2.2041	0.602	0.989	0
Myot	0	2.14376	0.924	0.997	0
Mylpf	0	2.10835	0.999	1	0
Pvalb	0	2.0795	0.122	0.908	0
Coq8a	0	2.06179	0.342	0.982	0
Tgm2	0	2.03604	0.576	0.992	0
Cox6a2	0	2.01724	0.959	0.998	0
Fxyd1	0	2.00704	0.824	0.994	0
Des	0	1.99829	0.997	0.999	0
Pfkm	0	1.97208	0.935	0.997	0
Lmod2	0	1.94716	0.76	0.989	0
Pde4dip	0	1.92957	0.833	0.993	0
Eln	2.53632e-168	1.8859	0.805	0.947	4.93695e-164
Pdlim5	0	1.88128	0.871	0.996	0
Myoz2	0	1.84927	0.894	0.993	0
Myl2	0	1.84313	0.545	0.951	0
Tmod4	0	1.82285	0.576	0.985	0
Pdk2	0	1.82162	0.708	0.988	0
Atp1a2	0	1.81222	0.863	0.994	0
Nrap	0	1.79478	0.768	0.989	0
Slc25a12	0	1.76683	0.66	0.989	0
Mdh1	0	1.76604	0.971	0.998	0
Idh3a	0	1.74722	0.879	0.995	0
Cox8b	0	1.71238	0.822	0.989	0
Camk2b	0	1.70976	0.597	0.986	0
Trdn	0	1.70774	0.837	0.994	0
Arhgap36	0	1.68609	0.942	0.997	0
Casq2	0	1.6764	0.962	0.997	0
Myom1	0	1.66678	0.933	0.994	0
Trp53inp2	0	1.66629	0.709	0.987	0
Hspb1	0	1.66299	0.894	0.994	0
Cmya5	0	1.66031	0.554	0.98	0
Snta1	0	1.63596	0.552	0.983	0
Smpx	0	1.62728	0.948	0.997	0
Sln	0	1.62086	0.915	0.994	0
Fabp3	0	1.61344	0.738	0.987	0
Coq9	0	1.60718	0.751	0.988	0
Slc2a4	0	1.59837	0.563	0.977	0
Ndufb10	0	1.59087	0.978	0.998	0
Aco2	0	1.59056	0.849	0.99	0
Cystm1	0	1.58623	0.413	0.975	0
Acaa2	0	1.55902	0.837	0.992	0
Slc16a3	0	1.55302	0.741	0.99	0
Ankrd9	0	1.55148	0.395	0.962	0
Crat	0	1.54327	0.796	0.99	0
Nipsnap2	0	1.54057	0.882	0.992	0
Neb	0	1.52525	0.951	0.998	0
Gpd1	0	1.50251	0.094	0.944	0
Apobec2	0	1.4905	0.901	0.995	0
Ccng1	0	1.49018	0.902	0.993	0
Cpt1b	0	1.47048	0.352	0.967	0
Mettl21e	0	1.44183	0.096	0.934	0
Myom2	0	1.42675	0.941	0.995	0
Cryab	0	1.42487	0.981	0.998	0
Chchd3	0	1.39163	0.916	0.994	0
Clec3b	0	1.38975	0.412	0.937	0
Jsrp1	0	1.38311	0.846	0.99	0
Igfbp7	0	1.3773	0.633	0.972	0
Adssl1	0	1.36239	0.867	0.991	0
Atp5b	0	1.3609	0.99	0.998	0
Tmem38a	0	1.36058	0.904	0.992	0
Mylk2	0	1.35818	0.584	0.973	0
Acadvl	0	1.35744	0.626	0.978	0
Igsf1	0	1.35536	0.301	0.95	0
Acadl	0	1.34836	0.932	0.997	0
Aqp1	0	1.34764	0.56	0.953	0
Mafa	0	1.34109	0.417	0.956	0
Mlip	0	1.34058	0.355	0.962	0
Tpm2	0	1.32598	0.999	1	0
Map1lc3a	0	1.32431	0.844	0.987	0
Cyc1	0	1.32352	0.969	0.997	0
Obscn	0	1.321	0.917	0.994	0
Hrc	0	1.32078	0.855	0.988	0
Got1	0	1.31755	0.78	0.982	0
Csrp3	0	1.31642	0.95	0.997	0
Pdlim3	0	1.31181	0.88	0.992	0
Uqcrc1	0	1.30947	0.942	0.995	0
Fth1	0	1.30595	0.994	0.998	0
Ogdh	0	1.30409	0.919	0.994	0
Myo18b	0	1.28921	0.901	0.992	0
Acadm	0	1.27084	0.742	0.985	0
Chchd10	0	1.26537	0.229	0.93	0
Acacb	0	1.262	0.274	0.937	0
Phkg1	0	1.26122	0.179	0.923	0
Ttn	0	1.25876	0.999	0.999	0
Mpc2	0	1.25842	0.81	0.987	0
Ampd1	0	1.25709	0.794	0.987	0
Hspb8	0	1.25636	0.796	0.988	0
Uqcrfs1	0	1.24838	0.965	0.996	0
Myh4	0	1.24487	0.527	0.905	0
Atp5g3	0	1.23453	0.987	0.998	0
Mknk2	0	1.23267	0.735	0.983	0
Sdhb	0	1.22823	0.98	0.996	0
Ppp1r3c	0	1.22616	0.529	0.95	0
Jph1	0	1.22432	0.736	0.979	0
Rras	0	1.21609	0.684	0.982	0
Col2a1	1.38825e-201	1.21392	0.172	0.576	2.70222e-197
Sod2	0	1.20817	0.837	0.987	0
Ryr1	0	1.20492	0.942	0.994	0
Coro6	0	1.20218	0.761	0.981	0
Agl	0	1.20123	0.926	0.995	0
Itgb1bp2	0	1.1992	0.976	0.997	0
Ndufa8	0	1.19885	0.894	0.994	0
Coq10a	0	1.19683	0.589	0.965	0
Pdha1	0	1.19172	0.954	0.996	0
Cs	0	1.19035	0.982	0.996	0
Atp5c1	0	1.18745	0.884	0.994	0
Art3	0	1.18647	0.164	0.919	0
Ppp1r12b	0	1.1848	0.806	0.983	0
Actn2	0	1.16921	0.991	0.999	0
Got2	0	1.16379	0.881	0.991	0
Ndufs7	0	1.15719	0.957	0.996	0
Ndufa5	0	1.15417	0.916	0.993	0
Cacng1	0	1.14763	0.736	0.972	0
Mfn2	0	1.13897	0.696	0.973	0
Cox5b	0	1.13839	0.968	0.997	0
Klhl31	0	1.13356	0.869	0.988	0
Fsd2	0	1.13331	0.491	0.955	0
Mt1	0	1.13183	0.676	0.977	0
Adprhl1	0	1.12748	0.638	0.964	0
Ndufb9	0	1.1255	0.874	0.991	0
Pnpla2	0	1.11738	0.36	0.931	0
Uqcrc2	0	1.11682	0.93	0.993	0
Mdh2	0	1.10728	0.886	0.992	0
Tmem182	0	1.10649	0.819	0.985	0
Ndufv3	0	1.10614	0.908	0.992	0
Fabp4	0	1.10516	0.735	0.97	0
Acss2	0	1.10338	0.472	0.94	0
Srl	0	1.10337	0.745	0.974	0
Fitm1	0	1.09614	0.873	0.986	0
Ndufa6	0	1.08921	0.702	0.973	0
Atp5d	0	1.08771	0.985	0.997	0
Fam131a	0	1.08747	0.33	0.931	0
Dlat	0	1.0864	0.922	0.995	0
Car3	0	1.08497	0.805	0.969	0
Retreg1	0	1.08208	0.146	0.893	0
Rcsd1	0	1.08061	0.653	0.973	0
Tmem52	0	1.07788	0.078	0.877	0
Dtna	0	1.07439	0.737	0.976	0
Tnxb	0	1.07181	0.108	0.872	0
Sdha	0	1.06679	0.934	0.995	0
Pgm1	0	1.06661	0.332	0.908	0
Sh3bgr	0	1.06624	0.687	0.975	0
Atp5f1	0	1.06415	0.499	0.933	0
Prxl2b	0	1.06368	0.735	0.971	0
Parvb	0	1.05102	0.696	0.975	0
Macrod1	0	1.04464	0.767	0.974	0
Sdhc	0	1.04012	0.915	0.994	0
Perm1	0	1.03666	0.181	0.885	0
Myh7	1.36987e-174	1.02764	0.989	0.997	2.66645e-170
Cmbl	0	1.02549	0.409	0.916	0
Ndufb7	0	1.02089	0.972	0.996	0
Rbm38	0	1.0137	0.668	0.959	0
Ndufb8	0	1.01189	0.862	0.988	0
Xirp1	0	1.00809	0.504	0.932	0
Fbxo31	0	1.00724	0.622	0.948	0
Stim1	0	1.00228	0.655	0.96	0
Fhl3	0	1.00199	0.73	0.97	0
Tle5	0	0.997673	0.984	0.998	0
Ip6k3	0	0.988278	0.079	0.87	0
Atp5a1	0	0.986061	0.997	0.998	0
Uqcrh	0	0.985453	0.931	0.993	0
Ndufab1	0	0.984753	0.789	0.976	0
Suclg1	0	0.981738	0.821	0.984	0
Ankrd2	0	0.980219	0.189	0.805	0
Etfb	0	0.979199	0.812	0.983	0
Vegfb	0	0.976748	0.831	0.985	0
Shisa4	0	0.975314	0.296	0.9	0
Synpo2	0	0.974372	0.821	0.982	0
Fyco1	0	0.971668	0.588	0.952	0
Trim54	0	0.963416	0.839	0.984	0
Usp2	0	0.956115	0.78	0.976	0
Sucla2	0	0.953802	0.846	0.983	0
Asb12	0	0.947047	0.045	0.86	0
Mb	0	0.946967	0.168	0.799	0
Atp1b1	0	0.943878	0.755	0.966	0
Tnfrsf12a	0	0.94207	0.564	0.91	0
Lpl	0	0.941951	0.884	0.988	0
Ramp1	0	0.941927	0.674	0.967	0
Ndufa12	0	0.937947	0.819	0.982	0
Ndufv2	0	0.934557	0.949	0.995	0
Gys1	0	0.926682	0.882	0.989	0
Plec	0	0.920544	0.96	0.996	0
Ttc9	0	0.919147	0.227	0.876	0
Myf6	0	0.918325	0.807	0.979	0
Clic5	0	0.918172	0.045	0.84	0
Cav1	0	0.917705	0.856	0.985	0
Uqcr11	0	0.916367	0.897	0.991	0
Sdhd	0	0.914373	0.88	0.988	0
Myl3	6.40147e-247	0.911783	0.653	0.864	1.24605e-242
Myom3	0	0.911141	0.84	0.977	0
Dld	0	0.908448	0.89	0.989	0
Sspn	0	0.908421	0.689	0.959	0
Idh3g	0	0.898156	0.843	0.985	0
Atp5o	0	0.897738	0.819	0.976	0
Gmpr	0	0.897485	0.791	0.976	0
Fem1a	0	0.896858	0.412	0.903	0
Thrsp	0	0.896599	0.075	0.802	0
Rilpl1	0	0.895544	0.62	0.937	0
Scn1b	0	0.89518	0.328	0.88	0
Yipf7	0	0.89492	0.289	0.871	0
Cox7b	0	0.8926	0.84	0.984	0
Klhdc3	0	0.892422	0.927	0.994	0
Mypn	0	0.892233	0.869	0.985	0
Lrtm1	0	0.892226	0.526	0.904	0
Atp1b2	0	0.883139	0.42	0.906	0
Cdh13	0	0.876363	0.448	0.921	0
Asb8	0	0.873838	0.603	0.926	0
Grina	0	0.868137	0.707	0.964	0
Ndufv1	0	0.865178	0.937	0.993	0
Rtn2	0	0.864391	0.812	0.979	0
Cacnb1	0	0.8626	0.752	0.971	0
Ndufs2	0	0.862495	0.967	0.995	0
Tcea3	0	0.86168	0.548	0.931	0
Ndufs1	0	0.860186	0.871	0.985	0
Tmod1	0	0.859874	0.946	0.995	0
Coq5	0	0.856382	0.78	0.968	0
Dpt	0	0.855215	0.643	0.927	0
Gm13889	0	0.849485	0.241	0.854	0
Ugp2	0	0.849316	0.919	0.991	0
Atp5k	0	0.845603	0.971	0.996	0
Castor2	0	0.842327	0.799	0.976	0
Eci1	0	0.842268	0.775	0.968	0
Col4a1	0	0.840251	0.964	0.996	0
Inpp5a	0	0.834433	0.824	0.981	0
Cd36	0	0.834097	0.863	0.986	0
Pbxip1	0	0.833819	0.887	0.99	0
Rtl1	0	0.833724	0.649	0.944	0
Asph	0	0.832863	0.863	0.984	0
Etfa	0	0.830628	0.844	0.978	0
Dbi	0	0.830515	0.966	0.995	0
2310061I04Rik	0	0.826602	0.702	0.951	0
Sgcg	0	0.814063	0.885	0.986	0
Kcnj12	0	0.813173	0.425	0.884	0
Dlst	0	0.808027	0.905	0.988	0
Slc25a11	0	0.807842	0.829	0.979	0
Col15a1	0	0.805412	0.709	0.952	0
Atp5g1	0	0.80522	0.342	0.861	0
Bhlhe40	0	0.802223	0.545	0.924	0
1110002E22Rik	0	0.801715	0.803	0.973	0
Sptb	0	0.799265	0.392	0.863	0
Gbe1	0	0.796306	0.507	0.906	0
Atp5mpl	0	0.791909	0.908	0.988	0
Tacc2	0	0.788081	0.791	0.973	0
Fh1	0	0.785745	0.92	0.992	0
Nfic	0	0.783989	0.846	0.981	0
Cst3	0	0.783318	0.93	0.992	0
Hcfc1r1	0	0.781039	0.734	0.953	0
Gpi1	0	0.778044	0.984	0.998	0
Bola3	0	0.776416	0.648	0.932	0
Ank1	0	0.772104	0.95	0.993	0
Atp5j	0	0.770958	0.985	0.996	0
Ppp1r3a	0	0.769759	0.47	0.887	0
Pink1	0	0.767587	0.783	0.968	0
Tob1	0	0.765969	0.848	0.982	0
Art1	0	0.758859	0.774	0.952	0
Txnip	0	0.754564	0.712	0.943	0
Fndc1	7.63354e-289	0.75365	0.486	0.869	1.48587e-284
Alas1	0	0.753356	0.547	0.905	0
Pitpnc1	0	0.752592	0.485	0.895	0
Mgp	3.71685e-191	0.748471	0.785	0.965	7.23485e-187
Ndufa13	0	0.748348	0.901	0.99	0
Fgfrl1	0	0.748106	0.962	0.994	0
Trim72	0	0.747331	0.807	0.967	0
Asb2	0	0.746232	0.844	0.976	0
Ndufa1	0	0.746013	0.931	0.991	0
Pdhb	0	0.745804	0.816	0.974	0
Prr33	0	0.744507	0.054	0.773	0
3425401B19Rik	0	0.742332	0.658	0.938	0
Enho	0	0.7307	0.359	0.842	0
Angptl2	0	0.726248	0.774	0.959	0
Sgca	0	0.725416	0.736	0.955	0
Tsc22d3	0	0.725235	0.646	0.935	0
Lsmem2	0	0.724796	0.413	0.853	0
Cox7a2	0	0.723805	0.949	0.993	0
Ddit4l	1.30162e-288	0.723545	0.482	0.85	2.53361e-284
Anxa11	0	0.722917	0.652	0.929	0
Agt	0	0.722025	0.069	0.772	0
Ndufa9	0	0.719668	0.915	0.988	0
Atp5l	0	0.719566	0.893	0.984	0
Msrb1	0	0.718228	0.616	0.92	0
Prkaca	0	0.7182	0.952	0.995	0
Hist1h2bc	0	0.71674	0.869	0.984	0
Atp5e	0	0.716391	0.995	0.998	0
Dnaic1	0	0.71563	0.22	0.796	0
Kif1c	0	0.710988	0.855	0.981	0
Pacsin3	0	0.710755	0.432	0.858	0
Pstpip2	0	0.708903	0.616	0.915	0
Card19	0	0.706884	0.587	0.909	0
Gas6	0	0.706751	0.867	0.988	0
Mylk3	0	0.705205	0.19	0.781	0
Pde4d	0	0.704464	0.52	0.884	0
Hhatl	0	0.698967	0.245	0.78	0
Ankrd40	0	0.696086	0.783	0.967	0
Dmpk	0	0.695207	0.921	0.992	0
Ctsd	0	0.693293	0.691	0.94	0
Plaat3	0	0.692865	0.643	0.92	0
Gatd3a	0	0.68955	0.791	0.962	0
Myoz3	0	0.688081	0.204	0.761	0
Ptges2	0	0.686858	0.71	0.942	0
Amotl1	0	0.684774	0.953	0.994	0
Galnt17	0	0.683524	0.745	0.962	0
Ipo13	0	0.68329	0.619	0.912	0
Bves	0	0.681962	0.691	0.932	0
Rgcc	9.53065e-288	0.680516	0.512	0.855	1.85514e-283
Tceal7	0	0.68041	0.986	0.998	0
Tpbgl	0	0.67665	0.145	0.756	0
Thbs4	3.85955e-158	0.674592	0.666	0.857	7.51261e-154
Wnt4	0	0.674243	0.284	0.79	0
Abra	0	0.673911	0.534	0.883	0
Trim47	4.36066e-298	0.673236	0.357	0.767	8.48802e-294
Fam189a2	0	0.672995	0.397	0.855	0
Jph2	0	0.671852	0.842	0.976	0
Mcrip2	0	0.671528	0.587	0.904	0
Mpi	0	0.671076	0.781	0.959	0
Ndufb6	0	0.670638	0.945	0.991	0
Hadh	1.48523e-307	0.665184	0.779	0.959	2.891e-303
Smtnl2	0	0.664938	0.924	0.994	0
Nexn	0	0.6633	0.951	0.992	0
Etfdh	2.36697e-305	0.661901	0.809	0.971	4.60731e-301
Slc41a1	1.02581e-300	0.660877	0.713	0.93	1.99674e-296
Ptp4a3	0	0.656883	0.951	0.994	0
Cebpb	0	0.656851	0.384	0.82	0
Dmd	0	0.652165	0.725	0.949	0
Ndufa10	0	0.648887	0.928	0.991	0
Sorbs1	0	0.646368	0.584	0.89	0
Tfeb	0	0.645324	0.276	0.791	0
Uqcr10	0	0.643662	0.967	0.995	0
Hadha	0	0.642665	0.798	0.966	0
Ndufb5	0	0.64237	0.968	0.996	0
Prkar2a	1.79835e-293	0.641629	0.75	0.943	3.50049e-289
Schip1	0	0.640947	0.265	0.795	0
Car14	0	0.638392	0.194	0.745	0
Tcp11l2	0	0.637864	0.525	0.881	0
Cox6c	0	0.636319	0.953	0.994	0
Tmtc1	0	0.635224	0.233	0.775	0
Endog	0	0.634356	0.63	0.913	0
C2cd2	2.41886e-304	0.632671	0.634	0.914	4.7083e-300
Ndufs6	1.30086e-295	0.632199	0.74	0.945	2.53213e-291
Dyrk1b	3.30644e-295	0.630601	0.794	0.962	6.43598e-291
Cdc34	0	0.629336	0.876	0.98	0
Ankrd23	0	0.627802	0.243	0.737	0
Rtl8b	3.28573e-297	0.625736	0.801	0.966	6.39567e-293
Rnf123	3.58536e-294	0.625483	0.692	0.934	6.9789e-290
2310002L09Rik	6.37594e-258	0.622722	0.723	0.933	1.24108e-253
Tppp3	4.19129e-284	0.621683	0.965	0.995	8.15835e-280
Ndufs4	0	0.618455	0.951	0.994	0
Ppm1k	0	0.616528	0.564	0.884	0
Micos10	1.15802e-288	0.616296	0.654	0.92	2.25408e-284
Ccn1	2.26249e-265	0.615334	0.598	0.874	4.40394e-261
Immt	0	0.611006	0.946	0.993	0
Larp1b	0	0.609713	0.537	0.869	0
Speg	3.8867e-261	0.609285	0.749	0.939	7.56546e-257
Phospho1	0	0.608351	0.134	0.728	0
Ddah1	1.13883e-284	0.608267	0.611	0.893	2.21674e-280
Klhl41	0	0.605261	0.968	0.994	0
Bin1	0	0.604994	0.989	0.997	0
Acads	1.12329e-285	0.604771	0.817	0.968	2.18648e-281
Dupd1	0	0.604258	0.017	0.667	0
Sel1l3	4.85247e-299	0.604004	0.491	0.847	9.44533e-295
Esrra	5.565e-295	0.600973	0.603	0.886	1.08323e-290
Smoc2	1.82801e-211	0.598648	0.718	0.919	3.55822e-207
Mbnl2	9.54499e-300	0.59404	0.86	0.98	1.85793e-295
Klhl40	8.58667e-241	0.59195	0.827	0.958	1.6714e-236
Sparcl1	3.39919e-206	0.591633	0.89	0.983	6.61653e-202
Cox14	1.25676e-269	0.591385	0.741	0.94	2.44629e-265
Hk2	1.20846e-282	0.585275	0.607	0.887	2.35226e-278
Fmc1	7.44823e-280	0.585257	0.568	0.868	1.4498e-275
Scn4a	9.39912e-247	0.583818	0.587	0.882	1.82954e-242
Igf2	0	0.583034	1	0.999	0
Ybx3	0	0.582816	0.985	0.996	0
Prkaa2	1.19257e-248	0.581933	0.69	0.922	2.32134e-244
Chrna9	0	0.581476	0.061	0.658	0
Gpihbp1	1.83407e-250	0.580225	0.465	0.812	3.57001e-246
Wfdc1	0	0.579797	0.019	0.67	0
Ccn2	2.55451e-91	0.576291	0.425	0.624	4.97235e-87
Cisd3	1.3423e-290	0.575815	0.395	0.787	2.61279e-286
Tmem65	1.29119e-266	0.575556	0.719	0.933	2.51329e-262
Vegfa	1.9421e-266	0.572369	0.57	0.864	3.7803e-262
Cavin1	2.236e-230	0.571437	0.708	0.908	4.35238e-226
Kcnj11	1.88111e-282	0.571352	0.451	0.816	3.66159e-278
Prr32	2.51244e-239	0.570858	0.813	0.957	4.89046e-235
Mstn	4.81698e-190	0.570322	0.7	0.9	9.37626e-186
Trim7	0	0.570293	0.079	0.678	0
Samm50	3.08124e-282	0.569806	0.907	0.989	5.99764e-278
Egln3	2.19829e-256	0.568367	0.559	0.857	4.27897e-252
Oxct1	0	0.568306	0.931	0.99	0
Dnajb5	2.66945e-261	0.568208	0.605	0.876	5.19608e-257
Cebpd	1.29085e-261	0.566757	0.443	0.8	2.51265e-257
Filip1l	5.69032e-251	0.565054	0.698	0.926	1.10762e-246
Fam160a1	3.9094e-285	0.56228	0.35	0.766	7.60965e-281
Lrrc39	4.44194e-234	0.56135	0.664	0.901	8.64623e-230
Gsn	3.04484e-219	0.560777	0.81	0.955	5.92679e-215
Ube2b	0	0.559324	0.942	0.993	0
Usp25	2.792e-274	0.559275	0.564	0.869	5.43463e-270
Cav3	1.16247e-230	0.554693	0.865	0.975	2.26275e-226
Twf2	3.64867e-245	0.554518	0.75	0.944	7.10213e-241
Clip4	7.23838e-276	0.553219	0.401	0.776	1.40895e-271
Akap1	1.85787e-239	0.550516	0.875	0.98	3.61635e-235
Zbtb20	0	0.548643	0.243	0.742	0
Map3k20	5.69067e-248	0.548097	0.68	0.918	1.10769e-243
Ppp1r1a	6.65816e-262	0.547155	0.402	0.786	1.29601e-257
Ahnak	0	0.546445	0.965	0.996	0
Bag3	2.27163e-259	0.542553	0.57	0.857	4.42173e-255
Pdk4	0	0.539677	0.087	0.673	0
Prrx1	5.25101e-226	0.539194	0.712	0.919	1.02211e-221
Ehbp1l1	8.43994e-248	0.537569	0.93	0.99	1.64283e-243
Syngr2	2.08083e-243	0.53607	0.714	0.921	4.05034e-239
Egln1	4.75323e-241	0.535648	0.712	0.922	9.25217e-237
Cldn5	1.53413e-197	0.53489	0.396	0.734	2.98619e-193
Mtln	1.49428e-236	0.534385	0.687	0.912	2.90861e-232
Dnajb4	2.20872e-238	0.532647	0.639	0.886	4.29927e-234
Lgalsl	0	0.532565	0.546	0.884	0
Cilp	5.77899e-177	0.526516	0.304	0.681	1.12488e-172
Kcnb1	6.99891e-262	0.526478	0.506	0.836	1.36234e-257
Myl9	1.27285e-220	0.525273	0.888	0.977	2.4776e-216
Myorg	4.2711e-227	0.52425	0.48	0.802	8.3137e-223
Nol3	2.54298e-231	0.522637	0.57	0.846	4.94991e-227
Micos13	4.5374e-267	0.522627	0.933	0.991	8.83206e-263
Aspn	9.12284e-203	0.521599	0.521	0.834	1.77576e-198
Ptprb	3.58136e-205	0.521278	0.402	0.748	6.97111e-201
Slc25a33	9.04322e-239	0.521203	0.427	0.775	1.76026e-234
Wnk2	9.45915e-219	0.519111	0.676	0.913	1.84122e-214
Spop	1.61283e-215	0.51907	0.814	0.958	3.13938e-211
Entpd1	3.72462e-195	0.518348	0.313	0.679	7.24997e-191
S100a6	1.0594e-147	0.518277	0.447	0.725	2.06212e-143
Igfbp6	4.3547e-244	0.518043	0.147	0.61	8.47643e-240
Klhl24	3.20622e-224	0.517792	0.732	0.926	6.24091e-220
Prdx5	1.11433e-235	0.517598	0.711	0.921	2.16904e-231
Ptgr2	2.50367e-233	0.517441	0.735	0.929	4.87338e-229
Col4a2	6.11361e-222	0.516785	0.95	0.993	1.19001e-217
Rabac1	1.83117e-234	0.516049	0.702	0.926	3.56437e-230
Mfn1	1.69861e-223	0.515126	0.798	0.955	3.30634e-219
Tspan7	1.68728e-222	0.512684	0.791	0.949	3.2843e-218
Agpat3	9.14748e-238	0.51183	0.906	0.987	1.78056e-233
Rbfox1	5.05827e-224	0.510944	0.578	0.845	9.84593e-220
Tspan13	2.38762e-225	0.510809	0.662	0.899	4.64751e-221
Acot13	1.49403e-262	0.509656	0.443	0.801	2.90814e-258
Lmo7	3.69001e-217	0.506562	0.587	0.861	7.18261e-213
Tmem117	5.23564e-213	0.505036	0.609	0.861	1.01912e-208
Ndufa11	4.67781e-259	0.505019	0.291	0.71	9.10535e-255
Ccn3	2.57845e-189	0.504835	0.261	0.633	5.01896e-185
Arhgap10	2.0635e-218	0.504689	0.804	0.951	4.0166e-214
Mbnl1	2.98454e-212	0.503495	0.725	0.928	5.8094e-208
Eml1	2.81399e-219	0.503352	0.75	0.937	5.47744e-215
Epas1	2.72863e-193	0.503076	0.357	0.705	5.31128e-189
Sh3bp5	5.56459e-226	0.501686	0.589	0.863	1.08315e-221
Slc27a1	6.94417e-248	0.50087	0.398	0.777	1.35168e-243
