# Supplementary material for: Spatial transcriptomics in embryonic mouse diaphragm muscle reveals regional gradients and subdomains of developmental gene expression
Source: iScience. 2024 May 17;27(6):110018. doi: 10.1016/j.isci.2024.110018 (PMC11177202; doi:10.1016/j.isci.2024.110018)
Supplement: Table S6. clusterProfiler gene ontology for DEGs E14.5 vs. E18.5, related to Figure 3 — ClusterProfiler GO in biological processes run by using top 200 DEGs between E14.5 and E18.5 (genes retrieved from Table S5). GO terms were extracted by enrichGO function with default parameters. [file mmc7.xlsx]

## Sheet: GO for E14
ID	Description	GeneRatio	BgRatio	pvalue	p.adjust	qvalue	geneID	Count
GO:0008380	RNA splicing	24/182	427/28943	4.04116e-16	5.80389e-13	4.40926e-13	Hnrnpa1/Ncl/Pabpc1/Sfpq/Npm1/Dhx9/Hnrnpa3/Snrpe/Hnrnpm/Srsf3/Srsf1/Hnrnpk/Fmr1/Pcbp4/Sf3b5/Dhx15/Srsf6/Tra2a/Snrpd3/Tardbp/Pnn/Syncrip/Aqr/Sf3b3	24
GO:0006397	mRNA processing	25/182	476/28943	4.54317e-16	5.80389e-13	4.40926e-13	Hnrnpa1/Ncl/Pabpc1/Sfpq/Npm1/Dhx9/Hnrnpa3/Snrpe/Hnrnpm/Srsf3/Srsf1/Hnrnpk/Fmr1/Pcbp4/Sf3b5/Dhx15/Srsf6/Tra2a/Snrpd3/Tardbp/Pabpn1/Pnn/Syncrip/Aqr/Sf3b3	25
GO:1903312	negative regulation of mRNA metabolic process	14/182	101/28943	2.90208e-15	2.47161e-12	1.8777e-12	Pabpc1/Hnrnpd/Npm1/Dhx9/Hnrnpab/Hnrnpa0/Srsf1/Hnrnpk/Fmr1/Pcbp4/Srsf6/Tardbp/Syncrip/Igf2bp1	14
GO:0000375	RNA splicing, via transesterification reactions	19/182	287/28943	2.99063e-14	1.27351e-11	9.67496e-12	Hnrnpa1/Ncl/Sfpq/Npm1/Dhx9/Hnrnpa3/Snrpe/Hnrnpm/Srsf3/Srsf1/Hnrnpk/Fmr1/Pcbp4/Sf3b5/Srsf6/Tra2a/Snrpd3/Aqr/Sf3b3	19
GO:0000377	RNA splicing, via transesterification reactions with bulged adenosine as nucleophile	19/182	287/28943	2.99063e-14	1.27351e-11	9.67496e-12	Hnrnpa1/Ncl/Sfpq/Npm1/Dhx9/Hnrnpa3/Snrpe/Hnrnpm/Srsf3/Srsf1/Hnrnpk/Fmr1/Pcbp4/Sf3b5/Srsf6/Tra2a/Snrpd3/Aqr/Sf3b3	19
GO:0000398	mRNA splicing, via spliceosome	19/182	287/28943	2.99063e-14	1.27351e-11	9.67496e-12	Hnrnpa1/Ncl/Sfpq/Npm1/Dhx9/Hnrnpa3/Snrpe/Hnrnpm/Srsf3/Srsf1/Hnrnpk/Fmr1/Pcbp4/Sf3b5/Srsf6/Tra2a/Snrpd3/Aqr/Sf3b3	19
GO:1903311	regulation of mRNA metabolic process	18/182	317/28943	1.97877e-12	7.22251e-10	5.487e-10	Ncl/Pabpc1/Hnrnpd/Npm1/Dhx9/Hnrnpab/Hnrnpm/Srsf3/Hnrnpa0/Srsf1/Hnrnpk/Fmr1/Pcbp4/Srsf6/Tra2a/Tardbp/Syncrip/Igf2bp1	18
GO:0006403	RNA localization	14/182	177/28943	7.50074e-12	2.39555e-09	1.81992e-09	Hnrnpa1/Npm1/Dhx9/Hnrnpa3/Cct2/Srsf3/Srsf1/Ssb/Fmr1/Nop58/Kpnb1/Pabpn1/Seh1l/Igf2bp1	14
GO:1902373	negative regulation of mRNA catabolic process	10/182	70/28943	2.15762e-11	6.12525e-09	4.6534e-09	Pabpc1/Hnrnpd/Dhx9/Hnrnpab/Hnrnpa0/Srsf1/Fmr1/Tardbp/Syncrip/Igf2bp1	10
GO:0033044	regulation of chromosome organization	15/182	241/28943	4.068e-11	1.03937e-08	7.89619e-09	Trim28/Hnrnpd/Sfpq/Cct2/H3f3b/Incenp/Top2a/Cct8/Smarcc1/Cdca8/Smc4/Ncapd2/Cct6a/Dnmt1/Mcm2	15
GO:1902369	negative regulation of RNA catabolic process	10/182	83/28943	1.23301e-10	2.86395e-08	2.17576e-08	Pabpc1/Hnrnpd/Dhx9/Hnrnpab/Hnrnpa0/Srsf1/Fmr1/Tardbp/Syncrip/Igf2bp1	10
GO:0061013	regulation of mRNA catabolic process	13/182	183/28943	1.65167e-10	3.51668e-08	2.67164e-08	Pabpc1/Hnrnpd/Npm1/Dhx9/Hnrnpab/Hnrnpm/Hnrnpa0/Srsf1/Fmr1/Pcbp4/Tardbp/Syncrip/Igf2bp1	13
GO:0050657	nucleic acid transport	12/182	152/28943	2.51203e-10	4.58445e-08	3.48284e-08	Hnrnpa1/Npm1/Dhx9/Hnrnpa3/Srsf3/Srsf1/Ssb/Fmr1/Kpnb1/Pabpn1/Seh1l/Igf2bp1	12
GO:0050658	RNA transport	12/182	152/28943	2.51203e-10	4.58445e-08	3.48284e-08	Hnrnpa1/Npm1/Dhx9/Hnrnpa3/Srsf3/Srsf1/Ssb/Fmr1/Kpnb1/Pabpn1/Seh1l/Igf2bp1	12
GO:0009895	negative regulation of catabolic process	16/182	324/28943	2.76833e-10	4.7154e-08	3.58232e-08	Pabpc1/Hnrnpd/Myog/Dhx9/Hnrnpab/Hnrnpa0/Srsf1/Fmr1/Flna/Smarcc1/Eif4g2/Tardbp/Syncrip/Igf2bp1/Sf3b3/Ehmt2	16
GO:0051236	establishment of RNA localization	12/182	155/28943	3.1524e-10	5.03399e-08	3.82436e-08	Hnrnpa1/Npm1/Dhx9/Hnrnpa3/Srsf3/Srsf1/Ssb/Fmr1/Kpnb1/Pabpn1/Seh1l/Igf2bp1	12
GO:0006260	DNA replication	15/182	282/28943	3.66933e-10	5.51478e-08	4.18962e-08	Ccne1/Pclaf/Ccna2/Npm1/Dhx9/Cdk1/Supt16/Nasp/Mcm6/Tipin/Lig1/Mcm5/Nucks1/Mcm2/Ehmt2	15
GO:0006417	regulation of translation	17/182	394/28943	5.96543e-10	7.7368e-08	5.8777e-08	Igfbp5/Ncl/Pabpc1/Hnrnpd/Npm1/Dhx9/Cdk4/Pa2g4/Caprin1/Eif5/Fmr1/Eif4g2/Rack1/Tardbp/Syncrip/Igf2bp1/Calr	17
GO:0006402	mRNA catabolic process	14/182	246/28943	6.01191e-10	7.7368e-08	5.8777e-08	Pabpc1/Hnrnpd/Npm1/Dhx9/Hnrnpab/Hnrnpm/Hnrnpa0/Srsf1/Ssb/Fmr1/Pcbp4/Tardbp/Syncrip/Igf2bp1	14
GO:0043488	regulation of mRNA stability	12/182	164/28943	6.0562e-10	7.7368e-08	5.8777e-08	Pabpc1/Hnrnpd/Npm1/Dhx9/Hnrnpm/Hnrnpa0/Srsf1/Fmr1/Pcbp4/Tardbp/Syncrip/Igf2bp1	12
GO:0043487	regulation of RNA stability	12/182	178/28943	1.55044e-09	1.88637e-07	1.43309e-07	Pabpc1/Hnrnpd/Npm1/Dhx9/Hnrnpm/Hnrnpa0/Srsf1/Fmr1/Pcbp4/Tardbp/Syncrip/Igf2bp1	12
GO:0006338	chromatin remodeling	15/182	330/28943	3.15814e-09	3.66774e-07	2.78641e-07	Nap1l1/Trim28/Anp32b/Npm1/Cdkn1c/Dek/Supt16/Dnajc9/H3f3b/Nasp/Ezh2/Smarcc1/Dnmt1/Mcm2/Lmnb1	15
GO:0017148	negative regulation of translation	12/182	191/28943	3.45591e-09	3.83906e-07	2.91656e-07	Igfbp5/Ncl/Pabpc1/Hnrnpd/Dhx9/Caprin1/Fmr1/Rack1/Tardbp/Syncrip/Igf2bp1/Calr	12
GO:0031330	negative regulation of cellular catabolic process	13/182	236/28943	3.73248e-09	3.97354e-07	3.01873e-07	Pabpc1/Hnrnpd/Dhx9/Hnrnpab/Hnrnpa0/Srsf1/Fmr1/Smarcc1/Eif4g2/Tardbp/Syncrip/Igf2bp1/Ehmt2	13
GO:0048255	mRNA stabilization	8/182	60/28943	4.05484e-09	4.14405e-07	3.14826e-07	Pabpc1/Hnrnpd/Dhx9/Hnrnpa0/Srsf1/Tardbp/Syncrip/Igf2bp1	8
GO:0034248	regulation of cellular amide metabolic process	17/182	453/28943	4.86111e-09	4.77698e-07	3.62911e-07	Igfbp5/Ncl/Pabpc1/Hnrnpd/Npm1/Dhx9/Cdk4/Pa2g4/Caprin1/Eif5/Fmr1/Eif4g2/Rack1/Tardbp/Syncrip/Igf2bp1/Calr	17
GO:0006401	RNA catabolic process	14/182	291/28943	5.24526e-09	4.96357e-07	3.77086e-07	Pabpc1/Hnrnpd/Npm1/Dhx9/Hnrnpab/Hnrnpm/Hnrnpa0/Srsf1/Ssb/Fmr1/Pcbp4/Tardbp/Syncrip/Igf2bp1	14
GO:0015931	nucleobase-containing compound transport	12/182	200/28943	5.81172e-09	5.29327e-07	4.02134e-07	Hnrnpa1/Npm1/Dhx9/Hnrnpa3/Srsf3/Srsf1/Ssb/Fmr1/Kpnb1/Pabpn1/Seh1l/Igf2bp1	12
GO:0006913	nucleocytoplasmic transport	15/182	347/28943	6.21519e-09	5.29327e-07	4.02134e-07	Trim28/Anp32b/Npm1/Anp32a/Dhx9/Cfl1/Cdk1/Srsf3/Ssb/Kpnb1/Flna/Tardbp/Pabpn1/Seh1l/Calr	15
GO:0051169	nuclear transport	15/182	347/28943	6.21519e-09	5.29327e-07	4.02134e-07	Trim28/Anp32b/Npm1/Anp32a/Dhx9/Cfl1/Cdk1/Srsf3/Ssb/Kpnb1/Flna/Tardbp/Pabpn1/Seh1l/Calr	15
GO:0006457	protein folding	11/182	169/28943	1.09517e-08	8.84728e-07	6.72134e-07	Hsp90aa1/Cct2/Canx/Hsp90b1/Cct8/Fkbp1a/Hspa5/Hsph1/P4hb/Cct6a/Calr	11
GO:2000113	negative regulation of cellular macromolecule biosynthetic process	12/182	212/28943	1.11706e-08	8.84728e-07	6.72134e-07	Igfbp5/Ncl/Pabpc1/Hnrnpd/Dhx9/Caprin1/Fmr1/Rack1/Tardbp/Syncrip/Igf2bp1/Calr	12
GO:0070934	CRD-mediated mRNA stabilization	5/182	13/28943	1.14963e-08	8.84728e-07	6.72134e-07	Pabpc1/Hnrnpd/Dhx9/Syncrip/Igf2bp1	5
GO:0034249	negative regulation of cellular amide metabolic process	12/182	213/28943	1.17733e-08	8.84728e-07	6.72134e-07	Igfbp5/Ncl/Pabpc1/Hnrnpd/Dhx9/Caprin1/Fmr1/Rack1/Tardbp/Syncrip/Igf2bp1/Calr	12
GO:2000112	regulation of cellular macromolecule biosynthetic process	17/182	482/28943	1.21465e-08	8.86697e-07	6.7363e-07	Igfbp5/Ncl/Pabpc1/Hnrnpd/Npm1/Dhx9/Cdk4/Pa2g4/Caprin1/Eif5/Fmr1/Eif4g2/Rack1/Tardbp/Syncrip/Igf2bp1/Calr	17
GO:0043489	RNA stabilization	8/182	70/28943	1.41817e-08	1.00651e-06	7.64653e-07	Pabpc1/Hnrnpd/Dhx9/Hnrnpa0/Srsf1/Tardbp/Syncrip/Igf2bp1	8
GO:1903829	positive regulation of protein localization	17/182	493/28943	1.68997e-08	1.16699e-06	8.86574e-07	Ptn/Trim28/Anp32b/Npm1/Cfl1/Cdk1/Hnrnpm/Cct2/Dynll1/Nnat/Hnrnpk/Flna/Cct8/Rack1/Tardbp/Myh10/Cct6a	17
GO:1900152	negative regulation of nuclear-transcribed mRNA catabolic process, deadenylation-dependent decay	5/182	14/28943	1.77921e-08	1.19629e-06	9.08827e-07	Pabpc1/Hnrnpd/Dhx9/Syncrip/Igf2bp1	5
GO:2000765	regulation of cytoplasmic translation	6/182	29/28943	2.39762e-08	1.53773e-06	1.16823e-06	Pabpc1/Hnrnpd/Dhx9/Fmr1/Syncrip/Igf2bp1	6
GO:0034728	nucleosome organization	9/182	106/28943	2.45116e-08	1.53773e-06	1.16823e-06	Nap1l1/Anp32b/Npm1/Supt16/Dnajc9/H3f3b/Nasp/Smarcc1/Mcm2	9
GO:0006334	nucleosome assembly	8/182	75/28943	2.46759e-08	1.53773e-06	1.16823e-06	Nap1l1/Anp32b/Npm1/Supt16/Dnajc9/H3f3b/Nasp/Mcm2	8
GO:0006275	regulation of DNA replication	10/182	143/28943	2.61678e-08	1.59187e-06	1.20936e-06	Ccna2/Npm1/Dhx9/Cdk1/Mcm6/Tipin/Mcm5/Nucks1/Mcm2/Ehmt2	10
GO:0043484	regulation of RNA splicing	11/182	187/28943	3.12427e-08	1.81832e-06	1.38139e-06	Ncl/Npm1/Srsf3/Srsf1/Hnrnpk/Fmr1/Pcbp4/Sf3b5/Srsf6/Tra2a/Sf3b3	11
GO:2001252	positive regulation of chromosome organization	9/182	109/28943	3.13135e-08	1.81832e-06	1.38139e-06	Trim28/Hnrnpd/Sfpq/Cct2/Cct8/Smc4/Ncapd2/Cct6a/Dnmt1	9
GO:0034655	nucleobase-containing compound catabolic process	15/182	405/28943	4.81447e-08	2.73355e-06	2.0767e-06	Pabpc1/Hnrnpd/Npm1/Dhx9/Hnrnpab/Hnrnpm/Hnrnpa0/Srsf1/Ssb/Fmr1/Pcbp4/Dut/Tardbp/Syncrip/Igf2bp1	15
GO:2000767	positive regulation of cytoplasmic translation	5/182	17/28943	5.41581e-08	3.00813e-06	2.2853e-06	Pabpc1/Hnrnpd/Dhx9/Syncrip/Igf2bp1	5
GO:0000280	nuclear division	16/182	478/28943	6.82057e-08	3.70778e-06	2.81683e-06	Ccne1/Mki67/Cdkn1c/Incenp/Top2a/Kpnb1/Flna/Smarcc1/Cdca8/Smc4/Ncapd2/Nusap1/Top2b/Seh1l/Calr/Ehmt2	16
GO:0051028	mRNA transport	9/182	121/28943	7.77836e-08	4.14036e-06	3.14546e-06	Hnrnpa1/Dhx9/Hnrnpa3/Srsf3/Srsf1/Fmr1/Pabpn1/Seh1l/Igf2bp1	9
GO:0098813	nuclear chromosome segregation	13/182	306/28943	8.07247e-08	4.20922e-06	3.19778e-06	Ccne1/Sfpq/Incenp/Top2a/Kpnb1/Smarcc1/Cdca8/Smc4/Ncapd2/Nusap1/Top2b/Seh1l/Ehmt2	13
GO:0007059	chromosome segregation	14/182	369/28943	1.02037e-07	5.21408e-06	3.96118e-06	Ccne1/Mki67/Sfpq/Incenp/Top2a/Kpnb1/Smarcc1/Cdca8/Smc4/Ncapd2/Nusap1/Top2b/Seh1l/Ehmt2	14
GO:0046700	heterocycle catabolic process	15/182	436/28943	1.2529e-07	6.27678e-06	4.76852e-06	Pabpc1/Hnrnpd/Npm1/Dhx9/Hnrnpab/Hnrnpm/Hnrnpa0/Srsf1/Ssb/Fmr1/Pcbp4/Dut/Tardbp/Syncrip/Igf2bp1	15
GO:0090068	positive regulation of cell cycle process	12/182	269/28943	1.52811e-07	7.38497e-06	5.61042e-06	Anp32b/Sfpq/Npm1/Cdk4/Cdk1/Incenp/Ezh2/Cdca8/Smc4/Ncapd2/Nusap1/Lmnb1	12
GO:0044270	cellular nitrogen compound catabolic process	15/182	443/28943	1.53749e-07	7.38497e-06	5.61042e-06	Pabpc1/Hnrnpd/Npm1/Dhx9/Hnrnpab/Hnrnpm/Hnrnpa0/Srsf1/Ssb/Fmr1/Pcbp4/Dut/Tardbp/Syncrip/Igf2bp1	15
GO:0000819	sister chromatid segregation	11/182	219/28943	1.56082e-07	7.38497e-06	5.61042e-06	Sfpq/Incenp/Top2a/Kpnb1/Smarcc1/Cdca8/Smc4/Ncapd2/Nusap1/Top2b/Seh1l	11
GO:0019439	aromatic compound catabolic process	15/182	458/28943	2.35349e-07	1.0933e-05	8.3059e-06	Pabpc1/Hnrnpd/Npm1/Dhx9/Hnrnpab/Hnrnpm/Hnrnpa0/Srsf1/Ssb/Fmr1/Pcbp4/Dut/Tardbp/Syncrip/Igf2bp1	15
GO:1904951	positive regulation of establishment of protein localization	13/182	337/28943	2.44922e-07	1.11745e-05	8.48939e-06	Trim28/Anp32b/Cdk1/Hnrnpm/Cct2/Dynll1/Nnat/Flna/Cct8/Rack1/Tardbp/Myh10/Cct6a	13
GO:0030261	chromosome condensation	6/182	45/28943	3.78209e-07	1.6953e-05	1.28794e-05	Cdk1/H3f3b/Top2a/Smc4/Ncapd2/Nusap1	6
GO:1901361	organic cyclic compound catabolic process	15/182	484/28943	4.73569e-07	2.08615e-05	1.58487e-05	Pabpc1/Hnrnpd/Npm1/Dhx9/Hnrnpab/Hnrnpm/Hnrnpa0/Srsf1/Ssb/Fmr1/Pcbp4/Dut/Tardbp/Syncrip/Igf2bp1	15
GO:0045787	positive regulation of cell cycle	13/182	358/28943	4.86123e-07	2.10516e-05	1.5993e-05	Anp32b/Sfpq/Npm1/Cdk4/Cdk1/Incenp/Ezh2/Cdca8/Smc4/Ncapd2/Nusap1/Calr/Lmnb1	13
GO:0050684	regulation of mRNA processing	9/182	154/28943	6.1002e-07	2.59767e-05	1.97347e-05	Ncl/Npm1/Dhx9/Srsf3/Hnrnpk/Fmr1/Pcbp4/Srsf6/Tra2a	9
GO:0000380	alternative mRNA splicing, via spliceosome	7/182	79/28943	6.85365e-07	2.87067e-05	2.18087e-05	Hnrnpa1/Sfpq/Dhx9/Hnrnpm/Srsf1/Fmr1/Srsf6	7
GO:0048024	regulation of mRNA splicing, via spliceosome	8/182	116/28943	7.46451e-07	3.0761e-05	2.33694e-05	Ncl/Npm1/Srsf3/Hnrnpk/Fmr1/Pcbp4/Srsf6/Tra2a	8
GO:2001020	regulation of response to DNA damage stimulus	12/182	313/28943	7.67788e-07	3.11381e-05	2.36558e-05	Trim28/Npm1/Dhx9/Dek/Hnrnpk/Fmr1/Pcbp4/Sf3b5/Smarcc1/Bclaf1/Ppp4c/Sf3b3	12
GO:1900151	regulation of nuclear-transcribed mRNA catabolic process, deadenylation-dependent decay	5/182	28/28943	8.13234e-07	3.24658e-05	2.46645e-05	Pabpc1/Hnrnpd/Dhx9/Syncrip/Igf2bp1	5
GO:0031346	positive regulation of cell projection organization	14/182	441/28943	8.71333e-07	3.42501e-05	2.60201e-05	Ptn/Tubb2b/Cfl1/Caprin1/Fscn1/Dynll1/Dbn1/Hnrnpk/Eef1a1/Fmr1/Ezh2/Flna/Hspa5/Fn1	14
GO:0071824	protein-DNA complex subunit organization	10/182	212/28943	1.02813e-06	3.98012e-05	3.02373e-05	Nap1l1/Anp32b/Npm1/Supt16/Dnajc9/H3f3b/Nasp/Smarcc1/Cand1/Mcm2	10
GO:0051054	positive regulation of DNA metabolic process	12/182	328/28943	1.25345e-06	4.77995e-05	3.63137e-05	Hsp90aa1/Trim28/Hnrnpd/Npm1/Dhx9/Cdk1/Hnrnpab/Cct2/Cct8/Smarcc1/Cct6a/Syncrip	12
GO:0022604	regulation of cell morphogenesis	12/182	338/28943	1.71272e-06	6.43528e-05	4.88893e-05	Ptn/Cfl1/Caprin1/Dbn1/Hnrnpk/Flna/Ttc3/Epb41l3/Fn1/Myh10/P4hb/Calr	12
GO:0071103	DNA conformation change	6/182	59/28943	1.9451e-06	7.20251e-05	5.4718e-05	Dhx9/Top2a/Mcm6/Mcm5/Top2b/Mcm2	6
GO:0065004	protein-DNA complex assembly	9/182	178/28943	2.03994e-06	7.44578e-05	5.65661e-05	Nap1l1/Anp32b/Npm1/Supt16/Dnajc9/H3f3b/Nasp/Cand1/Mcm2	9
GO:0048524	positive regulation of viral process	6/182	61/28943	2.37218e-06	8.53649e-05	6.48524e-05	Pabpc1/Dhx9/Top2a/Fmr1/Top2b/P4hb	6
GO:0010811	positive regulation of cell-substrate adhesion	8/182	138/28943	2.77212e-06	9.80748e-05	7.45082e-05	Ptn/Cfl1/Col26a1/Dbn1/Flna/Fn1/P4hb/Calr	8
GO:0071897	DNA biosynthetic process	9/182	185/28943	2.80214e-06	9.80748e-05	7.45082e-05	Hsp90aa1/Pclaf/Hnrnpd/Npm1/Cct2/Cct8/Lig1/Cct6a/Tk1	9
GO:0061077	chaperone-mediated protein folding	6/182	64/28943	3.15348e-06	0.00010888	8.27171e-05	Cct2/Cct8/Fkbp1a/Hspa5/Hsph1/Cct6a	6
GO:0045727	positive regulation of translation	8/182	142/28943	3.43084e-06	0.000116877	8.87925e-05	Pabpc1/Hnrnpd/Npm1/Dhx9/Cdk4/Fmr1/Syncrip/Igf2bp1	8
GO:0140014	mitotic nuclear division	11/182	309/28943	4.55934e-06	0.000153278	0.000116446	Mki67/Cdkn1c/Incenp/Kpnb1/Flna/Smarcc1/Cdca8/Smc4/Ncapd2/Nusap1/Seh1l	11
GO:1903313	positive regulation of mRNA metabolic process	8/182	148/28943	4.66547e-06	0.000154809	0.000117609	Ncl/Pabpc1/Hnrnpd/Dhx9/Tra2a/Tardbp/Syncrip/Igf2bp1	8
GO:0032200	telomere organization	8/182	149/28943	4.90398e-06	0.000160637	0.000122037	Hsp90aa1/Ccne1/Hnrnpd/Cct2/H3f3b/Ezh2/Cct8/Cct6a	8
GO:0006261	DNA-templated DNA replication	8/182	153/28943	5.96404e-06	0.000192888	0.000146538	Ccne1/Npm1/Mcm6/Tipin/Lig1/Mcm5/Nucks1/Mcm2	8
GO:0043462	regulation of ATP-dependent activity	6/182	72/28943	6.30374e-06	0.000200341	0.000152201	Cnn3/Tnnt2/Dhx9/Dnajc9/Mcm2/Myl4	6
GO:0034504	protein localization to nucleus	11/182	320/28943	6.35133e-06	0.000200341	0.000152201	Trim28/Npm1/Cfl1/Cdk1/Hnrnpm/Srsf1/Kpnb1/Flna/Tardbp/Calr/Lmnb1	11
GO:0006310	DNA recombination	11/182	323/28943	6.93584e-06	0.000216111	0.000164181	Sfpq/Top2a/Mcm6/Ezh2/Lig1/Sfr1/Mcm5/Top2b/Nucks1/Ppp4c/Mcm2	11
GO:0050807	regulation of synapse organization	10/182	264/28943	7.26995e-06	0.000223792	0.000170016	Ptn/Ywhaz/Cfl1/Arf4/Caprin1/Dbn1/Hnrnpk/Tuba1a/Fmr1/Myh10	10
GO:0046824	positive regulation of nucleocytoplasmic transport	6/182	74/28943	7.39698e-06	0.000224991	0.000170928	Trim28/Anp32b/Dhx9/Cdk1/Flna/Tardbp	6
GO:0032508	DNA duplex unwinding	5/182	44/28943	8.28331e-06	0.000248987	0.000189157	Dhx9/Top2a/Mcm6/Mcm5/Mcm2	5
GO:0050803	regulation of synapse structure or activity	10/182	272/28943	9.43359e-06	0.000280265	0.00021292	Ptn/Ywhaz/Cfl1/Arf4/Caprin1/Dbn1/Hnrnpk/Tuba1a/Fmr1/Myh10	10
GO:0048025	negative regulation of mRNA splicing, via spliceosome	4/182	23/28943	1.21995e-05	0.000358272	0.000272182	Npm1/Hnrnpk/Pcbp4/Srsf6	4
GO:0034250	positive regulation of cellular amide metabolic process	8/182	170/28943	1.28969e-05	0.00037445	0.000284472	Pabpc1/Hnrnpd/Npm1/Dhx9/Cdk4/Fmr1/Syncrip/Igf2bp1	8
GO:0000956	nuclear-transcribed mRNA catabolic process	7/182	124/28943	1.40357e-05	0.000402936	0.000306114	Pabpc1/Hnrnpd/Dhx9/Hnrnpab/Ssb/Syncrip/Igf2bp1	7
GO:0010976	positive regulation of neuron projection development	9/182	227/28943	1.46351e-05	0.000414143	0.000314628	Ptn/Tubb2b/Caprin1/Dbn1/Hnrnpk/Eef1a1/Ezh2/Flna/Hspa5	9
GO:0022613	ribonucleoprotein complex biogenesis	12/182	418/28943	1.47503e-05	0.000414143	0.000314628	Hsp90aa1/Ncl/Npm1/Dhx9/Pa2g4/Snrpe/Eif5/Srsf1/Nop58/Nop56/Srsf6/Snrpd3	12
GO:0016032	viral process	11/182	355/28943	1.6749e-05	0.000465149	0.000353377	Trim28/Pabpc1/Dhx9/Cfl1/Ssb/Top2a/Fmr1/Tardbp/Top2b/Nucks1/P4hb	11
GO:0032392	DNA geometric change	5/182	51/28943	1.72905e-05	0.000468491	0.000355916	Dhx9/Top2a/Mcm6/Mcm5/Mcm2	5
GO:0043254	regulation of protein-containing complex assembly	12/182	425/28943	1.73785e-05	0.000468491	0.000355916	Hsp90aa1/Cfl1/Tmsb4x/Fscn1/Dbn1/Arhgap28/H3f3b/Rack1/Jam3/Dut/Vasp/Cand1	12
GO:0006302	double-strand break repair	10/182	292/28943	1.74194e-05	0.000468491	0.000355916	Sfpq/Dek/Mcm6/Smarcc1/Lig1/Sfr1/Mcm5/Nucks1/Ppp4c/Mcm2	10
GO:0072594	establishment of protein localization to organelle	12/182	428/28943	1.86245e-05	0.000495683	0.000376574	Hsp90aa1/Trim28/Ywhaz/Cfl1/Cdk1/Cct2/Kpnb1/Flna/Cct8/Hspa5/Tardbp/Cct6a	12
GO:0051304	chromosome separation	7/182	132/28943	2.10675e-05	0.000554923	0.000421579	Incenp/Top2a/Smarcc1/Cdca8/Smc4/Ncapd2/Top2b	7
GO:0031507	heterochromatin formation	6/182	89/28943	2.14642e-05	0.000559601	0.000425133	Trim28/Cdkn1c/H3f3b/Ezh2/Dnmt1/Lmnb1	6
GO:0060485	mesenchyme development	10/182	304/28943	2.45789e-05	0.000634333	0.000481908	Trim28/Tead2/Cfl1/Hnrnpab/Glipr2/Sox11/Ezh2/Flna/Fn1/Erbb3	10
GO:1900182	positive regulation of protein localization to nucleus	6/182	92/28943	2.59315e-05	0.000662549	0.000503344	Trim28/Npm1/Cdk1/Hnrnpm/Flna/Tardbp	6
GO:0033119	negative regulation of RNA splicing	4/182	28/28943	2.75237e-05	0.000689441	0.000523773	Npm1/Hnrnpk/Pcbp4/Srsf6	4
GO:1905820	positive regulation of chromosome separation	4/182	28/28943	2.75237e-05	0.000689441	0.000523773	Incenp/Cdca8/Smc4/Ncapd2	4
GO:1904851	positive regulation of establishment of protein localization to telomere	3/182	10/28943	2.84115e-05	0.000704772	0.00053542	Cct2/Cct8/Cct6a	3
GO:0000070	mitotic sister chromatid segregation	8/182	190/28943	2.87378e-05	0.00070601	0.000536361	Incenp/Kpnb1/Smarcc1/Cdca8/Smc4/Ncapd2/Nusap1/Seh1l	8
GO:0090329	regulation of DNA-templated DNA replication	5/182	57/28943	2.98945e-05	0.000727432	0.000552636	Npm1/Mcm6/Tipin/Mcm5/Mcm2	5
GO:0044772	mitotic cell cycle phase transition	12/182	451/28943	3.10586e-05	0.000746274	0.00056695	Anp32b/Ccne1/Ccna2/Cdkn1c/Cdk4/Cdk1/Incenp/Nasp/Ezh2/Smarcc1/Cdca8/Lmnb1	12
GO:0010639	negative regulation of organelle organization	11/182	380/28943	3.1253e-05	0.000746274	0.00056695	Npm1/Cfl1/Tmsb4x/Dbn1/Arhgap28/H3f3b/Incenp/Top2a/Cdca8/Mcm2/Ehmt2	11
GO:0051984	positive regulation of chromosome segregation	4/182	29/28943	3.1771e-05	0.00075162	0.000571011	Incenp/Cdca8/Smc4/Ncapd2	4
GO:0044728	DNA methylation or demethylation	6/182	96/28943	3.30206e-05	0.000774016	0.000588026	Trim28/Hnrnpab/Ezh2/Syncrip/Dnmt1/Ehmt2	6
GO:0010720	positive regulation of cell development	11/182	384/28943	3.43708e-05	0.000791727	0.000601481	Ptn/Nap1l1/Myog/Caprin1/Dbn1/Fmr1/Sox11/Flna/Fn1/P4hb/Calr	11
GO:0045814	negative regulation of gene expression, epigenetic	6/182	97/28943	3.50157e-05	0.000791727	0.000601481	Trim28/Cdkn1c/H3f3b/Ezh2/Dnmt1/Lmnb1	6
GO:0061157	mRNA destabilization	6/182	97/28943	3.50157e-05	0.000791727	0.000601481	Pabpc1/Hnrnpd/Dhx9/Tardbp/Syncrip/Igf2bp1	6
GO:0070828	heterochromatin organization	6/182	97/28943	3.50157e-05	0.000791727	0.000601481	Trim28/Cdkn1c/H3f3b/Ezh2/Dnmt1/Lmnb1	6
GO:0070203	regulation of establishment of protein localization to telomere	3/182	11/28943	3.8885e-05	0.000858069	0.000651882	Cct2/Cct8/Cct6a	3
GO:2000623	negative regulation of nuclear-transcribed mRNA catabolic process, nonsense-mediated decay	3/182	11/28943	3.8885e-05	0.000858069	0.000651882	Pabpc1/Hnrnpab/Syncrip	3
GO:0051222	positive regulation of protein transport	10/182	321/28943	3.89574e-05	0.000858069	0.000651882	Trim28/Anp32b/Cdk1/Hnrnpm/Dynll1/Nnat/Flna/Rack1/Tardbp/Myh10	10
GO:0002181	cytoplasmic translation	7/182	146/28943	4.02624e-05	0.000879235	0.000667961	Pabpc1/Hnrnpd/Dhx9/Eif5/Fmr1/Syncrip/Igf2bp1	7
GO:0050686	negative regulation of mRNA processing	4/182	31/28943	4.16785e-05	0.000902445	0.000685595	Npm1/Hnrnpk/Pcbp4/Srsf6	4
GO:0050779	RNA destabilization	6/182	101/28943	4.3986e-05	0.000944406	0.000717472	Pabpc1/Hnrnpd/Dhx9/Tardbp/Syncrip/Igf2bp1	6
GO:0061014	positive regulation of mRNA catabolic process	6/182	102/28943	4.64935e-05	0.000989924	0.000752052	Pabpc1/Hnrnpd/Dhx9/Tardbp/Syncrip/Igf2bp1	6
GO:0039694	viral RNA genome replication	4/182	32/28943	4.73993e-05	0.000992666	0.000754136	Trim28/Top2a/Fmr1/Top2b	4
GO:1902751	positive regulation of cell cycle G2/M phase transition	4/182	32/28943	4.73993e-05	0.000992666	0.000754136	Npm1/Cdk4/Cdk1/Lmnb1	4
GO:0000288	nuclear-transcribed mRNA catabolic process, deadenylation-dependent decay	5/182	63/28943	4.86781e-05	0.00101116	0.000768185	Pabpc1/Hnrnpd/Dhx9/Syncrip/Igf2bp1	5
GO:0000727	double-strand break repair via break-induced replication	3/182	12/28943	5.16067e-05	0.00103823	0.000788751	Mcm6/Mcm5/Mcm2	3
GO:0060623	regulation of chromosome condensation	3/182	12/28943	5.16067e-05	0.00103823	0.000788751	H3f3b/Smc4/Ncapd2	3
GO:0070202	regulation of establishment of protein localization to chromosome	3/182	12/28943	5.16067e-05	0.00103823	0.000788751	Cct2/Cct8/Cct6a	3
GO:1901535	regulation of DNA demethylation	3/182	12/28943	5.16067e-05	0.00103823	0.000788751	Trim28/Hnrnpab/Syncrip	3
GO:0060999	positive regulation of dendritic spine development	5/182	64/28943	5.25361e-05	0.00104867	0.000796683	Cfl1/Caprin1/Dbn1/Hnrnpk/Fmr1	5
GO:0006270	DNA replication initiation	4/182	33/28943	5.36731e-05	0.00106306	0.000807615	Ccne1/Mcm6/Mcm5/Mcm2	4
GO:0030174	regulation of DNA-templated DNA replication initiation	3/182	13/28943	6.67783e-05	0.00130243	0.000989467	Mcm6/Mcm5/Mcm2	3
GO:1904816	positive regulation of protein localization to chromosome, telomeric region	3/182	13/28943	6.67783e-05	0.00130243	0.000989467	Cct2/Cct8/Cct6a	3
GO:0006304	DNA modification	6/182	109/28943	6.74286e-05	0.00130515	0.000991534	Trim28/Hnrnpab/Ezh2/Syncrip/Dnmt1/Ehmt2	6
GO:0000724	double-strand break repair via homologous recombination	7/182	160/28943	7.19317e-05	0.00138185	0.0010498	Sfpq/Mcm6/Sfr1/Mcm5/Nucks1/Ppp4c/Mcm2	7
GO:0000725	recombinational repair	7/182	164/28943	8.40012e-05	0.00158931	0.00120741	Sfpq/Mcm6/Sfr1/Mcm5/Nucks1/Ppp4c/Mcm2	7
GO:0045091	regulation of single stranded viral RNA replication via double stranded DNA intermediate	3/182	14/28943	8.45974e-05	0.00158931	0.00120741	Trim28/Top2a/Top2b	3
GO:1902969	mitotic DNA replication	3/182	14/28943	8.45974e-05	0.00158931	0.00120741	Mcm6/Lig1/Mcm2	3
GO:1903046	meiotic cell cycle process	8/182	222/28943	8.6071e-05	0.00160519	0.00121948	Ccne1/Incenp/Top2a/Smc4/Ncapd2/Top2b/Calr/Ehmt2	8
GO:0010810	regulation of cell-substrate adhesion	8/182	225/28943	9.44764e-05	0.00174918	0.00132887	Ptn/Cfl1/Col26a1/Dbn1/Flna/Fn1/P4hb/Calr	8
GO:0051168	nuclear export	7/182	168/28943	9.76732e-05	0.00179536	0.00136395	Anp32b/Npm1/Dhx9/Srsf3/Ssb/Pabpn1/Calr	7
GO:0003012	muscle system process	11/182	432/28943	9.84594e-05	0.00179688	0.00136511	Igfbp5/Tnnt2/Chrng/Myog/Dbn1/Srsf1/Ezh2/Flna/Fkbp1a/Tnni1/Myl4	11
GO:1901987	regulation of cell cycle phase transition	11/182	434/28943	0.000102539	0.00185807	0.00141159	Anp32b/Npm1/Cdkn1c/Cdk4/Cdk1/Incenp/Tipin/Ezh2/Smarcc1/Cdca8/Lmnb1	11
GO:0007076	mitotic chromosome condensation	3/182	15/28943	0.000105258	0.00186759	0.00141883	Smc4/Ncapd2/Nusap1	3
GO:0039692	single stranded viral RNA replication via double stranded DNA intermediate	3/182	15/28943	0.000105258	0.00186759	0.00141883	Trim28/Top2a/Top2b	3
GO:1904814	regulation of protein localization to chromosome, telomeric region	3/182	15/28943	0.000105258	0.00186759	0.00141883	Cct2/Cct8/Cct6a	3
GO:0051017	actin filament bundle assembly	7/182	171/28943	0.000109073	0.00192001	0.00145865	Cfl1/Fscn1/Dbn1/Arhgap28/Hsp90b1/Flna/Myh10	7
GO:1901989	positive regulation of cell cycle phase transition	6/182	119/28943	0.000109715	0.00192001	0.00145865	Anp32b/Npm1/Cdk4/Cdk1/Ezh2/Lmnb1	6
GO:0022618	ribonucleoprotein complex assembly	7/182	172/28943	0.000113105	0.00196587	0.00149348	Hsp90aa1/Dhx9/Snrpe/Eif5/Srsf1/Srsf6/Snrpd3	7
GO:0000281	mitotic cytokinesis	5/182	76/28943	0.000119786	0.00206224	0.0015667	Cfl1/Incenp/Cdca8/Myh10/Nusap1	5
GO:0010769	regulation of cell morphogenesis involved in differentiation	6/182	121/28943	0.000120264	0.00206224	0.0015667	Caprin1/Dbn1/Flna/Ttc3/P4hb/Calr	6
GO:0061572	actin filament bundle organization	7/182	174/28943	0.000121532	0.00207009	0.00157266	Cfl1/Fscn1/Dbn1/Arhgap28/Hsp90b1/Flna/Myh10	7
GO:0050792	regulation of viral process	7/182	175/28943	0.000125932	0.00213084	0.00161882	Trim28/Pabpc1/Dhx9/Top2a/Fmr1/Top2b/P4hb	7
GO:0048511	rhythmic process	9/182	306/28943	0.000146949	0.0024701	0.00187655	Ptn/Hnrnpd/Sfpq/Dhx9/Cdk1/Top2a/Ezh2/Rack1/Tardbp	9
GO:0071826	ribonucleoprotein complex subunit organization	7/182	180/28943	0.000149921	0.00249163	0.00189291	Hsp90aa1/Dhx9/Snrpe/Eif5/Srsf1/Srsf6/Snrpd3	7
GO:0051983	regulation of chromosome segregation	6/182	126/28943	0.00015018	0.00249163	0.00189291	Mki67/Incenp/Smarcc1/Cdca8/Smc4/Ncapd2	6
GO:2000573	positive regulation of DNA biosynthetic process	5/182	80/28943	0.000152743	0.00250825	0.00190553	Hsp90aa1/Npm1/Cct2/Cct8/Cct6a	5
GO:0032781	positive regulation of ATP-dependent activity	4/182	43/28943	0.000154127	0.00250825	0.00190553	Tnnt2/Dhx9/Dnajc9/Myl4	4
GO:1900026	positive regulation of substrate adhesion-dependent cell spreading	4/182	43/28943	0.000154127	0.00250825	0.00190553	Dbn1/Flna/P4hb/Calr	4
GO:2000622	regulation of nuclear-transcribed mRNA catabolic process, nonsense-mediated decay	3/182	17/28943	0.000155857	0.00252035	0.00191473	Pabpc1/Hnrnpab/Syncrip	3
GO:1901998	toxin transport	4/182	44/28943	0.000168711	0.00266057	0.00202125	Cct2/Cct8/Hspa5/Cct6a	4
GO:0048762	mesenchymal cell differentiation	8/182	245/28943	0.000169674	0.00266057	0.00202125	Trim28/Cfl1/Hnrnpab/Glipr2/Sox11/Ezh2/Flna/Fn1	8
GO:0007015	actin filament organization	11/182	460/28943	0.000170231	0.00266057	0.00202125	Marcksl1/Tnnt2/Cfl1/Tmsb4x/Fscn1/Dbn1/Arhgap28/Hsp90b1/Flna/Vasp/Myh10	11
GO:0042752	regulation of circadian rhythm	6/182	129/28943	0.000170776	0.00266057	0.00202125	Hnrnpd/Sfpq/Cdk1/Top2a/Ezh2/Tardbp	6
GO:0060996	dendritic spine development	6/182	129/28943	0.000170776	0.00266057	0.00202125	Cfl1/Arf4/Caprin1/Dbn1/Hnrnpk/Fmr1	6
GO:2000278	regulation of DNA biosynthetic process	6/182	129/28943	0.000170776	0.00266057	0.00202125	Hsp90aa1/Hnrnpd/Npm1/Cct2/Cct8/Cct6a	6
GO:0019079	viral genome replication	6/182	130/28943	0.000178116	0.0027581	0.00209535	Trim28/Pabpc1/Top2a/Fmr1/Top2b/Nucks1	6
GO:0016358	dendrite development	9/182	315/28943	0.000182419	0.00280771	0.00213304	Ptn/Cfl1/Arf4/Caprin1/Dbn1/Hnrnpk/Fmr1/Ezh2/Igf2bp1	9
GO:0070200	establishment of protein localization to telomere	3/182	18/28943	0.000186165	0.00284821	0.00216381	Cct2/Cct8/Cct6a	3
GO:0060998	regulation of dendritic spine development	5/182	84/28943	0.00019222	0.00292335	0.00222089	Cfl1/Caprin1/Dbn1/Hnrnpk/Fmr1	5
GO:0046822	regulation of nucleocytoplasmic transport	6/182	132/28943	0.000193543	0.00292605	0.00222294	Trim28/Anp32b/Dhx9/Cdk1/Flna/Tardbp	6
GO:0051315	attachment of mitotic spindle microtubules to kinetochore	3/182	19/28943	0.000220049	0.00330721	0.00251252	Incenp/Cdca8/Seh1l	3
GO:0006405	RNA export from nucleus	5/182	87/28943	0.000226597	0.00338571	0.00257215	Npm1/Dhx9/Srsf3/Ssb/Pabpn1	5
GO:0050821	protein stabilization	7/182	193/28943	0.000230001	0.00341658	0.0025956	Hsp90aa1/Npm1/Cct2/Flna/Cct8/Cct6a/Calr	7
GO:0051321	meiotic cell cycle	9/182	336/28943	0.000293615	0.00433634	0.00329435	Ccne1/Mki67/Incenp/Top2a/Smc4/Ncapd2/Top2b/Calr/Ehmt2	9
GO:0006268	DNA unwinding involved in DNA replication	3/182	21/28943	0.000299246	0.0043568	0.00330989	Mcm6/Mcm5/Mcm2	3
GO:0007080	mitotic metaphase plate congression	4/182	51/28943	0.000300116	0.0043568	0.00330989	Incenp/Kpnb1/Cdca8/Seh1l	4
GO:0014888	striated muscle adaptation	4/182	51/28943	0.000300116	0.0043568	0.00330989	Igfbp5/Myog/Ezh2/Tnni1	4
GO:0000723	telomere maintenance	6/182	144/28943	0.000309604	0.00446915	0.00339524	Hsp90aa1/Ccne1/Hnrnpd/Cct2/Cct8/Cct6a	6
GO:0060537	muscle tissue development	11/182	494/28943	0.000313089	0.00449406	0.00341417	Igfbp5/Tnnt2/Plagl1/Myog/Cdk1/Sox11/Msc/Fkbp1a/Myh10/Erbb3/Tnni1	11
GO:0140013	meiotic nuclear division	7/182	204/28943	0.00032196	0.00453641	0.00344635	Ccne1/Incenp/Top2a/Smc4/Top2b/Calr/Ehmt2	7
GO:0032970	regulation of actin filament-based process	10/182	416/28943	0.000322699	0.00453641	0.00344635	Tnnt2/Cfl1/Tmsb4x/Fscn1/Dbn1/Arhgap28/Cnn2/Flna/Jam3/Vasp	10
GO:0042307	positive regulation of protein import into nucleus	4/182	52/28943	0.00032354	0.00453641	0.00344635	Trim28/Cdk1/Flna/Tardbp	4
GO:0050808	synapse organization	11/182	496/28943	0.000323955	0.00453641	0.00344635	Ptn/Ywhaz/Cfl1/Arf4/Caprin1/Dbn1/Hnrnpk/Tuba1a/Fmr1/Flna/Myh10	11
GO:2001251	negative regulation of chromosome organization	5/182	94/28943	0.000324917	0.00453641	0.00344635	H3f3b/Incenp/Top2a/Cdca8/Mcm2	5
GO:1901990	regulation of mitotic cell cycle phase transition	9/182	342/28943	0.000334105	0.00463934	0.00352454	Anp32b/Cdkn1c/Cdk4/Cdk1/Incenp/Ezh2/Smarcc1/Cdca8/Lmnb1	9
GO:0033120	positive regulation of RNA splicing	4/182	53/28943	0.000348244	0.00480954	0.00365384	Ncl/Srsf1/Hnrnpk/Tra2a	4
GO:0099173	postsynapse organization	7/182	208/28943	0.000361918	0.00497151	0.00377689	Ptn/Cfl1/Arf4/Caprin1/Dbn1/Hnrnpk/Myh10	7
GO:1900180	regulation of protein localization to nucleus	6/182	151/28943	0.000398981	0.00542232	0.00411938	Trim28/Npm1/Cdk1/Hnrnpm/Flna/Tardbp	6
GO:1903900	regulation of viral life cycle	6/182	151/28943	0.000398981	0.00542232	0.00411938	Trim28/Pabpc1/Top2a/Fmr1/Top2b/P4hb	6
GO:0006282	regulation of DNA repair	7/182	214/28943	0.000429212	0.00580231	0.00440806	Trim28/Dhx9/Dek/Sf3b5/Smarcc1/Ppp4c/Sf3b3	7
GO:0061640	cytoskeleton-dependent cytokinesis	5/182	101/28943	0.000452572	0.00608591	0.00462351	Cfl1/Incenp/Cdca8/Myh10/Nusap1	5
GO:0010770	positive regulation of cell morphogenesis involved in differentiation	5/182	103/28943	0.000495157	0.0065892	0.00500586	Caprin1/Dbn1/Flna/P4hb/Calr	5
GO:0045132	meiotic chromosome segregation	5/182	103/28943	0.000495157	0.0065892	0.00500586	Ccne1/Top2a/Smc4/Top2b/Ehmt2	5
GO:0032780	negative regulation of ATP-dependent activity	3/182	25/28943	0.000508011	0.00672522	0.0051092	Cnn3/Tnnt2/Mcm2	3
GO:1900024	regulation of substrate adhesion-dependent cell spreading	4/182	59/28943	0.000525624	0.00692253	0.0052591	Dbn1/Flna/P4hb/Calr	4
GO:0007623	circadian rhythm	7/182	222/28943	0.000534106	0.00699815	0.00531655	Hnrnpd/Sfpq/Dhx9/Cdk1/Top2a/Ezh2/Tardbp	7
GO:0006278	RNA-templated DNA biosynthetic process	4/182	60/28943	0.000560426	0.00726847	0.00552191	Hsp90aa1/Cct2/Cct8/Cct6a	4
GO:0007004	telomere maintenance via telomerase	4/182	60/28943	0.000560426	0.00726847	0.00552191	Hsp90aa1/Cct2/Cct8/Cct6a	4
GO:1905818	regulation of chromosome separation	5/182	107/28943	0.000589294	0.00760428	0.00577703	Incenp/Smarcc1/Cdca8/Smc4/Ncapd2	5
GO:0006446	regulation of translational initiation	4/182	61/28943	0.000596833	0.00763257	0.00579852	Npm1/Eif5/Fmr1/Eif4g2	4
GO:0007517	muscle organ development	9/182	371/28943	0.000600449	0.00763257	0.00579852	Tnnt2/Plagl1/Myog/Sox11/Msc/Fkbp1a/Mymx/Erbb3/Tnni1	9
GO:0031589	cell-substrate adhesion	9/182	371/28943	0.000600449	0.00763257	0.00579852	Ptn/Cfl1/Col26a1/Dbn1/Flna/Jam3/Fn1/P4hb/Calr	9
GO:0034502	protein localization to chromosome	5/182	108/28943	0.000614792	0.0077762	0.00590764	Cdk1/Cct2/Ezh2/Cct8/Cct6a	5
GO:0080111	DNA demethylation	3/182	27/28943	0.000640115	0.00802956	0.00610011	Trim28/Hnrnpab/Syncrip	3
GO:0034446	substrate adhesion-dependent cell spreading	5/182	109/28943	0.000641107	0.00802956	0.00610011	Dbn1/Flna/Fn1/P4hb/Calr	5
GO:0051656	establishment of organelle localization	10/182	455/28943	0.000647444	0.00806936	0.00613035	Npm1/Ywhaz/Cfl1/Incenp/Kpnb1/Cdca8/Myh10/Nusap1/Seh1l/Lmnb1	10
GO:0001558	regulation of cell growth	10/182	459/28943	0.000692281	0.00858185	0.0065197	Igfbp5/Npm1/Cfl1/Dbn1/H3f3b/Hnrnpk/Epb41l3/Eif4g2/Rack1/Fn1	10
GO:0099175	regulation of postsynapse organization	5/182	111/28943	0.00069626	0.00858185	0.0065197	Cfl1/Arf4/Caprin1/Dbn1/Hnrnpk	5
GO:0140694	non-membrane-bounded organelle assembly	9/182	379/28943	0.00069864	0.00858185	0.0065197	Tnnt2/Npm1/Fscn1/Incenp/Kpnb1/Flna/Cdca8/Myh10/Prrc2c	9
GO:0070199	establishment of protein localization to chromosome	3/182	28/28943	0.000713626	0.0087126	0.00661903	Cct2/Cct8/Cct6a	3
GO:0051851	modulation by host of symbiont process	4/182	64/28943	0.000716104	0.0087126	0.00661903	Cfl1/Fmr1/Tardbp/Nucks1	4
GO:0010971	positive regulation of G2/M transition of mitotic cell cycle	3/182	29/28943	0.000792302	0.00954873	0.00725424	Cdk4/Cdk1/Lmnb1	3
GO:0035510	DNA dealkylation	3/182	29/28943	0.000792302	0.00954873	0.00725424	Trim28/Hnrnpab/Syncrip	3
GO:0051310	metaphase plate congression	4/182	66/28943	0.000804406	0.00964909	0.00733049	Incenp/Kpnb1/Cdca8/Seh1l	4
GO:0006941	striated muscle contraction	6/182	173/28943	0.00081608	0.00974339	0.00740212	Tnnt2/Chrng/Srsf1/Flna/Tnni1/Myl4	6
GO:0031647	regulation of protein stability	8/182	312/28943	0.000844059	0.0100306	0.00762029	Hsp90aa1/Npm1/Cct2/Flna/Cct8/Tardbp/Cct6a/Calr	8
GO:0044788	modulation by host of viral process	3/182	30/28943	0.000876282	0.0103175	0.00783829	Cfl1/Fmr1/Nucks1	3
GO:0071353	cellular response to interleukin-4	3/182	30/28943	0.000876282	0.0103175	0.00783829	Cdk4/Hspa5/Mcm2	3
GO:0006606	protein import into nucleus	6/182	177/28943	0.000918804	0.0107194	0.00814359	Trim28/Cfl1/Cdk1/Kpnb1/Flna/Tardbp	6
GO:0040029	epigenetic regulation of gene expression	6/182	177/28943	0.000918804	0.0107194	0.00814359	Trim28/Cdkn1c/H3f3b/Ezh2/Dnmt1/Lmnb1	6
GO:0006936	muscle contraction	8/182	317/28943	0.000934902	0.0108576	0.00824861	Tnnt2/Chrng/Dbn1/Srsf1/Flna/Fkbp1a/Tnni1/Myl4	8
GO:0090307	mitotic spindle assembly	4/182	69/28943	0.000950873	0.0109931	0.00835156	Incenp/Kpnb1/Flna/Cdca8	4
GO:0045070	positive regulation of viral genome replication	3/182	31/28943	0.000965704	0.0110645	0.00840575	Pabpc1/Top2a/Top2b	3
GO:0070198	protein localization to chromosome, telomeric region	3/182	31/28943	0.000965704	0.0110645	0.00840575	Cct2/Cct8/Cct6a	3
GO:0051702	biological process involved in interaction with symbiont	5/182	120/28943	0.000989419	0.0112856	0.00857373	Cfl1/Fmr1/Tardbp/Fn1/Nucks1	5
GO:0032206	positive regulation of telomere maintenance	4/182	70/28943	0.0010036	0.0113964	0.00865794	Hnrnpd/Cct2/Cct8/Cct6a	4
GO:0051170	import into nucleus	6/182	181/28943	0.00103121	0.0116581	0.00885676	Trim28/Cfl1/Cdk1/Kpnb1/Flna/Tardbp	6
GO:0070670	response to interleukin-4	3/182	32/28943	0.0010607	0.0119387	0.00906994	Cdk4/Hspa5/Mcm2	3
GO:0032212	positive regulation of telomere maintenance via telomerase	3/182	33/28943	0.0011614	0.012958	0.00984431	Cct2/Cct8/Cct6a	3
GO:0033260	nuclear DNA replication	3/182	33/28943	0.0011614	0.012958	0.00984431	Mcm6/Lig1/Mcm2	3
GO:0019080	viral gene expression	4/182	73/28943	0.00117407	0.0130424	0.0099084	Dhx9/Ssb/Tardbp/Nucks1	4
GO:0018205	peptidyl-lysine modification	9/182	410/28943	0.00121073	0.0133914	0.0101735	Trim28/Sumo2/Dek/Sae1/Ezh2/Sf3b5/Dnmt1/Sf3b3/Ehmt2	9
GO:0032388	positive regulation of intracellular transport	6/182	187/28943	0.00121928	0.0134278	0.0102012	Trim28/Anp32b/Dhx9/Cdk1/Flna/Tardbp	6
GO:0010833	telomere maintenance via telomere lengthening	4/182	74/28943	0.00123513	0.013544	0.0102895	Hsp90aa1/Cct2/Cct8/Cct6a	4
GO:0044843	cell cycle G1/S phase transition	7/182	257/28943	0.0012559	0.0137129	0.0104178	Anp32b/Ccne1/Ccna2/Cdk4/Nasp/Ezh2/Smarcc1	7
GO:0099563	modification of synaptic structure	3/182	34/28943	0.00126794	0.0137855	0.0104729	Cfl1/Fmr1/Myh10	3
GO:0000910	cytokinesis	6/182	190/28943	0.00132263	0.0143191	0.0108783	Cfl1/Incenp/Cdca8/Myh10/Nusap1/Klhl13	6
GO:0006305	DNA alkylation	4/182	76/28943	0.00136386	0.0145993	0.0110912	Trim28/Ezh2/Dnmt1/Ehmt2	4
GO:0006306	DNA methylation	4/182	76/28943	0.00136386	0.0145993	0.0110912	Trim28/Ezh2/Dnmt1/Ehmt2	4
GO:0008286	insulin receptor signaling pathway	5/182	129/28943	0.00136565	0.0145993	0.0110912	Ncl/Cdk4/Srsf3/Smarcc1/Nucks1	5
GO:0019058	viral life cycle	7/182	261/28943	0.00137213	0.0146075	0.0110974	Trim28/Pabpc1/Top2a/Fmr1/Top2b/Nucks1/P4hb	7
GO:0048146	positive regulation of fibroblast proliferation	4/182	77/28943	0.0014316	0.0151208	0.0114874	Ccna2/Dhx9/Cdk4/Fn1	4
GO:0032386	regulation of intracellular transport	8/182	339/28943	0.00143218	0.0151208	0.0114874	Trim28/Anp32b/Tnnt2/Dhx9/Cdk1/Dbn1/Flna/Tardbp	8
GO:0042306	regulation of protein import into nucleus	4/182	78/28943	0.00150166	0.0157244	0.0119459	Trim28/Cdk1/Flna/Tardbp	4
GO:0070192	chromosome organization involved in meiotic cell cycle	4/182	78/28943	0.00150166	0.0157244	0.0119459	Ccne1/Smc4/Ncapd2/Ehmt2	4
GO:0060048	cardiac muscle contraction	5/182	132/28943	0.00151179	0.0157659	0.0119774	Tnnt2/Srsf1/Flna/Tnni1/Myl4	5
GO:0051084	'de novo' post-translational protein folding	3/182	37/28943	0.00162378	0.0167288	0.012709	Cct2/Hspa5/Hsph1	3
GO:0071364	cellular response to epidermal growth factor stimulus	3/182	37/28943	0.00162378	0.0167288	0.012709	Ncl/Cfl1/Eef1a1	3
GO:1904358	positive regulation of telomere maintenance via telomere lengthening	3/182	37/28943	0.00162378	0.0167288	0.012709	Cct2/Cct8/Cct6a	3
GO:0051303	establishment of chromosome localization	4/182	80/28943	0.00164888	0.0169193	0.0128537	Incenp/Kpnb1/Cdca8/Seh1l	4
GO:0010216	maintenance of DNA methylation	2/182	10/28943	0.0017119	0.0172201	0.0130823	Uhrf1/Dnmt1	2
GO:0030049	muscle filament sliding	2/182	10/28943	0.0017119	0.0172201	0.0130823	Tnnt2/Dbn1	2
GO:0043045	DNA methylation involved in embryo development	2/182	10/28943	0.0017119	0.0172201	0.0130823	Trim28/Dnmt1	2
GO:0045617	negative regulation of keratinocyte differentiation	2/182	10/28943	0.0017119	0.0172201	0.0130823	Ezh2/Srsf6	2
GO:1901538	changes to DNA methylation involved in embryo development	2/182	10/28943	0.0017119	0.0172201	0.0130823	Trim28/Dnmt1	2
GO:0006458	'de novo' protein folding	3/182	38/28943	0.00175486	0.0175143	0.0133058	Cct2/Hspa5/Hsph1	3
GO:0044786	cell cycle DNA replication	3/182	38/28943	0.00175486	0.0175143	0.0133058	Mcm6/Lig1/Mcm2	3
GO:0003208	cardiac ventricle morphogenesis	4/182	82/28943	0.00180584	0.017953	0.0136391	Tnnt2/Sox11/Fkbp1a/Tnni1	4
GO:0071375	cellular response to peptide hormone stimulus	7/182	278/28943	0.00196295	0.0194393	0.0147682	Ncl/Cfl1/Cdk4/Srsf3/Hnrnpk/Smarcc1/Nucks1	7
GO:0032271	regulation of protein polymerization	6/182	206/28943	0.00199136	0.0196445	0.0149241	Hsp90aa1/Cfl1/Tmsb4x/Dbn1/Arhgap28/Vasp	6
GO:0032232	negative regulation of actin filament bundle assembly	3/182	40/28943	0.00203641	0.019935	0.0151448	Cfl1/Dbn1/Arhgap28	3
GO:0070849	response to epidermal growth factor	3/182	40/28943	0.00203641	0.019935	0.0151448	Ncl/Cfl1/Eef1a1	3
GO:0030433	ubiquitin-dependent ERAD pathway	4/182	85/28943	0.00206026	0.0200144	0.0152051	Canx/Hsp90b1/Hspa5/Calr	4
GO:0050000	chromosome localization	4/182	85/28943	0.00206026	0.0200144	0.0152051	Incenp/Kpnb1/Cdca8/Seh1l	4
GO:0009221	pyrimidine deoxyribonucleotide biosynthetic process	2/182	11/28943	0.00208369	0.0200144	0.0152051	Dtymk/Dut	2
GO:0051255	spindle midzone assembly	2/182	11/28943	0.00208369	0.0200144	0.0152051	Incenp/Cdca8	2
GO:0140719	constitutive heterochromatin formation	2/182	11/28943	0.00208369	0.0200144	0.0152051	H3f3b/Ezh2	2
GO:0008608	attachment of spindle microtubules to kinetochore	3/182	41/28943	0.0021871	0.020929	0.0158999	Incenp/Cdca8/Seh1l	3
GO:0030307	positive regulation of cell growth	6/182	211/28943	0.00224525	0.0213399	0.0162121	Cfl1/Dbn1/H3f3b/Hnrnpk/Eif4g2/Fn1	6
GO:0042692	muscle cell differentiation	9/182	449/28943	0.00224675	0.0213399	0.0162121	Igfbp5/Tnnt2/Myog/Tmsb4x/H3f3b/Ezh2/Mymx/Myh10/Dnmt1	9
GO:0048144	fibroblast proliferation	5/182	145/28943	0.00228098	0.0215052	0.0163377	Ccna2/Dhx9/Cdk4/Cdk1/Fn1	5
GO:0090316	positive regulation of intracellular protein transport	5/182	145/28943	0.00228098	0.0215052	0.0163377	Trim28/Anp32b/Cdk1/Flna/Tardbp	5
GO:0032869	cellular response to insulin stimulus	6/182	212/28943	0.00229883	0.0215938	0.016405	Ncl/Cdk4/Srsf3/Hnrnpk/Smarcc1/Nucks1	6
GO:0006356	regulation of transcription by RNA polymerase I	3/182	42/28943	0.00234453	0.0219138	0.0166481	Ncl/Dek/Flna	3
GO:0030833	regulation of actin filament polymerization	5/182	146/28943	0.00235005	0.0219138	0.0166481	Cfl1/Tmsb4x/Dbn1/Arhgap28/Vasp	5
GO:0032956	regulation of actin cytoskeleton organization	8/182	368/28943	0.00238614	0.0221694	0.0168423	Cfl1/Tmsb4x/Fscn1/Dbn1/Arhgap28/Flna/Jam3/Vasp	8
GO:0051783	regulation of nuclear division	5/182	147/28943	0.00242062	0.0224022	0.0170191	Mki67/Incenp/Cdca8/Nusap1/Calr	5
GO:0031032	actomyosin structure organization	6/182	215/28943	0.00246535	0.0224022	0.0170191	Cnn3/Tnnt2/Arhgap28/Cnn2/Epb41l3/Myh10	6
GO:0006266	DNA ligation	2/182	12/28943	0.0024901	0.0224022	0.0170191	Top2a/Lig1	2
GO:0033275	actin-myosin filament sliding	2/182	12/28943	0.0024901	0.0224022	0.0170191	Tnnt2/Dbn1	2
GO:0051231	spindle elongation	2/182	12/28943	0.0024901	0.0224022	0.0170191	Incenp/Cdca8	2
GO:0051987	positive regulation of attachment of spindle microtubules to kinetochore	2/182	12/28943	0.0024901	0.0224022	0.0170191	Incenp/Cdca8	2
GO:0090232	positive regulation of spindle checkpoint	2/182	12/28943	0.0024901	0.0224022	0.0170191	Incenp/Cdca8	2
GO:0090267	positive regulation of mitotic cell cycle spindle assembly checkpoint	2/182	12/28943	0.0024901	0.0224022	0.0170191	Incenp/Cdca8	2
GO:0090309	positive regulation of DNA methylation-dependent heterochromatin formation	2/182	12/28943	0.0024901	0.0224022	0.0170191	Trim28/Dnmt1	2
GO:0031503	protein-containing complex localization	6/182	217/28943	0.0025813	0.0231412	0.0175805	Sfpq/Npm1/Dynll1/Dbn1/Seh1l/Lmnb1	6
GO:0050767	regulation of neurogenesis	9/182	463/28943	0.00275655	0.0246258	0.0187084	Ptn/Nap1l1/Caprin1/Dbn1/Fmr1/Sox11/Ezh2/Hes6/Fn1	9
GO:0000184	nuclear-transcribed mRNA catabolic process, nonsense-mediated decay	3/182	45/28943	0.00285831	0.025212	0.0191537	Pabpc1/Hnrnpab/Syncrip	3
GO:0016925	protein sumoylation	3/182	45/28943	0.00285831	0.025212	0.0191537	Trim28/Sumo2/Sae1	3
GO:1902850	microtubule cytoskeleton organization involved in mitosis	5/182	153/28943	0.00287683	0.025212	0.0191537	Incenp/Kpnb1/Flna/Cdca8/Nusap1	5
GO:0006213	pyrimidine nucleoside metabolic process	2/182	13/28943	0.00293071	0.025212	0.0191537	Dtymk/Tk1	2
GO:0031915	positive regulation of synaptic plasticity	2/182	13/28943	0.00293071	0.025212	0.0191537	Cfl1/Dbn1	2
GO:0043922	negative regulation by host of viral transcription	2/182	13/28943	0.00293071	0.025212	0.0191537	Tardbp/Nucks1	2
GO:0045472	response to ether	2/182	13/28943	0.00293071	0.025212	0.0191537	Hnrnpd/Cdk4	2
GO:0048385	regulation of retinoic acid receptor signaling pathway	2/182	13/28943	0.00293071	0.025212	0.0191537	Ezh2/Calr	2
GO:0090235	regulation of metaphase plate congression	2/182	13/28943	0.00293071	0.025212	0.0191537	Incenp/Cdca8	2
GO:0140059	dendrite arborization	2/182	13/28943	0.00293071	0.025212	0.0191537	Ptn/Igf2bp1	2
GO:1905214	regulation of RNA binding	2/182	13/28943	0.00293071	0.025212	0.0191537	Fmr1/Nucks1	2
GO:0044839	cell cycle G2/M phase transition	5/182	154/28943	0.0029585	0.0253657	0.0192705	Ccna2/Npm1/Cdk4/Cdk1/Lmnb1	5
GO:0032204	regulation of telomere maintenance	4/182	94/28943	0.0029703	0.0253817	0.0192827	Hnrnpd/Cct2/Cct8/Cct6a	4
GO:0001837	epithelial to mesenchymal transition	5/182	155/28943	0.00304184	0.0257506	0.0195629	Trim28/Hnrnpab/Glipr2/Ezh2/Flna	5
GO:0031099	regeneration	5/182	155/28943	0.00304184	0.0257506	0.0195629	Ptn/Cdk1/Ezh2/Flna/Mymx	5
GO:1902275	regulation of chromatin organization	3/182	46/28943	0.00304371	0.0257506	0.0195629	Trim28/Mki67/Dnmt1	3
GO:0045069	regulation of viral genome replication	4/182	95/28943	0.00308587	0.0260211	0.0197684	Trim28/Pabpc1/Top2a/Top2b	4
GO:0050769	positive regulation of neurogenesis	7/182	305/28943	0.00328569	0.0276149	0.0209792	Ptn/Nap1l1/Caprin1/Dbn1/Fmr1/Sox11/Fn1	7
GO:0008360	regulation of cell shape	5/182	159/28943	0.00339219	0.0281551	0.0213896	Ptn/Cfl1/Epb41l3/Fn1/Myh10	5
GO:0009120	deoxyribonucleoside metabolic process	2/182	14/28943	0.00340506	0.0281551	0.0213896	Dtymk/Tk1	2
GO:0045176	apical protein localization	2/182	14/28943	0.00340506	0.0281551	0.0213896	Arf4/Jam3	2
GO:0048680	positive regulation of axon regeneration	2/182	14/28943	0.00340506	0.0281551	0.0213896	Ptn/Flna	2
GO:0051764	actin crosslink formation	2/182	14/28943	0.00340506	0.0281551	0.0213896	Tnnt2/Flna	2
GO:0051972	regulation of telomerase activity	3/182	48/28943	0.00343629	0.0282417	0.0214555	Hsp90aa1/Hnrnpd/Cct2	3
GO:0000082	G1/S transition of mitotic cell cycle	6/182	230/28943	0.00343764	0.0282417	0.0214555	Anp32b/Ccne1/Cdk4/Nasp/Ezh2/Smarcc1	6
GO:1901992	positive regulation of mitotic cell cycle phase transition	4/182	98/28943	0.0034509	0.0282598	0.0214692	Anp32b/Cdk4/Cdk1/Lmnb1	4
GO:0002532	production of molecular mediator involved in inflammatory response	4/182	99/28943	0.00357882	0.0292137	0.0221939	Ywhaz/Il17b/Ezh2/Seh1l	4
GO:0032210	regulation of telomere maintenance via telomerase	3/182	49/28943	0.00364364	0.0296481	0.0225239	Cct2/Cct8/Cct6a	3
GO:0032535	regulation of cellular component size	8/182	398/28943	0.00383703	0.0309505	0.0235133	Npm1/Cfl1/Cdk4/Tmsb4x/Dbn1/Arhgap28/Vasp/Fn1	8
GO:0045185	maintenance of protein location	4/182	101/28943	0.00384425	0.0309505	0.0235133	Tmsb4x/Dbn1/Flna/Hspa5	4
GO:0014733	regulation of skeletal muscle adaptation	2/182	15/28943	0.00391272	0.0309505	0.0235133	Igfbp5/Tnni1	2
GO:0031453	positive regulation of heterochromatin formation	2/182	15/28943	0.00391272	0.0309505	0.0235133	Trim28/Dnmt1	2
GO:0044794	positive regulation by host of viral process	2/182	15/28943	0.00391272	0.0309505	0.0235133	Cfl1/Nucks1	2
GO:0048308	organelle inheritance	2/182	15/28943	0.00391272	0.0309505	0.0235133	Ywhaz/Cdk1	2
GO:0048313	Golgi inheritance	2/182	15/28943	0.00391272	0.0309505	0.0235133	Ywhaz/Cdk1	2
GO:0070572	positive regulation of neuron projection regeneration	2/182	15/28943	0.00391272	0.0309505	0.0235133	Ptn/Flna	2
GO:0120263	positive regulation of heterochromatin organization	2/182	15/28943	0.00391272	0.0309505	0.0235133	Trim28/Dnmt1	2
GO:0008064	regulation of actin polymerization or depolymerization	5/182	165/28943	0.00397085	0.0313134	0.023789	Cfl1/Tmsb4x/Dbn1/Arhgap28/Vasp	5
GO:0045740	positive regulation of DNA replication	3/182	51/28943	0.00408087	0.0320819	0.0243729	Npm1/Dhx9/Cdk1	3
GO:0030832	regulation of actin filament length	5/182	168/28943	0.00428521	0.033585	0.0255148	Cfl1/Tmsb4x/Dbn1/Arhgap28/Vasp	5
GO:0019083	viral transcription	3/182	52/28943	0.00431091	0.0336043	0.0255295	Dhx9/Tardbp/Nucks1	3
GO:0045930	negative regulation of mitotic cell cycle	6/182	241/28943	0.00431398	0.0336043	0.0255295	Cdkn1c/Cdk1/Incenp/Tipin/Ezh2/Cdca8	6
GO:0030041	actin filament polymerization	5/182	169/28943	0.00439383	0.0338633	0.0257262	Cfl1/Tmsb4x/Dbn1/Arhgap28/Vasp	5
GO:1901653	cellular response to peptide	7/182	322/28943	0.00441341	0.0338633	0.0257262	Ncl/Cfl1/Cdk4/Srsf3/Hnrnpk/Smarcc1/Nucks1	7
GO:0051098	regulation of binding	8/182	408/28943	0.00444802	0.0338633	0.0257262	Trim28/Dhx9/Arhgap28/Hnrnpk/Fmr1/Sox11/Rack1/Nucks1	8
GO:0045605	negative regulation of epidermal cell differentiation	2/182	16/28943	0.00445326	0.0338633	0.0257262	Ezh2/Srsf6	2
GO:0045683	negative regulation of epidermis development	2/182	16/28943	0.00445326	0.0338633	0.0257262	Ezh2/Srsf6	2
GO:0090128	regulation of synapse maturation	2/182	16/28943	0.00445326	0.0338633	0.0257262	Ywhaz/Hnrnpk	2
GO:0098885	modification of postsynaptic actin cytoskeleton	2/182	16/28943	0.00445326	0.0338633	0.0257262	Cfl1/Myh10	2
GO:1901978	positive regulation of cell cycle checkpoint	2/182	16/28943	0.00445326	0.0338633	0.0257262	Incenp/Cdca8	2
GO:0007339	binding of sperm to zona pellucida	3/182	53/28943	0.00454867	0.0343842	0.0261219	Cct2/Cct8/Cct6a	3
GO:0034605	cellular response to heat	3/182	53/28943	0.00454867	0.0343842	0.0261219	Hsp90aa1/Dhx9/Arpp21	3
GO:0045927	positive regulation of growth	7/182	324/28943	0.00456319	0.0343922	0.026128	Cfl1/Cdk1/Dbn1/H3f3b/Hnrnpk/Eif4g2/Fn1	7
GO:0036503	ERAD pathway	4/182	107/28943	0.00471987	0.0353476	0.0268539	Canx/Hsp90b1/Hspa5/Calr	4
GO:0007565	female pregnancy	5/182	172/28943	0.00473146	0.0353476	0.0268539	Ptn/Trim28/Igfbp5/H3f3b/Calr	5
GO:2001022	positive regulation of response to DNA damage stimulus	5/182	172/28943	0.00473146	0.0353476	0.0268539	Trim28/Dhx9/Fmr1/Smarcc1/Bclaf1	5
GO:0051293	establishment of spindle localization	3/182	54/28943	0.00479422	0.0357121	0.0271307	Cfl1/Kpnb1/Nusap1	3
GO:0000712	resolution of meiotic recombination intermediates	2/182	17/28943	0.00502625	0.0367967	0.0279548	Top2a/Top2b	2
GO:0006337	nucleosome disassembly	2/182	17/28943	0.00502625	0.0367967	0.0279548	Supt16/Smarcc1	2
GO:0061158	3'-UTR-mediated mRNA destabilization	2/182	17/28943	0.00502625	0.0367967	0.0279548	Hnrnpd/Tardbp	2
GO:0098974	postsynaptic actin cytoskeleton organization	2/182	17/28943	0.00502625	0.0367967	0.0279548	Dbn1/Myh10	2
GO:0099188	postsynaptic cytoskeleton organization	2/182	17/28943	0.00502625	0.0367967	0.0279548	Dbn1/Myh10	2
GO:1905269	positive regulation of chromatin organization	2/182	17/28943	0.00502625	0.0367967	0.0279548	Trim28/Dnmt1	2
GO:0055010	ventricular cardiac muscle tissue morphogenesis	3/182	55/28943	0.00504764	0.0368478	0.0279935	Tnnt2/Fkbp1a/Tnni1	3
GO:0032868	response to insulin	6/182	250/28943	0.00514561	0.037456	0.0284556	Ncl/Cdk4/Srsf3/Hnrnpk/Smarcc1/Nucks1	6
GO:0061001	regulation of dendritic spine morphogenesis	3/182	56/28943	0.00530899	0.0382858	0.029086	Cfl1/Caprin1/Dbn1	3
GO:1900271	regulation of long-term synaptic potentiation	3/182	56/28943	0.00530899	0.0382858	0.029086	Ptn/Hnrnpk/Fmr1	3
GO:1901861	regulation of muscle tissue development	3/182	56/28943	0.00530899	0.0382858	0.029086	Igfbp5/Myog/Erbb3	3
GO:0051494	negative regulation of cytoskeleton organization	5/182	177/28943	0.00533454	0.0382858	0.029086	Npm1/Cfl1/Tmsb4x/Dbn1/Arhgap28	5
GO:2001242	regulation of intrinsic apoptotic signaling pathway	5/182	177/28943	0.00533454	0.0382858	0.029086	Sfpq/Hnrnpk/Rack1/Bclaf1/P4hb	5
GO:0051489	regulation of filopodium assembly	3/182	57/28943	0.00557834	0.0395271	0.030029	Fscn1/Dbn1/Fmr1	3
GO:0072527	pyrimidine-containing compound metabolic process	3/182	57/28943	0.00557834	0.0395271	0.030029	Dtymk/Dut/Tk1	3
GO:0009263	deoxyribonucleotide biosynthetic process	2/182	18/28943	0.00563126	0.0395271	0.030029	Dtymk/Dut	2
GO:0009265	2'-deoxyribonucleotide biosynthetic process	2/182	18/28943	0.00563126	0.0395271	0.030029	Dtymk/Dut	2
GO:0046385	deoxyribose phosphate biosynthetic process	2/182	18/28943	0.00563126	0.0395271	0.030029	Dtymk/Dut	2
GO:0090308	regulation of DNA methylation-dependent heterochromatin formation	2/182	18/28943	0.00563126	0.0395271	0.030029	Trim28/Dnmt1	2
GO:1901970	positive regulation of mitotic sister chromatid separation	2/182	18/28943	0.00563126	0.0395271	0.030029	Incenp/Cdca8	2
GO:1905244	regulation of modification of synaptic structure	2/182	18/28943	0.00563126	0.0395271	0.030029	Fmr1/Myh10	2
GO:1904356	regulation of telomere maintenance via telomere lengthening	3/182	58/28943	0.00585576	0.0409742	0.0311284	Cct2/Cct8/Cct6a	3
GO:0034976	response to endoplasmic reticulum stress	6/182	257/28943	0.0058695	0.0409742	0.0311284	Canx/Hsp90b1/Hspa5/Manf/P4hb/Calr	6
GO:1902749	regulation of cell cycle G2/M phase transition	4/182	114/28943	0.00589997	0.0410747	0.0312048	Npm1/Cdk4/Cdk1/Lmnb1	4
GO:0007088	regulation of mitotic nuclear division	4/182	115/28943	0.00608314	0.0418276	0.0317767	Mki67/Incenp/Cdca8/Nusap1	4
GO:0032231	regulation of actin filament bundle assembly	4/182	115/28943	0.00608314	0.0418276	0.0317767	Cfl1/Dbn1/Arhgap28/Flna	4
GO:0120034	positive regulation of plasma membrane bounded cell projection assembly	4/182	115/28943	0.00608314	0.0418276	0.0317767	Cfl1/Fscn1/Dynll1/Fmr1	4
GO:0031331	positive regulation of cellular catabolic process	8/182	431/28943	0.00613657	0.0418276	0.0317767	Pabpc1/Hnrnpd/Dhx9/Sumo2/Rack1/Tardbp/Syncrip/Igf2bp1	8
GO:0006360	transcription by RNA polymerase I	3/182	59/28943	0.0061413	0.0418276	0.0317767	Ncl/Dek/Flna	3
GO:0051653	spindle localization	3/182	59/28943	0.0061413	0.0418276	0.0317767	Cfl1/Kpnb1/Nusap1	3
GO:0019081	viral translation	2/182	19/28943	0.00626787	0.0418276	0.0317767	Dhx9/Ssb	2
GO:0032986	protein-DNA complex disassembly	2/182	19/28943	0.00626787	0.0418276	0.0317767	Supt16/Smarcc1	2
GO:0044827	modulation by host of viral genome replication	2/182	19/28943	0.00626787	0.0418276	0.0317767	Fmr1/Nucks1	2
GO:0051131	chaperone-mediated protein complex assembly	2/182	19/28943	0.00626787	0.0418276	0.0317767	Hsp90aa1/Cct2	2
GO:0051988	regulation of attachment of spindle microtubules to kinetochore	2/182	19/28943	0.00626787	0.0418276	0.0317767	Incenp/Cdca8	2
GO:0070935	3'-UTR-mediated mRNA stabilization	2/182	19/28943	0.00626787	0.0418276	0.0317767	Hnrnpa0/Tardbp	2
GO:0071514	genomic imprinting	2/182	19/28943	0.00626787	0.0418276	0.0317767	Trim28/Cdkn1c	2
GO:1902074	response to salt	2/182	19/28943	0.00626787	0.0418276	0.0317767	Hnrnpd/Lmnb1	2
GO:1905874	regulation of postsynaptic density organization	2/182	19/28943	0.00626787	0.0418276	0.0317767	Cfl1/Dbn1	2
GO:0006986	response to unfolded protein	4/182	116/28943	0.00627005	0.0418276	0.0317767	Hsp90aa1/Hspa5/Manf/Hsph1	4
GO:0035148	tube formation	5/182	185/28943	0.00640955	0.0426469	0.0323992	Tead2/Ywhaz/Cfl1/Sox11/Vasp	5
GO:0048813	dendrite morphogenesis	5/182	186/28943	0.00655384	0.0434937	0.0330425	Ptn/Cfl1/Caprin1/Dbn1/Igf2bp1	5
GO:0035036	sperm-egg recognition	3/182	61/28943	0.00673701	0.0445934	0.0338779	Cct2/Cct8/Cct6a	3
GO:0006413	translational initiation	4/182	120/28943	0.00705579	0.0464627	0.0352981	Npm1/Eif5/Fmr1/Eif4g2	4
GO:0051225	spindle assembly	4/182	120/28943	0.00705579	0.0464627	0.0352981	Incenp/Kpnb1/Flna/Cdca8	4
GO:0044703	multi-organism reproductive process	5/182	190/28943	0.00715382	0.0469872	0.0356965	Ptn/Trim28/Igfbp5/H3f3b/Calr	5
GO:0042176	regulation of protein catabolic process	7/182	355/28943	0.00740939	0.048541	0.036877	Hsp90aa1/Sumo2/Fmr1/Flna/Smarcc1/Rack1/Sf3b3	7
GO:0042542	response to hydrogen peroxide	4/182	122/28943	0.00747195	0.0488257	0.0370932	Cfl1/Ezh2/Lig1/Rack1	4
GO:0048738	cardiac muscle tissue development	6/182	271/28943	0.00753622	0.04912	0.0373168	Tnnt2/Cdk1/Fkbp1a/Myh10/Erbb3/Tnni1	6
GO:0009147	pyrimidine nucleoside triphosphate metabolic process	2/182	21/28943	0.00763424	0.0491322	0.0373261	Dtymk/Dut	2
GO:0072378	blood coagulation, fibrin clot formation	2/182	21/28943	0.00763424	0.0491322	0.0373261	Flna/Fn1	2
GO:0090266	regulation of mitotic cell cycle spindle assembly checkpoint	2/182	21/28943	0.00763424	0.0491322	0.0373261	Incenp/Cdca8	2
GO:1903504	regulation of mitotic spindle checkpoint	2/182	21/28943	0.00763424	0.0491322	0.0373261	Incenp/Cdca8	2
GO:1903902	positive regulation of viral life cycle	2/182	21/28943	0.00763424	0.0491322	0.0373261	Fmr1/P4hb	2
GO:0044403	biological process involved in symbiotic interaction	6/182	272/28943	0.00766706	0.0492172	0.0373907	Cfl1/Fmr1/Tardbp/Fn1/Nucks1/P4hb	6
GO:0007052	mitotic spindle organization	4/182	123/28943	0.00768597	0.0492172	0.0373907	Incenp/Kpnb1/Flna/Cdca8	4

## Sheet: GO for E18.5
ID	Description	GeneRatio	BgRatio	pvalue	p.adjust	qvalue	geneID	Count
GO:0015980	energy derivation by oxidation of organic compounds	51/194	337/28943	2.49685e-54	4.85388e-51	3.53502e-51	Cox7a1/Pygm/Actn3/Cox6a2/Pfkm/Slc25a12/Mdh1/Idh3a/Coq9/Ndufb10/Aco2/Nipsnap2/Gpd1/Atp5b/Cyc1/Uqcrc1/Ogdh/Acadm/Chchd10/Phkg1/Uqcrfs1/Sdhb/Ppp1r3c/Sod2/Agl/Ndufa8/Coq10a/Pdha1/Cs/Atp5c1/Ndufs7/Ndufa5/Mfn2/Cox5b/Ndufb9/Uqcrc2/Mdh2/Ndufv3/Ndufa6/Atp5d/Dlat/Sdha/Pgm1/Sdhc/Ndufb7/Ndufb8/Atp5a1/Uqcrh/Ndufab1/Suclg1/Etfb	51
GO:0006091	generation of precursor metabolites and energy	54/194	465/28943	3.34037e-51	3.24684e-48	2.36463e-48	Cox7a1/Pygm/Eno3/Actn3/Pgam2/Aldoa/Cox6a2/Pfkm/Slc25a12/Mdh1/Idh3a/Coq9/Ndufb10/Aco2/Nipsnap2/Gpd1/Atp5b/Cyc1/Uqcrc1/Ogdh/Acadm/Chchd10/Phkg1/Uqcrfs1/Sdhb/Ppp1r3c/Sod2/Agl/Ndufa8/Coq10a/Pdha1/Cs/Atp5c1/Ndufs7/Ndufa5/Mfn2/Cox5b/Ndufb9/Uqcrc2/Mdh2/Ndufv3/Ndufa6/Atp5d/Dlat/Sdha/Pgm1/Sdhc/Ndufb7/Ndufb8/Atp5a1/Uqcrh/Ndufab1/Suclg1/Etfb	54
GO:0045333	cellular respiration	44/194	245/28943	3.46819e-50	2.24739e-47	1.63674e-47	Cox7a1/Actn3/Cox6a2/Slc25a12/Mdh1/Idh3a/Coq9/Ndufb10/Aco2/Nipsnap2/Gpd1/Atp5b/Cyc1/Uqcrc1/Ogdh/Chchd10/Uqcrfs1/Sdhb/Sod2/Ndufa8/Coq10a/Pdha1/Cs/Atp5c1/Ndufs7/Ndufa5/Mfn2/Cox5b/Ndufb9/Uqcrc2/Mdh2/Ndufv3/Ndufa6/Atp5d/Dlat/Sdha/Sdhc/Ndufb7/Ndufb8/Atp5a1/Uqcrh/Ndufab1/Suclg1/Etfb	44
GO:0009060	aerobic respiration	38/194	187/28943	1.72721e-45	8.39424e-43	6.11342e-43	Cox7a1/Actn3/Cox6a2/Mdh1/Idh3a/Coq9/Ndufb10/Aco2/Nipsnap2/Atp5b/Cyc1/Uqcrc1/Ogdh/Chchd10/Uqcrfs1/Sdhb/Ndufa8/Pdha1/Cs/Atp5c1/Ndufs7/Ndufa5/Cox5b/Ndufb9/Uqcrc2/Mdh2/Ndufv3/Ndufa6/Atp5d/Dlat/Sdha/Sdhc/Ndufb7/Ndufb8/Atp5a1/Uqcrh/Ndufab1/Suclg1	38
GO:0003012	muscle system process	47/194	432/28943	4.97641e-43	1.93483e-40	1.40911e-40	Tnni2/Myoz1/Mybpc2/Casq1/Mybpc1/Atp2a1/Tnnt3/Myh8/Tpm1/Myh1/Tnnc2/Myl1/Actn3/Tcap/Slc25a4/Pgam2/Aldoa/Mylpf/Fxyd1/Lmod2/Pdlim5/Myoz2/Myl2/Tmod4/Atp1a2/Casq2/Myom1/Cmya5/Snta1/Sln/Myom2/Jsrp1/Tmem38a/Mylk2/Mlip/Tpm2/Hrc/Csrp3/Ttn/Myh4/Ryr1/Actn2/Cacng1/Srl/Rcsd1/Myh7/Vegfb	47
GO:0006936	muscle contraction	38/194	317/28943	2.50472e-36	8.11528e-34	5.91025e-34	Tnni2/Mybpc2/Casq1/Mybpc1/Atp2a1/Tnnt3/Myh8/Tpm1/Myh1/Tnnc2/Myl1/Actn3/Tcap/Pgam2/Aldoa/Mylpf/Fxyd1/Lmod2/Myl2/Tmod4/Atp1a2/Casq2/Myom1/Snta1/Myom2/Jsrp1/Tmem38a/Mylk2/Tpm2/Csrp3/Ttn/Myh4/Ryr1/Actn2/Cacng1/Rcsd1/Myh7/Vegfb	38
GO:0006119	oxidative phosphorylation	29/194	140/28943	4.78487e-35	1.32883e-32	9.67767e-33	Cox7a1/Actn3/Cox6a2/Coq9/Ndufb10/Nipsnap2/Atp5b/Cyc1/Uqcrc1/Chchd10/Uqcrfs1/Sdhb/Ndufa8/Atp5c1/Ndufs7/Ndufa5/Cox5b/Ndufb9/Uqcrc2/Ndufv3/Ndufa6/Atp5d/Sdha/Sdhc/Ndufb7/Ndufb8/Atp5a1/Uqcrh/Ndufab1	29
GO:0009150	purine ribonucleotide metabolic process	39/194	425/28943	9.69817e-33	2.35666e-30	1.71632e-30	Myh8/Eno3/Actn3/Pgam2/Aldoa/Pfkm/Pdk2/Atp1a2/Ndufb10/Acaa2/Gpd1/Adssl1/Atp5b/Ogdh/Acacb/Mpc2/Ampd1/Atp5g3/Sdhb/Ndufa8/Pdha1/Cs/Atp5c1/Ndufs7/Ndufa5/Ndufb9/Ndufv3/Acss2/Ndufa6/Atp5d/Dlat/Sdha/Sdhc/Myh7/Ndufb7/Ndufb8/Atp5a1/Ndufab1/Suclg1	39
GO:0009259	ribonucleotide metabolic process	39/194	445/28943	5.69718e-32	1.23059e-29	8.96224e-30	Myh8/Eno3/Actn3/Pgam2/Aldoa/Pfkm/Pdk2/Atp1a2/Ndufb10/Acaa2/Gpd1/Adssl1/Atp5b/Ogdh/Acacb/Mpc2/Ampd1/Atp5g3/Sdhb/Ndufa8/Pdha1/Cs/Atp5c1/Ndufs7/Ndufa5/Ndufb9/Ndufv3/Acss2/Ndufa6/Atp5d/Dlat/Sdha/Sdhc/Myh7/Ndufb7/Ndufb8/Atp5a1/Ndufab1/Suclg1	39
GO:0072521	purine-containing compound metabolic process	40/194	483/28943	7.92561e-32	1.41954e-29	1.03383e-29	Myh8/Eno3/Actn3/Pgam2/Aldoa/Pfkm/Pdk2/Atp1a2/Ndufb10/Acaa2/Gpd1/Adssl1/Atp5b/Ogdh/Acacb/Mpc2/Ampd1/Atp5g3/Sdhb/Ndufa8/Pdha1/Cs/Atp5c1/Ndufs7/Ndufa5/Ndufb9/Ndufv3/Acss2/Ndufa6/Atp5d/Dlat/Sdha/Macrod1/Sdhc/Myh7/Ndufb7/Ndufb8/Atp5a1/Ndufab1/Suclg1	40
GO:0006163	purine nucleotide metabolic process	39/194	449/28943	8.03239e-32	1.41954e-29	1.03383e-29	Myh8/Eno3/Actn3/Pgam2/Aldoa/Pfkm/Pdk2/Atp1a2/Ndufb10/Acaa2/Gpd1/Adssl1/Atp5b/Ogdh/Acacb/Mpc2/Ampd1/Atp5g3/Sdhb/Ndufa8/Pdha1/Cs/Atp5c1/Ndufs7/Ndufa5/Ndufb9/Ndufv3/Acss2/Ndufa6/Atp5d/Dlat/Sdha/Sdhc/Myh7/Ndufb7/Ndufb8/Atp5a1/Ndufab1/Suclg1	39
GO:0019693	ribose phosphate metabolic process	39/194	456/28943	1.45344e-31	2.35457e-29	1.7148e-29	Myh8/Eno3/Actn3/Pgam2/Aldoa/Pfkm/Pdk2/Atp1a2/Ndufb10/Acaa2/Gpd1/Adssl1/Atp5b/Ogdh/Acacb/Mpc2/Ampd1/Atp5g3/Sdhb/Ndufa8/Pdha1/Cs/Atp5c1/Ndufs7/Ndufa5/Ndufb9/Ndufv3/Acss2/Ndufa6/Atp5d/Dlat/Sdha/Sdhc/Myh7/Ndufb7/Ndufb8/Atp5a1/Ndufab1/Suclg1	39
GO:0030239	myofibril assembly	21/194	71/28943	3.02558e-29	4.5244e-27	3.29506e-27	Myoz1/Acta1/Casq1/Tnnt3/Tpm1/Tcap/Ldb3/Lmod2/Myoz2/Myl2/Tmod4/Nrap/Casq2/Neb/Myom2/Csrp3/Ttn/Actn2/Mfn2/Myh7/Xirp1	21
GO:0055002	striated muscle cell development	21/194	72/28943	4.24699e-29	5.89725e-27	4.29489e-27	Myoz1/Acta1/Casq1/Tnnt3/Tpm1/Tcap/Ldb3/Lmod2/Myoz2/Myl2/Tmod4/Nrap/Casq2/Neb/Myom2/Csrp3/Ttn/Actn2/Mfn2/Myh7/Xirp1	21
GO:0051146	striated muscle cell differentiation	32/194	334/28943	1.68909e-27	2.18906e-25	1.59426e-25	Myoz1/Acta1/Casq1/Tnnt3/Tpm1/Actn3/Tcap/Ldb3/Slc25a4/Lmod2/Pdlim5/Myoz2/Myl2/Tmod4/Nrap/Casq2/Neb/Myom2/Mylk2/Csrp3/Myo18b/Acadm/Ttn/Ryr1/Actn2/Mfn2/Tmem182/Myh7/Rbm38/Xirp1/Stim1/Ankrd2	32
GO:0046034	ATP metabolic process	28/194	224/28943	2.16368e-27	2.62887e-25	1.91457e-25	Myh8/Eno3/Actn3/Pgam2/Aldoa/Pfkm/Atp1a2/Ndufb10/Gpd1/Atp5b/Ogdh/Atp5g3/Sdhb/Ndufa8/Atp5c1/Ndufs7/Ndufa5/Ndufb9/Ndufv3/Ndufa6/Atp5d/Sdha/Sdhc/Myh7/Ndufb7/Ndufb8/Atp5a1/Ndufab1	28
GO:0009152	purine ribonucleotide biosynthetic process	27/194	200/28943	2.30174e-27	2.6321e-25	1.91693e-25	Aldoa/Pdk2/Ndufb10/Adssl1/Atp5b/Acacb/Mpc2/Ampd1/Atp5g3/Sdhb/Ndufa8/Pdha1/Atp5c1/Ndufs7/Ndufa5/Ndufb9/Ndufv3/Acss2/Ndufa6/Atp5d/Dlat/Sdha/Sdhc/Ndufb7/Ndufb8/Atp5a1/Ndufab1	27
GO:0055001	muscle cell development	28/194	229/28943	4.06383e-27	4.38894e-25	3.1964e-25	Myoz1/Acta1/Casq1/Tnnt3/Tpm1/Actn3/Tcap/Sypl2/Ldb3/Slc25a4/Lmod2/Pdlim5/Myoz2/Myl2/Tmod4/Nrap/Casq2/Neb/Myom2/Csrp3/Myo18b/Ttn/Ryr1/Actn2/Mfn2/Tmem182/Myh7/Xirp1	28
GO:0009260	ribonucleotide biosynthetic process	27/194	212/28943	1.15696e-26	1.18375e-24	8.62111e-25	Aldoa/Pdk2/Ndufb10/Adssl1/Atp5b/Acacb/Mpc2/Ampd1/Atp5g3/Sdhb/Ndufa8/Pdha1/Atp5c1/Ndufs7/Ndufa5/Ndufb9/Ndufv3/Acss2/Ndufa6/Atp5d/Dlat/Sdha/Sdhc/Ndufb7/Ndufb8/Atp5a1/Ndufab1	27
GO:0006164	purine nucleotide biosynthetic process	27/194	217/28943	2.20064e-26	2.13902e-24	1.55782e-24	Aldoa/Pdk2/Ndufb10/Adssl1/Atp5b/Acacb/Mpc2/Ampd1/Atp5g3/Sdhb/Ndufa8/Pdha1/Atp5c1/Ndufs7/Ndufa5/Ndufb9/Ndufv3/Acss2/Ndufa6/Atp5d/Dlat/Sdha/Sdhc/Ndufb7/Ndufb8/Atp5a1/Ndufab1	27
GO:0046390	ribose phosphate biosynthetic process	27/194	221/28943	3.63765e-26	3.16735e-24	2.30674e-24	Aldoa/Pdk2/Ndufb10/Adssl1/Atp5b/Acacb/Mpc2/Ampd1/Atp5g3/Sdhb/Ndufa8/Pdha1/Atp5c1/Ndufs7/Ndufa5/Ndufb9/Ndufv3/Acss2/Ndufa6/Atp5d/Dlat/Sdha/Sdhc/Ndufb7/Ndufb8/Atp5a1/Ndufab1	27
GO:0006941	striated muscle contraction	25/194	173/28943	3.67612e-26	3.16735e-24	2.30674e-24	Tnni2/Casq1/Atp2a1/Tnnt3/Myh8/Tpm1/Tnnc2/Myl1/Actn3/Tcap/Pgam2/Aldoa/Fxyd1/Myl2/Atp1a2/Casq2/Snta1/Jsrp1/Tmem38a/Mylk2/Csrp3/Ttn/Rcsd1/Myh7/Vegfb	25
GO:0022904	respiratory electron transport chain	21/194	96/28943	3.74738e-26	3.16735e-24	2.30674e-24	Cox6a2/Slc25a12/Coq9/Gpd1/Cyc1/Uqcrc1/Uqcrfs1/Sdhb/Sod2/Ndufa8/Ndufs7/Ndufa5/Cox5b/Ndufb9/Uqcrc2/Ndufv3/Sdha/Sdhc/Ndufb8/Uqcrh/Etfb	21
GO:0009205	purine ribonucleoside triphosphate metabolic process	28/194	251/28943	5.48401e-26	4.44205e-24	3.23508e-24	Myh8/Eno3/Actn3/Pgam2/Aldoa/Pfkm/Atp1a2/Ndufb10/Gpd1/Atp5b/Ogdh/Atp5g3/Sdhb/Ndufa8/Atp5c1/Ndufs7/Ndufa5/Ndufb9/Ndufv3/Ndufa6/Atp5d/Sdha/Sdhc/Myh7/Ndufb7/Ndufb8/Atp5a1/Ndufab1	28
GO:0072522	purine-containing compound biosynthetic process	27/194	225/28943	5.95301e-26	4.62906e-24	3.37128e-24	Aldoa/Pdk2/Ndufb10/Adssl1/Atp5b/Acacb/Mpc2/Ampd1/Atp5g3/Sdhb/Ndufa8/Pdha1/Atp5c1/Ndufs7/Ndufa5/Ndufb9/Ndufv3/Acss2/Ndufa6/Atp5d/Dlat/Sdha/Sdhc/Ndufb7/Ndufb8/Atp5a1/Ndufab1	27
GO:0042692	muscle cell differentiation	34/194	449/28943	8.67181e-26	6.48385e-24	4.7221e-24	Myoz1/Acta1/Casq1/Tnnt3/Tpm1/Actn3/Tcap/Sypl2/Ldb3/Slc25a4/Lmod2/Pdlim5/Myoz2/Myl2/Tmod4/Nrap/Casq2/Neb/Myom2/Mylk2/Csrp3/Myo18b/Acadm/Ttn/Sod2/Ryr1/Actn2/Mfn2/Tmem182/Myh7/Rbm38/Xirp1/Stim1/Ankrd2	34
GO:0009144	purine nucleoside triphosphate metabolic process	28/194	257/28943	1.06723e-25	7.40966e-24	5.39636e-24	Myh8/Eno3/Actn3/Pgam2/Aldoa/Pfkm/Atp1a2/Ndufb10/Gpd1/Atp5b/Ogdh/Atp5g3/Sdhb/Ndufa8/Atp5c1/Ndufs7/Ndufa5/Ndufb9/Ndufv3/Ndufa6/Atp5d/Sdha/Sdhc/Myh7/Ndufb7/Ndufb8/Atp5a1/Ndufab1	28
GO:0009199	ribonucleoside triphosphate metabolic process	28/194	257/28943	1.06723e-25	7.40966e-24	5.39636e-24	Myh8/Eno3/Actn3/Pgam2/Aldoa/Pfkm/Atp1a2/Ndufb10/Gpd1/Atp5b/Ogdh/Atp5g3/Sdhb/Ndufa8/Atp5c1/Ndufs7/Ndufa5/Ndufb9/Ndufv3/Ndufa6/Atp5d/Sdha/Sdhc/Myh7/Ndufb7/Ndufb8/Atp5a1/Ndufab1	28
GO:0045214	sarcomere organization	17/194	49/28943	2.93263e-25	1.96587e-23	1.43172e-23	Myoz1/Casq1/Tnnt3/Tpm1/Tcap/Ldb3/Lmod2/Myoz2/Casq2/Neb/Myom2/Csrp3/Ttn/Actn2/Mfn2/Myh7/Xirp1	17
GO:0022900	electron transport chain	21/194	107/28943	4.45596e-25	2.88746e-23	2.1029e-23	Cox6a2/Slc25a12/Coq9/Gpd1/Cyc1/Uqcrc1/Uqcrfs1/Sdhb/Sod2/Ndufa8/Ndufs7/Ndufa5/Cox5b/Ndufb9/Uqcrc2/Ndufv3/Sdha/Sdhc/Ndufb8/Uqcrh/Etfb	21
GO:0009141	nucleoside triphosphate metabolic process	28/194	275/28943	7.12295e-25	4.46678e-23	3.2531e-23	Myh8/Eno3/Actn3/Pgam2/Aldoa/Pfkm/Atp1a2/Ndufb10/Gpd1/Atp5b/Ogdh/Atp5g3/Sdhb/Ndufa8/Atp5c1/Ndufs7/Ndufa5/Ndufb9/Ndufv3/Ndufa6/Atp5d/Sdha/Sdhc/Myh7/Ndufb7/Ndufb8/Atp5a1/Ndufab1	28
GO:0009165	nucleotide biosynthetic process	27/194	264/28943	4.59204e-24	2.78967e-22	2.03168e-22	Aldoa/Pdk2/Ndufb10/Adssl1/Atp5b/Acacb/Mpc2/Ampd1/Atp5g3/Sdhb/Ndufa8/Pdha1/Atp5c1/Ndufs7/Ndufa5/Ndufb9/Ndufv3/Acss2/Ndufa6/Atp5d/Dlat/Sdha/Sdhc/Ndufb7/Ndufb8/Atp5a1/Ndufab1	27
GO:0015986	proton motive force-driven ATP synthesis	18/194	70/28943	5.70751e-24	3.36224e-22	2.44868e-22	Ndufb10/Atp5b/Atp5g3/Sdhb/Ndufa8/Atp5c1/Ndufs7/Ndufa5/Ndufb9/Ndufv3/Ndufa6/Atp5d/Sdha/Sdhc/Ndufb7/Ndufb8/Atp5a1/Ndufab1	18
GO:1901293	nucleoside phosphate biosynthetic process	27/194	269/28943	7.60871e-24	4.35039e-22	3.16833e-22	Aldoa/Pdk2/Ndufb10/Adssl1/Atp5b/Acacb/Mpc2/Ampd1/Atp5g3/Sdhb/Ndufa8/Pdha1/Atp5c1/Ndufs7/Ndufa5/Ndufb9/Ndufv3/Acss2/Ndufa6/Atp5d/Dlat/Sdha/Sdhc/Ndufb7/Ndufb8/Atp5a1/Ndufab1	27
GO:0010927	cellular component assembly involved in morphogenesis	21/194	126/28943	1.73135e-23	9.61643e-22	7.00352e-22	Myoz1/Acta1/Casq1/Tnnt3/Tpm1/Tcap/Ldb3/Lmod2/Myoz2/Myl2/Tmod4/Nrap/Casq2/Neb/Myom2/Csrp3/Ttn/Actn2/Mfn2/Myh7/Xirp1	21
GO:0042776	proton motive force-driven mitochondrial ATP synthesis	17/194	65/28943	7.68154e-23	4.14803e-21	3.02096e-21	Ndufb10/Atp5b/Sdhb/Ndufa8/Atp5c1/Ndufs7/Ndufa5/Ndufb9/Ndufv3/Ndufa6/Atp5d/Sdha/Sdhc/Ndufb7/Ndufb8/Atp5a1/Ndufab1	17
GO:0006754	ATP biosynthetic process	19/194	106/28943	5.47378e-22	2.87595e-20	2.09452e-20	Aldoa/Ndufb10/Atp5b/Atp5g3/Sdhb/Ndufa8/Atp5c1/Ndufs7/Ndufa5/Ndufb9/Ndufv3/Ndufa6/Atp5d/Sdha/Sdhc/Ndufb7/Ndufb8/Atp5a1/Ndufab1	19
GO:0009206	purine ribonucleoside triphosphate biosynthetic process	19/194	117/28943	3.97785e-21	2.03498e-19	1.48205e-19	Aldoa/Ndufb10/Atp5b/Atp5g3/Sdhb/Ndufa8/Atp5c1/Ndufs7/Ndufa5/Ndufb9/Ndufv3/Ndufa6/Atp5d/Sdha/Sdhc/Ndufb7/Ndufb8/Atp5a1/Ndufab1	19
GO:0031032	actomyosin structure organization	23/194	215/28943	4.43536e-21	2.21085e-19	1.61014e-19	Myoz1/Acta1/Casq1/Tnnt3/Tpm1/Tcap/Ldb3/Lmod2/Eln/Myoz2/Myl2/Tmod4/Nrap/Casq2/Neb/Myom2/Csrp3/Myo18b/Ttn/Actn2/Mfn2/Myh7/Xirp1	23
GO:0009145	purine nucleoside triphosphate biosynthetic process	19/194	118/28943	4.71397e-21	2.29099e-19	1.6685e-19	Aldoa/Ndufb10/Atp5b/Atp5g3/Sdhb/Ndufa8/Atp5c1/Ndufs7/Ndufa5/Ndufb9/Ndufv3/Ndufa6/Atp5d/Sdha/Sdhc/Ndufb7/Ndufb8/Atp5a1/Ndufab1	19
GO:0009201	ribonucleoside triphosphate biosynthetic process	19/194	122/28943	9.15103e-21	4.33893e-19	3.15998e-19	Aldoa/Ndufb10/Atp5b/Atp5g3/Sdhb/Ndufa8/Atp5c1/Ndufs7/Ndufa5/Ndufb9/Ndufv3/Ndufa6/Atp5d/Sdha/Sdhc/Ndufb7/Ndufb8/Atp5a1/Ndufab1	19
GO:0042775	mitochondrial ATP synthesis coupled electron transport	16/194	71/28943	2.05315e-20	9.50316e-19	6.92103e-19	Cox6a2/Coq9/Cyc1/Uqcrc1/Uqcrfs1/Sdhb/Ndufa8/Ndufs7/Cox5b/Ndufb9/Uqcrc2/Ndufv3/Sdha/Sdhc/Ndufb8/Uqcrh	16
GO:0019646	aerobic electron transport chain	15/194	57/28943	2.46451e-20	1.11419e-18	8.11449e-19	Cox6a2/Coq9/Cyc1/Uqcrc1/Uqcrfs1/Sdhb/Ndufa8/Ndufs7/Cox5b/Ndufb9/Uqcrc2/Sdha/Sdhc/Ndufb8/Uqcrh	15
GO:0042773	ATP synthesis coupled electron transport	16/194	73/28943	3.34168e-20	1.47642e-18	1.07525e-18	Cox6a2/Coq9/Cyc1/Uqcrc1/Uqcrfs1/Sdhb/Ndufa8/Ndufs7/Cox5b/Ndufb9/Uqcrc2/Ndufv3/Sdha/Sdhc/Ndufb8/Uqcrh	16
GO:0009142	nucleoside triphosphate biosynthetic process	19/194	132/28943	4.34122e-20	1.87541e-18	1.36583e-18	Aldoa/Ndufb10/Atp5b/Atp5g3/Sdhb/Ndufa8/Atp5c1/Ndufs7/Ndufa5/Ndufb9/Ndufv3/Ndufa6/Atp5d/Sdha/Sdhc/Ndufb7/Ndufb8/Atp5a1/Ndufab1	19
GO:0006099	tricarboxylic acid cycle	12/194	33/28943	1.82903e-18	7.72966e-17	5.62941e-17	Mdh1/Idh3a/Aco2/Ogdh/Sdhb/Pdha1/Cs/Mdh2/Dlat/Sdha/Sdhc/Suclg1	12
GO:0003009	skeletal muscle contraction	12/194	42/28943	5.40924e-17	2.23736e-15	1.62944e-15	Tnni2/Casq1/Atp2a1/Tnnt3/Myh8/Tnnc2/Actn3/Tcap/Jsrp1/Mylk2/Rcsd1/Myh7	12
GO:0090257	regulation of muscle system process	21/194	258/28943	7.05622e-17	2.85777e-15	2.08128e-15	Tnni2/Casq1/Atp2a1/Tnnt3/Tnnc2/Actn3/Slc25a4/Fxyd1/Atp1a2/Casq2/Cmya5/Sln/Tmem38a/Mylk2/Mlip/Hrc/Ttn/Ryr1/Cacng1/Srl/Myh7	21
GO:0050879	multicellular organismal movement	12/194	59/28943	4.96001e-15	1.92845e-13	1.40447e-13	Tnni2/Casq1/Atp2a1/Tnnt3/Myh8/Tnnc2/Actn3/Tcap/Jsrp1/Mylk2/Rcsd1/Myh7	12
GO:0050881	musculoskeletal movement	12/194	59/28943	4.96001e-15	1.92845e-13	1.40447e-13	Tnni2/Casq1/Atp2a1/Tnnt3/Myh8/Tnnc2/Actn3/Tcap/Jsrp1/Mylk2/Rcsd1/Myh7	12
GO:0140694	non-membrane-bounded organelle assembly	22/194	379/28943	1.46318e-14	5.57728e-13	4.06186e-13	Myoz1/Acta1/Casq1/Tnnt3/Tpm1/Tcap/Ldb3/Lmod2/Myoz2/Myl2/Tmod4/Nrap/Casq2/Neb/Myom2/Csrp3/Ttn/Actn2/Mfn2/Fitm1/Myh7/Xirp1	22
GO:0007517	muscle organ development	21/194	371/28943	9.806e-14	3.66593e-12	2.66985e-12	Myoz1/Acta1/Tpm1/Smtnl1/Fhl1/Actn3/Tcap/Mylpf/Des/Eln/Myoz2/Myl2/Cryab/Mylk2/Csrp3/Ttn/Jph1/Ryr1/Tmem182/Myh7/Ankrd2	21
GO:0060048	cardiac muscle contraction	14/194	132/28943	3.1569e-13	1.15793e-11	8.43304e-12	Tnni2/Tpm1/Myl1/Tcap/Fxyd1/Myl2/Atp1a2/Casq2/Snta1/Tmem38a/Csrp3/Ttn/Myh7/Vegfb	14
GO:0060537	muscle tissue development	23/194	494/28943	3.68864e-13	1.32791e-11	9.67099e-12	Myoz1/Acta1/Tpm1/Actn3/Tcap/Slc25a4/Mylpf/Eln/Pdlim5/Myoz2/Myl2/Nrap/Neb/Mylk2/Csrp3/Myo18b/Acadm/Ttn/Ryr1/Actn2/Myh7/Xirp1/Ankrd2	23
GO:0070296	sarcoplasmic reticulum calcium ion transport	9/194	32/28943	5.56359e-13	1.96648e-11	1.43216e-11	Casq1/Atp2a1/Trdn/Casq2/Sln/Tmem38a/Hrc/Ryr1/Cacng1	9
GO:0006734	NADH metabolic process	9/194	39/28943	4.03712e-12	1.40146e-10	1.02066e-10	Eno3/Actn3/Pgam2/Aldoa/Pfkm/Mdh1/Idh3a/Gpd1/Mdh2	9
GO:0006937	regulation of muscle contraction	14/194	167/28943	8.08222e-12	2.75646e-10	2.0075e-10	Tnni2/Casq1/Atp2a1/Tnnt3/Tnnc2/Actn3/Fxyd1/Atp1a2/Casq2/Tmem38a/Mylk2/Ryr1/Cacng1/Myh7	14
GO:0060047	heart contraction	16/194	242/28943	9.44815e-12	3.16676e-10	2.30631e-10	Tnni2/Tpm1/Myl1/Tcap/Fxyd1/Myl2/Atp1a2/Trdn/Casq2/Snta1/Tmem38a/Hrc/Csrp3/Ttn/Myh7/Vegfb	16
GO:0043648	dicarboxylic acid metabolic process	11/194	87/28943	1.6582e-11	5.46363e-10	3.97909e-10	Mdh1/Idh3a/Adssl1/Got1/Ogdh/Sdhb/Cs/Got2/Mdh2/Sdha/Suclg1	11
GO:0003015	heart process	16/194	254/28943	1.95846e-11	6.3454e-10	4.62127e-10	Tnni2/Tpm1/Myl1/Tcap/Fxyd1/Myl2/Atp1a2/Trdn/Casq2/Snta1/Tmem38a/Hrc/Csrp3/Ttn/Myh7/Vegfb	16
GO:0055007	cardiac muscle cell differentiation	13/194	150/28943	3.01902e-11	9.62127e-10	7.00705e-10	Tcap/Slc25a4/Pdlim5/Myl2/Nrap/Neb/Mylk2/Csrp3/Myo18b/Acadm/Ttn/Actn2/Xirp1	13
GO:0006084	acetyl-CoA metabolic process	8/194	35/28943	7.10481e-11	2.2277e-09	1.6224e-09	Pdk2/Acaa2/Acacb/Mpc2/Pdha1/Cs/Acss2/Dlat	8
GO:0006875	cellular metal ion homeostasis	19/194	425/28943	9.18082e-11	2.83294e-09	2.06319e-09	Casq1/Atp2a1/Pygm/Sypl2/Tgm2/Fxyd1/Atp1a2/Trdn/Casq2/Ankrd9/Jsrp1/Tmem38a/Hrc/Csrp3/Fth1/Ryr1/Mfn2/Mt1/Stim1	19
GO:0055013	cardiac muscle cell development	11/194	104/28943	1.19645e-10	3.63423e-09	2.64676e-09	Tcap/Slc25a4/Pdlim5/Myl2/Nrap/Neb/Csrp3/Myo18b/Ttn/Actn2/Xirp1	11
GO:0010257	NADH dehydrogenase complex assembly	9/194	58/28943	1.81821e-10	5.35546e-09	3.90031e-09	Ndufb10/Ndufa8/Ndufs7/Ndufa5/Ndufb9/Ndufa6/Ndufb7/Ndufb8/Ndufab1	9
GO:0032981	mitochondrial respiratory chain complex I assembly	9/194	58/28943	1.81821e-10	5.35546e-09	3.90031e-09	Ndufb10/Ndufa8/Ndufs7/Ndufa5/Ndufb9/Ndufa6/Ndufb7/Ndufb8/Ndufab1	9
GO:0030003	cellular cation homeostasis	20/194	498/28943	1.90572e-10	5.52943e-09	4.02701e-09	Casq1/Atp2a1/Pygm/Sypl2/Tgm2/Fxyd1/Atp1a2/Trdn/Casq2/Ankrd9/Jsrp1/Atp5b/Tmem38a/Hrc/Csrp3/Fth1/Ryr1/Mfn2/Mt1/Stim1	20
GO:0055006	cardiac cell development	11/194	110/28943	2.20864e-10	6.31411e-09	4.59848e-09	Tcap/Slc25a4/Pdlim5/Myl2/Nrap/Neb/Csrp3/Myo18b/Ttn/Actn2/Xirp1	11
GO:0006006	glucose metabolic process	14/194	217/28943	2.6955e-10	7.59429e-09	5.53082e-09	Eno3/Actn3/Pgam2/Aldoa/Pfkm/Pdk2/Mdh1/Gpd1/Acadm/Acacb/Pdha1/Mdh2/Dlat/Pgm1	14
GO:0006942	regulation of striated muscle contraction	10/194	87/28943	3.70862e-10	1.02994e-08	7.5009e-09	Casq1/Atp2a1/Tnnt3/Actn3/Fxyd1/Atp1a2/Casq2/Tmem38a/Mylk2/Myh7	10
GO:0006637	acyl-CoA metabolic process	10/194	88/28943	4.15993e-10	1.12318e-08	8.17999e-09	Pdk2/Acaa2/Ogdh/Acacb/Mpc2/Pdha1/Cs/Acss2/Dlat/Suclg1	10
GO:0035383	thioester metabolic process	10/194	88/28943	4.15993e-10	1.12318e-08	8.17999e-09	Pdk2/Acaa2/Ogdh/Acacb/Mpc2/Pdha1/Cs/Acss2/Dlat/Suclg1	10
GO:0035051	cardiocyte differentiation	13/194	186/28943	4.45946e-10	1.18756e-08	8.64885e-09	Tcap/Slc25a4/Pdlim5/Myl2/Nrap/Neb/Mylk2/Csrp3/Myo18b/Acadm/Ttn/Actn2/Xirp1	13
GO:0048738	cardiac muscle tissue development	15/194	271/28943	5.16989e-10	1.35815e-08	9.89119e-09	Tpm1/Tcap/Slc25a4/Pdlim5/Myl2/Nrap/Neb/Mylk2/Csrp3/Myo18b/Acadm/Ttn/Actn2/Myh7/Xirp1	15
GO:0072503	cellular divalent inorganic cation homeostasis	16/194	320/28943	5.94218e-10	1.54021e-08	1.12172e-08	Casq1/Atp2a1/Pygm/Sypl2/Tgm2/Fxyd1/Trdn/Casq2/Jsrp1/Tmem38a/Hrc/Csrp3/Ryr1/Mfn2/Mt1/Stim1	16
GO:0016052	carbohydrate catabolic process	12/194	154/28943	6.09888e-10	1.56003e-08	1.13615e-08	Pygm/Eno3/Actn3/Pgam2/Aldoa/Pfkm/Gpd1/Ogdh/Phkg1/Ppp1r3c/Agl/Pgm1	12
GO:0006090	pyruvate metabolic process	11/194	121/28943	6.20475e-10	1.5665e-08	1.14086e-08	Eno3/Actn3/Pgam2/Aldoa/Pfkm/Pdk2/Gpd1/Ogdh/Mpc2/Pdha1/Dlat	11
GO:0050905	neuromuscular process	13/194	194/28943	7.4929e-10	1.86746e-08	1.36005e-08	Tnni2/Casq1/Atp2a1/Tnnt3/Myh8/Tnnc2/Actn3/Tcap/Camk2b/Jsrp1/Mylk2/Rcsd1/Myh7	13
GO:0014706	striated muscle tissue development	15/194	291/28943	1.37621e-09	3.38652e-08	2.46635e-08	Tpm1/Tcap/Slc25a4/Pdlim5/Myl2/Nrap/Neb/Mylk2/Csrp3/Myo18b/Acadm/Ttn/Actn2/Myh7/Xirp1	15
GO:0006874	cellular calcium ion homeostasis	15/194	292/28943	1.4423e-09	3.50479e-08	2.55249e-08	Casq1/Atp2a1/Pygm/Sypl2/Tgm2/Fxyd1/Trdn/Casq2/Jsrp1/Tmem38a/Hrc/Csrp3/Ryr1/Mfn2/Stim1	15
GO:0019318	hexose metabolic process	14/194	253/28943	1.99393e-09	4.78542e-08	3.48516e-08	Eno3/Actn3/Pgam2/Aldoa/Pfkm/Pdk2/Mdh1/Gpd1/Acadm/Acacb/Pdha1/Mdh2/Dlat/Pgm1	14
GO:0055003	cardiac myofibril assembly	6/194	19/28943	2.1176e-09	5.02025e-08	3.65618e-08	Tcap/Myl2/Nrap/Neb/Csrp3/Ttn	6
GO:0072507	divalent inorganic cation homeostasis	16/194	359/28943	3.10894e-09	7.28165e-08	5.30313e-08	Casq1/Atp2a1/Pygm/Sypl2/Tgm2/Fxyd1/Trdn/Casq2/Jsrp1/Tmem38a/Hrc/Csrp3/Ryr1/Mfn2/Mt1/Stim1	16
GO:0033865	nucleoside bisphosphate metabolic process	10/194	110/28943	3.80542e-09	8.60201e-08	6.26473e-08	Pdk2/Acaa2/Ogdh/Acacb/Mpc2/Pdha1/Cs/Acss2/Dlat/Suclg1	10
GO:0033875	ribonucleoside bisphosphate metabolic process	10/194	110/28943	3.80542e-09	8.60201e-08	6.26473e-08	Pdk2/Acaa2/Ogdh/Acacb/Mpc2/Pdha1/Cs/Acss2/Dlat/Suclg1	10
GO:0034032	purine nucleoside bisphosphate metabolic process	10/194	110/28943	3.80542e-09	8.60201e-08	6.26473e-08	Pdk2/Acaa2/Ogdh/Acacb/Mpc2/Pdha1/Cs/Acss2/Dlat/Suclg1	10
GO:0005996	monosaccharide metabolic process	14/194	268/28943	4.1782e-09	9.33613e-08	6.79938e-08	Eno3/Actn3/Pgam2/Aldoa/Pfkm/Pdk2/Mdh1/Gpd1/Acadm/Acacb/Pdha1/Mdh2/Dlat/Pgm1	14
GO:0006107	oxaloacetate metabolic process	5/194	11/28943	5.7452e-09	1.26917e-07	9.24317e-08	Mdh1/Got1/Cs/Got2/Mdh2	5
GO:0055074	calcium ion homeostasis	15/194	324/28943	5.90735e-09	1.29033e-07	9.39727e-08	Casq1/Atp2a1/Pygm/Sypl2/Tgm2/Fxyd1/Trdn/Casq2/Jsrp1/Tmem38a/Hrc/Csrp3/Ryr1/Mfn2/Stim1	15
GO:0005980	glycogen catabolic process	6/194	23/28943	7.70488e-09	1.66425e-07	1.21205e-07	Pygm/Pfkm/Phkg1/Ppp1r3c/Agl/Pgm1	6
GO:0009251	glucan catabolic process	6/194	24/28943	1.02161e-08	2.1587e-07	1.57215e-07	Pygm/Pfkm/Phkg1/Ppp1r3c/Agl/Pgm1	6
GO:0044247	cellular polysaccharide catabolic process	6/194	24/28943	1.02161e-08	2.1587e-07	1.57215e-07	Pygm/Pfkm/Phkg1/Ppp1r3c/Agl/Pgm1	6
GO:0014808	release of sequestered calcium ion into cytosol by sarcoplasmic reticulum	6/194	25/28943	1.33674e-08	2.79423e-07	2.035e-07	Casq1/Trdn/Casq2/Tmem38a/Hrc/Ryr1	6
GO:0033108	mitochondrial respiratory chain complex assembly	9/194	94/28943	1.47604e-08	3.05257e-07	2.22315e-07	Ndufb10/Ndufa8/Ndufs7/Ndufa5/Ndufb9/Ndufa6/Ndufb7/Ndufb8/Ndufab1	9
GO:0006122	mitochondrial electron transport, ubiquinol to cytochrome c	5/194	13/28943	1.58309e-08	3.2395e-07	2.35928e-07	Cyc1/Uqcrc1/Uqcrfs1/Uqcrc2/Uqcrh	5
GO:1903514	release of sequestered calcium ion into cytosol by endoplasmic reticulum	6/194	26/28943	1.72811e-08	3.49941e-07	2.54858e-07	Casq1/Trdn/Casq2/Tmem38a/Hrc/Ryr1	6
GO:0035384	thioester biosynthetic process	6/194	27/28943	2.2095e-08	4.38293e-07	3.19203e-07	Pdk2/Acacb/Mpc2/Pdha1/Acss2/Dlat	6
GO:0071616	acyl-CoA biosynthetic process	6/194	27/28943	2.2095e-08	4.38293e-07	3.19203e-07	Pdk2/Acacb/Mpc2/Pdha1/Acss2/Dlat	6
GO:1904062	regulation of cation transmembrane transport	16/194	414/28943	2.31043e-08	4.53684e-07	3.30412e-07	Casq1/Fhl1/Slc25a4/Fxyd1/Atp1a2/Trdn/Casq2/Snta1/Sln/Nipsnap2/Jsrp1/Tmem38a/Hrc/Actn2/Cacng1/Stim1	16
GO:1901019	regulation of calcium ion transmembrane transporter activity	9/194	99/28943	2.33396e-08	4.53721e-07	3.30439e-07	Casq1/Atp1a2/Trdn/Casq2/Sln/Nipsnap2/Jsrp1/Hrc/Stim1	9
GO:0000272	polysaccharide catabolic process	6/194	28/28943	2.79646e-08	5.38249e-07	3.92e-07	Pygm/Pfkm/Phkg1/Ppp1r3c/Agl/Pgm1	6
GO:0014819	regulation of skeletal muscle contraction	5/194	15/28943	3.65382e-08	6.96374e-07	5.0716e-07	Casq1/Atp2a1/Actn3/Mylk2/Myh7	5
GO:0014888	striated muscle adaptation	7/194	51/28943	4.92008e-08	9.28606e-07	6.76291e-07	Myoz1/Actn3/Tcap/Myoz2/Cmya5/Mlip/Myh7	7
GO:0044282	small molecule catabolic process	14/194	350/28943	1.18048e-07	2.20658e-06	1.60703e-06	Eno3/Actn3/Pgam2/Aldoa/Pfkm/Acaa2/Crat/Acadvl/Acadl/Got1/Acadm/Acacb/Got2/Etfb	14
GO:1903169	regulation of calcium ion transmembrane transport	11/194	201/28943	1.25309e-07	2.32001e-06	1.68963e-06	Casq1/Atp1a2/Trdn/Casq2/Sln/Nipsnap2/Jsrp1/Tmem38a/Hrc/Cacng1/Stim1	11
GO:0006085	acetyl-CoA biosynthetic process	5/194	19/28943	1.3843e-07	2.53875e-06	1.84894e-06	Pdk2/Mpc2/Pdha1/Acss2/Dlat	5
GO:0022898	regulation of transmembrane transporter activity	13/194	303/28943	1.51822e-07	2.75835e-06	2.00887e-06	Casq1/Fhl1/Slc25a4/Fxyd1/Atp1a2/Trdn/Casq2/Sln/Nipsnap2/Jsrp1/Hrc/Actn2/Stim1	13
GO:0033866	nucleoside bisphosphate biosynthetic process	6/194	37/28943	1.64124e-07	2.90052e-06	2.11241e-06	Pdk2/Acacb/Mpc2/Pdha1/Acss2/Dlat	6
GO:0034030	ribonucleoside bisphosphate biosynthetic process	6/194	37/28943	1.64124e-07	2.90052e-06	2.11241e-06	Pdk2/Acacb/Mpc2/Pdha1/Acss2/Dlat	6
GO:0034033	purine nucleoside bisphosphate biosynthetic process	6/194	37/28943	1.64124e-07	2.90052e-06	2.11241e-06	Pdk2/Acacb/Mpc2/Pdha1/Acss2/Dlat	6
GO:0043500	muscle adaptation	9/194	128/28943	2.17529e-07	3.8097e-06	2.77455e-06	Myoz1/Actn3/Tcap/Slc25a4/Myoz2/Cmya5/Mlip/Srl/Myh7	9
GO:0032409	regulation of transporter activity	13/194	317/28943	2.54693e-07	4.42075e-06	3.21957e-06	Casq1/Fhl1/Slc25a4/Fxyd1/Atp1a2/Trdn/Casq2/Sln/Nipsnap2/Jsrp1/Hrc/Actn2/Stim1	13
GO:0070252	actin-mediated cell contraction	8/194	97/28943	3.06083e-07	5.26571e-06	3.83494e-06	Myh8/Tpm1/Fxyd1/Atp1a2/Casq2/Snta1/Mylk2/Myh7	8
GO:0070588	calcium ion transmembrane transport	13/194	325/28943	3.3822e-07	5.76754e-06	4.20042e-06	Casq1/Atp2a1/Atp1a2/Trdn/Casq2/Sln/Nipsnap2/Jsrp1/Tmem38a/Hrc/Ryr1/Cacng1/Stim1	13
GO:0010880	regulation of release of sequestered calcium ion into cytosol by sarcoplasmic reticulum	5/194	23/28943	3.91954e-07	6.56861e-06	4.78383e-06	Casq1/Trdn/Casq2/Tmem38a/Hrc	5
GO:0043501	skeletal muscle adaptation	5/194	23/28943	3.91954e-07	6.56861e-06	4.78383e-06	Myoz1/Actn3/Myoz2/Cmya5/Myh7	5
GO:0030049	muscle filament sliding	4/194	10/28943	3.9821e-07	6.61642e-06	4.81865e-06	Myh8/Tpm1/Mylk2/Myh7	4
GO:0006816	calcium ion transport	15/194	449/28943	4.17409e-07	6.87664e-06	5.00816e-06	Casq1/Atp2a1/Atp1a2/Camk2b/Trdn/Casq2/Sln/Nipsnap2/Jsrp1/Tmem38a/Hrc/Ryr1/Cacng1/Srl/Stim1	15
GO:0006631	fatty acid metabolic process	15/194	453/28943	4.66793e-07	7.6256e-06	5.55362e-06	Pdk2/Fabp3/Acaa2/Crat/Cpt1b/Acadvl/Acadl/Acadm/Acacb/Fabp4/Acss2/Tnxb/Prxl2b/Ndufab1/Etfb	15
GO:0044275	cellular carbohydrate catabolic process	6/194	44/28943	4.79304e-07	7.76472e-06	5.65495e-06	Pygm/Pfkm/Phkg1/Ppp1r3c/Agl/Pgm1	6
GO:0006007	glucose catabolic process	5/194	24/28943	4.92411e-07	7.91114e-06	5.76158e-06	Eno3/Actn3/Pgam2/Aldoa/Pfkm	5
GO:0010959	regulation of metal ion transport	15/194	458/28943	5.35911e-07	8.53943e-06	6.21915e-06	Casq1/Fhl1/Fxyd1/Atp1a2/Trdn/Casq2/Snta1/Sln/Nipsnap2/Jsrp1/Tmem38a/Hrc/Actn2/Cacng1/Stim1	15
GO:0051235	maintenance of location	13/194	341/28943	5.82207e-07	9.2017e-06	6.70148e-06	Casq1/Atp2a1/Trdn/Casq2/Jsrp1/Tmem38a/Hrc/Fth1/Chchd10/Acacb/Ryr1/Pnpla2/Fitm1	13
GO:0032412	regulation of ion transmembrane transporter activity	12/194	293/28943	7.55279e-07	1.18408e-05	8.62351e-06	Casq1/Fhl1/Fxyd1/Atp1a2/Trdn/Casq2/Sln/Nipsnap2/Jsrp1/Hrc/Actn2/Stim1	12
GO:0006086	acetyl-CoA biosynthetic process from pyruvate	4/194	12/28943	9.28817e-07	1.43303e-05	1.04366e-05	Pdk2/Mpc2/Pdha1/Dlat	4
GO:0033275	actin-myosin filament sliding	4/194	12/28943	9.28817e-07	1.43303e-05	1.04366e-05	Myh8/Tpm1/Mylk2/Myh7	4
GO:0006635	fatty acid beta-oxidation	7/194	78/28943	9.63866e-07	1.4754e-05	1.07451e-05	Acaa2/Crat/Acadvl/Acadl/Acadm/Acacb/Etfb	7
GO:0008016	regulation of heart contraction	10/194	199/28943	1.03456e-06	1.57125e-05	1.14432e-05	Tpm1/Fxyd1/Myl2/Atp1a2/Casq2/Snta1/Tmem38a/Hrc/Csrp3/Myh7	10
GO:0005977	glycogen metabolic process	7/194	80/28943	1.14597e-06	1.71367e-05	1.24805e-05	Pygm/Pfkm/Acadm/Phkg1/Ppp1r3c/Agl/Pgm1	7
GO:0006073	cellular glucan metabolic process	7/194	80/28943	1.14597e-06	1.71367e-05	1.24805e-05	Pygm/Pfkm/Acadm/Phkg1/Ppp1r3c/Agl/Pgm1	7
GO:0044042	glucan metabolic process	7/194	81/28943	1.24732e-06	1.85098e-05	1.34804e-05	Pygm/Pfkm/Acadm/Phkg1/Ppp1r3c/Agl/Pgm1	7
GO:0009437	carnitine metabolic process	4/194	13/28943	1.33459e-06	1.94233e-05	1.41457e-05	Crat/Cpt1b/Acadl/Acadm	4
GO:0033539	fatty acid beta-oxidation using acyl-CoA dehydrogenase	4/194	13/28943	1.33459e-06	1.94233e-05	1.41457e-05	Acadvl/Acadl/Acadm/Etfb	4
GO:0006120	mitochondrial electron transport, NADH to ubiquinone	5/194	29/28943	1.33885e-06	1.94233e-05	1.41457e-05	Coq9/Ndufa8/Ndufs7/Ndufb9/Ndufb8	5
GO:0019395	fatty acid oxidation	8/194	118/28943	1.37438e-06	1.97911e-05	1.44136e-05	Fabp3/Acaa2/Crat/Acadvl/Acadl/Acadm/Acacb/Etfb	8
GO:1903522	regulation of blood circulation	11/194	268/28943	2.15902e-06	3.08613e-05	2.24759e-05	Tpm1/Smtnl1/Fxyd1/Myl2/Atp1a2/Casq2/Snta1/Tmem38a/Hrc/Csrp3/Myh7	11
GO:0034440	lipid oxidation	8/194	126/28943	2.25441e-06	3.19896e-05	2.32976e-05	Fabp3/Acaa2/Crat/Acadvl/Acadl/Acadm/Acacb/Etfb	8
GO:0060538	skeletal muscle organ development	10/194	219/28943	2.45343e-06	3.45614e-05	2.51706e-05	Myoz1/Acta1/Actn3/Mylpf/Des/Eln/Myoz2/Mylk2/Ryr1/Ankrd2	10
GO:0006577	amino-acid betaine metabolic process	4/194	15/28943	2.5212e-06	3.48738e-05	2.53981e-05	Crat/Cpt1b/Acadl/Acadm	4
GO:0030048	actin filament-based movement	8/194	128/28943	2.53728e-06	3.48738e-05	2.53981e-05	Myh8/Tpm1/Fxyd1/Atp1a2/Casq2/Snta1/Mylk2/Myh7	8
GO:0006112	energy reserve metabolic process	7/194	90/28943	2.54736e-06	3.48738e-05	2.53981e-05	Pygm/Pfkm/Acadm/Phkg1/Ppp1r3c/Agl/Pgm1	7
GO:1902600	proton transmembrane transport	7/194	90/28943	2.54736e-06	3.48738e-05	2.53981e-05	Slc25a4/Atp1a2/Atp5b/Atp5g3/Ndufs7/Atp5d/Atp5a1	7
GO:0006096	glycolytic process	7/194	92/28943	2.9534e-06	4.01498e-05	2.92405e-05	Eno3/Actn3/Pgam2/Aldoa/Pfkm/Gpd1/Ogdh	7
GO:0006790	sulfur compound metabolic process	12/194	335/28943	3.03964e-06	4.07587e-05	2.9684e-05	Pdk2/Acaa2/Ogdh/Acacb/Mpc2/Sod2/Pdha1/Cs/Acss2/Dlat/Ndufab1/Suclg1	12
GO:0007015	actin filament organization	14/194	460/28943	3.04013e-06	4.07587e-05	2.9684e-05	Acta1/Tpm1/Tcap/Lmod2/Eln/Tmod4/Nrap/Neb/Tpm2/Pdlim3/Ttn/Coro6/Actn2/Xirp1	14
GO:0006757	ATP generation from ADP	7/194	93/28943	3.17583e-06	4.22864e-05	3.07967e-05	Eno3/Actn3/Pgam2/Aldoa/Pfkm/Gpd1/Ogdh	7
GO:0070885	negative regulation of calcineurin-NFAT signaling cascade	4/194	16/28943	3.34399e-06	4.39237e-05	3.19891e-05	Myoz1/Actn3/Myoz2/Cmya5	4
GO:0106057	negative regulation of calcineurin-mediated signaling	4/194	16/28943	3.34399e-06	4.39237e-05	3.19891e-05	Myoz1/Actn3/Myoz2/Cmya5	4
GO:0048644	muscle organ morphogenesis	7/194	94/28943	3.41206e-06	4.45171e-05	3.24212e-05	Tpm1/Smtnl1/Tcap/Myl2/Mylk2/Ttn/Myh7	7
GO:0019320	hexose catabolic process	5/194	36/28943	4.09146e-06	5.27834e-05	3.84415e-05	Eno3/Actn3/Pgam2/Aldoa/Pfkm	5
GO:0051651	maintenance of location in cell	10/194	232/28943	4.09995e-06	5.27834e-05	3.84415e-05	Casq1/Atp2a1/Trdn/Casq2/Jsrp1/Tmem38a/Hrc/Fth1/Chchd10/Ryr1	10
GO:0006103	2-oxoglutarate metabolic process	4/194	17/28943	4.34999e-06	5.45573e-05	3.97334e-05	Idh3a/Got1/Ogdh/Got2	4
GO:0006735	NADH regeneration	4/194	17/28943	4.34999e-06	5.45573e-05	3.97334e-05	Eno3/Pgam2/Aldoa/Pfkm	4
GO:0061621	canonical glycolysis	4/194	17/28943	4.34999e-06	5.45573e-05	3.97334e-05	Eno3/Pgam2/Aldoa/Pfkm	4
GO:0061718	glucose catabolic process to pyruvate	4/194	17/28943	4.34999e-06	5.45573e-05	3.97334e-05	Eno3/Pgam2/Aldoa/Pfkm	4
GO:0090075	relaxation of muscle	5/194	37/28943	4.70511e-06	5.86329e-05	4.27015e-05	Atp2a1/Actn3/Sln/Hrc/Ttn	5
GO:0046365	monosaccharide catabolic process	5/194	38/28943	5.38864e-06	6.6723e-05	4.85935e-05	Eno3/Actn3/Pgam2/Aldoa/Pfkm	5
GO:0044264	cellular polysaccharide metabolic process	7/194	101/28943	5.51152e-06	6.73862e-05	4.90765e-05	Pygm/Pfkm/Acadm/Phkg1/Ppp1r3c/Agl/Pgm1	7
GO:0046031	ADP metabolic process	7/194	101/28943	5.51152e-06	6.73862e-05	4.90765e-05	Eno3/Actn3/Pgam2/Aldoa/Pfkm/Gpd1/Ogdh	7
GO:1901077	regulation of relaxation of muscle	4/194	18/28943	5.56354e-06	6.74626e-05	4.91321e-05	Actn3/Sln/Hrc/Ttn	4
GO:0051924	regulation of calcium ion transport	11/194	296/28943	5.58718e-06	6.74626e-05	4.91321e-05	Casq1/Atp1a2/Trdn/Casq2/Sln/Nipsnap2/Jsrp1/Tmem38a/Hrc/Cacng1/Stim1	11
GO:0042180	cellular ketone metabolic process	10/194	241/28943	5.73791e-06	6.88549e-05	5.01461e-05	Aldoa/Coq8a/Pdk2/Fabp3/Coq9/Gpd1/Acadvl/Acadl/Acacb/Coq10a	10
GO:0014902	myotube differentiation	8/194	143/28943	5.78915e-06	6.90436e-05	5.02836e-05	Acta1/Actn3/Csrp3/Ryr1/Tmem182/Rbm38/Stim1/Ankrd2	8
GO:0014823	response to activity	5/194	39/28943	6.14759e-06	7.28714e-05	5.30713e-05	Smtnl1/Myh4/Sod2/Srl/Perm1	5
GO:0009062	fatty acid catabolic process	7/194	103/28943	6.27796e-06	7.39658e-05	5.38683e-05	Acaa2/Crat/Acadvl/Acadl/Acadm/Acacb/Etfb	7
GO:0044262	cellular carbohydrate metabolic process	11/194	302/28943	6.75482e-06	7.91046e-05	5.76108e-05	Pygm/Actn3/Pfkm/Pdk2/Got1/Acadm/Acacb/Phkg1/Ppp1r3c/Agl/Pgm1	11
GO:0009135	purine nucleoside diphosphate metabolic process	7/194	105/28943	7.13097e-06	8.25155e-05	6.0095e-05	Eno3/Actn3/Pgam2/Aldoa/Pfkm/Gpd1/Ogdh	7
GO:0009179	purine ribonucleoside diphosphate metabolic process	7/194	105/28943	7.13097e-06	8.25155e-05	6.0095e-05	Eno3/Actn3/Pgam2/Aldoa/Pfkm/Gpd1/Ogdh	7
GO:0003300	cardiac muscle hypertrophy	7/194	107/28943	8.0781e-06	9.2922e-05	6.76739e-05	Tcap/Slc25a4/Pdlim5/Mlip/Csrp3/Ttn/Myh7	7
GO:0019932	second-messenger-mediated signaling	11/194	309/28943	8.38135e-06	9.58432e-05	6.98013e-05	Myoz1/Casq1/Actn3/Myoz2/Pdk2/Casq2/Cmya5/Tmem38a/Aqp1/Mafa/Mt1	11
GO:0060314	regulation of ryanodine-sensitive calcium-release channel activity	4/194	20/28943	8.71691e-06	9.85213e-05	7.17518e-05	Trdn/Casq2/Jsrp1/Hrc	4
GO:0061620	glycolytic process through glucose-6-phosphate	4/194	20/28943	8.71691e-06	9.85213e-05	7.17518e-05	Eno3/Pgam2/Aldoa/Pfkm	4
GO:0055008	cardiac muscle tissue morphogenesis	6/194	72/28943	9.07953e-06	0.000101974	7.42667e-05	Tpm1/Tcap/Myl2/Mylk2/Ttn/Myh7	6
GO:0006165	nucleoside diphosphate phosphorylation	7/194	109/28943	9.12735e-06	0.000101974	7.42667e-05	Eno3/Actn3/Pgam2/Aldoa/Pfkm/Gpd1/Ogdh	7
GO:0014897	striated muscle hypertrophy	7/194	111/28943	1.02872e-05	0.000114276	8.32257e-05	Tcap/Slc25a4/Pdlim5/Mlip/Csrp3/Ttn/Myh7	7
GO:0035994	response to muscle stretch	4/194	21/28943	1.07116e-05	0.000118314	8.61666e-05	Tcap/Csrp3/Ttn/Ankrd2	4
GO:0016051	carbohydrate biosynthetic process	9/194	205/28943	1.08142e-05	0.000118773	8.65007e-05	Pgam2/Pdk2/Mdh1/Gpd1/Got1/Acadm/Phkg1/Ppp1r3c/Mdh2	9
GO:0005976	polysaccharide metabolic process	7/194	113/28943	1.15666e-05	0.000124919	9.09772e-05	Pygm/Pfkm/Acadm/Phkg1/Ppp1r3c/Agl/Pgm1	7
GO:0014896	muscle hypertrophy	7/194	113/28943	1.15666e-05	0.000124919	9.09772e-05	Tcap/Slc25a4/Pdlim5/Mlip/Csrp3/Ttn/Myh7	7
GO:0046939	nucleotide phosphorylation	7/194	113/28943	1.15666e-05	0.000124919	9.09772e-05	Eno3/Actn3/Pgam2/Aldoa/Pfkm/Gpd1/Ogdh	7
GO:0007519	skeletal muscle tissue development	9/194	207/28943	1.16875e-05	0.000125527	9.14199e-05	Myoz1/Acta1/Actn3/Mylpf/Eln/Myoz2/Mylk2/Ryr1/Ankrd2	9
GO:0050849	negative regulation of calcium-mediated signaling	4/194	22/28943	1.30234e-05	0.000139107	0.00010131	Myoz1/Actn3/Myoz2/Cmya5	4
GO:0009185	ribonucleoside diphosphate metabolic process	7/194	117/28943	1.45226e-05	0.000154273	0.000112355	Eno3/Actn3/Pgam2/Aldoa/Pfkm/Gpd1/Ogdh	7
GO:0061615	glycolytic process through fructose-6-phosphate	4/194	23/28943	1.56826e-05	0.00016569	0.00012067	Eno3/Pgam2/Aldoa/Pfkm	4
GO:0051209	release of sequestered calcium ion into cytosol	7/194	120/28943	1.71277e-05	0.00017998	0.000131077	Casq1/Trdn/Casq2/Jsrp1/Tmem38a/Hrc/Ryr1	7
GO:0051283	negative regulation of sequestering of calcium ion	7/194	121/28943	1.80774e-05	0.000188938	0.000137601	Casq1/Trdn/Casq2/Jsrp1/Tmem38a/Hrc/Ryr1	7
GO:0051279	regulation of release of sequestered calcium ion into cytosol	6/194	82/28943	1.92507e-05	0.000200125	0.000145749	Casq1/Trdn/Casq2/Jsrp1/Tmem38a/Hrc	6
GO:0051282	regulation of sequestering of calcium ion	7/194	123/28943	2.01074e-05	0.00020792	0.000151425	Casq1/Trdn/Casq2/Jsrp1/Tmem38a/Hrc/Ryr1	7
GO:0051208	sequestering of calcium ion	7/194	125/28943	2.2322e-05	0.000229598	0.000167213	Casq1/Trdn/Casq2/Jsrp1/Tmem38a/Hrc/Ryr1	7
GO:0003007	heart morphogenesis	10/194	283/28943	2.31014e-05	0.000236364	0.000172141	Tpm1/Tcap/Eln/Myl2/Mylk2/Ttn/Col2a1/Ryr1/Myh7/Xirp1	10
GO:0046395	carboxylic acid catabolic process	9/194	226/28943	2.34529e-05	0.000238704	0.000173845	Acaa2/Crat/Acadvl/Acadl/Got1/Acadm/Acacb/Got2/Etfb	9
GO:0009266	response to temperature stimulus	8/194	174/28943	2.4175e-05	0.000244772	0.000178264	Casq1/Hspb7/Hspb6/Hspb1/Cryab/Acadvl/Acadl/Acadm	8
GO:0016054	organic acid catabolic process	9/194	228/28943	2.51351e-05	0.000252028	0.000183549	Acaa2/Crat/Acadvl/Acadl/Got1/Acadm/Acacb/Got2/Etfb	9
GO:0006094	gluconeogenesis	6/194	86/28943	2.52806e-05	0.000252028	0.000183549	Pgam2/Pdk2/Mdh1/Gpd1/Acadm/Mdh2	6
GO:0060415	muscle tissue morphogenesis	6/194	86/28943	2.52806e-05	0.000252028	0.000183549	Tpm1/Tcap/Myl2/Mylk2/Ttn/Myh7	6
GO:0072329	monocarboxylic acid catabolic process	7/194	128/28943	2.6018e-05	0.000258056	0.000187939	Acaa2/Crat/Acadvl/Acadl/Acadm/Acacb/Etfb	7
GO:0032970	regulation of actin filament-based process	12/194	416/28943	2.65581e-05	0.000262076	0.000190866	Tpm1/Fxyd1/Lmod2/Eln/Tmod4/Atp1a2/Casq2/Neb/Mylk2/Csrp3/Actn2/Mfn2	12
GO:0019319	hexose biosynthetic process	6/194	90/28943	3.27445e-05	0.000321491	0.000234138	Pgam2/Pdk2/Mdh1/Gpd1/Acadm/Mdh2	6
GO:0009132	nucleoside diphosphate metabolic process	7/194	136/28943	3.84035e-05	0.000375158	0.000273222	Eno3/Actn3/Pgam2/Aldoa/Pfkm/Gpd1/Ogdh	7
GO:0044272	sulfur compound biosynthetic process	6/194	95/28943	4.44593e-05	0.000432145	0.000314725	Pdk2/Acacb/Mpc2/Pdha1/Acss2/Dlat	6
GO:0071312	cellular response to alkaloid	4/194	30/28943	4.67863e-05	0.0004525	0.00032955	Tgm2/Casq2/Tmem38a/Ryr1	4
GO:0071415	cellular response to purine-containing compound	3/194	11/28943	4.70258e-05	0.000452566	0.000329598	Casq2/Tmem38a/Ryr1	3
GO:0046364	monosaccharide biosynthetic process	6/194	97/28943	4.99933e-05	0.000478754	0.00034867	Pgam2/Pdk2/Mdh1/Gpd1/Acadm/Mdh2	6
GO:0002026	regulation of the force of heart contraction	4/194	31/28943	5.34369e-05	0.000509222	0.00037086	Myl2/Atp1a2/Csrp3/Myh7	4
GO:0019722	calcium-mediated signaling	8/194	196/28943	5.63376e-05	0.000531651	0.000387195	Myoz1/Casq1/Actn3/Myoz2/Pdk2/Casq2/Cmya5/Tmem38a	8
GO:2001257	regulation of cation channel activity	8/194	196/28943	5.63376e-05	0.000531651	0.000387195	Casq1/Trdn/Casq2/Nipsnap2/Jsrp1/Hrc/Actn2/Stim1	8
GO:0043502	regulation of muscle adaptation	6/194	101/28943	6.27126e-05	0.000588953	0.000428927	Actn3/Slc25a4/Cmya5/Mlip/Srl/Myh7	6
GO:1904706	negative regulation of vascular associated smooth muscle cell proliferation	4/194	33/28943	6.877e-05	0.000642735	0.000468096	Tpm1/Ndrg2/Sod2/Mfn2	4
GO:0014074	response to purine-containing compound	6/194	110/28943	0.000100839	0.000937944	0.000683092	Pygm/Casq2/Gpd1/Tmem38a/Aqp1/Ryr1	6
GO:0045989	positive regulation of striated muscle contraction	3/194	14/28943	0.000102213	0.000946202	0.000689106	Atp2a1/Actn3/Mylk2	3
GO:0014733	regulation of skeletal muscle adaptation	3/194	15/28943	0.000127136	0.00116581	0.000849047	Actn3/Cmya5/Myh7	3
GO:0031000	response to caffeine	3/194	15/28943	0.000127136	0.00116581	0.000849047	Casq2/Tmem38a/Ryr1	3
GO:0030258	lipid modification	8/194	221/28943	0.00012986	0.0011852	0.000863163	Fabp3/Acaa2/Crat/Acadvl/Acadl/Acadm/Acacb/Etfb	8
GO:0008637	apoptotic mitochondrial changes	6/194	119/28943	0.000155445	0.00140133	0.00102057	Atp2a1/Slc25a4/Acaa2/Chchd10/Sod2/Mfn2	6
GO:0007512	adult heart development	3/194	16/28943	0.000155704	0.00140133	0.00102057	Tcap/Ttn/Myh7	3
GO:0072350	tricarboxylic acid metabolic process	3/194	16/28943	0.000155704	0.00140133	0.00102057	Idh3a/Aco2/Cs	3
GO:0044242	cellular lipid catabolic process	8/194	228/28943	0.000160808	0.00143944	0.00104832	Acaa2/Crat/Acadvl/Acadl/Acadm/Acacb/Pnpla2/Etfb	8
GO:0051926	negative regulation of calcium ion transport	5/194	76/28943	0.000161418	0.00143944	0.00104832	Atp1a2/Trdn/Casq2/Sln/Hrc	5
GO:0006744	ubiquinone biosynthetic process	3/194	17/28943	0.000188136	0.00167003	0.00121626	Coq8a/Coq9/Coq10a	3
GO:0042181	ketone biosynthetic process	4/194	43/28943	0.000196831	0.0017314	0.00126096	Aldoa/Coq8a/Coq9/Coq10a	4
GO:0070884	regulation of calcineurin-NFAT signaling cascade	4/194	43/28943	0.000196831	0.0017314	0.00126096	Myoz1/Actn3/Myoz2/Cmya5	4
GO:0009612	response to mechanical stimulus	7/194	177/28943	0.00020019	0.00175301	0.0012767	Tcap/Atp1a2/Aqp1/Got1/Csrp3/Ttn/Ankrd2	7
GO:0010830	regulation of myotube differentiation	4/194	44/28943	0.000215386	0.00186093	0.00135529	Actn3/Csrp3/Rbm38/Ankrd2	4
GO:0046320	regulation of fatty acid oxidation	4/194	44/28943	0.000215386	0.00186093	0.00135529	Fabp3/Acadvl/Acadl/Acacb	4
GO:0106056	regulation of calcineurin-mediated signaling	4/194	44/28943	0.000215386	0.00186093	0.00135529	Myoz1/Actn3/Myoz2/Cmya5	4
GO:0046322	negative regulation of fatty acid oxidation	3/194	18/28943	0.000224651	0.00192388	0.00140114	Acadvl/Acadl/Acacb	3
GO:1901663	quinone biosynthetic process	3/194	18/28943	0.000224651	0.00192388	0.00140114	Coq8a/Coq9/Coq10a	3
GO:0006813	potassium ion transport	8/194	244/28943	0.000254776	0.0021723	0.00158206	Fhl1/Atp1b4/Fxyd1/Atp1a2/Casq2/Tmem38a/Aqp1/Actn2	8
GO:1903115	regulation of actin filament-based movement	4/194	46/28943	0.000256222	0.00217509	0.00158409	Fxyd1/Atp1a2/Casq2/Mylk2	4
GO:0097553	calcium ion transmembrane import into cytosol	7/194	185/28943	0.000262209	0.00221624	0.00161406	Casq1/Trdn/Casq2/Jsrp1/Tmem38a/Hrc/Ryr1	7
GO:0006743	ubiquinone metabolic process	3/194	20/28943	0.000310766	0.00261528	0.00190467	Coq8a/Coq9/Coq10a	3
GO:0033173	calcineurin-NFAT signaling cascade	4/194	49/28943	0.000327502	0.00274424	0.0019986	Myoz1/Actn3/Myoz2/Cmya5	4
GO:0050848	regulation of calcium-mediated signaling	5/194	89/28943	0.000338071	0.00282064	0.00205424	Myoz1/Actn3/Myoz2/Pdk2/Cmya5	5
GO:0042391	regulation of membrane potential	11/194	469/28943	0.000348393	0.00289434	0.00210791	Fhl1/Fxyd1/Trdn/Casq2/Snta1/Got1/Chchd10/Sod2/Actn2/Mfn2/Xirp1	11
GO:1901021	positive regulation of calcium ion transmembrane transporter activity	4/194	50/28943	0.000354128	0.00292947	0.00213349	Casq1/Trdn/Nipsnap2/Stim1	4
GO:2001259	positive regulation of cation channel activity	5/194	92/28943	0.000394107	0.00324637	0.00236429	Casq1/Trdn/Nipsnap2/Actn2/Stim1	5
GO:0032411	positive regulation of transporter activity	6/194	143/28943	0.000419038	0.00343717	0.00250325	Casq1/Slc25a4/Trdn/Nipsnap2/Actn2/Stim1	6
GO:0097720	calcineurin-mediated signaling	4/194	53/28943	0.000443279	0.00362073	0.00263693	Myoz1/Actn3/Myoz2/Cmya5	4
GO:0006575	cellular modified amino acid metabolic process	7/194	203/28943	0.000458815	0.00373195	0.00271793	Ckmt2/Ckm/Crat/Cpt1b/Acadl/Acadm/Sod2	7
GO:0014904	myotube cell development	4/194	54/28943	0.000476251	0.00385763	0.00280946	Acta1/Actn3/Ryr1/Tmem182	4
GO:0045933	positive regulation of muscle contraction	4/194	55/28943	0.000510933	0.00412138	0.00300155	Atp2a1/Actn3/Mylk2/Cacng1	4
GO:0002115	store-operated calcium entry	3/194	24/28943	0.000540964	0.00430997	0.0031389	Casq1/Srl/Stim1	3
GO:0042026	protein refolding	3/194	24/28943	0.000540964	0.00430997	0.0031389	Hspb6/Hspb1/Cryab	3
GO:0051481	negative regulation of cytosolic calcium ion concentration	3/194	24/28943	0.000540964	0.00430997	0.0031389	Atp1a2/Hrc/Got1	3
GO:0030834	regulation of actin filament depolymerization	4/194	56/28943	0.000547375	0.00432559	0.00315027	Tpm1/Lmod2/Tmod4/Actn2	4
GO:0048016	inositol phosphate-mediated signaling	4/194	56/28943	0.000547375	0.00432559	0.00315027	Myoz1/Actn3/Myoz2/Cmya5	4
GO:1903170	negative regulation of calcium ion transmembrane transport	4/194	57/28943	0.000585626	0.00460914	0.00335677	Atp1a2/Trdn/Casq2/Sln	4
GO:1901028	regulation of mitochondrial outer membrane permeabilization involved in apoptotic signaling pathway	3/194	25/28943	0.000611708	0.004795	0.00349214	Slc25a4/Acaa2/Chchd10	3
GO:0006633	fatty acid biosynthetic process	6/194	154/28943	0.000619995	0.00484044	0.00352523	Acadvl/Acadl/Acacb/Acss2/Prxl2b/Ndufab1	6
GO:0009408	response to heat	5/194	102/28943	0.000632479	0.00491816	0.00358183	Casq1/Hspb7/Hspb6/Hspb1/Cryab	5
GO:0051147	regulation of muscle cell differentiation	6/194	157/28943	0.000685993	0.00531303	0.00386941	Actn3/Slc25a4/Csrp3/Sod2/Rbm38/Ankrd2	6
GO:0051153	regulation of striated muscle cell differentiation	5/194	104/28943	0.000690841	0.00532935	0.00388129	Actn3/Slc25a4/Csrp3/Rbm38/Ankrd2	5
GO:0030042	actin filament depolymerization	4/194	60/28943	0.000711737	0.00546884	0.00398288	Tpm1/Lmod2/Tmod4/Actn2	4
GO:0001666	response to hypoxia	7/194	219/28943	0.000719099	0.00550029	0.00400579	Pygm/Slc2a4/Acaa2/Cryab/Aqp1/Ryr1/Vegfb	7
GO:0019217	regulation of fatty acid metabolic process	5/194	105/28943	0.000721489	0.00550029	0.00400579	Pdk2/Fabp3/Acadvl/Acadl/Acacb	5
GO:0007006	mitochondrial membrane organization	5/194	108/28943	0.000819544	0.00619919	0.00451479	Slc25a4/Acaa2/Chchd3/Chchd10/Mfn2	5
GO:1904063	negative regulation of cation transmembrane transport	5/194	108/28943	0.000819544	0.00619919	0.00451479	Atp1a2/Trdn/Casq2/Sln/Actn2	5
GO:0003299	muscle hypertrophy in response to stress	3/194	28/28943	0.000858502	0.00641895	0.00467484	Tcap/Mlip/Myh7	3
GO:0014898	cardiac muscle hypertrophy in response to stress	3/194	28/28943	0.000858502	0.00641895	0.00467484	Tcap/Mlip/Myh7	3
GO:0046716	muscle cell cellular homeostasis	3/194	28/28943	0.000858502	0.00641895	0.00467484	Aldoa/Pfkm/Csrp3	3
GO:1990845	adaptive thermogenesis	6/194	165/28943	0.000888742	0.0066196	0.00482096	Actn3/Slc25a4/Sln/Acadl/Mfn2/Fabp4	6
GO:0010038	response to metal ion	8/194	296/28943	0.000909165	0.00674587	0.00491293	Pgam2/Slc25a12/Camk2b/Aqp1/Ttn/Mt1/Fabp4/Stim1	8
GO:0046394	carboxylic acid biosynthetic process	8/194	298/28943	0.000949333	0.00699001	0.00509073	Acadvl/Acadl/Got1/Acacb/Got2/Acss2/Prxl2b/Ndufab1	8
GO:0014887	cardiac muscle adaptation	3/194	29/28943	0.000952857	0.00699001	0.00509073	Tcap/Mlip/Myh7	3
GO:0051560	mitochondrial calcium ion homeostasis	3/194	29/28943	0.000952857	0.00699001	0.00509073	Atp2a1/Tgm2/Mfn2	3
GO:0016053	organic acid biosynthetic process	8/194	299/28943	0.000969944	0.00708861	0.00516254	Acadvl/Acadl/Got1/Acacb/Got2/Acss2/Prxl2b/Ndufab1	8
GO:0030832	regulation of actin filament length	6/194	168/28943	0.000975635	0.0071035	0.00517339	Tpm1/Lmod2/Eln/Tmod4/Neb/Actn2	6
GO:0002027	regulation of heart rate	5/194	113/28943	0.0010046	0.00728713	0.00530712	Tpm1/Casq2/Snta1/Hrc/Myh7	5
GO:0070482	response to oxygen levels	8/194	305/28943	0.00110126	0.00795858	0.00579613	Pygm/Slc2a4/Acaa2/Cryab/Aqp1/Sod2/Ryr1/Vegfb	8
GO:0034766	negative regulation of ion transmembrane transport	5/194	117/28943	0.00117366	0.00845038	0.0061543	Atp1a2/Trdn/Casq2/Sln/Actn2	5
GO:0086003	cardiac muscle cell contraction	4/194	69/28943	0.00120407	0.00863734	0.00629046	Fxyd1/Atp1a2/Casq2/Snta1	4
GO:0045662	negative regulation of myoblast differentiation	3/194	32/28943	0.00127447	0.00910872	0.00663376	Csrp3/Tmem182/Ankrd2	3
GO:1902903	regulation of supramolecular fiber organization	9/194	389/28943	0.00131321	0.00935121	0.00681036	Tpm1/Lmod2/Pde4dip/Eln/Tmod4/Cryab/Actn2/Mfn2/Tnxb	9
GO:0055117	regulation of cardiac muscle contraction	4/194	71/28943	0.0013393	0.00950217	0.0069203	Fxyd1/Atp1a2/Casq2/Tmem38a	4
GO:0043462	regulation of ATP-dependent activity	4/194	72/28943	0.00141073	0.00990112	0.00721086	Tnnt3/Tpm1/Sln/Tpm2	4
GO:1904705	regulation of vascular associated smooth muscle cell proliferation	4/194	72/28943	0.00141073	0.00990112	0.00721086	Tpm1/Ndrg2/Sod2/Mfn2	4
GO:0036293	response to decreased oxygen levels	7/194	246/28943	0.00141081	0.00990112	0.00721086	Pygm/Slc2a4/Acaa2/Cryab/Aqp1/Ryr1/Vegfb	7
GO:0045766	positive regulation of angiogenesis	6/194	182/28943	0.00147069	0.0102474	0.00746302	Hspb6/Hspb1/Aqp1/Rras/Stim1/Vegfb	6
GO:1904018	positive regulation of vasculature development	6/194	182/28943	0.00147069	0.0102474	0.00746302	Hspb6/Hspb1/Aqp1/Rras/Stim1/Vegfb	6
GO:0048662	negative regulation of smooth muscle cell proliferation	4/194	73/28943	0.00148478	0.0103086	0.00750763	Tpm1/Ndrg2/Sod2/Mfn2	4
GO:0045922	negative regulation of fatty acid metabolic process	3/194	34/28943	0.00152254	0.0105332	0.00767117	Acadvl/Acadl/Acacb	3
GO:0034637	cellular carbohydrate biosynthetic process	4/194	75/28943	0.00164092	0.0112719	0.0082092	Got1/Acadm/Phkg1/Ppp1r3c	4
GO:1990874	vascular associated smooth muscle cell proliferation	4/194	75/28943	0.00164092	0.0112719	0.0082092	Tpm1/Ndrg2/Sod2/Mfn2	4
GO:0097345	mitochondrial outer membrane permeabilization	3/194	35/28943	0.00165712	0.0113431	0.00826101	Slc25a4/Acaa2/Chchd10	3
GO:0043271	negative regulation of ion transport	6/194	187/28943	0.00168736	0.0115096	0.00838226	Atp1a2/Trdn/Casq2/Sln/Hrc/Actn2	6
GO:0001659	temperature homeostasis	6/194	189/28943	0.0017805	0.0121024	0.00881403	Actn3/Sln/Acadvl/Acadl/Mfn2/Fabp4	6
GO:1904064	positive regulation of cation transmembrane transport	6/194	191/28943	0.00187749	0.0127172	0.00926179	Casq1/Fxyd1/Trdn/Nipsnap2/Actn2/Stim1	6
GO:0014883	transition between fast and slow fiber	2/194	10/28943	0.00194146	0.0130586	0.00951039	Actn3/Myh7	2
GO:0009066	aspartate family amino acid metabolic process	3/194	37/28943	0.00194804	0.0130586	0.00951039	Adssl1/Got1/Got2	3
GO:0010667	negative regulation of cardiac muscle cell apoptotic process	3/194	37/28943	0.00194804	0.0130586	0.00951039	Slc25a4/Hspb6/Mfn2	3
GO:0051149	positive regulation of muscle cell differentiation	4/194	80/28943	0.00208054	0.0138693	0.0101008	Actn3/Slc25a4/Csrp3/Sod2	4
GO:0016042	lipid catabolic process	8/194	338/28943	0.00209919	0.0138693	0.0101008	Acaa2/Crat/Acadvl/Acadl/Acadm/Acacb/Pnpla2/Etfb	8
GO:0000423	mitophagy	3/194	38/28943	0.00210466	0.0138693	0.0101008	Slc25a4/Mfn2/Retreg1	3
GO:0086004	regulation of cardiac muscle cell contraction	3/194	38/28943	0.00210466	0.0138693	0.0101008	Fxyd1/Atp1a2/Casq2	3
GO:1902110	positive regulation of mitochondrial membrane permeability involved in apoptotic process	3/194	38/28943	0.00210466	0.0138693	0.0101008	Slc25a4/Acaa2/Chchd10	3
GO:0032414	positive regulation of ion transmembrane transporter activity	5/194	135/28943	0.00220499	0.0144814	0.0105466	Casq1/Trdn/Nipsnap2/Actn2/Stim1	5
GO:1901661	quinone metabolic process	3/194	39/28943	0.00226888	0.0148509	0.0108157	Coq8a/Coq9/Coq10a	3
GO:0043279	response to alkaloid	4/194	82/28943	0.00227712	0.0148548	0.0108185	Tgm2/Casq2/Tmem38a/Ryr1	4
GO:0006109	regulation of carbohydrate metabolic process	6/194	199/28943	0.002306	0.0149929	0.0109191	Actn3/Pdk2/Gpd1/Acadm/Acacb/Ppp1r3c	6
GO:0046689	response to mercury ion	2/194	11/28943	0.00236244	0.015157	0.0110387	Pgam2/Aqp1	2
GO:0051561	positive regulation of mitochondrial calcium ion concentration	2/194	11/28943	0.00236244	0.015157	0.0110387	Atp2a1/Tgm2	2
GO:1901029	negative regulation of mitochondrial outer membrane permeabilization involved in apoptotic signaling pathway	2/194	11/28943	0.00236244	0.015157	0.0110387	Slc25a4/Acaa2	2
GO:1901339	regulation of store-operated calcium channel activity	2/194	11/28943	0.00236244	0.015157	0.0110387	Casq1/Stim1	2
GO:0061912	selective autophagy	4/194	83/28943	0.00238005	0.0152198	0.0110844	Slc25a4/Hspb8/Mfn2/Retreg1	4
GO:0010664	negative regulation of striated muscle cell apoptotic process	3/194	40/28943	0.00244084	0.0154058	0.0112198	Slc25a4/Hspb6/Mfn2	3
GO:0042398	cellular modified amino acid biosynthetic process	3/194	40/28943	0.00244084	0.0154058	0.0112198	Ckmt2/Ckm/Acadm	3
GO:1901020	negative regulation of calcium ion transmembrane transporter activity	3/194	40/28943	0.00244084	0.0154058	0.0112198	Atp1a2/Casq2/Sln	3
GO:1902686	mitochondrial outer membrane permeabilization involved in programmed cell death	3/194	40/28943	0.00244084	0.0154058	0.0112198	Slc25a4/Acaa2/Chchd10	3
GO:0000422	autophagy of mitochondrion	4/194	84/28943	0.00248614	0.0155905	0.0113543	Slc25a4/Map1lc3a/Mfn2/Retreg1	4
GO:0061726	mitochondrion disassembly	4/194	84/28943	0.00248614	0.0155905	0.0113543	Slc25a4/Map1lc3a/Mfn2/Retreg1	4
GO:0034764	positive regulation of transmembrane transport	7/194	273/28943	0.00253823	0.015866	0.011555	Casq1/Fxyd1/Trdn/Nipsnap2/Actn2/Mfn2/Stim1	7
GO:0051258	protein polymerization	7/194	274/28943	0.00259034	0.0161198	0.0117399	Casq1/Tpm1/Lmod2/Pde4dip/Eln/Tmod4/Casq2	7
GO:0032413	negative regulation of ion transmembrane transporter activity	4/194	85/28943	0.00259543	0.0161198	0.0117399	Atp1a2/Casq2/Sln/Actn2	4
GO:0051693	actin filament capping	3/194	41/28943	0.00262065	0.0162247	0.0118162	Tpm1/Lmod2/Tmod4	3
GO:0006123	mitochondrial electron transport, cytochrome c to oxygen	2/194	12/28943	0.00282245	0.017093	0.0124486	Cox6a2/Cox5b	2
GO:0009068	aspartate family amino acid catabolic process	2/194	12/28943	0.00282245	0.017093	0.0124486	Got1/Got2	2
GO:0010649	regulation of cell communication by electrical coupling	2/194	12/28943	0.00282245	0.017093	0.0124486	Casq2/Hrc	2
GO:0010728	regulation of hydrogen peroxide biosynthetic process	2/194	12/28943	0.00282245	0.017093	0.0124486	Sod2/Mfn2	2
GO:0014874	response to stimulus involved in regulation of muscle adaptation	2/194	12/28943	0.00282245	0.017093	0.0124486	Actn3/Srl	2
GO:0030388	fructose 1,6-bisphosphate metabolic process	2/194	12/28943	0.00282245	0.017093	0.0124486	Aldoa/Pfkm	2
GO:0043650	dicarboxylic acid biosynthetic process	2/194	12/28943	0.00282245	0.017093	0.0124486	Got1/Got2	2
GO:0072330	monocarboxylic acid biosynthetic process	6/194	209/28943	0.00294068	0.0177537	0.0129298	Acadvl/Acadl/Acacb/Acss2/Prxl2b/Ndufab1	6
GO:0035794	positive regulation of mitochondrial membrane permeability	3/194	43/28943	0.00300431	0.0180816	0.0131686	Slc25a4/Acaa2/Chchd10	3
GO:0120161	regulation of cold-induced thermogenesis	5/194	147/28943	0.00318499	0.0190736	0.0138911	Actn3/Sln/Acadl/Mfn2/Fabp4	5
GO:0005978	glycogen biosynthetic process	3/194	44/28943	0.00320837	0.0190736	0.0138911	Acadm/Phkg1/Ppp1r3c	3
GO:0009250	glucan biosynthetic process	3/194	44/28943	0.00320837	0.0190736	0.0138911	Acadm/Phkg1/Ppp1r3c	3
GO:1902108	regulation of mitochondrial membrane permeability involved in apoptotic process	3/194	44/28943	0.00320837	0.0190736	0.0138911	Slc25a4/Acaa2/Chchd10	3
GO:0034767	positive regulation of ion transmembrane transport	6/194	213/28943	0.00322808	0.0191323	0.0139338	Casq1/Fxyd1/Trdn/Nipsnap2/Actn2/Stim1	6
GO:0046683	response to organophosphorus	4/194	91/28943	0.00332113	0.0196239	0.0142919	Pygm/Gpd1/Aqp1/Ryr1	4
GO:0034763	negative regulation of transmembrane transport	5/194	149/28943	0.00337453	0.0197593	0.0143904	Atp1a2/Trdn/Casq2/Sln/Actn2	5
GO:0043467	regulation of generation of precursor metabolites and energy	5/194	149/28943	0.00337453	0.0197593	0.0143904	Cox7a1/Actn3/Gpd1/Ppp1r3c/Mfn2	5
GO:0106106	cold-induced thermogenesis	5/194	149/28943	0.00337453	0.0197593	0.0143904	Actn3/Sln/Acadl/Mfn2/Fabp4	5
GO:0062012	regulation of small molecule metabolic process	8/194	368/28943	0.00352576	0.0205828	0.0149902	Actn3/Pdk2/Fabp3/Gpd1/Acadvl/Acadl/Acadm/Acacb	8
GO:0007029	endoplasmic reticulum organization	4/194	93/28943	0.0035908	0.0208998	0.015221	Casq1/Trdn/Tmem38a/Retreg1	4
GO:0032410	negative regulation of transporter activity	4/194	94/28943	0.00373105	0.0216512	0.0157683	Atp1a2/Casq2/Sln/Actn2	4
GO:0010882	regulation of cardiac muscle contraction by calcium ion signaling	2/194	14/28943	0.00385741	0.0220553	0.0160626	Casq2/Tmem38a	2
GO:0034393	positive regulation of smooth muscle cell apoptotic process	2/194	14/28943	0.00385741	0.0220553	0.0160626	Sod2/Mfn2	2
GO:0043649	dicarboxylic acid catabolic process	2/194	14/28943	0.00385741	0.0220553	0.0160626	Got1/Got2	2
GO:1905288	vascular associated smooth muscle cell apoptotic process	2/194	14/28943	0.00385741	0.0220553	0.0160626	Sod2/Mfn2	2
GO:1905459	regulation of vascular associated smooth muscle cell apoptotic process	2/194	14/28943	0.00385741	0.0220553	0.0160626	Sod2/Mfn2	2
GO:0030835	negative regulation of actin filament depolymerization	3/194	47/28943	0.00387082	0.0220671	0.0160711	Tpm1/Lmod2/Tmod4	3
GO:1901879	regulation of protein depolymerization	4/194	96/28943	0.0040226	0.0228653	0.0166525	Tpm1/Lmod2/Tmod4/Actn2	4
GO:0010565	regulation of cellular ketone metabolic process	5/194	156/28943	0.00410199	0.0231517	0.0168611	Pdk2/Fabp3/Acadvl/Acadl/Acacb	5
GO:0009409	response to cold	3/194	48/28943	0.00410871	0.0231517	0.0168611	Acadvl/Acadl/Acadm	3
GO:0048741	skeletal muscle fiber development	3/194	48/28943	0.00410871	0.0231517	0.0168611	Acta1/Actn3/Ryr1	3
GO:0120162	positive regulation of cold-induced thermogenesis	4/194	98/28943	0.00432919	0.0243235	0.0177145	Sln/Acadl/Mfn2/Fabp4	4
GO:0010889	regulation of sequestering of triglyceride	2/194	15/28943	0.00443129	0.0245425	0.017874	Pnpla2/Fitm1	2
GO:0036376	sodium ion export across plasma membrane	2/194	15/28943	0.00443129	0.0245425	0.017874	Fxyd1/Atp1a2	2
GO:0046459	short-chain fatty acid metabolic process	2/194	15/28943	0.00443129	0.0245425	0.017874	Crat/Acss2	2
GO:0051280	negative regulation of release of sequestered calcium ion into cytosol	2/194	15/28943	0.00443129	0.0245425	0.017874	Trdn/Casq2	2
GO:0071599	otic vesicle development	2/194	15/28943	0.00443129	0.0245425	0.017874	Tcap/Col2a1	2
GO:0010634	positive regulation of epithelial cell migration	5/194	160/28943	0.00456464	0.0252092	0.0183596	Hspb1/Atp5b/Aqp1/Rras/Atp5a1	5
GO:0019216	regulation of lipid metabolic process	8/194	388/28943	0.004832	0.0266102	0.0193799	Eef1a2/Pdk2/Fabp3/Igfbp7/Acadvl/Acadl/Acacb/Pnpla2	8
GO:0045717	negative regulation of fatty acid biosynthetic process	2/194	16/28943	0.00504209	0.0275332	0.0200521	Acadvl/Acadl	2
GO:0055119	relaxation of cardiac muscle	2/194	16/28943	0.00504209	0.0275332	0.0200521	Hrc/Ttn	2
GO:0106380	purine ribonucleotide salvage	2/194	16/28943	0.00504209	0.0275332	0.0200521	Adssl1/Ampd1	2
GO:0010660	regulation of muscle cell apoptotic process	4/194	103/28943	0.00516372	0.0280399	0.0204211	Slc25a4/Hspb6/Sod2/Mfn2	4
GO:0062014	negative regulation of small molecule metabolic process	4/194	103/28943	0.00516372	0.0280399	0.0204211	Actn3/Acadvl/Acadl/Acacb	4
GO:0008064	regulation of actin polymerization or depolymerization	5/194	165/28943	0.00519373	0.0281243	0.0204825	Tpm1/Lmod2/Eln/Tmod4/Actn2	5
GO:0010675	regulation of cellular carbohydrate metabolic process	5/194	167/28943	0.00546175	0.0294934	0.0214797	Actn3/Pdk2/Acadm/Acacb/Ppp1r3c	5
GO:0032535	regulation of cellular component size	8/194	398/28943	0.00561051	0.0302128	0.0220036	Tpm1/Lmod2/Eln/Tmod4/Neb/Aqp1/Actn2/Mfn2	8
GO:0035795	negative regulation of mitochondrial membrane permeability	2/194	17/28943	0.00568929	0.0303013	0.022068	Slc25a4/Acaa2	2
GO:0051284	positive regulation of sequestering of calcium ion	2/194	17/28943	0.00568929	0.0303013	0.022068	Trdn/Casq2	2
GO:1902176	negative regulation of oxidative stress-induced intrinsic apoptotic signaling pathway	2/194	17/28943	0.00568929	0.0303013	0.022068	Hspb1/Sod2	2
GO:2001256	regulation of store-operated calcium entry	2/194	17/28943	0.00568929	0.0303013	0.022068	Casq1/Stim1	2
GO:0010883	regulation of lipid storage	3/194	54/28943	0.00572196	0.030392	0.0221341	Acacb/Pnpla2/Fitm1	3
GO:2001234	negative regulation of apoptotic signaling pathway	6/194	241/28943	0.00586164	0.0309654	0.0225517	Slc25a4/Hspb1/Acaa2/Col2a1/Sod2/Mfn2	6
GO:2001233	regulation of apoptotic signaling pathway	8/194	401/28943	0.00586176	0.0309654	0.0225517	Slc25a4/Camk2b/Hspb1/Acaa2/Col2a1/Sod2/Mfn2/Ankrd2	8
GO:1904427	positive regulation of calcium ion transmembrane transport	4/194	107/28943	0.00590415	0.0311048	0.0226532	Casq1/Trdn/Nipsnap2/Stim1	4
GO:0010823	negative regulation of mitochondrion organization	3/194	55/28943	0.0060226	0.0314729	0.0229213	Slc25a4/Acaa2/Mfn2	3
GO:0051480	regulation of cytosolic calcium ion concentration	3/194	55/28943	0.0060226	0.0314729	0.0229213	Fxyd1/Hrc/Ryr1	3
GO:0055010	ventricular cardiac muscle tissue morphogenesis	3/194	55/28943	0.0060226	0.0314729	0.0229213	Tpm1/Myl2/Myh7	3
GO:0010657	muscle cell apoptotic process	4/194	108/28943	0.00609971	0.0317904	0.0231526	Slc25a4/Hspb6/Sod2/Mfn2	4
GO:0015849	organic acid transport	7/194	322/28943	0.00621632	0.0323115	0.0235321	Fxyd1/Slc25a12/Fabp3/Slc16a3/Cpt1b/Mpc2/Fabp4	7
GO:0061001	regulation of dendritic spine morphogenesis	3/194	56/28943	0.00633251	0.0325997	0.0237419	Pdlim5/Camk2b/Mfn2	3
GO:0010644	cell communication by electrical coupling	2/194	18/28943	0.00637237	0.0325997	0.0237419	Casq2/Hrc	2
GO:0030730	sequestering of triglyceride	2/194	18/28943	0.00637237	0.0325997	0.0237419	Pnpla2/Fitm1	2
GO:0032261	purine nucleotide salvage	2/194	18/28943	0.00637237	0.0325997	0.0237419	Adssl1/Ampd1	2
GO:0042407	cristae formation	2/194	18/28943	0.00637237	0.0325997	0.0237419	Chchd3/Chchd10	2
GO:0071280	cellular response to copper ion	2/194	18/28943	0.00637237	0.0325997	0.0237419	Aqp1/Mt1	2
GO:0006979	response to oxidative stress	8/194	407/28943	0.0063899	0.0326036	0.0237448	Pdk2/Hspb1/Cryab/Aqp1/Sod2/Ndufa6/Car3/Ankrd2	8
GO:0010595	positive regulation of endothelial cell migration	4/194	110/28943	0.00650366	0.0330972	0.0241042	Hspb1/Atp5b/Rras/Atp5a1	4
GO:0043536	positive regulation of blood vessel endothelial cell migration	3/194	57/28943	0.00665178	0.0337626	0.0245888	Hspb1/Atp5b/Atp5a1	3
GO:0016236	macroautophagy	6/194	249/28943	0.00684033	0.0346292	0.02522	Slc25a4/Trp53inp2/Map1lc3a/Hspb8/Mfn2/Retreg1	6
GO:0051155	positive regulation of striated muscle cell differentiation	3/194	58/28943	0.00698048	0.0352469	0.0256698	Actn3/Slc25a4/Csrp3	3
GO:0006833	water transport	2/194	19/28943	0.00709083	0.035619	0.0259409	Mylk2/Aqp1	2
GO:1905709	negative regulation of membrane permeability	2/194	19/28943	0.00709083	0.035619	0.0259409	Slc25a4/Acaa2	2
GO:1902904	negative regulation of supramolecular fiber organization	5/194	179/28943	0.00727836	0.0364668	0.0265583	Tpm1/Lmod2/Tmod4/Cryab/Mfn2	5
GO:0050775	positive regulation of dendrite morphogenesis	3/194	59/28943	0.00731866	0.0365745	0.0266367	Camk2b/Mfn2/Fbxo31	3
GO:0010906	regulation of glucose metabolic process	4/194	114/28943	0.00736395	0.0367064	0.0267328	Actn3/Pdk2/Acadm/Acacb	4
GO:1902905	positive regulation of supramolecular fiber organization	5/194	180/28943	0.0074466	0.0370235	0.0269637	Tpm1/Lmod2/Pde4dip/Actn2/Tnxb	5
GO:0010665	regulation of cardiac muscle cell apoptotic process	3/194	60/28943	0.00766639	0.0377303	0.0274785	Slc25a4/Hspb6/Mfn2	3
GO:0043470	regulation of carbohydrate catabolic process	3/194	60/28943	0.00766639	0.0377303	0.0274785	Actn3/Gpd1/Ppp1r3c	3
GO:0046902	regulation of mitochondrial membrane permeability	3/194	60/28943	0.00766639	0.0377303	0.0274785	Slc25a4/Acaa2/Chchd10	3
GO:0051591	response to cAMP	3/194	60/28943	0.00766639	0.0377303	0.0274785	Pygm/Gpd1/Aqp1	3
GO:0009067	aspartate family amino acid biosynthetic process	2/194	20/28943	0.00784417	0.0385077	0.0280447	Got1/Got2	2
GO:0071470	cellular response to osmotic stress	3/194	61/28943	0.00802374	0.03929	0.0286144	Slc2a4/Aqp1/Rcsd1	3
GO:0062197	cellular response to chemical stress	7/194	340/28943	0.00826431	0.0403664	0.0293983	Pdk2/Hspb1/Slc2a4/Aqp1/Sod2/Rcsd1/Ankrd2	7
GO:0050873	brown fat cell differentiation	3/194	62/28943	0.00839075	0.0407791	0.0296988	Fabp3/Slc2a4/Fabp4	3
GO:0050982	detection of mechanical stimulus	3/194	62/28943	0.00839075	0.0407791	0.0296988	Tcap/Csrp3/Ttn	3
GO:0010310	regulation of hydrogen peroxide metabolic process	2/194	21/28943	0.00863189	0.0416171	0.0303092	Sod2/Mfn2	2
GO:0043101	purine-containing compound salvage	2/194	21/28943	0.00863189	0.0416171	0.0303092	Adssl1/Ampd1	2
GO:0050665	hydrogen peroxide biosynthetic process	2/194	21/28943	0.00863189	0.0416171	0.0303092	Sod2/Mfn2	2
GO:0043270	positive regulation of ion transport	7/194	343/28943	0.00864882	0.0416171	0.0303092	Casq1/Fhl1/Fxyd1/Trdn/Nipsnap2/Actn2/Stim1	7
GO:1905952	regulation of lipid localization	5/194	187/28943	0.00870081	0.0417639	0.0304161	Fabp3/Acacb/Mfn2/Pnpla2/Fitm1	5
GO:0010662	regulation of striated muscle cell apoptotic process	3/194	63/28943	0.00876749	0.0418772	0.0304986	Slc25a4/Hspb6/Mfn2	3
GO:0043457	regulation of cellular respiration	3/194	63/28943	0.00876749	0.0418772	0.0304986	Cox7a1/Actn3/Mfn2	3
GO:0010659	cardiac muscle cell apoptotic process	3/194	64/28943	0.00915401	0.0434034	0.0316101	Slc25a4/Hspb6/Mfn2	3
GO:0033692	cellular polysaccharide biosynthetic process	3/194	64/28943	0.00915401	0.0434034	0.0316101	Acadm/Phkg1/Ppp1r3c	3
GO:0071260	cellular response to mechanical stimulus	3/194	64/28943	0.00915401	0.0434034	0.0316101	Atp1a2/Aqp1/Got1	3
GO:0050872	white fat cell differentiation	2/194	22/28943	0.00945351	0.0447144	0.0325649	Fabp4/Retreg1	2
GO:0003229	ventricular cardiac muscle tissue development	3/194	65/28943	0.00955036	0.0448095	0.0326342	Tpm1/Myl2/Myh7	3
GO:0010656	negative regulation of muscle cell apoptotic process	3/194	65/28943	0.00955036	0.0448095	0.0326342	Slc25a4/Hspb6/Mfn2	3
GO:0060419	heart growth	4/194	123/28943	0.00956582	0.0448095	0.0326342	Slc25a4/Pdlim5/Acacb/Ttn	4
GO:1903008	organelle disassembly	4/194	123/28943	0.00956582	0.0448095	0.0326342	Slc25a4/Map1lc3a/Mfn2/Retreg1	4
GO:1905954	positive regulation of lipid localization	4/194	124/28943	0.00983405	0.0458716	0.0334077	Fabp3/Acacb/Mfn2/Fitm1	4
GO:0022411	cellular component disassembly	8/194	439/28943	0.00983974	0.0458716	0.0334077	Tpm1/Slc25a4/Lmod2/Tmod4/Map1lc3a/Actn2/Mfn2/Retreg1	8
GO:0015909	long-chain fatty acid transport	3/194	66/28943	0.00995659	0.0463053	0.0337235	Fabp3/Cpt1b/Fabp4	3
GO:0009168	purine ribonucleoside monophosphate biosynthetic process	2/194	23/28943	0.0103085	0.0478277	0.0348323	Adssl1/Ampd1	2
GO:0010658	striated muscle cell apoptotic process	3/194	67/28943	0.0103727	0.0478401	0.0348413	Slc25a4/Hspb6/Mfn2	3
GO:1901016	regulation of potassium ion transmembrane transporter activity	3/194	67/28943	0.0103727	0.0478401	0.0348413	Fhl1/Casq2/Actn2	3
GO:0051261	protein depolymerization	4/194	126/28943	0.010385	0.0478401	0.0348413	Tpm1/Lmod2/Tmod4/Actn2	4
GO:0030837	negative regulation of actin filament polymerization	3/194	68/28943	0.0107989	0.0496288	0.036144	Tpm1/Lmod2/Tmod4	3
