# Supplementary material for: Spatial transcriptomics in embryonic mouse diaphragm muscle reveals regional gradients and subdomains of developmental gene expression
Source: iScience. 2024 May 17;27(6):110018. doi: 10.1016/j.isci.2024.110018 (PMC11177202; doi:10.1016/j.isci.2024.110018)
Supplement: Table S7. Correlation of covered genes with Chrna1, related to Figure 4 — Pearson Correlation of all covered genes with Chrna1 at E14.5 (three integrated samples) and E18.5 (two integrated samples). Spatial assay after normalization and data scaling were used for this analysis. [file mmc8.xlsx]

## Sheet: E14.5
gene	correlations
Chrna1	1
Atp2a1	0.578269
Myl1	0.551723
Chrng	0.550733
Myog	0.549506
Tnnt2	0.546754
Klhl41	0.541447
Mybph	0.53829
Eno3	0.535864
Tnni1	0.530107
Arhgap36	0.529829
Tnnt3	0.52866
Tnnc2	0.527616
Cox6a2	0.521515
Myh8	0.52087
Myl4	0.517628
Cdkn1a	0.517569
Tpm2	0.513663
Iffo1	0.51325
Rbm24	0.511891
Mylpf	0.510477
Acta1	0.510333
Arpp21	0.508924
Pgam2	0.508279
Bin1	0.508207
Actn2	0.507435
Tm6sf1	0.506836
Apobec2	0.505996
Tnnt1	0.502846
Ttn	0.499097
Itgb1bp2	0.498548
Cdkn1c	0.496802
Unc45b	0.494994
Ckm	0.490509
Smyd1	0.489566
Cryab	0.478281
Chrnd	0.474389
Tubb6	0.47425
Spg21	0.471673
Casq2	0.469113
Sln	0.468907
Aldoa	0.463797
Prkar1a	0.458507
Pygm	0.457858
Ache	0.455951
Pnmal2	0.452517
Neb	0.452041
Tnnc1	0.452024
Jpt1	0.451783
Gamt	0.451708
Gatm	0.450921
Casq1	0.45012
Erbb3	0.449798
Tmem38a	0.448983
Lmcd1	0.448163
Smpx	0.445738
Ldb3	0.445168
Des	0.444044
Klhl13	0.443659
Arl6ip5	0.441999
Tceal7	0.438378
Myot	0.438088
Tppp3	0.435552
Myf6	0.430247
Cacng6	0.428767
Scn3b	0.428476
Mymx	0.427079
Hrc	0.426764
Il17b	0.426063
Klhl31	0.424191
Svbp	0.42387
Ank1	0.423343
Cfl2	0.422195
Srpk3	0.421827
Ky	0.419739
Mypn	0.418694
Mybpc1	0.417613
Mylk4	0.415474
Myh3	0.414695
AW551984	0.414097
Dmpk	0.413572
Cacna2d1	0.413113
Cap2	0.411989
Fitm1	0.411946
Tspan9	0.410743
Ehbp1l1	0.410696
Nexn	0.409655
Ryr1	0.40942
Tmod1	0.405002
Myoz1	0.403303
Myoz2	0.40204
Ybx3	0.401707
Adssl1	0.401566
Smtn	0.400658
Ehd4	0.398431
Prkaca	0.397609
Sept4	0.393387
Myh6	0.392137
Ppp1r14b	0.390918
Traf3ip3	0.389769
Pdgfa	0.388684
Tubb2a	0.388099
Myh7	0.387989
Zbtb18	0.387788
Zdbf2	0.386737
Gpc1	0.386701
Atp5g3	0.38499
Msc	0.381857
Mamstr	0.381397
Tead4	0.38076
Ksr1	0.379994
Atp5b	0.379746
Myh1	0.379048
Obscn	0.379009
Tmem182	0.376645
Shisal1	0.376275
Agl	0.37559
Trim54	0.375476
Inka2	0.375407
Ccdc141	0.375204
Ampd1	0.374936
Jam3	0.374589
Capn6	0.374364
Ufsp1	0.371357
Tubb2b	0.370801
Jsrp1	0.369761
Chrnb1	0.369388
Fst	0.368898
Celf2	0.368896
Bcam	0.367122
Atp5a1	0.366377
Gnas	0.364418
Myzap	0.364403
Fndc5	0.364398
Hacd1	0.359744
Ablim3	0.357874
Hspb1	0.357759
Atp2a2	0.357734
Tnni2	0.35652
Sypl2	0.355783
Jph2	0.354969
Sytl2	0.35469
Actn3	0.354445
Map2k1	0.354259
Afap1l1	0.353299
Best3	0.352904
Clcn5	0.352869
Pitx3	0.352782
Prr32	0.351929
Kremen1	0.350753
Synpo2l	0.350339
Cav3	0.34993
Fgfr4	0.348916
Vgll3	0.347459
Reep1	0.347355
Hspb2	0.3472
Sgcg	0.345765
Mef2c	0.344669
Lmod3	0.344477
Efhd2	0.343861
Pkia	0.343469
Musk	0.343083
Fmo1	0.34231
Popdc2	0.342027
Nectin3	0.341529
Lrrfip1	0.340893
Art1	0.340044
Gpi1	0.339792
Igfbp2	0.339211
N4bp3	0.338291
Bex1	0.33818
1110002E22Rik	0.337511
B3galt2	0.337096
Cox8b	0.336409
Car3	0.33626
Hspb3	0.335755
Ccdc134	0.33546
Macrod1	0.334741
Mymk	0.334728
Asb2	0.334037
Trim63	0.333241
Sntb1	0.332853
Itm2a	0.331925
Kif1b	0.331904
Rab40b	0.331186
Lsm6	0.330554
Rragd	0.32983
Nes	0.329732
Prkaa2	0.329046
Nav2	0.327917
Lrrn1	0.32751
Rrad	0.326352
Itga7	0.325347
Zfp568	0.325287
Rb1	0.324963
Klhl40	0.324895
Synpo2	0.32484
Txlnb	0.324825
Shroom3	0.324801
Fbxl22	0.324613
Pja1	0.324352
Macf1	0.323813
Flnc	0.3234
Ank3	0.322436
Scn4a	0.321775
Pbxip1	0.32103
Myh7b	0.320681
Myo18b	0.320102
Pfkm	0.317786
Sh2b2	0.316457
Smtnl2	0.315506
Capn3	0.315498
Vasp	0.315236
Fhl1	0.315175
Naa50	0.314238
Tceal3	0.314218
Ckmt2	0.313836
Ptp4a3	0.31357
Dag1	0.312927
Etv5	0.312635
Stac3	0.311841
Tbx15	0.311552
Zfp106	0.310422
Dusp3	0.309877
Itgb6	0.309579
Trim72	0.30916
Csrp3	0.308863
Hspb7	0.308715
Ccne1	0.307842
Adgre5	0.307762
Fgfrl1	0.30641
Thop1	0.306355
Alpk3	0.306227
Magel2	0.305742
Rgmb	0.305618
Myo16	0.305365
Cacng1	0.305104
Fbxo17	0.303771
2310002L09Rik	0.302992
Nipsnap2	0.302927
Nelfcd	0.301473
Serbp1	0.301439
Sox8	0.301336
Tnik	0.30131
Purb	0.300471
Myf5	0.300055
Fxr1	0.299671
Cck	0.298937
Tspan3	0.298861
Myom1	0.298538
Pa2g4	0.298524
Aamdc	0.298456
Plec	0.297973
Hspa9	0.297658
Cct6a	0.296752
Stim2	0.296223
Myom3	0.295928
Atp5k	0.29576
Cyc1	0.295727
Ddit4l	0.295219
Myom2	0.295127
Lta4h	0.294745
Usp2	0.294659
Slc25a4	0.294639
Cd36	0.294241
Gpc4	0.293982
Cep41	0.292698
Pde2a	0.292207
Rgs16	0.291979
Plxna2	0.291667
Cep350	0.291133
Tmem38b	0.290919
Nectin1	0.290744
Smarcd3	0.290261
Hspd1	0.290151
Hes6	0.289979
Rtn2	0.289887
Mcu	0.288797
Sema6b	0.288797
Tmpo	0.28781
Got1	0.287535
Ndufb7	0.287239
Eif4ebp1	0.287161
Camk2a	0.285553
Prkg1	0.283577
Cand2	0.283255
Atp5e	0.282973
Psmc3	0.282815
Ptges3l	0.282497
Coro6	0.282339
Dtna	0.282161
Cdc34	0.281796
Tceal6	0.281088
Sept11	0.281078
Megf10	0.280096
Grip2	0.280071
Srf	0.279092
Pdlim5	0.278987
Cobl	0.27857
Pja2	0.278474
Tbx1	0.278238
Fzd10	0.277991
C1qbp	0.277977
Trim35	0.27778
Naca	0.277599
Pde4dip	0.276715
Jag2	0.276578
Rbfox2	0.274527
Mef2a	0.274444
Tmem123	0.274245
Psmb7	0.273842
Lbx1	0.272974
Peg10	0.272785
Sh3glb1	0.272509
Dpysl5	0.272274
Speg	0.271813
Trdn	0.271751
Cavin2	0.271474
Ndufs2	0.271103
Pkm	0.270632
Mospd1	0.270578
Arhgef2	0.270033
Pcbp4	0.270013
Acta2	0.269687
Mylk2	0.269634
Kcnh2	0.269395
Nup210	0.269339
Col26a1	0.268858
Cdk5r1	0.268237
Lrig1	0.268232
Uqcrc2	0.267797
Cct8	0.266928
Fam78a	0.266838
Dner	0.2666
Cct2	0.266459
Gys1	0.265432
Eef1g	0.265405
Sgca	0.264737
Atp13a3	0.264564
Ndn	0.263132
Dusp27	0.262852
Sema3b	0.262539
Ppp1r3a	0.262356
Notch1	0.262113
Idh3a	0.261733
Myo18a	0.261519
Gprasp1	0.261375
Kcnj12	0.261346
Hjv	0.260804
Cluh	0.260658
Cd82	0.260631
Shisa2	0.260106
Maged2	0.259416
Gmpr	0.259344
Tpt1	0.259287
Ywhae	0.258636
Igfbp3	0.258394
Heyl	0.257722
Mstn	0.257441
Lrrc39	0.257111
Snai3	0.256755
Wdr44	0.256473
Pkig	0.256447
Castor2	0.256182
Ccnd3	0.256174
Gadd45g	0.255736
Plaat3	0.255515
Fkbp3	0.255425
Fzd9	0.254825
Eef1a1	0.254441
Alpk2	0.254396
Stip1	0.254252
Ralgps2	0.253933
Casz1	0.253615
Hspb8	0.253602
Atp1b4	0.252932
Rbm38	0.252628
Barx2	0.252385
Hspe1	0.252375
Msi2	0.252166
Psat1	0.251685
Usp20	0.251461
Ndufc2	0.251124
Map7d1	0.251121
Ube2m	0.250594
Tamm41	0.250395
Kif24	0.250313
2310022A10Rik	0.249873
Spg20	0.249721
Ptp4a2	0.249701
Ank2	0.249054
Drap1	0.248578
Acadl	0.247905
Uqcr10	0.247697
Atp1a2	0.247521
Ppfia4	0.247457
Pepd	0.24742
Csnk1a1	0.246436
Akt1	0.245932
Mlf1	0.245916
Ugp2	0.245419
Magoh	0.245368
Dysf	0.245107
Pacs2	0.24509
Ryr3	0.245066
Cnbp	0.244483
Tln2	0.24438
Aimp2	0.24433
Zyx	0.244152
Slc25a24	0.243794
Larp4b	0.242601
Lmo7	0.242362
Uqcrfs1	0.242144
Lrtm1	0.241599
Akap1	0.241391
Pdha1	0.241263
Sgcb	0.24106
Tmem109	0.241001
Tbc1d8	0.240984
Abra	0.240926
Nrap	0.240776
St6galnac4	0.240044
Col4a1	0.240034
Lsm4	0.23969
Top1	0.239536
Ppp2r3a	0.239121
Ndufs7	0.238933
Asns	0.238861
Gtf2f1	0.238319
Hdac11	0.238257
Psmd4	0.23808
Sel1l3	0.237714
Gnl3	0.237663
Unc5a	0.237272
Plin3	0.237158
Epb41l4b	0.237089
Atp5o	0.237008
Prkag3	0.236977
Atp5c1	0.236362
Pip4k2a	0.236357
Foxg1	0.23619
Bag2	0.235928
Psmc6	0.23561
Tcp1	0.235527
Spry4	0.235403
Pigp	0.234851
Ube2d1	0.234646
Pakap	0.234479
Rreb1	0.234126
Lpl	0.233924
Cct3	0.233801
Pax7	0.23367
Cox8a	0.233621
Tnfrsf19	0.233075
Sept10	0.232997
Mllt3	0.232965
Dync1i1	0.232642
Bves	0.232627
Psma3	0.232583
Igdcc4	0.232559
Prune2	0.232413
Ppan	0.232169
Cacnb1	0.232132
Atp1a1	0.232056
Ndufa5	0.231859
Sod3	0.231768
Six1	0.231198
Psmb4	0.230242
Rtn4	0.229948
Sapcd1	0.229508
Aif1l	0.229427
Nrk	0.229324
Fndc3c1	0.228802
Ccdc43	0.228596
Rnf217	0.228591
Kcnj11	0.228543
Crym	0.22852
Got2	0.22809
Mdh1	0.22755
Dcaf12l1	0.227345
Chrna4	0.227123
Crat	0.22695
Fermt2	0.226912
Gjd4	0.226487
Sparcl1	0.226464
Wdr1	0.226079
Foxd3	0.22606
Sik1	0.225947
Sccpdh	0.225915
Lama5	0.225827
Slc25a5	0.225091
Plekha7	0.224926
Fgf13	0.224872
Npnt	0.224827
Cited1	0.224805
Rapsn	0.224751
Snx1	0.224675
Cnn3	0.224059
Ndufv2	0.22383
Msto1	0.223761
Ago2	0.223312
Ndufb5	0.223127
Ndufa10	0.222985
Ncam1	0.22272
Psmc2	0.222599
Cyb5r1	0.222569
Mmp15	0.222027
Vma21	0.221966
Ncl	0.221622
Slco3a1	0.221466
Romo1	0.221433
Smim5	0.221327
Serinc2	0.221116
Plpp7	0.220897
Strn3	0.220831
Vapa	0.220623
Pmpcb	0.219549
Mad2l2	0.219535
Dlk1	0.219497
Col4a2	0.218755
Tacc1	0.218732
Hs6st2	0.218555
Atp1b3	0.218555
Psmd3	0.21846
Orai1	0.218369
Uqcrc1	0.218295
Sdha	0.218086
Prepl	0.217873
Srebf2	0.217725
Eif5	0.217444
Lama2	0.217412
Rras2	0.217091
Map3k20	0.216968
Myo10	0.216407
Fkbp1a	0.216263
Mef2d	0.216196
Tmem117	0.216104
Cdk2	0.215932
Ube2d3	0.21566
Myorg	0.215143
Cd164	0.214999
Ripor2	0.214763
Klhl22	0.214504
Pex19	0.214495
Adcy2	0.214347
Ttyh2	0.214069
Dhx15	0.214001
Acsl3	0.213764
Copg2	0.213095
Dnaja4	0.21308
Cacna1s	0.21293
Col6a6	0.212894
Col19a1	0.212822
Srl	0.212775
Adgrg6	0.212692
Klhl30	0.212629
Dpp6	0.212593
Mtcl1	0.212435
Fam171a2	0.212104
Rack1	0.211971
Prmt1	0.21188
Mettl22	0.211725
Inppl1	0.211488
Sh3bgr	0.211328
Igf2	0.211115
Ankfn1	0.211101
Dbn1	0.210984
Abcc9	0.210946
Galk1	0.210887
Lrrc47	0.210797
Rock2	0.210751
Fam49b	0.21067
Palmd	0.2104
Myh4	0.21013
Mob1b	0.210095
Farsb	0.209625
Cbfa2t3	0.209505
Eif2s2	0.20925
Smc6	0.209141
Tomm20	0.209115
Rnf11	0.208884
Hsph1	0.208305
2810004N23Rik	0.208243
Creld1	0.207249
Tceal1	0.207162
Slc20a2	0.207069
Fam169b	0.207067
Park7	0.206893
Ctnnal1	0.206678
Phldb2	0.206648
Tpm1	0.206454
Pdlim7	0.206425
Lynx1	0.206333
Armcx2	0.206291
Gpr83	0.205981
Tmem178b	0.205897
Cecr2	0.205778
Zfp84	0.205693
Mlycd	0.205664
Trap1	0.205549
Lmod2	0.205361
Slc28a2	0.205074
Mapk8ip1	0.204895
Atp5l	0.204674
Hopx	0.204505
Psmd6	0.204371
Syne3	0.204121
Skp2	0.203989
Inpp4b	0.203884
Atp5j	0.203806
Ywhag	0.203792
Acvr2a	0.20372
Trim28	0.203537
Oaz1	0.203208
Nckap5l	0.2027
Fam160a1	0.202348
Ugcg	0.201936
Mmadhc	0.201861
Fabp3	0.201851
Dlgap4	0.201823
Agap1	0.201703
Chn1	0.201665
Vcl	0.201604
Gm266	0.201553
Tomm70a	0.201473
Dyrk1a	0.201451
Cox7a2	0.201088
Cox5b	0.20098
Cox7b	0.200868
Akt2	0.200862
Psmb2	0.200563
Fxyd1	0.200332
Kcne1l	0.200242
Prpf19	0.200042
Prr5	0.199969
Gnb1	0.199678
Vdac2	0.199675
1110008P14Rik	0.199631
Timm10	0.199607
Rbm20	0.199196
Fam126a	0.199062
Rai2	0.199032
Hras	0.198997
Rbm22	0.198409
Ramp1	0.198263
Rgs2	0.198163
Dbi	0.197905
Psmc5	0.197826
Hprt	0.197705
Xirp1	0.197622
Obsl1	0.197598
Gnb3	0.197477
Pdlim3	0.197377
Pgk1	0.197264
Fem1b	0.197165
Fsd2	0.197115
Gtpbp4	0.196852
Stim1	0.196846
Enah	0.196814
Smdt1	0.196768
Ndufb1-ps	0.195853
Rapgef1	0.195747
Nop2	0.195626
Mafa	0.195558
Alkbh7	0.195543
Rcor2	0.195492
Txn1	0.195399
Igf2r	0.195346
Tm7sf2	0.195314
Uqcr11	0.195287
Shmt1	0.195218
Glrx5	0.195054
Hk2	0.194907
Jph1	0.194474
4933403O08Rik	0.194429
Tmod4	0.194331
Zhx2	0.194268
Arvcf	0.194235
Dynll1	0.194187
Frmd3	0.194125
Slc29a1	0.194076
Vash2	0.194036
Nol7	0.193742
Ankrd10	0.193609
Naa15	0.19355
Frem2	0.193545
Neurl1a	0.193542
Stk11	0.193459
Cox6c	0.193389
Mapk12	0.193106
Jam2	0.192991
Ywhaz	0.192814
Ppp1r14a	0.192695
Ccdc88c	0.192692
Rhoq	0.192499
Tmem11	0.192362
Hhatl	0.191937
Ddc	0.191842
Fhod3	0.191785
Dcx	0.191627
Slf2	0.19152
Pgm5	0.191346
Stard13	0.191327
Ndufs1	0.191248
Tmem116	0.191244
Colq	0.19109
Dok7	0.190955
Mrln	0.190805
Prkcq	0.190655
Tle5	0.190575
Rad23a	0.190549
Fyttd1	0.190488
Esrrb	0.190351
Ss18l2	0.190073
Acsl4	0.189865
Frmpd1	0.189808
Aqr	0.189564
Rnd3	0.189543
Eya4	0.189463
Dnajc7	0.189312
Ptpmt1	0.188763
Dbndd1	0.188726
Apool	0.188622
Pdhb	0.188329
Rubcn	0.187926
Lrch1	0.187682
Ndufv1	0.187599
Mvd	0.187412
Bcl7a	0.187405
Cgref1	0.187304
Cfap52	0.18709
Isyna1	0.186884
Mapk1ip1l	0.186787
Tecpr1	0.1867
Myo5b	0.186541
Prmt7	0.186535
Tuba4a	0.18649
Cnot6l	0.186488
Lrrc14b	0.186265
Tcap	0.186139
Utp11	0.185923
Dld	0.18589
N4bp2	0.185858
Rab3ip	0.185777
Ppargc1b	0.185725
Marveld2	0.185708
Wdr43	0.185542
Ddr1	0.185541
Pfn1	0.185482
Mlip	0.185231
Sdhd	0.184903
Ppp1ca	0.184441
A930003A15Rik	0.184415
Fh1	0.184249
Cul5	0.184188
Aco2	0.184179
3425401B19Rik	0.183986
Phb2	0.18385
Map2k2	0.183457
Hnrnpc	0.183285
Ndufa9	0.183083
Rbfox1	0.183013
BC067074	0.182952
Klhl21	0.182906
Sox11	0.182571
Nedd4	0.182307
Deptor	0.182212
Akip1	0.182085
Larp1	0.181825
Nkiras2	0.1818
Spats2	0.181391
Zfp91	0.181379
Psen2	0.181215
Stard7	0.181202
Cacna1h	0.18116
Thumpd3	0.181144
Hsp90aa1	0.181028
Psmb3	0.181003
Eif3g	0.180945
Tob1	0.180893
Slc7a5	0.18042
Ubqln1	0.180388
Ndufs4	0.180373
Zc3hc1	0.180267
Cdip1	0.180215
Dchs2	0.180148
Psmb6	0.180085
Mdm2	0.179856
Lman2	0.179474
Wnk2	0.178749
Coa7	0.178633
Hadhb	0.178623
Timmdc1	0.17852
Ndufab1	0.178441
Kif5b	0.178303
Cox7a2l	0.178106
Dnaja2	0.177984
Ndufs6	0.177808
Ngfr	0.177778
Spry2	0.17756
Gpt2	0.177516
Anp32e	0.177505
Nras	0.176975
Nop58	0.176935
Spon1	0.176749
Brd7	0.176632
Sod1	0.176606
Igf2bp1	0.176425
Notch3	0.176292
Zfp536	0.176181
Coq8a	0.1761
Timm13	0.176098
Chordc1	0.176068
Cct5	0.176008
Tbc1d31	0.175773
Timm23	0.175746
Sync	0.1757
Edn3	0.175663
Mtdh	0.17566
Sorbs1	0.175497
Cnr1	0.175472
Ddb1	0.175238
Slc18a1	0.175045
Srsf1	0.174847
Dgkd	0.17484
Rad23b	0.174831
St8sia4	0.174361
Psma4	0.17436
Klf15	0.174347
Psme3	0.174336
Qdpr	0.174316
Chd7	0.174186
Psmd1	0.174119
Etf1	0.174077
Dlst	0.173677
Timm22	0.173608
Ccser2	0.173464
Samm50	0.17346
Psma2	0.173319
Ncoa1	0.17327
Wdr77	0.173258
Tjap1	0.173211
Crlf1	0.173016
Nme1	0.172948
Tead1	0.172919
Get4	0.172846
Ppp1r10	0.172641
Fam210a	0.172246
Tspan12	0.172209
Cabp1	0.171869
Pard3	0.171414
Ebna1bp2	0.1713
Eif4g2	0.171094
U2af1	0.170988
Cacybp	0.170945
Ubtd1	0.170858
Mpi	0.170772
Brd3	0.170579
Trim55	0.170575
Ppp1r27	0.170575
Tecrl	0.170451
Rabggtb	0.170409
Srp14	0.170408
Klf5	0.170387
Sept9	0.170238
Gfra1	0.170092
Ldlr	0.170023
2610318N02Rik	0.169949
Idh2	0.169574
Prune1	0.169552
Tomm40	0.169453
Mpp6	0.169394
Prag1	0.169354
Plekho1	0.169024
Zeb2	0.168954
Rrn3	0.1689
Rhot1	0.168815
C1galt1	0.168664
Rheb	0.168569
Hcfc1	0.168166
Etfa	0.168164
Popdc3	0.168037
Mpp3	0.167965
Myl3	0.167873
Coq5	0.167741
Iars	0.167589
Myl12a	0.167488
Dhx9	0.167401
Sucla2	0.167367
Hipk3	0.167209
Commd2	0.167195
Cct7	0.167192
Nmrk2	0.167162
Gzf1	0.167067
Top1mt	0.166951
Sash1	0.166873
Azin1	0.166867
Ncbp1	0.166855
Mtfr1l	0.166784
Dtx4	0.16676
Sem1	0.166653
Nbl1	0.166615
Ndufb9	0.166537
Afap1	0.1665
Ipo4	0.166455
Npm3	0.166446
Ndufb10	0.166323
Parm1	0.16616
Dnajb5	0.16611
Acat1	0.166102
Ccdc86	0.166004
Gtf2h5	0.165659
Sod2	0.16547
Ltv1	0.165288
Atp5d	0.165277
Smim11	0.165147
Mnat1	0.165061
Hist1h1e	0.165
Atp9a	0.164998
Acyp2	0.164979
Gpn1	0.164777
Agpat3	0.16469
Smim20	0.16453
Gfm1	0.16436
Epdr1	0.164236
Lsmem2	0.164206
Immt	0.164191
Sdhaf1	0.164155
Ghitm	0.164038
Ndufa1	0.163913
Usf3	0.163894
Psmc4	0.163743
Ccng1	0.163738
Pcnt	0.163728
Gatad1	0.163696
Eif4h	0.163539
Capzb	0.163427
Banf1	0.163412
Celf1	0.16338
D930048N14Rik	0.163331
Cdh13	0.163143
Pnkd	0.163138
Prkar2a	0.163086
Atp5mpl	0.162961
Muc3a	0.162954
Atg5	0.162908
Csnk2a2	0.16281
Timm50	0.162414
Btbd17	0.162382
Tcf4	0.162366
Pak1	0.162132
Kbtbd8	0.161977
Ptbp2	0.161948
Mustn1	0.161813
Hnrnpd	0.16178
Wfs1	0.161771
Clec3b	0.161675
Pdpk1	0.161571
Ube2g2	0.16138
Cdk17	0.16125
Mapk6	0.161184
Akap11	0.16107
Elmsan1	0.1608
Ndufb6	0.160441
Pak1ip1	0.160409
Larp1b	0.160364
Atp2c1	0.160169
Rnf126	0.160121
Nle1	0.160008
Cops6	0.159888
Fhad1	0.159855
Perm1	0.159742
Fyn	0.159703
Krr1	0.159697
Prkab2	0.159634
Pik3r2	0.159624
Zfp706	0.15944
Lrpprc	0.159417
Mbd3	0.159329
Atp2b3	0.159283
Psmg2	0.15916
Slirp	0.159108
Spsb4	0.159049
Enox2	0.158926
Ripply1	0.15858
Chchd4	0.15843
Osbpl5	0.158304
Cdhr3	0.158115
Acads	0.158084
Lsm14a	0.15804
Dll1	0.158024
Bicd2	0.15796
Psma6	0.157917
Chchd1	0.157781
Mat2a	0.157769
Akr1b3	0.157763
Tcea1	0.157691
Myl6b	0.157671
Prpf8	0.157638
Irs1	0.157565
Mif	0.157547
Slc12a2	0.157433
Vstm4	0.157302
Ate1	0.157276
Hsf2	0.157269
Bcat1	0.157236
Pkhd1	0.157092
Hint2	0.157005
Maip1	0.15694
Snrnp40	0.156939
Ablim2	0.156855
Nop56	0.156776
Hist1h2bc	0.15673
Uqcrh	0.156645
Uso1	0.156608
Adcyap1r1	0.156529
Ehd2	0.156524
Naaladl2	0.156493
Pabpn1	0.156483
Polr2i	0.156342
Hist1h3d	0.156194
Tmem259	0.156132
Ilkap	0.156028
Timm9	0.156025
Parp1	0.15597
Fam136a	0.15596
Tmem201	0.155844
Crls1	0.155801
Smim13	0.155794
Rxrg	0.15576
Fsd1l	0.155758
Mycl	0.15547
Coq7	0.155397
Paics	0.155331
Kat2a	0.155173
Rasgrp2	0.155087
Tfrc	0.155075
Nudt4	0.155058
Pfdn2	0.155012
Gja4	0.15487
Dusp22	0.15479
Amotl1	0.154621
Eef1b2	0.154571
Mamld1	0.154526
Dusp4	0.154429
2310061I04Rik	0.154428
Cse1l	0.154425
Grwd1	0.154313
Ppm1l	0.154267
Selenot	0.154162
Lzic	0.154111
Dbx1	0.154019
Adipor1	0.153989
Eif4a1	0.153985
Qk	0.153916
Pfdn4	0.153908
Xpo6	0.15383
Ckb	0.153771
Anxa6	0.153704
Vac14	0.15368
Gspt1	0.15363
Stam2	0.153624
Pdk2	0.153561
Ammecr1	0.153405
Nop10	0.153135
Hist1h1a	0.152973
Myadml2	0.152828
Naa25	0.152739
Eif4g1	0.152715
Kpna1	0.152687
Rfx7	0.152573
Snta1	0.152511
Gja3	0.152424
Hadha	0.152414
Rrp15	0.152359
Tex16	0.152214
Eif3l	0.152209
Tmem70	0.151886
Casd1	0.15185
Hspa4	0.151797
Memo1	0.15175
Lima1	0.151715
Ciao2b	0.151626
Tmem246	0.151464
Zfp346	0.15145
Armc8	0.15143
Pno1	0.151395
Med4	0.151299
Npm1	0.1511
Sptan1	0.151029
Ivns1abp	0.150995
Dnaic1	0.150945
Cdc25b	0.150848
Wdr18	0.150698
Lsmem1	0.150674
Slc4a7	0.150673
Prmt5	0.150666
Fkbp4	0.150646
Yipf7	0.150454
Igsf9b	0.150322
Dio2	0.150167
Mast2	0.150146
Rhbdf2	0.149846
Ndufa13	0.149774
Nol3	0.149711
Cmya5	0.14957
Abl2	0.149568
Lrrc38	0.149373
Mief2	0.149366
Dynlt3	0.149248
Jazf1	0.149143
Cops9	0.149052
Ube2v1	0.148871
Bpnt1	0.148815
Trak1	0.148775
Rsl24d1	0.148577
Pwwp3b	0.148563
Samd4	0.148527
Farsa	0.148399
Chrac1	0.148368
Pvr	0.148281
Rgma	0.148161
Arf1	0.148002
Snu13	0.14797
Eef1e1	0.147783
Sfpq	0.147685
Hoxd8	0.147643
Bop1	0.147626
Prmt3	0.147594
Dlat	0.147556
Itpa	0.147464
Tmem200a	0.147402
Tbc1d4	0.147389
Jmjd6	0.147253
Cul4a	0.147245
Dync1li1	0.147222
Mettl11b	0.147
Plxna1	0.146913
Coprs	0.14667
G0s2	0.146608
Polr2f	0.146569
Rtl1	0.146431
Tcea3	0.146384
Hdgf	0.146293
Gpr63	0.146263
Akap9	0.146211
Sorbs2	0.14621
Slc6a13	0.146149
Aifm3	0.146063
Dyrk2	0.145985
B4galt5	0.14594
Dpysl4	0.145841
Mtss2	0.145827
Arhgef37	0.145804
Mcrip2	0.145746
Arid5a	0.145634
Nploc4	0.145323
Grpel1	0.145299
Rcc1	0.145284
Foxo4	0.145062
Pcx	0.144937
Sct	0.144899
Lrrc30	0.144827
Bysl	0.144685
Pias2	0.144679
Nae1	0.144564
Snrpf	0.144418
Cul1	0.144209
Tpd52	0.144115
Sptbn1	0.144079
Hist1h3b	0.144065
Suclg2	0.144062
Sms	0.144056
Htra2	0.144024
Smg5	0.143971
Syne1	0.143969
Sav1	0.14395
Sf1	0.143895
Supt16	0.143871
Chchd6	0.143777
Lrp4	0.143735
Gm5105	0.1437
Suclg1	0.143682
Itga4	0.143666
Slc2a5	0.143605
Pold2	0.143567
Klhdc2	0.143525
Dnajc5	0.143468
Aldh1a3	0.143411
Dcaf8	0.143329
Gadd45a	0.143201
Csnk2b	0.143187
Gga2	0.143073
Plcxd2	0.14297
Eif4e2	0.142953
Pou3f4	0.142903
Btaf1	0.142898
Map1s	0.142785
Lmna	0.142758
Sdhc	0.142706
Ppp1cb	0.142589
Ppp5c	0.142561
Fam98b	0.14238
Nsun2	0.142375
Klhl3	0.142303
Rars2	0.142297
Rars	0.142252
Hnrnph2	0.141856
Ndufs8	0.141771
Lrba	0.141729
Gprc5c	0.141727
Gatd3a	0.141682
Gpr17	0.141679
Mapre3	0.141608
Prr29	0.141532
Grb10	0.14147
Asph	0.141436
Ube2k	0.141366
Pmpca	0.141318
Tspan13	0.141111
Nob1	0.141077
Polr2e	0.141062
Emg1	0.140989
Nrcam	0.140842
S100a16	0.140835
Socs7	0.140807
Nt5dc2	0.140799
Napa	0.140763
Hist1h2bb	0.14076
Atf4	0.140692
Art3	0.140686
Eef1d	0.140685
Gart	0.14048
Art5	0.140451
Dhx32	0.140422
Ntn5	0.140326
Rassf3	0.140082
Set	0.140041
Smarce1	0.139993
Tmem131	0.139983
Kremen2	0.139981
Nucks1	0.139908
Sdhb	0.139862
Lap3	0.13985
Aldh4a1	0.139827
Ahsa1	0.139787
G3bp1	0.139738
Eef2	0.139627
Psmg4	0.139558
Rfx3	0.139533
Stk25	0.139525
Chchd3	0.139523
Arl2	0.13935
Dmwd	0.13929
Hey1	0.139234
Mtr	0.139188
Ndufa12	0.139088
Otub1	0.139041
Mrrf	0.138978
Edf1	0.138951
Syncrip	0.138935
Tpcn1	0.138585
Plekha4	0.138572
Amfr	0.138386
Ctu2	0.138261
Poldip3	0.137962
Pstpip2	0.13788
Ttc7b	0.137822
Ephx1	0.137747
Fbp2	0.137692
Eif2b1	0.137632
Stradb	0.137504
Lamb1	0.13748
Lgi2	0.137425
Ppp2ca	0.137382
Mdh2	0.137329
Hnrnpa1	0.137307
Myl9	0.137282
Pgrmc2	0.13728
1520401A03Rik	0.137227
Psma7	0.137134
Top2a	0.136941
Sun1	0.136907
Arhgap10	0.136903
Sf3a2	0.136837
Camk2b	0.136816
Hist1h3c	0.136758
Eef1akmt1	0.13675
Glyr1	0.136731
Clasp1	0.136667
Cpt1b	0.136627
Nap1l4	0.136603
Myoz3	0.1366
Flcn	0.136571
Erlin2	0.136473
Erbb2	0.136427
Slc16a2	0.136393
Tnfrsf23	0.136215
Asb4	0.136175
Aldh2	0.136169
Nedd4l	0.136165
Nt5c2	0.136147
Usp15	0.136101
Gars	0.136077
Aifm1	0.136075
Anapc7	0.136015
Plpp1	0.136006
Utp4	0.135987
Sept7	0.135966
Adamts14	0.135904
Igf1r	0.135777
Fbl	0.135725
Etfb	0.135618
Clns1a	0.135504
Vcp	0.135418
Cab39	0.13527
Snrpe	0.135264
Armcx4	0.135183
Mzt1	0.135181
Usp28	0.13515
Arhgap29	0.135091
Plce1	0.135085
Prxl2b	0.134985
Tra2a	0.134982
Exoc7	0.134953
Micu1	0.134895
H2afz	0.134754
Srsf7	0.134623
Trmt10c	0.134597
Slc29a2	0.134543
Nol11	0.13452
Agbl1	0.134477
Rnf10	0.134361
Ptprz1	0.134342
Zfp275	0.134324
Lmod1	0.134311
Mus81	0.134233
Arhgef6	0.134125
Brwd1	0.134044
Lims1	0.133914
Dlk2	0.133894
Cnot9	0.133825
Stx16	0.133816
Morc3	0.13355
Mtx2	0.133534
Ak6	0.133523
Spata5	0.133449
Armcx3	0.133431
Lpar4	0.133418
Pcgf3	0.133337
Cdh20	0.133258
Mdn1	0.133248
Strap	0.133141
Sf3b3	0.133134
Apex1	0.133133
Tdrkh	0.132997
Ppp1r12b	0.132965
Tmbim1	0.132938
Tnfrsf22	0.132914
D8Ertd738e	0.132846
Txn2	0.13279
Alkbh3	0.132777
Igtp	0.132761
Inpp5a	0.132658
Ubr4	0.132561
Sspn	0.132539
Erh	0.132472
Ddx39	0.132324
Pus1	0.132196
Abr	0.132191
Myc	0.132166
Eif3i	0.132161
Maea	0.132071
Slc41a1	0.132053
Skp1a	0.132024
Gdpd5	0.131749
Rtcb	0.131725
Fam8a1	0.131699
Akirin2	0.131539
Rrp8	0.131509
Enho	0.131483
Nifk	0.131331
Myl2	0.131321
Hexim1	0.131285
Eif4a3	0.13126
Ppie	0.131122
Mycbp	0.131119
Npepps	0.131101
Polr1b	0.131089
Ndufv3	0.131051
Penk	0.130925
Abcf1	0.130864
Ergic1	0.130825
Cgrrf1	0.130596
Rptor	0.130565
Emilin3	0.130503
Nsun5	0.130501
Hip1	0.130431
Lmnb1	0.13043
Glis1	0.130409
Slc30a9	0.130385
Dnajc21	0.130355
Slc8b1	0.130343
Dipk2a	0.130137
Sec61a2	0.130136
Ndufa2	0.130122
Agap3	0.130047
Srsf3	0.129986
Sin3b	0.12981
Dip2c	0.129765
Brix1	0.12969
2700097O09Rik	0.129645
Prdx6	0.129592
Plrg1	0.129549
Mboat2	0.129517
Cdk4	0.129498
Ftsj3	0.129255
Lmbrd2	0.12924
Palm3	0.129191
Acvr2b	0.129175
Xpo1	0.129124
Riok3	0.129111
Wdr55	0.129052
Ndufb8	0.129019
Map3k14	0.12895
Wdr36	0.128855
Eif3e	0.128841
Fam193b	0.128804
Mlec	0.128789
Hmgb3	0.128773
Ipo5	0.12873
Hif1an	0.128637
Fth1	0.128634
Pdgfb	0.12862
Poldip2	0.128469
Ccdc58	0.128466
Pcbp2	0.128423
Ppa1	0.128423
Ddx5	0.128404
Ppp3cb	0.128311
Tsga10	0.128296
Prrc2b	0.128233
Cs	0.128225
Nol9	0.128122
Tmem120b	0.128104
Fam53a	0.128088
Opa3	0.128041
Anks1	0.128017
Arhgap28	0.127991
Prox1	0.127988
Rbbp7	0.127839
Znrf3	0.127806
Dnajc15	0.127798
Tmem184b	0.12778
Pag1	0.127749
Cox6a1	0.12773
Ythdc2	0.127657
Lrrn2	0.127645
Ociad1	0.127637
Ints6l	0.127587
Prmt8	0.127579
Cox14	0.127484
Gfer	0.127483
Ubl3	0.127391
H3f3a	0.127346
Lfng	0.127312
Srsf5	0.12731
Hist1h2bj	0.127264
Eif3f	0.127164
Herc3	0.127147
P2rx5	0.127011
Cops5	0.126911
Trpm4	0.126836
Aamp	0.126797
Nog	0.126726
Bri3	0.126545
Exoc6	0.126491
Chn2	0.126367
Tmem147	0.126326
Slco5a1	0.126323
Asb16	0.126302
Bche	0.126298
Elac2	0.126261
Polr3e	0.126258
Col18a1	0.126251
Nde1	0.12625
Nedd8	0.126142
Prrc2a	0.126124
Map1a	0.12601
Armcx6	0.125916
Drg1	0.125823
Pdpr	0.125816
Nxn	0.125795
Cox16	0.125745
Gtf2h1	0.125727
Otud4	0.125679
Phb	0.125591
Exosc3	0.125527
Josd2	0.125269
Hist1h4h	0.125217
Anxa11	0.12518
Aen	0.125132
Luc7l3	0.125081
Prpf38b	0.125033
Nfs1	0.125026
Chst3	0.125013
Cox15	0.124992
Aars	0.124898
Trabd	0.124881
Rrp12	0.124864
Phtf2	0.124845
Psmc1	0.124808
Prmt6	0.12477
Mul1	0.124755
Arid2	0.124512
Adprhl1	0.124456
Orc3	0.124408
Rab15	0.124402
6430548M08Rik	0.124316
Padi2	0.124245
Psmd12	0.124225
Nme4	0.124171
Mfsd7a	0.124042
Sec14l5	0.123962
Ranbp3	0.12396
Hist1h2bk	0.123949
Dgcr6	0.123899
Mfsd14a	0.123836
Eif2b2	0.123782
Kcnk13	0.123664
Pm20d1	0.123587
Ppp4c	0.123343
Mob4	0.123296
Kcnj3	0.123164
Hook2	0.123117
St8sia5	0.123115
Nars	0.122993
Thg1l	0.12294
Phka2	0.12288
Noct	0.122855
Pnrc2	0.122769
Rab12	0.122722
Cops4	0.122718
Hist1h1d	0.122611
Nell1	0.122611
Ctnnbip1	0.122587
Rchy1	0.122585
Srgap2	0.12255
Mcam	0.122422
Cldn2	0.122404
Ubqln4	0.122307
Dusp13	0.122292
Pax3	0.122253
Hnrnpu	0.122241
Dyrk1b	0.122166
Nit2	0.122095
Kbtbd12	0.122065
Bola3	0.122028
Thoc5	0.121918
Gigyf2	0.121864
Ddx24	0.121847
Scrib	0.121839
Ldlrad3	0.121824
Ppp3r1	0.121672
Znhit3	0.121671
Ssu72	0.121658
Urb1	0.121648
Gm45194	0.12162
Kcnn3	0.121577
Ccdc90b	0.121497
Mfap3l	0.121419
Gatb	0.121403
Srfbp1	0.121386
Cdc73	0.121283
Usp13	0.120826
Foxk2	0.120781
Stoml2	0.120712
Eya1	0.120647
Twf2	0.120566
Arhgef7	0.120532
Eif3b	0.120511
Rnf6	0.120424
Bri3bp	0.120411
Nhp2	0.120391
Gprc5b	0.120378
Tma16	0.12027
Larp7	0.120186
Slc2a4	0.120137
Zfp593	0.120081
Rtl8b	0.120056
Tll2	0.12004
Spty2d1	0.120023
Ccar1	0.119974
Bhlhb9	0.119916
Lrrc20	0.11988
Rrp7a	0.119603
Hmgcs1	0.119592
Psmd7	0.119584
Cystm1	0.119577
Thap12	0.119502
Ap1s1	0.119456
Katnbl1	0.119454
Map4	0.119395
Klc1	0.119317
Btbd1	0.119288
Sgta	0.119249
Ppp2r1a	0.119176
Ecd	0.119109
Ncapd2	0.119071
Dkc1	0.119027
Pdcd11	0.119012
Sbf1	0.11897
Tbrg4	0.118964
Cyth1	0.118906
Tbl1xr1	0.118903
Ppp4r2	0.118874
Prkar2b	0.118874
Yeats4	0.118864
Pcbd1	0.118845
2210016F16Rik	0.11884
Tti2	0.118828
Vdac3	0.118755
Gpatch4	0.118742
Tefm	0.118718
Dmac1	0.118694
Adsl	0.11868
Gja5	0.118612
Tenm4	0.118528
Armc6	0.118504
Tmem65	0.118496
Tmem220	0.118438
Stum	0.118425
Ddx1	0.118401
Pxn	0.118389
Trim8	0.118367
Esrra	0.118359
Clcn6	0.118344
Rnf187	0.11831
Traf4	0.11826
Trp53i11	0.118257
Nfil3	0.118164
Hist4h4	0.118157
Cdc42se1	0.118082
Eif4b	0.117991
Eif2a	0.11799
Oxr1	0.117885
Nup88	0.117851
Nup43	0.11781
Rab5if	0.117492
Sgce	0.117462
Ssx2ip	0.117453
Usp47	0.117367
Tmem183a	0.117339
Tomm6	0.117336
Naa38	0.1173
Plagl2	0.117282
F830016B08Rik	0.117242
Rap1gap2	0.117145
Rev3l	0.1171
Slc35g2	0.117076
Vps52	0.117039
4833439L19Rik	0.116982
Cwc15	0.116917
Dnlz	0.116886
Tmem35a	0.116862
Asb8	0.116842
Arhgap39	0.116782
Capn1	0.116733
Sugp2	0.116699
Hsd17b10	0.116656
Camta1	0.11661
Hdac9	0.116577
Tmem129	0.116564
Mfsd11	0.11651
Socs6	0.116392
Tmem245	0.116368
Arhgap23	0.116258
Impdh2	0.116159
Nmt1	0.11593
Tnfrsf21	0.115926
Cyth3	0.115907
Spop	0.115822
Ptpn21	0.115774
Csnk2a1	0.115719
Spa17	0.115707
Slit1	0.115667
Iars2	0.115607
Sertad2	0.115552
Pde4b	0.115469
Bzw2	0.115461
Cfl1	0.115454
Abhd17b	0.115349
Xrcc5	0.115264
Sdk1	0.1152
Tbx3	0.115199
Nup133	0.115153
Hes1	0.115147
Rtn4ip1	0.115117
Spry1	0.115074
Rab14	0.11505
Rrp1	0.115021
Dolpp1	0.115008
Nudt3	0.114983
Arpc5l	0.114938
Mta1	0.114887
Csnk1g3	0.114871
Dut	0.1148
Ubxn1	0.114753
Depp1	0.114651
Dock6	0.11464
Scaf4	0.114601
Emc4	0.114596
E2f6	0.114584
Fabp5	0.114561
Eaf1	0.114553
Atxn2	0.114531
Wdr26	0.114508
Igf2bp3	0.114496
Med14	0.114488
Ccdc8	0.114437
Pgpep1	0.114419
Ecpas	0.114414
Vars	0.11439
Rfxap	0.114383
Tapt1	0.114382
Nup54	0.114306
Doc2g	0.114211
Eci1	0.114209
Wrap73	0.114166
Gnpat	0.114159
Chrdl1	0.11415
Map2	0.11414
Gadd45gip1	0.114109
Psmb5	0.114059
Lyzl4	0.113946
Tardbp	0.113874
Ctsz	0.113808
Psma1	0.113808
Wdr61	0.113705
Rcor1	0.113695
Pacsin2	0.113669
Rab7	0.113579
Map4k4	0.11357
Bcl6	0.113561
Atp6v1e1	0.1135
As3mt	0.113493
Tsn	0.113485
Puf60	0.113342
Prpf40a	0.113335
Grtp1	0.11332
Lyar	0.113251
Pdhx	0.113225
Yars2	0.113202
Grasp	0.113115
Tars	0.113113
Heatr3	0.113101
Yars	0.113078
Atpsckmt	0.113071
Bckdk	0.113065
Slc9a2	0.113049
Ifrd2	0.112997
Vps26c	0.112924
Sf3a1	0.11286
Abce1	0.112837
Wipi1	0.112807
Cstf2t	0.1128
Gatad2a	0.112749
Cenpv	0.112722
Nabp2	0.112554
Usp14	0.112474
Pakap.1	0.112468
Fastkd1	0.11246
Itga6	0.112415
Sf3b4	0.112366
Uchl3	0.11236
Kcnj2	0.112338
Insig1	0.112285
Hist1h4f	0.112254
Mmd	0.112252
Dhps	0.112159
Rab11fip5	0.112086
Aarsd1	0.112044
Kpna6	0.112025
Tspan14	0.111893
Clasp2	0.111876
Cdc37	0.111867
Cops3	0.111787
Rpp38	0.11169
Msra	0.111687
Ppid	0.111652
Rbx1	0.111578
Nup35	0.111512
Daxx	0.111496
Dnaja1	0.111443
Mtss1	0.111439
Rtl3	0.111415
Cox19	0.111359
Sarnp	0.111261
Pithd1	0.111247
Ndufa8	0.111246
Ankrd2	0.111213
Wscd1	0.111201
Rpp40	0.111077
Dusp6	0.111049
Gmps	0.111012
Slc38a4	0.111005
Mb	0.110949
1700021F05Rik	0.110923
Nudc	0.110916
Ilrun	0.110896
Alg6	0.110814
Chtop	0.110807
Gtf2f2	0.110772
Gpr157	0.110717
Kpnb1	0.110713
Polr2k	0.110706
Aven	0.110694
Lsm8	0.110689
Dpy19l3	0.110672
Tysnd1	0.110601
Acss2	0.110533
Camk2g	0.110521
Cand1	0.110488
Telo2	0.110481
Eif3m	0.110437
Atad3a	0.110396
Psmg3	0.110306
Dpf2	0.110301
Calcrl	0.110261
Adipor2	0.110171
Tufm	0.110165
Ccny	0.110139
Pias4	0.110134
Npepl1	0.110105
Atp2b1	0.110039
Lmf1	0.109939
Sox6	0.109935
Lypd6	0.109885
Emc6	0.109871
Polr3d	0.109796
Pcbp1	0.109771
Spag1	0.109748
Usp10	0.109644
Agpat1	0.109632
Fap	0.109589
Fyco1	0.10953
Rrs1	0.109478
Gsn	0.109399
Sorcs2	0.109397
Prkaa1	0.109321
Nudcd1	0.109214
Adprh	0.109172
Qrsl1	0.109064
Tsen54	0.109032
Ktn1	0.108981
Fam135a	0.108931
Rnf141	0.108887
Atp6v1c1	0.108879
Hnrnpl	0.108856
Stat5a	0.10881
Bola1	0.108685
Med29	0.108672
Polr1d	0.108659
Nap1l1	0.108618
Lsm3	0.108601
2900026A02Rik	0.108497
Dnase1l1	0.108491
Angel2	0.108447
Pdap1	0.108296
Thoc6	0.108247
Nudt2	0.10811
Eif1	0.108083
E2f2	0.108061
Cox17	0.108051
Fdft1	0.108051
Ctbp1	0.108033
Bbip1	0.107982
B4galt6	0.107935
Tulp4	0.107897
Uck2	0.10789
Abhd13	0.107847
Wars	0.107832
Ipmk	0.10774
Snrpd1	0.107689
Ucp3	0.107651
Lifr	0.107621
Csde1	0.107596
Cipc	0.107536
Ddx54	0.107485
Cad	0.107465
Zbtb22	0.107291
Slmap	0.10729
Ttc3	0.107274
Emp2	0.10726
Osbp	0.107258
Zc3h4	0.10717
Ddx56	0.107167
Ak3	0.107087
Vps37a	0.107078
Thyn1	0.107046
Nsun3	0.107042
Bud23	0.106982
Slc35b1	0.106973
Crcp	0.106964
Frmd4b	0.10693
Nudt14	0.106877
Txnrd1	0.106834
Wdr83	0.106701
Fam98a	0.106641
Atp6v0a1	0.106614
Dolk	0.106522
Ndufaf8	0.106504
Tdg	0.106504
Ube3c	0.106491
Spryd4	0.106475
Ankrd28	0.106429
Cops8	0.106394
Tmcc3	0.106388
Taok1	0.106379
Rnf165	0.10637
Zfp30	0.106334
Noc2l	0.106315
Utp18	0.106253
Scamp2	0.106239
Rabgap1	0.106233
Eif2ak1	0.106215
Dars	0.106188
Lzts1	0.106095
Slc9a7	0.106074
Gclc	0.106028
Apip	0.105929
Mzb1	0.105923
4430402I18Rik	0.105825
Hnrnpk	0.105786
Wdr74	0.105783
Ankrd6	0.105753
Tfap4	0.105728
Mief1	0.105716
Clcnka	0.105672
Tor1aip2	0.105654
Phlpp1	0.105605
Eftud2	0.105588
Pwwp3a	0.105583
Tomm40l	0.1055
Car12	0.105496
Sh2b1	0.105412
Shmt2	0.10538
Gcdh	0.105326
Pdcl3	0.105252
St3gal3	0.10525
Edem3	0.105236
Clpb	0.105176
Ccdc63	0.105165
Mcf2l	0.105117
Pcmt1	0.1051
Hnrnpm	0.105079
Nsd1	0.105035
Tfb1m	0.105025
Aurkaip1	0.104882
Mycn	0.104858
Sumo2	0.104774
Col20a1	0.104739
Slc44a2	0.1047
Met	0.104632
Cops7b	0.10446
Rassf7	0.104408
Tmem209	0.104402
Ppil4	0.104392
Gm3646	0.104348
Fitm2	0.104236
Midn	0.104182
Gnai1	0.104156
Hikeshi	0.104145
Ckap5	0.104119
Tas1r1	0.104088
Tbc1d7	0.104084
Med12	0.103975
Abitram	0.103964
Med6	0.103955
Micall1	0.103941
Egf	0.10391
Rrp1b	0.103904
Ptp4a1	0.103889
Hnrnpll	0.103843
Pde7a	0.10382
Rhoh	0.103763
Kdm1b	0.10376
Mars	0.103722
Lsm12	0.1037
Timm44	0.103667
Chodl	0.103651
Cpsf7	0.103592
Nampt	0.103546
Tmem9b	0.103532
Magt1	0.103456
Nsg2	0.103408
Ap3s2	0.103399
Hrct1	0.103328
Tlnrd1	0.103282
[truncated: 17,466 more rows]

## Sheet: E18.5
gene	correlations
Chrna1	1
Prkar1a	0.57529
Ufsp1	0.562122
Ache	0.540336
Chrnd	0.498559
Scn3b	0.496661
Map2k1	0.474746
Etv5	0.461624
Scn5a	0.43891
Dusp6	0.423824
Kcne1l	0.412747
Calcrl	0.391998
Chrng	0.391623
Chrne	0.372725
Cd24a	0.370367
Fzd10	0.353357
Musk	0.336188
Myzap	0.334356
Ehd4	0.327485
Tnnt2	0.325152
Crym	0.321621
Myh3	0.319045
Pdzrn4	0.301081
Lrtm1	0.300734
Ablim2	0.294935
Atp1b1	0.291603
Col25a1	0.289301
Scn4a	0.286874
Ndn	0.286145
Akap11	0.283141
Nes	0.283061
Apobec2	0.28156
Col20a1	0.280324
Gpr17	0.277236
Kcnq4	0.272733
Lynx1	0.272437
Col23a1	0.270396
Wipi1	0.26779
AW551984	0.260153
Tspan12	0.257782
Shisa2	0.256364
Tm6sf1	0.252541
Cabp7	0.248764
Traf3ip3	0.245462
Ehbp1l1	0.24352
Kcnj12	0.243044
Popdc2	0.239615
Map3k7cl	0.23741
Ank3	0.23406
Mylk4	0.232901
Shroom3	0.232256
Kremen1	0.231722
Ajap1	0.227779
Phldb2	0.225306
Actn2	0.225215
Tafa4	0.223663
Tnni1	0.219907
Tcap	0.219611
Myog	0.218757
Col19a1	0.216633
Chrnb1	0.214119
Bin1	0.212419
Ano4	0.20895
Dtna	0.207785
Atp13a3	0.207366
Gstm1	0.206219
Pbxip1	0.204473
Ptprz1	0.203574
Ldb3	0.202813
Lmo2	0.202656
Ampd1	0.20019
Pak1	0.20009
Mt3	0.199974
Atp1a2	0.199197
Ckmt2	0.198348
Bcam	0.197891
Gpc4	0.197576
Slc18a1	0.192832
Casq2	0.192238
Gdnf	0.191523
Itgb1bp2	0.191272
Sln	0.188694
Hspb1	0.188313
Etv4	0.188192
Fhl1	0.186801
Myom1	0.185345
Sstr1	0.185109
Pygm	0.184758
Mybpc1	0.184364
Mpv17l	0.184134
Nog	0.183709
Prkaca	0.183388
Acadl	0.182881
Ramp1	0.182312
Trim54	0.182105
Cfl2	0.1814
Got1	0.181388
Fgfrl1	0.180536
Klhl6	0.180404
Gramd1b	0.180221
Hs6st2	0.178957
Colq	0.178112
Stradb	0.177982
Iffo1	0.177284
Mettl11b	0.176493
Dusp3	0.175922
Myoz2	0.175274
Irf6	0.175123
Plcxd2	0.174656
Stim1	0.174103
Metrn	0.174048
Fgf1	0.173662
Arhgap36	0.173272
Hydin	0.172844
Atp5a1	0.172458
Gprc5c	0.171548
Agl	0.171212
Glrx5	0.170941
Ppp1r27	0.170892
Smtnl2	0.170854
Ccnd1	0.170831
Cap2	0.17037
Pfkm	0.170271
Ttn	0.170216
Klhl13	0.17
Gmpr	0.168927
Des	0.167896
Klhl41	0.167447
Tspan9	0.167403
Casq1	0.167284
Hspb6	0.1671
Gamt	0.166668
Mdh1	0.166349
Ppp1r14b	0.165429
Trak2	0.164076
Smpx	0.16342
Tmem182	0.163021
Slc25a4	0.162572
Tle5	0.161824
B4galnt3	0.16159
Sh3glb1	0.161275
Erbb3	0.161219
Sptb	0.161199
Nav2	0.161105
Car3	0.160241
Prkaa2	0.160216
Prkar2a	0.160067
Tpm2	0.159889
Nkx2-2	0.159833
Ank1	0.159553
Ankrd2	0.159136
Mmp17	0.159062
Lmod2	0.15906
Mylk2	0.158145
Tpm1	0.158083
Ybx3	0.157778
Vac14	0.157763
Rasgef1c	0.157671
1110008P14Rik	0.157549
Zfp568	0.157247
Myl1	0.156996
Igsf9b	0.156902
Fzd9	0.156846
Extl2	0.156736
Tnnc2	0.15649
Afap1l1	0.156005
Amotl1	0.155519
Rock2	0.155047
Mypn	0.154904
Sypl2	0.154543
Cox6a2	0.154523
St6galnac4	0.154322
Rbm24	0.154087
Eno3	0.153979
Nipsnap2	0.153072
Gpc1	0.152592
Art1	0.152493
Acta1	0.152193
Crot	0.152125
Fitm1	0.151847
Uqcr10	0.151822
Tceal7	0.151312
Myf6	0.150887
Xirp1	0.150588
Scn1b	0.150257
Atp5g3	0.149782
Dlk2	0.149718
Dlst	0.149415
Atp5k	0.1491
Neb	0.149083
Fxr1	0.148863
Col26a1	0.148793
Gadd45gip1	0.148461
Pkia	0.148263
Myoz1	0.148085
Myot	0.147807
Unc45b	0.147737
Myl3	0.147605
Atp5b	0.147496
Mymx	0.147495
Sgcg	0.147307
Mylpf	0.147207
Aldoa	0.146856
Plaat3	0.146385
Ndufs8	0.146159
Uqcrc2	0.146106
Shc4	0.14601
Ccnd3	0.14591
Pdha1	0.14588
Zbtb18	0.145281
Trim72	0.145265
Dnaja4	0.145055
Tead1	0.144731
Spry1	0.144417
Camk2b	0.144258
Spg21	0.144133
Mef2c	0.144079
Rras	0.143413
Nexn	0.143378
Synpo2l	0.14337
Fkbp3	0.143342
Hacd1	0.142781
Igdcc4	0.1426
Foxd3	0.142591
Jsrp1	0.142566
Pde4dip	0.142413
Tnni2	0.142354
Smtn	0.141443
Cyc1	0.141363
Prr29	0.140644
Ndufv1	0.140565
Ncam1	0.140543
Pou3f1	0.140312
Mcu	0.140253
Srl	0.140065
Hip1	0.139944
Cox8b	0.139892
Fxyd1	0.139792
Cav3	0.139553
Ndufs7	0.139403
Tmod1	0.138588
Mpi	0.138568
Sh3bp5	0.138504
Ttc9	0.13841
Myh8	0.137916
Idh3a	0.137836
Tmem71	0.137542
Atp5mpl	0.137376
Cdc34	0.137339
Myl12a	0.137092
Serbp1	0.136869
Sdha	0.136482
Uqcrc1	0.136292
Uqcrfs1	0.136284
Tmem38a	0.136198
Kcnf1	0.135981
Serinc2	0.135778
Tm7sf2	0.135753
Crat	0.135664
Plekho1	0.135493
Adssl1	0.13548
Myl2	0.135345
Prr32	0.135081
Rgmb	0.134884
Atp5c1	0.134799
Aco2	0.134501
Trp53inp2	0.134316
Hrc	0.134049
Ndufs2	0.134045
Jpt1	0.133972
Obscn	0.133543
Srpk3	0.133309
Nell2	0.133205
Cog4	0.132633
Fbxl22	0.132591
Tspan13	0.132458
E2f6	0.132298
Bche	0.132026
Cdkn1a	0.131709
Atp5d	0.131678
Pnmal2	0.131619
Tnnt3	0.131565
Stip1	0.131094
Asb2	0.131039
Cand2	0.130843
Myom2	0.130799
Fth1	0.130773
Sox10	0.130511
Scn4b	0.130219
Inava	0.129849
Acads	0.129802
Dag1	0.129453
Ndufb5	0.129244
St8sia5	0.12918
2310002L09Rik	0.129055
Asph	0.128999
Pdhb	0.128994
Bzw2	0.12873
Ryr1	0.128642
Ptp4a2	0.128626
Ppp1ca	0.12849
Pmpcb	0.128378
Ndufa6	0.128327
Asns	0.128315
Pitx3	0.128193
Cdkn1c	0.128086
Gnas	0.127805
Msc	0.127684
Naa50	0.127485
Psmd4	0.127468
Ndufv2	0.127162
Lmcd1	0.127121
Wnt16	0.12665
Dnajb5	0.126506
Atp5j	0.126347
2310022A10Rik	0.12631
Slco3a1	0.126208
Gpx3	0.125918
Myo18b	0.125327
Svbp	0.12501
1700025G04Rik	0.124906
Acta2	0.124863
Pla2g7	0.124717
Ddah1	0.124581
Ndufb7	0.124411
Cs	0.124389
Ndufs1	0.124145
Nrap	0.12407
Cmip	0.124046
Riok3	0.123612
Sema6b	0.123574
Eef1g	0.123525
Cacna2d1	0.123375
C1qbp	0.123145
Slc25a20	0.123113
Sept4	0.123101
Tnfrsf12a	0.122905
Flnc	0.122855
Vash1	0.122845
Pdk3	0.122797
Fsd2	0.12275
Pdcl	0.122662
Plxnb3	0.122596
Lbx1	0.122206
Coq8a	0.121899
Pkm	0.121626
Ago2	0.12117
Gatm	0.121047
Chchd3	0.120742
Suclg1	0.120615
Gm13889	0.120481
Cox6c	0.120215
Actn3	0.120027
Hspd1	0.119948
Unc5a	0.119862
Gpi1	0.11976
Arpp21	0.11976
Tjap1	0.119712
Fabp7	0.119709
1110002E22Rik	0.119663
Cox5b	0.119432
Pdlim5	0.119185
Sod2	0.119153
Cited1	0.11903
Ndufab1	0.118946
Mymk	0.118766
Sgca	0.118731
Ppp2r3a	0.118539
Cox7a2	0.118479
Mapk12	0.118231
Ndufa5	0.118218
Cdh13	0.118217
Hadhb	0.11809
Psma3	0.117891
Slc25a5	0.117838
Dld	0.117768
Psmd6	0.117748
Muc3a	0.117739
Coq9	0.117401
Atp2a1	0.117272
Ckm	0.11722
Myh7	0.117176
Klhl31	0.117168
Hspa9	0.117034
Gatd3a	0.116819
Rbm38	0.116786
Prune1	0.116785
Schip1	0.11672
Fgf13	0.116554
Ktn1	0.116365
Ndufa10	0.116275
Trdn	0.116248
Rasa3	0.116231
Spop	0.116189
Klhl21	0.116103
Camk2g	0.11604
Tceal6	0.115938
Kif5b	0.1158
Grem2	0.115741
Atp5l	0.11567
Immt	0.115449
Sucla2	0.115215
Utrn	0.115205
Gjc3	0.115167
Alpk3	0.115122
Ccng1	0.115073
Ndufa8	0.114931
3425401B19Rik	0.114918
Nelfcd	0.114669
Cluh	0.114525
Mettl22	0.114459
Usp2	0.114381
Tbx21	0.114247
Fh1	0.114222
Dbi	0.114069
Smyd1	0.114033
Cpt1b	0.113756
Dnm2	0.113689
Lsmem2	0.113649
Dusp27	0.113638
Pgam2	0.113589
Slc25a12	0.113573
Ogdh	0.113511
Kcnb1	0.113132
Gadd45a	0.113114
Pdk2	0.113052
Tom1	0.113051
Pxn	0.112622
Rtn2	0.112403
Ugp2	0.111994
Arl6ip5	0.11176
Prmt1	0.111732
Atp5e	0.111598
Macrod1	0.111594
Txlnb	0.111583
Lmod3	0.111547
Slc25a11	0.11154
Dio2	0.111315
Nudt22	0.111308
Pdlim3	0.111259
Barx2	0.111102
Sipa1l1	0.111007
2310061I04Rik	0.110942
Dpep1	0.110549
Mospd1	0.110521
Orai1	0.110431
Ndufs4	0.110394
Epb41l4b	0.110349
Pja2	0.109935
Efnb1	0.109616
Sod1	0.109273
Vdac2	0.108956
Esrrb	0.108853
Lpl	0.108771
Mdh2	0.108478
Bves	0.10844
Zfp715	0.108417
Mrln	0.108337
Park7	0.108099
Acss2	0.10797
Hadha	0.107958
Ryr3	0.107797
Yipf7	0.107727
Lgalsl	0.107725
Castor2	0.107388
Ifngr2	0.107353
Pax7	0.10702
Sdhd	0.107011
Ndufa9	0.106998
Luzp2	0.106983
Rin1	0.106755
Adgre5	0.106706
Mlip	0.106583
Cnbp	0.106442
Rragd	0.106323
Tbc1d8	0.106302
Ccdc63	0.106215
Etfb	0.105972
4933407L21Rik	0.105971
Wdr1	0.105578
Usp47	0.10556
Micu1	0.105432
Acadm	0.105359
Mlf1	0.105212
Inpp5a	0.105159
Ndufb10	0.104947
Psmb7	0.104922
Asb8	0.104759
Pcdh20	0.104726
Dusp22	0.10451
Tulp4	0.104383
Lgi4	0.104165
Prepl	0.10416
Cacng1	0.104136
Rcsd1	0.104125
Fhl3	0.10411
Vegfb	0.104052
Tnnc1	0.103952
Rapgef3	0.103893
Cdk5r1	0.103355
Sdhb	0.103085
Mmp15	0.102819
Fem1a	0.102804
Stard7	0.102509
Dennd2c	0.102495
Aif1l	0.102471
Fam49b	0.102238
A930003A15Rik	0.102225
Sdhc	0.102195
Mfn2	0.101997
Ttl	0.101767
Myh7b	0.101701
Eef1a2	0.101508
Tecpr1	0.101429
Akap1	0.101347
Tcim	0.101128
Sod3	0.101119
Ndufb1-ps	0.101111
Galm	0.100961
Zfp30	0.10095
Acy3	0.100944
Qk	0.100902
Reep1	0.100846
Eif4ebp1	0.10081
Kif1b	0.100524
Psmc2	0.100457
Il15ra	0.100375
Cdk18	0.100335
Ywhag	0.100208
Mybph	0.10004
Mafa	0.0999238
Lrrn1	0.0998001
Asb16	0.0996861
Camk2a	0.099561
Jph2	0.0990875
Hes1	0.0989471
Palmd	0.0988187
Ptges3l	0.0987616
Gsg1l	0.0986077
Slc16a6	0.0985042
Trim35	0.0984841
Zp2	0.0983081
Azin1	0.0982575
Klhl24	0.0982515
Mrrf	0.0982244
Erbin	0.0979668
Tpt1	0.0978883
Acaa2	0.0978051
Ubxn10	0.0977788
Smdt1	0.0977011
Phb2	0.0976488
Cct3	0.0976425
Slc9a2	0.0976421
Art3	0.0976338
Mylk3	0.0975298
Nudt14	0.0975218
Myom3	0.0974967
Ednrb	0.0974865
Smim13	0.0974541
Gabra2	0.0974019
Egln3	0.0972295
Ghitm	0.0972138
Cryab	0.0970814
Grpel1	0.0970801
Psmc6	0.0970212
Atp5o	0.09702
Snai3	0.0969365
Tmem70	0.0967969
Cox7b	0.096763
Ppp1r12b	0.0967358
Got2	0.0966807
Fam210a	0.0966463
Dlat	0.0963993
Uqcrh	0.0963613
Ctdspl	0.0961126
Hes6	0.0958218
Stim2	0.0957713
Sorbs1	0.0954514
Ndrg2	0.0953729
Notum	0.0953386
Disc1	0.0952233
Tnnt1	0.0951571
Enho	0.0951375
Tcea3	0.0951116
Ube2d3	0.0949369
Ube2g2	0.0948881
Gbe1	0.0947657
Atp1b4	0.0947296
Prpf19	0.0946906
P2rx5	0.0946142
Lef1	0.0946042
Inpp4b	0.0945075
Sbk1	0.094491
Ank2	0.094424
Pgk1	0.0943682
Pnkd	0.0943463
Tmem11	0.0943136
Tmem117	0.0942023
Ndufb9	0.0941648
Map3k20	0.0940225
Pola2	0.0939987
Csnk1g3	0.0939976
Cystm1	0.0939268
Mllt11	0.0938949
Yap1	0.0938679
Mast2	0.0937596
Lrrc2	0.0936869
Pcbd1	0.0935929
Ndufa1	0.0934339
Ubr3	0.0932198
Ndufv3	0.0931268
Myl4	0.0930879
Phtf2	0.0930792
Shisa4	0.0929983
Megf10	0.092978
Ciao2b	0.0929398
Spry4	0.092877
Ywhae	0.092769
Hsf2	0.0927038
Uaca	0.0927033
Faap20	0.0926988
Srcin1	0.0925233
Zdbf2	0.0923317
Ninj1	0.0921453
Msi2	0.0919692
Hist1h2bc	0.0919167
Slc28a2	0.0919099
Itgb6	0.0918378
Heyl	0.0918043
Ndufc2	0.0916736
Psmb6	0.0916109
Idh3g	0.0916104
Pja1	0.0915117
Cct5	0.0913875
Napa	0.0913205
Myh1	0.0912017
Ankrd10	0.0911661
Myf5	0.0909676
Uqcr11	0.0908576
Speg	0.090828
Arvcf	0.0908117
Enah	0.0908053
Cox7a1	0.0907475
Phospho1	0.0907325
Klhl30	0.0905851
Tead4	0.0903732
Prkcq	0.090351
Cpm	0.0903335
Mamstr	0.0903249
Tbx15	0.0900701
Wfs1	0.090029
Ctif	0.0899878
Smarcd3	0.0896239
Srf	0.0895825
4930469K13Rik	0.0895215
Vcp	0.089422
Hspb2	0.0893474
Coq5	0.0893194
Ndufb6	0.0892268
Pkig	0.0891566
Il18bp	0.0891458
Ubtd1	0.0890832
Cops9	0.0890717
Igf2	0.0888099
Phb	0.0887713
Rad23a	0.0887488
Plin3	0.0886474
Nkain2	0.0885946
Cst6	0.0884156
Hadh	0.0883987
Tmem147	0.0883909
Eif4e2	0.0882759
Ss18l2	0.0882696
Lrrc39	0.0882682
Gpr83	0.0882678
Tufm	0.0882319
Herc3	0.0882104
Stk40	0.0882067
Macf1	0.0881006
Rbfox1	0.0875774
Zfp106	0.0873737
Lrp4	0.087298
Nrcam	0.0872968
Aamdc	0.0872358
Ndufa12	0.0872135
Psmc3	0.0867954
Idh2	0.0866855
Larp1b	0.0866018
Cenpx	0.0865669
Pde2a	0.0865247
Tspan3	0.086482
Apool	0.0862561
Zyx	0.0862025
Rassf3	0.0860775
Ccdc43	0.0859936
Cd151	0.0859234
Cited2	0.0858897
Pfdn1	0.0857996
Lypd6	0.0857339
Mmadhc	0.0857188
Cox8a	0.0856628
Etfdh	0.0856099
Sytl2	0.085497
Psmb5	0.0854706
Csrp3	0.0854597
Ppp1r3c	0.0852549
Otud4	0.0852012
Capn3	0.0851074
Igsf11	0.0850078
Pink1	0.0850041
Ksr1	0.084923
Cfap54	0.0849226
Caln1	0.0849115
Psma6	0.0848024
Kcmf1	0.0847494
Psmd7	0.0846352
Suox	0.0845866
Plekhb1	0.0845328
Clic5	0.0843973
Fam136a	0.0843517
Coro6	0.0842997
Hspa4	0.0841639
Coq3	0.0840711
Nt5dc2	0.0839495
Sgcd	0.0839086
Tspan7	0.0838976
Vcl	0.083724
Lama2	0.0836119
Gjd4	0.0834916
Chd7	0.0834833
Psmb4	0.0834548
Npnt	0.0832897
Zfp706	0.0832036
Etfa	0.0831995
Eaf1	0.0829189
Csnk1a1	0.0828392
Galnt17	0.0827243
Cyb5r1	0.0826874
Mfsd7a	0.0826742
Hhatl	0.0825694
Wfdc1	0.0825167
Pdpk1	0.0823969
Prrc2b	0.0823469
Hectd1	0.0822971
Synpo2	0.082254
Aimp2	0.0821456
Klhl40	0.0821382
Rnf123	0.081948
Plp1	0.0819232
Lsmem1	0.0818557
Dynll2	0.0818516
Cables1	0.0818056
Timm22	0.0817342
Psmg2	0.0816653
Zfand5	0.0816509
Gpd1	0.0816158
Ppp5c	0.0814891
Hsd17b10	0.0813602
Ppargc1b	0.081276
Hjv	0.0811428
Sostdc1	0.0810159
Itga4	0.0809929
Abca8a	0.0809731
Slc41a1	0.0809177
Psmd12	0.080854
Aifm1	0.0808039
Tmem201	0.0807709
Ky	0.0807563
Mybpc2	0.0807529
Samm50	0.0806993
Shisal1	0.080691
Sspn	0.080485
Samd4	0.080454
Usp28	0.0804397
Mat2a	0.0804343
Mief2	0.0804231
Ano5	0.0803794
Hspb3	0.0803628
Fgfr4	0.0803328
Cacnb1	0.0802469
Cox14	0.0801668
Satb1	0.0801456
Psmb3	0.0801429
Cct2	0.0800202
Cnp	0.0799932
1700021F05Rik	0.0799323
Tppp3	0.0799303
Klhdc3	0.079862
Efhd2	0.0797145
Pmpca	0.0796342
Ptges2	0.0796109
Pgm5	0.0794615
Tnip1	0.0793495
Dhrs2	0.0792992
Adamtsl2	0.0791701
Atp5f1	0.0791546
Ppp1cb	0.0791515
Otub2	0.0791447
Wdr44	0.0791176
Lias	0.07911
Tbx1	0.0790763
Iars2	0.0790512
Rapgef1	0.0789771
Adcy1	0.0788264
Popdc3	0.0787449
Mfn1	0.0786702
Fam131a	0.0786224
Acacb	0.0784333
Tnik	0.0783752
Ppm1j	0.0783519
Tceal3	0.0782753
Strit1	0.0782661
Prkab2	0.0781813
Acadvl	0.0781137
Nav3	0.0780179
Pde4d	0.0779842
Cep350	0.0779404
Ddo	0.0777318
Rnf122	0.0777049
Fam160a1	0.0776654
Rhoq	0.0776455
Npr3	0.0775761
Dbx1	0.0775729
Cenpv	0.0773977
Pno1	0.0773619
Sav1	0.077286
Prdx3	0.0772238
Pfdn4	0.0772165
Grina	0.0771895
Jph1	0.0771889
Pvr	0.0771574
Dgkd	0.0771192
Pde4b	0.0770087
Pla2g12a	0.0769832
Mpp3	0.0769762
Txn2	0.0769414
Fgf5	0.0769268
Rbm20	0.0768674
Psma1	0.0768099
Cdh19	0.0767508
Igsf1	0.0767431
Gnb3	0.0765324
Rapsn	0.0765183
Stk32a	0.0764693
Cmya5	0.0763932
Vgll3	0.076353
St3gal1	0.0763433
Pitpnc1	0.0762402
Nras	0.0762258
Drap1	0.0760915
Dtx4	0.076027
Pdhx	0.0759611
Lrrk2	0.0758578
Dmpk	0.0757498
Psmd1	0.0757289
Ttc3	0.0757055
Arhgap24	0.0757053
Myo18a	0.0755323
Dusp26	0.0754938
Tln2	0.0753584
Rab12	0.0753471
Spsb4	0.0752574
Jag2	0.0751906
Rab3ip	0.0751575
Rbbp7	0.0750741
Kcna1	0.075047
Trappc5	0.074895
Clpx	0.0748259
Ube2m	0.0747229
Nol7	0.0747204
Trim63	0.074639
Tgfb2	0.0746139
Hspb8	0.0745927
Tomm20	0.074579
Hspe1	0.0744883
Best3	0.0744205
Eif3f	0.0743039
Agpat3	0.0743002
Fut8	0.0742478
Ndufa2	0.0740464
Rrad	0.0739859
Spryd4	0.0739825
Sdk2	0.0739144
Hint2	0.0738729
Tecrl	0.0737706
Atf6	0.0735611
Sh3gl3	0.0735515
Rb1	0.0734812
Afg3l2	0.0734655
Cct8	0.0733966
Atp6v1b2	0.0733907
Edn3	0.0733664
Tmem143	0.073164
Plec	0.0731552
Cpne4	0.0731489
Lrrfip1	0.07314
Kpna1	0.073112
Ube2ql1	0.0729333
Mad2l1bp	0.0729316
Eci1	0.0729267
Dynlt3	0.0729131
Ppp3cb	0.0727004
Cdip1	0.0726595
Cd164	0.072595
Tmem37	0.0725854
Ilvbl	0.0724449
Sema4d	0.0724408
Clec14a	0.0724197
Plxna2	0.0724067
Zfp84	0.0723491
Plaa	0.0723421
Pacsin3	0.0722949
Bag1	0.0722809
Ccny	0.0721978
Ptpn4	0.0720857
Fndc5	0.0719466
Nrd1	0.0719292
1110065P20Rik	0.071902
Cops5	0.0718803
Frem2	0.0718291
Ccdc141	0.0718156
Stoml2	0.0717362
Mapk14	0.0716686
Ppa2	0.0716214
Kcna2	0.0715176
Parvb	0.071446
Hif1an	0.071362
Tomm70a	0.0713386
Ppara	0.0712963
Mycbp	0.0712843
Rtn4ip1	0.0712519
Psma5	0.07122
Gpr157	0.0712159
Fyco1	0.0711992
Tmbim1	0.0711884
D5Ertd579e	0.0710991
Usp46	0.0710341
Coq10a	0.0709861
Eif5	0.070912
Acvr2b	0.0708969
Mtmr12	0.070594
Ecpas	0.0705417
Gm2115	0.0705079
Psmc1	0.0703071
Vdac3	0.0701851
Psma2	0.0701746
Ociad1	0.0701218
Sh3bgr	0.0701209
Tubb4b	0.0699558
Fermt2	0.0699219
Tubb2b	0.0698508
Cipc	0.069839
Fabp3	0.0697771
Timm13	0.0697512
Spry2	0.0696996
Esrra	0.06965
Malsu1	0.0695636
Clasp1	0.0695447
Usp15	0.0695354
Ppp1r3a	0.0695338
Sox8	0.0695289
Pik3cd	0.0694663
Slc22a3	0.0694645
Kif1c	0.0694578
Cobl	0.0694355
Syne1	0.0692131
Gal3st1	0.0691886
Foxo4	0.0688412
Ndufb8	0.0688231
Adprhl1	0.0687967
Eepd1	0.0687875
Rbfox2	0.0685991
Naca	0.0685022
Glp1r	0.068499
Selenow	0.0684489
Mtss2	0.0683815
P3h2	0.0683776
Masp1	0.0683283
Tfrc	0.0682856
Trak1	0.0682685
Myadml2	0.0681622
Perm1	0.0681323
Dmac1	0.0680894
1700024P04Rik	0.0678588
Cul1	0.0677792
Fam240b	0.0677355
Atp6v1e1	0.0677303
Mapre3	0.0675543
Samd8	0.0674598
Tmc7	0.0674561
Tle6	0.0674508
Fkbp1a	0.0674097
Kpna3	0.0673794
Stk39	0.0673337
Rab10	0.0673107
Stat5a	0.0673037
Inka2	0.0672867
Mettl21e	0.0672444
Bola1	0.0671187
Dab2ip	0.0670872
Exoc6	0.0670293
Cmc2	0.0670274
Psmc4	0.0669217
Mpc2	0.0669123
Csde1	0.0668549
Rpusd3	0.0668427
Mtx2	0.0667208
Pik3ca	0.0666819
Nup210	0.0665809
Smtnl1	0.0665383
Fry	0.0665378
2900026A02Rik	0.0665174
Rnf139	0.0664896
Sgcb	0.0664341
Mcat	0.0664133
Uqcrb	0.0663864
Sntb1	0.0663634
Zfp385b	0.0663134
Plaat1	0.0662515
Dars	0.0662472
Pdf	0.0661509
Rab40b	0.0660692
Cacna2d3	0.0660151
Cops4	0.0659961
Pou4f1	0.0659387
Bag2	0.065863
Pdss1	0.0657812
Ptp4a1	0.0657616
Matn4	0.0656494
Arhgap10	0.0656139
Map2k4	0.0655865
Sapcd1	0.0655685
Top1mt	0.0655234
Ube2d1	0.0654848
Ube2g1	0.0654229
Pcgf3	0.065422
Mcam	0.0653897
Top1	0.0653724
Eogt	0.0652915
Lama5	0.0652151
Ip6k3	0.0650449
Tmem233	0.0649953
Atp5g1	0.0649707
Dpp8	0.0649484
Mif	0.0649264
Tmem259	0.0648864
Mab21l1	0.064766
Rtl1	0.0647177
Gys1	0.0646794
Lurap1	0.0646423
Chchd10	0.0646337
Dyrk1a	0.0645532
Deptor	0.0645509
Ptgr2	0.0645236
Sccpdh	0.0645005
Scarb1	0.0644678
Peg10	0.0644592
Gatad1	0.0643661
Cd36	0.0643578
Nudt3	0.0643197
Mfap3l	0.0641546
Aldh3b1	0.0641168
Psmb2	0.0641156
Tmem141	0.0640971
Grik2	0.0640555
Pdk4	0.0639937
Ttyh2	0.0639902
Shmt1	0.0639519
Tmprss5	0.0639186
Psmd14	0.0638111
Ccnk	0.0637844
Pdgfa	0.0637521
Hspb7	0.0637362
Nol3	0.0637337
Ankrd1	0.0636741
Mtfr1l	0.0635636
Six1	0.0635566
Psmd13	0.0635078
C1galt1	0.063452
Chst8	0.0634482
Gnpat	0.0634482
Anxa11	0.0633686
Cnst	0.0633399
Mef2d	0.063299
Ciao3	0.0631677
Dyrk2	0.0631357
Atp6v0a1	0.0631263
Bola3	0.0630734
A130010J15Rik	0.0630676
Zfp251	0.0630158
Aspa	0.0629743
Mtmr3	0.0629302
Lmo7	0.0627774
Stc2	0.0627429
Sergef	0.062706
Neurl2	0.0626492
Ankrd9	0.0625856
Rars2	0.0625518
Dexi	0.0624675
Smg7	0.0623886
Casz1	0.0623604
Fdx2	0.0622997
Vps13d	0.0622579
E2f2	0.0621469
Stt3b	0.0621333
Rras2	0.0621221
Cox10	0.0621064
Dot1l	0.0620206
Txnl1	0.0620123
Zhx2	0.0619745
Purb	0.0619167
Pctp	0.0618779
Dolk	0.0617692
Sept7	0.0617135
Colgalt2	0.0616797
Jam3	0.061583
B3galt2	0.0615363
Chrac1	0.0615141
Tomm22	0.0614886
Spag7	0.0614737
Nploc4	0.0614396
Col15a1	0.0614058
Rnf11	0.0613855
Man2a2	0.0613819
Jtb	0.0613781
Zbtb17	0.0613214
Itga8	0.0613169
1700016D06Rik	0.0613035
Map7d1	0.0612247
Eif4g2	0.0612184
Ndufaf1	0.0611625
Atp10b	0.0611431
Naa15	0.0610898
Lta4h	0.0610159
Slc16a3	0.0609918
2610507B11Rik	0.0609118
Pou3f4	0.060857
Faf1	0.0608478
Micos13	0.0607953
Poldip2	0.0607509
Acp6	0.0606951
Mcrip2	0.0606908
Ghr	0.0606868
Bcl2l1	0.0606015
Ccdc69	0.060584
Alkbh7	0.060563
Timmdc1	0.0605338
Tuba4a	0.0605115
Map2k3	0.060468
Lsm12	0.0604393
Sohlh2	0.0604298
Tbrg4	0.0604228
Spg20	0.0602708
Arl2	0.0602465
Mlycd	0.0600445
Dnajb2	0.0600371
Fyttd1	0.0600057
Fam174a	0.0599747
Slc25a34	0.0599637
Stbd1	0.0599485
Fads3	0.0598788
Mpp6	0.0598356
Ptp4a3	0.0598066
Mb	0.0597446
Carns1	0.0597265
Snu13	0.0596978
Itga7	0.0596963
Pkhd1	0.0596252
Mlph	0.0595441
Nrk	0.0595437
Gyg	0.0594491
Ppif	0.0593921
Wnt4	0.0593646
Bphl	0.0593196
Cct7	0.0593048
Bex1	0.0592497
Nedd4l	0.0592417
Dnaja2	0.0592371
Cabs1	0.0592252
Sel1l3	0.0592251
Acvr2a	0.0592191
Vapa	0.0591786
Crybg3	0.059178
Fn3k	0.0590973
Tmem243	0.0590076
Cdc37	0.0589204
Cyp2j6	0.0588839
Hoga1	0.0588836
Gstm6	0.0588802
Msra	0.0588177
Nfs1	0.0588075
Pa2g4	0.0587714
Mtdh	0.0587698
Glo1	0.0587686
Prxl2b	0.0587354
Mtus2	0.0587261
Psat1	0.0586723
Hs6st1	0.0586684
Pias2	0.0585683
Mtln	0.058562
Magel2	0.0585204
Atxn2	0.0584759
Fam219a	0.0584264
Bcl2l13	0.0584148
Aen	0.0583876
Rnd3	0.0583673
Osbpl10	0.0583488
Psmd3	0.058279
Slit1	0.0582713
Fam72a	0.0582547
Ncoa1	0.0581953
Abcb8	0.0581925
Eif4g1	0.0581467
Atp1a1	0.0581463
Usp20	0.0581038
Klhdc2	0.0580689
Kbtbd12	0.0580651
Bcl7a	0.0580475
Mmachc	0.0580355
Eef1a1	0.0580095
Tomm5	0.0579916
Epdr1	0.0579838
Kcnj11	0.0579783
Chchd1	0.0579554
Capzb	0.0579423
Ppfia4	0.057919
Cacybp	0.0578743
Slc38a4	0.0578322
Tamm41	0.0577442
B230118H07Rik	0.0577325
As3mt	0.057707
Atl2	0.0576924
Oxld1	0.0576858
Pnpla2	0.0576236
Lamb1	0.0575976
Tpd52	0.0574974
Rnf217	0.0574596
Tmem246	0.0574381
Myoz3	0.0574261
Cdk17	0.0574211
Arsg	0.0574143
Bysl	0.0574132
Isyna1	0.0573713
Atp6v1d	0.0573599
Ldhd	0.0573181
Grip2	0.0572856
Polr2i	0.0572834
Kank4	0.0572822
Emc6	0.0572761
Gadd45g	0.0572449
St3gal3	0.0572217
Ndufs6	0.0572059
Selenot	0.0571694
Ctps	0.0571593
Ate1	0.0571443
Memo1	0.0571364
Slc7a5	0.0570868
Polr2m	0.0570486
Micu2	0.0569933
Kifc3	0.0569337
Adh5	0.05691
Tsc22d4	0.0568658
Retreg1	0.0568569
Pigp	0.056852
Bmpr1b	0.0568337
Cox15	0.0567787
Phyhipl	0.056762
Rai2	0.0567555
Cdk2ap2	0.0567552
Rchy1	0.0567206
Fbxo17	0.05672
Gas7	0.0566835
Esrrg	0.0566147
Wdr33	0.0565761
Rhot2	0.0565664
Ola1	0.0565415
Eif2s2	0.0565303
Micos10	0.0565214
Znrf3	0.0564923
Amfr	0.0564853
Emg1	0.0564203
Dnaic1	0.0564086
Plce1	0.0563657
Fgfr1op	0.0562529
Trappc10	0.0562188
Trap1	0.0561984
Churc1	0.0561807
Pdpr	0.0561764
Dip2b	0.0561579
Ttc7b	0.0561518
Zfp536	0.055997
Arhgef16	0.0559872
Lcn2	0.0559498
Prdx5	0.0558616
Cct6a	0.0558213
Zbtb44	0.055777
Fundc2	0.0557505
Eif2b2	0.0557411
Rlbp1	0.0557235
Babam2	0.0557128
Epm2a	0.0557015
2610001J05Rik	0.05569
Myl6b	0.0556794
Map2k2	0.0556736
Mcl1	0.0556453
Nkiras1	0.0556047
Cox19	0.0555405
Map1lc3a	0.0555185
Ccser2	0.0555041
Calcr	0.0553717
Cecr2	0.0553675
Abra	0.0553086
Cpeb4	0.055272
Gal3st2c	0.0552495
Timm10	0.0552487
Clcn3	0.0552436
Map4	0.0552226
Pex19	0.0552182
Desi2	0.0551669
Cops2	0.0550935
Repin1	0.0550818
Ubl3	0.0550757
Chchd7	0.055055
Nek7	0.0549679
Hccs	0.054903
Oma1	0.0548776
Agap1	0.0548721
Cep85	0.0548027
Kpna4	0.0547947
Impa2	0.05479
Cox7a2l	0.0547832
Ripor2	0.0547455
Psmd8	0.0546879
Hprt	0.0546124
Rgs16	0.0545015
Itm2a	0.0544891
Gli1	0.0544782
P2ry2	0.0544518
Ptov1	0.0544482
Mterf2	0.054399
St3gal5	0.0543767
Ankrd28	0.0543729
Cops6	0.0543223
Cul5	0.0542577
Chia1	0.0542061
Plpp7	0.0541958
Psmd10	0.0541733
Ralgps2	0.0541478
Smim11	0.0541304
Prodh	0.054105
Mtfp1	0.0540968
Cyp2j9	0.054073
Ccne1	0.0540342
Olfr1058	0.0539952
Igsf21	0.0539412
Smim19	0.0539192
Ipo7	0.0539189
Pcbp4	0.0538827
Filip1	0.053863
Slc2a5	0.0538625
Ppcs	0.0537686
Ccdc86	0.0537592
Dnpep	0.0537243
Tbc1d7	0.0536536
G0s2	0.0536414
Pnck	0.0535828
Oxa1l	0.0535446
Sec11c	0.0535401
Xpo6	0.0535306
Rab14	0.0535272
Pdk1	0.0535254
Adsl	0.0534547
Kcnk13	0.0533224
Tsfm	0.0532997
Hspa4l	0.0532944
Rad17	0.0532827
Bckdha	0.0532246
Cadm4	0.0532156
Tnfaip3	0.0532129
Nsg2	0.0532111
Tpcn1	0.0531608
Dusp13	0.0531084
Myorg	0.053088
Alpk2	0.0530685
Uchl5	0.053033
Map7	0.053021
Slc35f1	0.0529709
Casd1	0.0529508
Rad23b	0.0529346
Frmpd1	0.0529294
Rmdn1	0.0529048
Hk2	0.0529003
Lrig1	0.0528123
Prtg	0.0527943
Egln2	0.0527763
Pxmp2	0.0527758
Cbr4	0.0527421
Dnajc15	0.0527404
Cavin4	0.0527346
C1ql1	0.0527107
Spast	0.0526814
Egln1	0.0526717
Ptpn11	0.0526515
Tmbim4	0.0526305
Gpr37l1	0.0526016
Olfr914	0.0525932
Dlgap4	0.0525814
Prkaa1	0.0525297
Rasef	0.0525169
Gtpbp4	0.0525137
Acyp2	0.0524932
Galnt15	0.0524209
Huwe1	0.0524197
Mknk2	0.0523727
Depp1	0.0523564
Mt2	0.0523495
Decr1	0.0522411
Hdac11	0.0522003
Jade1	0.0521937
Nsmce3	0.0521772
C030006K11Rik	0.0521318
Acat1	0.0520911
Rab3gap2	0.0520877
9330182O14Rik	0.0520751
Orm1	0.052073
Mllt3	0.0520101
Gpr146	0.0519959
Txnl4a	0.0519527
Hivep2	0.051925
Aatk	0.0519095
Irf2bp1	0.0518772
Tnfrsf21	0.0518684
Polr2f	0.0518631
Npepl1	0.0518574
Wdr61	0.051822
Cisd1	0.0518143
Pnpt1	0.0518053
St8sia2	0.0517432
Tomm40l	0.0517396
Clybl	0.051724
Csnk1g2	0.0517216
Thoc7	0.0516952
Nfe2l1	0.0516685
Snta1	0.0516213
Hcfc1	0.0515555
Tmem109	0.0515486
Arhgef2	0.0514561
Tubb6	0.0513749
Dnajc7	0.051367
Armcx3	0.0512596
Alkbh3	0.0510887
Adcy2	0.0510251
Akr1b3	0.0510228
Mob4	0.0510015
Polr2e	0.0509996
Psmc5	0.0509669
Cnih4	0.0509649
Otud1	0.0509617
Slc4a7	0.0509451
Ppp1r1a	0.0509131
Sall1	0.0508905
Hdac5	0.0508702
Dct	0.0508654
Trim55	0.0508142
Ripply3	0.0507678
Clns1a	0.0506606
Fndc3c1	0.0506556
Vcan	0.0506507
Gpd1l	0.0506376
Unc119	0.0505931
Cox17	0.0505886
Maea	0.0505814
Tmbim6	0.050564
Ube2a	0.0505601
Zfp91	0.0505264
Copg2	0.0505194
Dohh	0.0504677
Dync1li1	0.0504373
Bcs1l	0.0504165
Glis1	0.0503823
Gstp1	0.0503755
Fahd2a	0.0503548
Rtn4	0.0503298
Mef2a	0.0502634
Phka2	0.0501486
Pdcl3	0.0501474
Chadl	0.0500876
Etf1	0.0500566
Plcl2	0.0500324
Wwtr1	0.0499242
Ggta1	0.0499192
Usp12	0.0499143
Acot13	0.0499033
Abcf1	0.0498733
Dipk2a	0.0497888
Tet2	0.0497593
Dyrk1b	0.0497465
Fbxo3	0.0497233
Dusp18	0.0497224
Tmem64	0.0497114
Pin1	0.0496518
Tgm2	0.0495925
Rheb	0.0495808
Polr1b	0.0495749
Slc15a1	0.0495727
Micall2	0.0495541
Ankfn1	0.0495084
Atp2b1	0.0494957
Bod1	0.0494803
Abl2	0.0494717
Tmem52	0.0494162
Eef1d	0.0493763
Nme4	0.0493021
Fbxo32	0.0492853
Mpp4	0.0492822
Sort1	0.0492781
Ndufs5	0.0492499
Asb4	0.0491949
Gfm1	0.0491475
Fam210b	0.0491317
Zfp639	0.0491184
Sdhaf1	0.049088
Rhobtb2	0.0490863
Brd7	0.0490721
Eif3c	0.0490624
Nmt1	0.0490485
Pnkp	0.0490317
Adi1	0.0490314
Paip2	0.0490173
Strn3	0.0490027
Phlda1	0.0489948
Xpo4	0.0489888
Bcar3	0.0489822
Bfsp2	0.0489719
Gart	0.0489635
Ptpmt1	0.0489236
Nt5c3	0.0488891
Haghl	0.0488608
Ptcd2	0.048821
Aifm3	0.0488125
Hnrnpll	0.0487444
Stac3	0.0487105
Cpeb2	0.048689
Slco5a1	0.0486846
Wrap73	0.0486812
Prex1	0.0486542
Sox6	0.0486229
Mapkapk2	0.0485999
Stat5b	0.0485814
Dynlt1f	0.048555
Tcp1	0.0484689
Cul4a	0.0484447
Tacc2	0.0484203
Bdnf	0.0484018
Tcaf2	0.0483798
Pcnt	0.0483625
Dnajc11	0.0482926
Gja10	0.0482924
Prmt8	0.0482713
Fbxo10	0.0482502
Twf2	0.0482234
Nectin1	0.0481973
2810004N23Rik	0.0481314
Mettl15	0.0481162
Zc3h3	0.0480855
Lims1	0.0480693
Nap1l4	0.0480527
Prpf18	0.0480264
Mob1b	0.0480201
Bend4	0.0479872
Romo1	0.0479776
Sdhaf4	0.0479371
Myo16	0.0479244
Il12a	0.0478828
Flot1	0.0478469
Slirp	0.0478317
Usp14	0.0478303
Oxr1	0.0478141
Myo5c	0.0478079
Rbm11	0.0477667
Dhdh	0.0477653
Cdon	0.0477576
Crtam	0.0477
Cdh20	0.0476351
Aldh4a1	0.0475959
Gfer	0.0475251
Hmgcl	0.0475217
Wnk2	0.0475197
Sync	0.0475059
Ciao1	0.0474694
Gsk3a	0.0474525
Plin4	0.0474516
Lrpprc	0.0474419
Cops3	0.0473809
Iba57	0.0473683
Trmt112	0.0473514
Cep41	0.0473407
Etfrf1	0.0473133
Sik1	0.0472992
Atg4d	0.0472894
Hmcn2	0.0472191
Kansl2	0.0471819
Fam222a	0.0471639
Slmap	0.0471311
Fhad1	0.0470874
Elf5	0.0470379
Slc40a1	0.0470252
Ube2b	0.0470141
Cyhr1	0.0470028
Exoc7	0.0469958
Nudt4	0.0469943
Skp1a	0.0469901
Fkbp5	0.0468849
Rpp25l	0.0468454
Dpysl5	0.0468427
Ppp2r2a	0.0468339
Sars2	0.0468196
Fdxacb1	0.0468048
Tmem242	0.0467858
Pdcd5	0.0467717
Olfr1055	0.0467637
Rrp12	0.0467516
Sacs	0.046734
Tmem131l	0.0467325
Prokr2	0.04668
Pmf1	0.0466402
Tnk2	0.0466372
Unc13c	0.0465912
Gfm2	0.0465571
Gprc5b	0.0465563
Immp2l	0.0464584
Sorl1	0.0464324
Araf	0.046408
Ilkap	0.046295
Psma4	0.0462404
Gm3376	0.0462373
Ucn2	0.0462136
Slc25a13	0.0462123
Lgmn	0.0461792
Rbbp4	0.0461699
Ccdc91	0.0461679
Epb41l5	0.046125
Uros	0.0461157
Gja3	0.046108
Wdfy2	0.0460388
Esd	0.0459986
Trbv12-1	0.0459648
Ngfr	0.0459009
Zswim7	0.0458668
Prom2	0.0458667
Rptor	0.0458404
Ckap5	0.0458046
Krt8	0.0457459
Ifrd2	0.0457393
Dvl1	0.0457015
Hdac9	0.0456881
Ipo13	0.0455859
Kcnh2	0.0455704
Pdlim7	0.0455351
Zzef1	0.0455322
Tpd52l1	0.0455236
Slc25a46	0.045509
Lin7c	0.0454992
Vps37b	0.0454803
Sept11	0.0453887
Tnks2	0.0453746
Scamp2	0.0453674
Endog	0.045347
Sema3b	0.0453345
Gfra2	0.0453274
Spin1	0.0452859
Sertad2	0.0452493
Adck1	0.0452489
Ybey	0.0451834
Ap2a1	0.0451693
Cops8	0.0451056
Timm23	0.0451049
Slf2	0.0450965
Agpat5	0.0450807
Rreb1	0.0450655
Mff	0.0450344
Ipo5	0.0450312
Ankrd40	0.0450292
Lrrc6	0.0450268
Fra10ac1	0.0450128
Uba52	0.0449881
Chtop	0.0449309
Ccdc51	0.0449165
Fmc1	0.0449055
Ablim3	0.0448951
Rbx1	0.0448858
Fam149a	0.0448774
Smu1	0.0448663
Mad2l2	0.0448616
Dcaf8	0.0448437
Sox2	0.0448022
Marveld2	0.0447932
Aimp1	0.0447759
Spata5	0.0447335
Amigo1	0.0446989
4833439L19Rik	0.0446984
Chchd4	0.0446485
Rnf128	0.0446452
Asf1b	0.0446291
Pts	0.04462
Thap12	0.0445976
Jmjd6	0.0445767
Olfr768	0.0445688
Bop1	0.0445202
Nudt6	0.0445122
Fam122a	0.044511
8030462N17Rik	0.0445028
Paip1	0.0444933
Hexim2	0.0444707
Igfbp2	0.0444367
Ano10	0.0444344
Usp10	0.0444239
Cdc42ep2	0.0443868
Dapk2	0.0443774
Stam2	0.0443682
Spg7	0.0443667
Hdhd2	0.0443492
Pla2g4d	0.0443338
Pgp	0.0443105
Alas1	0.0443099
C2cd2l	0.0442922
Pitx2	0.0442794
Cpeb1	0.0442689
F830016B08Rik	0.0442534
Mettl7a1	0.0442163
Chrm3	0.0442113
Fxyd6	0.044192
Pdxp	0.0441734
Rfx3	0.0441648
Tcaim	0.0441124
Pon2	0.0440896
Npm3	0.0440798
Opa3	0.0440393
Pnmt	0.0440202
Rpp30	0.0440138
Hagh	0.0439412
Eif2b4	0.0438931
Mapk8ip1	0.0438368
Cpa1	0.0438364
Oaz1	0.0438363
Med29	0.0438049
Ddx1	0.0438048
Msto1	0.0437962
Reg4	0.0437954
Ndufaf2	0.0437901
Smim20	0.0437891
Snrpb	0.043718
Dusp10	0.0437135
Rab22a	0.0437128
Abcb10	0.0437124
Rnps1	0.0437025
Irgq	0.0437013
Hddc2	0.0436548
Tent5b	0.0436455
Col13a1	0.0436242
Atpaf1	0.0436053
Cwc15	0.0436033
Myh14	0.0435966
Dmd	0.0435595
Usf3	0.0435451
Ccdc47	0.0435197
Il34	0.0434937
Slc29a2	0.0434412
Tmem245	0.0434328
Amot	0.0434147
Cdpf1	0.0433872
Pm20d1	0.0433814
Tmem127	0.0433701
Efr3b	0.0432843
Nrn1	0.0432834
Tm2d3	0.043273
Ltk	0.043259
Dlk1	0.043245
Aspscr1	0.0432432
Comtd1	0.0432306
Dmwd	0.0432234
Mdm2	0.0432203
Eif3i	0.0431825
Hmox2	0.043155
Btbd1	0.0431249
Ranbp2	0.0431224
Dnajb4	0.0431204
Cmc1	0.043111
Ube2k	0.0430946
Fxr2	0.043074
Nop10	0.0430569
Mettl26	0.0430462
Smg5	0.0430317
Ilf2	0.0430262
Cd82	0.043024
Timm44	0.0430047
Pstpip2	0.0429738
Epn3	0.0429523
Arl2bp	0.0429521
Nmnat1	0.042952
Krtap19-1	0.0429476
Polr2k	0.0428687
Mccc2	0.0428003
Gm3646	0.0427944
Gprc6a	0.0427923
Cisd3	0.0427712
Plcd4	0.0427684
Svil	0.0426773
Btg2	0.0426585
Cdc14a	0.0426531
Rubcn	0.0426491
Dennd4b	0.042558
Clptm1	0.0425468
Urod	0.0425331
Hint3	0.042533
Rasgrp2	0.0424897
Golga4	0.0424879
Eif2b5	0.0424869
Klhl22	0.0424801
Coq7	0.0424585
Mab21l3	0.0424576
Thop1	0.0424567
Uchl3	0.0424326
Timm17a	0.0423985
Med14	0.042381
Gtdc1	0.0423603
Zfp768	0.0423256
Nlgn3	0.042309
Sarnp	0.0422828
Atp1b3	0.0422493
Oxnad1	0.0422084
Necap1	0.0422037
Akr7a5	0.0421578
Tmem178b	0.0421574
Atp2a2	0.0420953
Sar1b	0.0420795
Rpgr	0.0420487
Kcnj10	0.042041
Slc16a7	0.042038
Tfpi	0.0420373
2700097O09Rik	0.0420343
Fbxo31	0.041978
Cep68	0.0419408
Hist2h3c2	0.0419159
Dgcr6	0.0419149
Elac2	0.0418956
Pstk	0.0418884
Cuedc1	0.04185
Pla2g2c	0.0418496
Vmn2r59	0.0418457
ccdc198	0.0418457
Kctd5	0.0418084
Coq6	0.0417989
Il1rap	0.0417594
Kcnj2	0.0417576
Defb6	0.0417301
Xpo7	0.0417149
Pafah1b1	0.0417055
Fbxl17	0.0417036
Stard8	0.0416887
Arih1	0.0416826
Nubp1	0.0415781
Trappc13	0.041577
Fam162a	0.0415591
Aamp	0.0415405
Emc1	0.0415398
Socs7	0.0415368
Vmn1r67	0.0415208
Olfr823	0.0415208
Ppp6r1	0.0414677
Tmem177	0.0414562
Sorcs2	0.0414562
Prl2a1	0.0414553
Kpna6	0.0413718
Olfr1384	0.0413627
Eci2	0.041359
Hras	0.0413564
Cse1l	0.0413415
Ctnnd1	0.0413344
Pkp1	0.0413021
Nup98	0.0412651
Larp1	0.0412201
Lypla1	0.0412199
Psma7	0.0412167
Nrde2	0.0412154
Abcb7	0.0411923
Rab7	0.0411433
Tmem33	0.0411253
Anapc7	0.0411246
Pithd1	0.0411177
Bag3	0.0410732
Drg1	0.0410652
Dnm1l	0.0410101
Bpnt1	0.0409402
Ddit4l	0.0409176
Snx3	0.0408592
Efcab2	0.040845
Polr1a	0.0408355
Sh2b2	0.0408176
Lman2l	0.0408117
Smim8	0.0407654
D630003M21Rik	0.0407501
Pgbd5	0.0406859
Rell1	0.0406615
Nabp1	0.040633
Fgf11	0.040608
Med25	0.0405736
Mrnip	0.0405716
Ogfod1	0.040547
Grsf1	0.0405424
Cish	0.0405372
Fam220a.1	0.0405209
Hnrnpk	0.0404788
Nedd8	0.0404573
Fam173a	0.0404322
Fbxw5	0.0404191
Ten1	0.0403821
Mfhas1	0.0403656
Pde8b	0.0403478
Rabggtb	0.0403424
Naa30	0.0403342
Rab3a	0.0403148
Sox21	0.0402998
Vmn2r3	0.0402807
Eif3g	0.0402768
Apmap	0.0402519
Hemk1	0.0402487
Vapb	0.0402468
Clasp2	0.0401682
Adora2b	0.0401202
Nme1	0.040115
Ttyh1	0.0401005
Ccdc182	0.0400971
Rasl10b	0.0400843
Pycrl	0.0400667
Fgf21	0.040064
Szrd1	0.0400579
Slc25a33	0.0399811
Aars2	0.0399703
Tfam	0.0399521
Tcf7	0.0399442
Thpo	0.0399378
Lsm6	0.0399304
Nos2	0.0399262
Sdhaf2	0.0398873
Tssk1	0.0398866
Lamc1	0.039871
Rbp7	0.0398425
Lyrm9	0.0398306
Caprin1	0.0398236
Gm10260	0.0398137
Tardbp	0.0398069
Prdx2	0.0398027
Olfr1158	0.0397686
Dst	0.0397624
Parp4	0.0397535
Zw10	0.0397229
Ppard	0.0396993
Rrp1	0.0396948
Homer1	0.0396849
Hipk1	0.0396788
Coa3	0.0396651
Tbx3	0.0396391
Mto1	0.0396126
Dcps	0.0395807
Capn6	0.0395572
Eef1e1	0.0395505
Mrs2	0.0395399
Gca	0.0395391
Akap13	0.0395291
Abcc9	0.039489
Gtf3c6	0.0394726
Taf6	0.0394382
Cxxc5	0.0394348
1600014C10Rik	0.0394213
Mtif3	0.0394066
Pacs2	0.0394023
Ubqln4	0.0393959
Usp24	0.0393553
Dner	0.0393545
Pifo	0.0393284
Kpna2	0.039306
Gtf2h5	0.0392233
Set	0.0392176
Dusp28	0.0392039
Cdkn2d	0.0391894
Opa1	0.0391716
Rilp	0.0391649
Itpa	0.0391622
Camk1	0.0391619
Dynlrb1	0.0391589
Nadk2	0.0391371
Ccdc66	0.0391056
G3bp1	0.0390651
Pak1ip1	0.0390477
Synrg	0.0390417
Pdgfb	0.0390277
Alkbh6	0.0390235
Smchd1	0.0389945
[truncated: 17,466 more rows]
