# Supplementary material for: Spatial transcriptomics in embryonic mouse diaphragm muscle reveals regional gradients and subdomains of developmental gene expression
Source: iScience. 2024 May 17;27(6):110018. doi: 10.1016/j.isci.2024.110018 (PMC11177202; doi:10.1016/j.isci.2024.110018)
Supplement: Table S8. DEGs for muscle clusters of control and CaV1.1−/− samples at E14.5 and E18.5, related to Figure 5 — DEGs between muscle clusters of control and CaV1.1−/− samples at E14.5 and E18.5, extracted by FindMarker Seurat function. Positive avg_log2FC indicates downregulation whereas negative avg_log2FC indicates upregulation in CaV1.1−/− muscle compared to controls. [file mmc9.xlsx]

## Sheet: E14.5 control vs dysgenic DEGs
names	p_val	avg_log2FC	pct.1	pct.2	p_val_adj
Ckm	1.4299e-165	2.65286	0.998	0.795	2.7833e-161
Arhgap36	1.6685e-120	1.3912	0.979	0.792	3.24774e-116
Csrp3	2.21707e-91	0.997568	0.981	0.804	4.31553e-87
Atp1b4	4.86119e-96	0.985748	0.919	0.568	9.4623e-92
Hspb7	2.91935e-95	0.907712	0.933	0.65	5.68251e-91
Myoz1	9.62598e-89	0.866482	0.9	0.592	1.8737e-84
Ndn	2.57521e-111	0.863072	0.988	0.894	5.01264e-107
Tceal7	1.36558e-100	0.857898	0.996	0.982	2.6581e-96
Acta1	3.47965e-122	0.824688	1	1	6.77314e-118
Ldb3	4.8976e-89	0.795042	0.967	0.831	9.53317e-85
Tnc	1.78153e-65	0.786677	0.961	0.795	3.46774e-61
Jund	7.4503e-103	0.731498	0.993	0.927	1.4502e-98
Nrap	2.18698e-79	0.70566	0.831	0.441	4.25696e-75
Lmod2	1.38334e-78	0.697214	0.821	0.396	2.69267e-74
Fhl1	1.62079e-69	0.696737	0.963	0.789	3.15487e-65
Mybpc1	4.14142e-69	0.673572	0.984	0.876	8.06128e-65
Eif2s3y	2.20876e-72	0.660587	0.596	0.003	4.29936e-68
Tnnt3	4.64003e-95	0.649773	0.999	0.994	9.03182e-91
Myadm	5.7623e-72	0.639241	0.966	0.825	1.12163e-67
Pygm	3.4453e-60	0.635736	0.976	0.849	6.70628e-56
Ampd1	1.71066e-69	0.631313	0.877	0.553	3.3298e-65
Myl9	1.70019e-61	0.626162	0.927	0.707	3.30943e-57
Tppp3	1.13844e-64	0.621203	0.991	0.897	2.21596e-60
Col6a3	1.26987e-67	0.615556	0.982	0.888	2.4718e-63
Ddx3y	8.87758e-69	0.608241	0.576	0.003	1.72802e-64
Tnni2	6.30509e-58	0.598125	0.93	0.686	1.22729e-53
Gas6	5.06553e-58	0.585154	0.919	0.734	9.86006e-54
Myf6	4.1945e-53	0.573515	0.886	0.668	8.16459e-49
Cdkn1c	1.5654e-71	0.556813	1	1	3.04705e-67
Ache	5.36701e-42	0.539556	0.806	0.583	1.04469e-37
Pdlim7	4.28855e-73	0.53688	0.987	0.927	8.34766e-69
Casq1	1.10612e-41	0.529721	0.965	0.834	2.15306e-37
Glipr2	1.01681e-47	0.52682	0.964	0.828	1.97922e-43
Myl3	7.9614e-67	0.523225	0.723	0.254	1.54969e-62
Fxyd1	5.24981e-54	0.521983	0.889	0.671	1.02188e-49
Actn3	2.0798e-49	0.520109	0.851	0.619	4.04832e-45
Ckmt2	5.9266e-62	0.519677	0.722	0.284	1.15361e-57
Eno3	4.75e-54	0.511728	0.997	0.982	9.24587e-50
Dusp3	1.19829e-59	0.505161	0.971	0.867	2.33247e-55
Mylk2	2.77672e-65	0.498363	0.678	0.178	5.40489e-61
Sln	3.13642e-44	0.498217	0.969	0.84	6.10505e-40
Myom1	5.05222e-41	0.495008	0.965	0.807	9.83415e-37
Col4a1	5.63466e-45	0.494402	0.974	0.903	1.09679e-40
Col6a1	4.54182e-57	0.487966	0.978	0.9	8.84065e-53
Sparcl1	2.03972e-35	0.487934	0.916	0.758	3.97032e-31
Pmp22	1.16059e-51	0.486176	0.924	0.746	2.25909e-47
Tnnc2	1.06328e-72	0.483937	1	1	2.06968e-68
Smtn	9.58981e-49	0.480204	0.976	0.87	1.86666e-44
Des	1.21349e-61	0.477156	0.999	0.994	2.36205e-57
Myom2	7.77948e-41	0.475648	0.97	0.873	1.51428e-36
Magel2	1.95554e-49	0.474765	0.861	0.619	3.80647e-45
Lynx1	1.19757e-49	0.473139	0.756	0.438	2.33106e-45
Apobec2	1.75803e-33	0.469542	0.953	0.825	3.422e-29
Dpysl3	1.31068e-29	0.466242	0.879	0.701	2.55123e-25
Dysf	2.89041e-43	0.465677	0.916	0.728	5.62618e-39
Thbs2	1.26231e-39	0.464778	0.919	0.752	2.45709e-35
Col6a2	5.17917e-59	0.464346	0.991	0.961	1.00813e-54
Smpx	3.62349e-43	0.463783	0.982	0.918	7.05311e-39
Sypl2	6.29223e-46	0.462897	0.839	0.601	1.22478e-41
Cdh5	1.11184e-25	0.456239	0.861	0.686	2.16419e-21
Mamstr	3.17703e-41	0.455815	0.965	0.849	6.1841e-37
AW551984	2.68256e-46	0.454712	0.998	0.982	5.2216e-42
Scn3b	3.88931e-29	0.452836	0.907	0.752	7.57055e-25
Adprhl1	4.05243e-43	0.450627	0.699	0.381	7.88806e-39
Zyx	3.43947e-61	0.441083	0.991	0.943	6.69493e-57
Myl1	4.17529e-60	0.429855	1	1	8.12721e-56
Col4a2	6.59909e-39	0.429237	0.968	0.885	1.28451e-34
Tpm1	1.60579e-56	0.428679	0.996	0.991	3.12566e-52
Itgb1bp2	9.87426e-51	0.428538	0.996	0.979	1.92203e-46
Cd34	2.7135e-29	0.428009	0.861	0.659	5.28182e-25
Ufsp1	7.84638e-29	0.42716	0.779	0.583	1.5273e-24
Rgs2	3.29051e-41	0.423522	0.839	0.644	6.40498e-37
Thbs4	8.82238e-38	0.423334	0.686	0.396	1.71728e-33
Itga7	8.45055e-44	0.416908	0.854	0.628	1.6449e-39
Bcam	7.17183e-33	0.414126	0.94	0.789	1.396e-28
Pbxip1	1.19655e-42	0.408582	0.94	0.819	2.32909e-38
Pgam2	3.33572e-32	0.408429	0.991	0.949	6.49298e-28
Maged2	2.07859e-38	0.406353	0.973	0.906	4.04597e-34
Vash1	2.47882e-30	0.406228	0.929	0.785	4.82503e-26
Ksr1	1.54769e-35	0.404034	0.91	0.74	3.01257e-31
Pdlim3	8.3976e-35	0.403676	0.927	0.801	1.63459e-30
Tagln2	6.81445e-26	0.401677	0.929	0.81	1.32643e-21
Rsrp1	7.23181e-29	0.401558	0.963	0.87	1.40767e-24
Plec	1.96457e-39	0.398808	0.984	0.894	3.82404e-35
Crip1	1.05154e-41	0.398403	0.798	0.58	2.04682e-37
C1qtnf3	3.1537e-35	0.397879	0.75	0.514	6.13867e-31
Mlf1	1.68983e-44	0.39786	0.678	0.366	3.28924e-40
Srpk3	1.17012e-38	0.397084	0.921	0.792	2.27765e-34
Myl2	3.76386e-48	0.394778	0.614	0.178	7.32636e-44
Dmpk	4.12148e-34	0.390467	0.962	0.858	8.02247e-30
Dusp10	1.40872e-34	0.389567	0.825	0.628	2.74208e-30
Mylpf	1.98744e-55	0.389065	1	1	3.86856e-51
1110002E22Rik	4.82868e-35	0.386336	0.872	0.692	9.39902e-31
Arhgap26	8.24921e-38	0.380071	0.849	0.671	1.60571e-33
Ank3	3.00925e-31	0.376974	0.935	0.825	5.85751e-27
Rab40b	3.7841e-30	0.375814	0.911	0.755	7.36576e-26
Ryr1	3.84886e-35	0.374032	0.97	0.891	7.49181e-31
Kdm5d	3.5539e-54	0.372235	0.485	0	6.91766e-50
Tns1	4.72174e-28	0.371918	0.944	0.834	9.19087e-24
Jsrp1	3.24965e-32	0.371731	0.911	0.758	6.32545e-28
Lamc1	3.2271e-33	0.370823	0.947	0.837	6.28154e-29
Ank1	1.34863e-33	0.369789	0.978	0.894	2.6251e-29
Coro6	9.35191e-37	0.369582	0.835	0.656	1.82035e-32
Tmod4	1.34994e-40	0.366685	0.668	0.36	2.62765e-36
Cox6a2	7.34355e-32	0.364552	0.989	0.955	1.42942e-27
Ilk	4.53673e-33	0.364408	0.978	0.873	8.83074e-29
Ahnak	1.65918e-35	0.363395	0.982	0.903	3.22959e-31
Tmod1	1.91912e-32	0.3633	0.979	0.931	3.73557e-28
Atp2a1	8.24448e-27	0.356116	0.998	0.979	1.60479e-22
Filip1l	3.18145e-34	0.355713	0.732	0.508	6.1927e-30
Ehd2	1.90338e-27	0.352786	0.951	0.834	3.70493e-23
Myo18b	8.7587e-26	0.350853	0.945	0.852	1.70488e-21
Trdn	1.62005e-28	0.350671	0.897	0.719	3.15343e-24
Ccdc88c	2.20943e-39	0.349798	0.811	0.613	4.30066e-35
Plekha7	3.33557e-32	0.345924	0.817	0.619	6.49268e-28
Hspb1	8.00053e-30	0.345822	0.944	0.858	1.5573e-25
Cav1	6.10243e-21	0.341307	0.874	0.719	1.18784e-16
Lmcd1	4.14769e-26	0.341133	0.976	0.876	8.07347e-22
Lrtm1	6.24487e-40	0.340043	0.611	0.272	1.21556e-35
Nexn	1.82726e-25	0.338863	0.979	0.903	3.55675e-21
Sparc	3.17587e-36	0.337981	0.997	0.985	6.18184e-32
Dlk1	1.24014e-74	0.33755	1	0.997	2.41394e-70
Tcap	1.4725e-31	0.3373	0.775	0.556	2.86623e-27
Cluh	3.72016e-27	0.33617	0.958	0.819	7.2413e-23
Fn1	6.23903e-18	0.335449	0.998	0.988	1.21443e-13
Cox8b	7.11463e-29	0.334965	0.898	0.728	1.38486e-24
Stim2	5.878e-29	0.332732	0.929	0.785	1.14415e-24
Meox2	2.84965e-22	0.331933	0.897	0.731	5.54684e-18
Pdlim5	2.93474e-29	0.32435	0.913	0.776	5.71246e-25
Myh6	3.45939e-19	0.322161	0.84	0.659	6.73371e-15
Gas1	3.03407e-22	0.32169	0.961	0.855	5.90582e-18
Ehbp1l1	1.06747e-25	0.321349	0.966	0.879	2.07782e-21
Nipsnap2	1.04862e-24	0.320899	0.925	0.81	2.04115e-20
Angptl1	9.30737e-22	0.32079	0.681	0.48	1.81168e-17
Adam33	5.01677e-36	0.318598	0.598	0.269	9.76515e-32
Loxl2	1.34589e-20	0.317828	0.872	0.716	2.61977e-16
Egfl7	2.95356e-19	0.317305	0.806	0.65	5.74911e-15
Tm6sf1	1.99786e-22	0.314446	0.964	0.888	3.88883e-18
Tpm2	2.39646e-38	0.314255	1	1	4.66472e-34
Igtp	1.75172e-29	0.313382	0.633	0.396	3.40973e-25
Rasgrp2	8.98311e-30	0.31295	0.736	0.532	1.74856e-25
Anxa2	2.22282e-32	0.310818	0.993	0.94	4.32671e-28
Ptp4a3	1.46648e-23	0.31074	0.978	0.864	2.8545e-19
Amfr	7.89012e-21	0.310727	0.884	0.737	1.53581e-16
Lmna	2.30457e-29	0.310675	0.981	0.915	4.48584e-25
Shisal1	1.55484e-22	0.310454	0.846	0.683	3.02649e-18
Fhl2	6.14489e-29	0.309492	0.746	0.565	1.1961e-24
Leng8	5.54554e-24	0.309406	0.957	0.855	1.07944e-19
Dpt	3.25632e-22	0.308703	0.679	0.48	6.33842e-18
Abca8a	3.36632e-32	0.308199	0.682	0.417	6.55255e-28
Ank2	8.33184e-27	0.307036	0.933	0.807	1.62179e-22
Tob1	7.09388e-25	0.305815	0.908	0.764	1.38082e-20
Sh3bgr	2.0283e-35	0.305344	0.757	0.526	3.94808e-31
Ctnna3	3.77075e-17	0.304451	0.8	0.659	7.33976e-13
Rgmb	4.73036e-25	0.304002	0.944	0.834	9.20764e-21
Myh7b	4.30227e-15	0.302029	0.906	0.737	8.37437e-11
Dag1	6.41824e-23	0.301344	0.935	0.822	1.24931e-18
Pfkm	3.00124e-22	0.30128	0.975	0.9	5.84192e-18
Cavin3	2.01237e-26	0.299789	0.757	0.589	3.91708e-22
Tle5	1.92406e-38	0.299514	0.99	0.967	3.74519e-34
Cxcl12	7.82033e-22	0.298736	0.809	0.68	1.52223e-17
Obscn	6.36772e-25	0.297751	0.956	0.885	1.23948e-20
Pde2a	4.80697e-24	0.294905	0.863	0.719	9.35677e-20
Tspan13	8.07142e-27	0.294642	0.73	0.52	1.5711e-22
Efhd2	1.32217e-22	0.290866	0.982	0.903	2.5736e-18
Tnmd	4.18522e-32	0.290858	0.533	0.211	8.14652e-28
Dgkz	2.36165e-20	0.290295	0.866	0.71	4.59694e-16
Lama5	1.09593e-24	0.290242	0.819	0.65	2.13323e-20
Myh8	2.41053e-24	0.290008	1	1	4.6921e-20
Fabp4	4.88074e-12	0.289665	0.767	0.647	9.50036e-08
Fibin	6.0003e-15	0.288773	0.793	0.656	1.16796e-10
Nfatc2	1.87216e-33	0.286567	0.64	0.366	3.64417e-29
Emilin2	1.87704e-28	0.284897	0.624	0.35	3.65365e-24
Speg	5.87229e-25	0.284726	0.825	0.668	1.14304e-20
Htra3	9.16113e-23	0.284159	0.743	0.592	1.78321e-18
Amotl1	1.60925e-24	0.284063	0.973	0.894	3.1324e-20
Adgre5	5.57586e-25	0.28387	0.894	0.761	1.08534e-20
Klhl40	1.62844e-22	0.283609	0.897	0.704	3.16975e-18
Uty	1.55247e-45	0.283446	0.427	0	3.02188e-41
Tgfb1i1	5.23876e-22	0.283022	0.846	0.671	1.01973e-17
Map3k7cl	6.18772e-16	0.28253	0.629	0.459	1.20444e-11
Col15a1	1.17247e-20	0.281891	0.753	0.571	2.28222e-16
Cmya5	2.58335e-34	0.281778	0.635	0.32	5.02849e-30
Col12a1	2.61039e-10	0.281279	0.85	0.716	5.08113e-06
Pim1	6.47861e-25	0.280659	0.753	0.556	1.26106e-20
Herc3	3.44603e-31	0.279613	0.701	0.462	6.7077e-27
Crat	3.6835e-28	0.279062	0.866	0.701	7.16993e-24
Lpl	5.44174e-19	0.278665	0.929	0.798	1.05923e-14
Gatm	1.47056e-21	0.278557	0.997	0.985	2.86245e-17
Mtcl1	3.1038e-22	0.27833	0.819	0.64	6.04155e-18
Tmem182	5.7488e-21	0.278322	0.895	0.758	1.119e-16
Ncln	5.52112e-20	0.277553	0.919	0.764	1.07469e-15
Reep1	4.63465e-18	0.276085	0.939	0.828	9.02135e-14
Ttn	2.58377e-32	0.275825	1	1	5.02931e-28
Tubb6	4.88057e-29	0.274294	0.998	0.997	9.50003e-25
Klhl31	3.0627e-19	0.274077	0.924	0.801	5.96155e-15
Hrc	2.9386e-21	0.273933	0.919	0.801	5.71999e-17
Pea15a	2.65813e-20	0.273723	0.806	0.668	5.17405e-16
Tm7sf2	1.78589e-27	0.271343	0.762	0.568	3.47623e-23
Angptl2	1.25253e-23	0.271227	0.797	0.628	2.43805e-19
Arl6ip5	3.26605e-21	0.269603	0.982	0.921	6.35737e-17
Neb	1.4559e-18	0.267706	0.986	0.921	2.83392e-14
Prdx4	3.35528e-19	0.266734	0.943	0.858	6.53106e-15
S1pr1	1.08163e-21	0.265436	0.672	0.477	2.10538e-17
Myh7	5.47148e-16	0.264992	0.997	0.982	1.06502e-11
Kdr	4.24383e-16	0.264757	0.777	0.634	8.26062e-12
Cacna2d1	7.64364e-17	0.264401	0.976	0.918	1.48783e-12
Akap1	1.98063e-21	0.263669	0.926	0.804	3.8553e-17
Armcx3	8.84546e-21	0.263051	0.716	0.538	1.72177e-16
Aamdc	1.1578e-18	0.26267	0.964	0.858	2.25365e-14
Spry1	1.5645e-22	0.262561	0.912	0.801	3.0453e-18
Dusp22	3.06948e-18	0.261977	0.84	0.692	5.97474e-14
Sgcg	6.53375e-19	0.261086	0.931	0.816	1.2718e-14
Notch1	1.17998e-18	0.26027	0.929	0.819	2.29683e-14
Mbnl2	3.53621e-21	0.259945	0.896	0.764	6.88323e-17
Emp1	1.83334e-12	0.259945	0.937	0.81	3.56859e-08
Myoz2	6.75767e-20	0.259256	0.951	0.822	1.31538e-15
Fgfr1	6.19336e-17	0.258402	0.971	0.882	1.20554e-12
Trim72	2.77655e-15	0.257989	0.881	0.71	5.40455e-11
Col18a1	1.57454e-23	0.257895	0.747	0.574	3.06484e-19
Bag2	4.301e-24	0.257197	0.784	0.625	8.37189e-20
Zim1	1.88897e-14	0.257127	0.94	0.785	3.67688e-10
Asb2	2.13862e-20	0.256425	0.91	0.782	4.16282e-16
Bgn	5.41419e-16	0.255239	0.92	0.798	1.05387e-11
Tuba1a	8.8869e-21	0.255192	0.994	0.958	1.72983e-16
St6galnac4	6.31815e-19	0.254895	0.914	0.776	1.22983e-14
Arvcf	2.6379e-21	0.254272	0.759	0.613	5.13468e-17
Ddx5	1.14909e-14	0.254219	0.956	0.867	2.2367e-10
Lrrc39	8.3275e-22	0.253974	0.757	0.568	1.62095e-17
Sspn	1.00274e-17	0.253943	0.756	0.625	1.95183e-13
Camk2a	1.09531e-24	0.251766	0.787	0.61	2.13202e-20
Nbl1	1.25473e-13	0.251373	0.942	0.843	2.44233e-09
Plxnd1	2.55577e-11	0.250827	0.835	0.71	4.97482e-07
Mmp2	2.02262e-10	-0.250464	0.902	0.852	3.93704e-06
Basp1	3.53402e-15	-0.251128	0.967	0.931	6.87898e-11
Nab2	1.07026e-09	-0.251797	0.791	0.792	2.08326e-05
Ezh2	1.45975e-17	-0.252934	0.961	0.921	2.84139e-13
Gpr63	7.48194e-09	-0.253804	0.657	0.695	0.000145636
Psma5	7.63643e-16	-0.254203	0.861	0.822	1.48643e-11
Brix1	1.31747e-13	-0.254261	0.963	0.912	2.56445e-09
Rilpl1	7.32111e-10	-0.25685	0.678	0.743	1.42506e-05
Nap1l1	2.57377e-36	-0.257012	0.997	0.982	5.00984e-32
Tomm5	5.01814e-12	-0.257071	0.903	0.864	9.76781e-08
Rab15	1.36328e-09	-0.257154	0.768	0.779	2.65362e-05
Pdcd4	5.96445e-15	-0.257382	0.914	0.87	1.16098e-10
Polr2j	1.37528e-11	-0.261278	0.815	0.804	2.67697e-07
Polr2g	5.14791e-13	-0.261876	0.929	0.894	1.00204e-08
Psma2	3.29343e-16	-0.263079	0.943	0.903	6.41066e-12
Sumo1	2.75785e-15	-0.263295	0.878	0.831	5.36815e-11
Igf1	1.53193e-07	-0.263482	0.948	0.87	0.00298191
Grb2	4.16029e-12	-0.264381	0.893	0.855	8.09801e-08
Tomm20	5.26869e-21	-0.266112	0.988	0.967	1.02555e-16
Eif3e	4.43711e-27	-0.26751	0.984	0.967	8.63683e-23
Fzd7	7.52694e-11	-0.268133	0.678	0.728	1.46512e-06
C1qb	1.63251e-08	-0.268536	0.531	0.631	0.000317767
Tnpo3	5.30603e-14	-0.269099	0.913	0.876	1.03282e-09
Fat4	2.2545e-07	-0.270683	0.777	0.74	0.00438838
Tpt1	1.05465e-74	-0.271493	1	1	2.05287e-70
Nae1	3.87806e-11	-0.271972	0.762	0.767	7.54864e-07
Selenoh	2.1035e-21	-0.272109	0.975	0.934	4.09447e-17
Crabp2	1.29866e-09	-0.272242	0.738	0.752	2.52784e-05
Ivns1abp	1.00217e-10	-0.272685	0.866	0.849	1.95073e-06
Tmtc2	2.95277e-06	-0.274629	0.758	0.74	0.0574757
Kdm6a	1.61235e-11	-0.276426	0.761	0.782	3.13844e-07
Col19a1	9.93861e-16	-0.276472	0.494	0.656	1.93455e-11
Fgf9	2.82202e-13	-0.276671	0.526	0.677	5.49306e-09
Cyb5a	8.20567e-14	-0.276823	0.899	0.828	1.59723e-09
Slc12a2	2.10001e-12	-0.277177	0.784	0.782	4.08766e-08
Hist1h3b	8.36291e-32	-0.278144	0.995	0.994	1.62784e-27
Car3	8.91193e-09	-0.278605	0.873	0.789	0.000173471
Anp32a	1.65675e-30	-0.279159	0.993	0.976	3.22487e-26
Cnot7	6.34055e-09	-0.27958	0.79	0.798	0.000123419
Mif	3.07011e-19	-0.27988	0.955	0.924	5.97596e-15
Eif4g2	5.08394e-46	-0.280414	0.999	1	9.8959e-42
Wwtr1	2.90969e-19	-0.280677	0.964	0.94	5.6637e-15
Ghr	3.0008e-08	-0.280773	0.841	0.81	0.000584106
Psma1	2.11742e-14	-0.281166	0.934	0.891	4.12157e-10
Pcbp4	1.0923e-24	-0.282086	0.972	0.949	2.12615e-20
Dennd6a	3.80041e-13	-0.283477	0.872	0.849	7.39751e-09
Srsf3	2.20621e-21	-0.284068	0.954	0.897	4.2944e-17
Ammecr1	6.44048e-10	-0.284744	0.92	0.873	1.25364e-05
Lsm8	3.71743e-20	-0.284756	0.95	0.903	7.23598e-16
Marcksl1	2.10196e-32	-0.285024	0.975	0.943	4.09147e-28
Ptprd	5.0988e-14	-0.285389	0.847	0.822	9.92482e-10
Aebp2	1.73686e-20	-0.285656	0.927	0.891	3.38079e-16
Rsl24d1	1.13453e-16	-0.285891	0.866	0.867	2.20835e-12
Akip1	2.29727e-12	-0.285986	0.738	0.767	4.47163e-08
Nynrin	3.76904e-12	-0.286162	0.86	0.822	7.33644e-08
Eid1	9.41825e-30	-0.286245	0.982	0.97	1.83326e-25
Ywhaq	1.27508e-26	-0.286352	0.976	0.94	2.48195e-22
Abra	3.09261e-09	-0.286583	0.622	0.686	6.01976e-05
Sod1	3.56816e-30	-0.286935	0.992	0.991	6.94541e-26
Prdx6	1.653e-18	-0.287621	0.926	0.867	3.21757e-14
Pgam1	5.20409e-20	-0.287627	0.956	0.912	1.01298e-15
Selenow	7.84808e-32	-0.287892	0.993	0.988	1.52763e-27
Zbed3	2.50299e-10	-0.289475	0.875	0.861	4.87207e-06
Bex3	3.68295e-29	-0.289891	0.982	0.961	7.16887e-25
Gpr37	1.40031e-21	-0.292924	0.295	0.544	2.72569e-17
Prag1	2.45882e-14	-0.293362	0.811	0.807	4.78609e-10
Ago2	3.81173e-17	-0.294713	0.968	0.949	7.41954e-13
Hist1h4f	1.67444e-09	-0.295146	0.819	0.779	3.25929e-05
Hnrnpd	3.17177e-35	-0.296962	0.997	0.991	6.17385e-31
Prdx2	5.01684e-20	-0.297	0.932	0.894	9.76527e-16
Skp1a	7.53019e-30	-0.297905	0.977	0.955	1.46575e-25
Hdac2	2.63086e-28	-0.298113	0.982	0.937	5.12097e-24
Smad5	2.32187e-16	-0.298912	0.933	0.894	4.51952e-12
Cnbp	3.77907e-46	-0.299761	0.998	1	7.35597e-42
Tcea1	2.0569e-15	-0.30135	0.919	0.867	4.00376e-11
Tax1bp1	1.26409e-17	-0.301681	0.903	0.87	2.46055e-13
Atp6v1f	1.85482e-11	-0.30195	0.68	0.737	3.6104e-07
Fmr1	3.62106e-20	-0.302895	0.967	0.918	7.0484e-16
Gdf10	1.15292e-08	-0.304117	0.819	0.767	0.000224416
Katnbl1	2.18181e-13	-0.305283	0.773	0.782	4.24689e-09
C3ar1	2.1182e-25	-0.307155	0.335	0.607	4.12308e-21
Eif3i	3.05005e-29	-0.307908	0.978	0.946	5.93691e-25
Tgif2	3.66118e-17	-0.308537	0.89	0.852	7.12648e-13
Sema6a	8.39251e-13	-0.309183	0.895	0.834	1.6336e-08
Dnajb1	2.62009e-14	-0.309388	0.788	0.804	5.10001e-10
Txn1	2.90743e-32	-0.310021	0.982	0.967	5.65931e-28
Tsc22d1	2.71767e-17	-0.310394	0.966	0.903	5.28995e-13
Adamts5	7.13023e-16	-0.310566	0.709	0.764	1.3879e-11
Musk	7.54556e-13	-0.310787	0.802	0.804	1.46874e-08
Wls	7.24057e-25	-0.31111	0.927	0.879	1.40938e-20
Khdrbs1	9.14425e-20	-0.31443	0.931	0.864	1.77993e-15
Paqr4	1.20264e-14	-0.314989	0.64	0.722	2.34094e-10
Dnaja1	9.59733e-23	-0.318574	0.938	0.915	1.86812e-18
Adgrg6	3.86207e-12	-0.319822	0.831	0.825	7.51752e-08
Apex1	9.60655e-20	-0.321283	0.913	0.861	1.86991e-15
Rspo3	1.64626e-16	-0.32257	0.474	0.644	3.20444e-12
Barx2	1.32443e-12	-0.324606	0.663	0.722	2.57801e-08
Bcl11a	3.48484e-21	-0.325207	0.517	0.698	6.78324e-17
Mylk4	1.65502e-14	-0.325619	0.912	0.861	3.22149e-10
Dbndd1	1.05294e-19	-0.327235	0.579	0.701	2.04956e-15
Ctsb	4.44657e-19	-0.32811	0.961	0.927	8.65526e-15
Rcc2	1.16291e-24	-0.328602	0.944	0.903	2.2636e-20
Snrpg	5.50988e-24	-0.331854	0.872	0.846	1.0725e-19
Csnk2a2	3.87762e-19	-0.332086	0.908	0.882	7.54779e-15
Mgp	3.10498e-06	-0.332384	0.783	0.776	0.0604385
Csnk2a1	5.70367e-21	-0.332576	0.912	0.858	1.11022e-16
Alcam	5.77467e-14	-0.335384	0.666	0.731	1.12404e-09
Pik3r1	5.33428e-13	-0.337079	0.799	0.801	1.03832e-08
Hist2h2bb	3.14081e-41	-0.33776	0.996	0.997	6.11358e-37
Dek	6.5785e-29	-0.339725	0.978	0.976	1.2805e-24
Tmsb4x	3.03411e-63	-0.341843	1	1	5.9059e-59
Hnrnpa3	2.49594e-43	-0.342196	0.987	0.964	4.85835e-39
Kdm5b	3.76394e-20	-0.343154	0.862	0.846	7.32651e-16
Psmd6	2.03556e-33	-0.344112	0.966	0.921	3.96222e-29
Adamts9	3.88949e-13	-0.348882	0.923	0.894	7.57089e-09
C1qc	8.03535e-12	-0.349815	0.631	0.698	1.56408e-07
Hspa4	3.69759e-19	-0.351389	0.922	0.894	7.19737e-15
Ddx3x	3.77455e-35	-0.352603	0.976	0.949	7.34716e-31
Hist4h4	2.40077e-24	-0.354215	0.903	0.873	4.67309e-20
Hist1h2bj	1.14501e-42	-0.358953	0.998	0.997	2.22877e-38
Hbb-bt	2.04416e-15	-0.359221	0.524	0.734	3.97897e-11
Hist1h2bk	2.13066e-37	-0.359989	0.986	0.979	4.14734e-33
Hes6	7.06747e-27	-0.360928	0.955	0.934	1.37568e-22
Hnrnpk	2.05834e-42	-0.361117	0.988	0.979	4.00656e-38
Tpbg	1.64846e-17	-0.362711	0.501	0.653	3.20872e-13
Apoe	2.24095e-13	-0.363289	0.715	0.755	4.36201e-09
C1qa	4.52211e-10	-0.364896	0.673	0.725	8.80229e-06
Cnn3	3.51171e-47	-0.372496	0.996	0.988	6.83554e-43
Fndc4	1.82651e-20	-0.381463	0.887	0.879	3.5553e-16
Pclaf	1.30617e-31	-0.387073	0.977	0.961	2.54246e-27
Sh3glb1	1.54564e-42	-0.387443	0.989	0.967	3.00859e-38
Dner	1.24424e-19	-0.390479	0.588	0.716	2.42192e-15
Myh1	2.26877e-10	-0.39087	0.906	0.873	4.41617e-06
Mybph	9.47788e-41	-0.393417	0.997	0.994	1.84487e-36
Kremen2	2.12996e-34	-0.396162	0.399	0.665	4.14596e-30
Pdia4	5.66783e-33	-0.397667	0.938	0.924	1.10324e-28
Sulf1	1.7698e-08	-0.402455	0.893	0.807	0.000344491
Csde1	2.7154e-56	-0.411521	0.989	0.979	5.28554e-52
Pfn2	1.72595e-25	-0.415089	0.898	0.864	3.35957e-21
Selenop	4.26303e-18	-0.415499	0.916	0.897	8.29799e-14
Chd3	3.81615e-27	-0.416856	0.878	0.855	7.42813e-23
Fkbp1a	5.6356e-49	-0.42038	0.99	0.991	1.09697e-44
Rbp1	1.009e-36	-0.421365	0.961	0.912	1.96402e-32
Npnt	3.14434e-26	-0.423886	0.957	0.909	6.12046e-22
Erh	2.08715e-51	-0.42491	0.978	0.973	4.06265e-47
Sfrp1	4.74263e-17	-0.42923	0.756	0.752	9.23154e-13
Ptn	9.44558e-25	-0.435712	0.997	0.997	1.83858e-20
H2afy2	4.05272e-41	-0.436906	0.951	0.915	7.88861e-37
Sumo2	8.13349e-57	-0.437991	0.984	0.955	1.58318e-52
Cdh11	2.28798e-29	-0.43896	0.929	0.894	4.45355e-25
Hist1h4h	7.02098e-44	-0.439062	0.972	0.946	1.36663e-39
Ednrb	6.19318e-13	-0.452927	0.659	0.752	1.2055e-08
Set	2.4403e-44	-0.455108	0.95	0.915	4.75004e-40
Ptp4a1	1.60493e-34	-0.457078	0.907	0.891	3.12399e-30
Gins1	1.26732e-32	-0.462401	0.558	0.731	2.46684e-28
Arhgdib	1.63211e-26	-0.467664	0.799	0.801	3.1769e-22
Lrrn1	5.70624e-38	-0.472384	0.935	0.891	1.11072e-33
Klf5	7.85664e-23	-0.475775	0.824	0.828	1.5293e-18
Hist1h2ag	2.21845e-37	-0.492752	0.865	0.837	4.31821e-33
Nnat	1.38896e-35	-0.499387	0.905	0.9	2.7036e-31
Tnnc1	1.26521e-57	-0.50032	0.998	1	2.46273e-53
Xpo4	5.35403e-32	-0.504825	0.836	0.831	1.04216e-27
Smyd1	3.90152e-51	-0.512433	0.985	0.988	7.59431e-47
Gadd45a	6.48179e-35	-0.513044	0.666	0.77	1.26168e-30
Hist1h3d	6.30702e-78	-0.521569	0.997	0.994	1.22766e-73
Aqr	1.03931e-45	-0.525625	0.946	0.912	2.02302e-41
Ywhaz	4.37063e-80	-0.533702	0.993	0.979	8.50743e-76
H3f3b	2.71726e-70	-0.555832	0.963	0.94	5.28915e-66
Gja5	3.1613e-29	-0.558572	0.726	0.795	6.15347e-25
Fst	1.34371e-54	-0.876946	0.882	0.924	2.61552e-50

## Sheet: E18.5 control vs dysgenic DEGs
names	p_val	avg_log2FC	pct.1	pct.2	p_val_adj
Csrp3	0	2.62621	0.996	0.694	0
Fhl1	0	2.18345	0.998	0.98	0
Myl2	5.0559e-291	2.1419	0.957	0.243	9.84132e-287
Tppp3	0	2.05761	0.995	0.738	0
Smtnl1	0	1.93857	0.991	0.609	0
Myh7	4.84219e-157	1.47179	0.997	0.988	9.42531e-153
Hspb7	0	1.45112	0.997	0.987	0
Hspb1	4.38751e-288	1.37201	0.995	0.969	8.54028e-284
Mlf1	3.26406e-284	1.36872	0.993	0.875	6.35348e-280
Tceal7	0	1.28284	0.998	0.99	0
Col2a1	2.37547e-116	1.1929	0.568	0.036	4.62386e-112
Thbs4	2.2055e-189	1.16716	0.854	0.248	4.29301e-185
Myl3	1.10607e-167	1.13061	0.876	0.368	2.15297e-163
Tnni2	2.73311e-285	1.12773	0.998	0.995	5.31999e-281
Eef1a2	4.88477e-248	1.1169	0.991	0.888	9.5082e-244
Tcap	1.15269e-265	1.1039	0.994	0.965	2.24371e-261
Myl9	2.0674e-247	1.1029	0.978	0.676	4.0242e-243
Apobec2	5.05226e-262	1.10227	0.996	0.977	9.83422e-258
Nrap	1.06351e-258	1.10114	0.992	0.926	2.07012e-254
Myh3	1.06878e-189	1.08814	0.999	0.995	2.08038e-185
Ankrd2	3.71206e-230	1.08653	0.816	0.03	7.22553e-226
Lmod2	6.03915e-255	1.06214	0.992	0.947	1.17552e-250
Acta1	0	1.0514	1	0.998	0
Hspb6	1.09585e-231	1.00453	0.989	0.905	2.13308e-227
Adssl1	1.61483e-246	0.970695	0.993	0.951	3.14326e-242
Mybpc2	6.52068e-189	0.954392	0.996	0.977	1.26925e-184
Fabp3	1.22569e-206	0.932323	0.992	0.916	2.3858e-202
Tnfrsf12a	1.39897e-162	0.887281	0.915	0.459	2.72309e-158
Tpm1	0	0.864485	0.999	0.995	0
AW551984	6.065e-197	0.863218	0.994	0.982	1.18055e-192
Actn2	0	0.851582	0.999	0.993	0
Ckmt2	5.54358e-218	0.846481	0.998	0.997	1.07906e-213
Clec3b	9.8479e-136	0.833848	0.932	0.584	1.91689e-131
Itgb1bp2	1.52881e-264	0.831289	0.997	0.99	2.97582e-260
Hbb-bs	1.35228e-93	0.82091	0.958	0.762	2.63221e-89
Adprhl1	5.02563e-170	0.802775	0.97	0.778	9.78238e-166
Ppp1r3c	9.80208e-157	0.80017	0.956	0.724	1.90797e-152
Sh3bgr	1.49156e-175	0.799655	0.979	0.771	2.90332e-171
Jund	2.56744e-198	0.788801	0.994	0.979	4.99752e-194
Myoz2	1.01501e-218	0.780614	0.994	0.984	1.97572e-214
Mylpf	1.72369e-303	0.7792	1	1	3.35517e-299
Mybpc1	1.77055e-293	0.758101	0.999	0.998	3.44637e-289
Tpm2	4.79744e-306	0.754706	1	0.998	9.33821e-302
Yipf7	4.70781e-173	0.754069	0.886	0.375	9.16376e-169
Eno3	1.54768e-256	0.746684	0.999	0.997	3.01257e-252
Ckm	2.29191e-236	0.735063	1	0.998	4.46121e-232
Klhl31	2.02299e-190	0.717713	0.991	0.954	3.93775e-186
Flnc	3.07845e-185	0.710288	0.994	0.987	5.9922e-181
Inpp5a	5.24139e-149	0.708299	0.985	0.852	1.02024e-144
Wdr1	1.33492e-164	0.69906	0.988	0.949	2.59843e-160
Ldb3	7.68392e-210	0.685272	0.996	0.992	1.49568e-205
Casq2	7.68096e-230	0.672675	0.997	0.997	1.4951e-225
Myom1	1.43132e-200	0.667614	0.994	0.993	2.78607e-196
Gpd1	1.71541e-116	0.660823	0.953	0.758	3.33904e-112
Des	9.60739e-302	0.655665	0.999	0.997	1.87008e-297
Ccng1	4.70911e-140	0.654215	0.994	0.98	9.16628e-136
Aco2	3.01683e-156	0.654187	0.992	0.97	5.87226e-152
Hcfc1r1	1.91453e-131	0.652873	0.955	0.738	3.72664e-127
Tnxb	5.49636e-121	0.648169	0.868	0.431	1.06987e-116
Atp2a1	1.51591e-202	0.642178	0.999	1	2.95073e-198
Myo18b	1.71668e-167	0.634447	0.993	0.974	3.34153e-163
Klhdc3	2.36192e-160	0.630543	0.994	0.975	4.59747e-156
Myot	1.11708e-212	0.629865	0.997	0.992	2.17439e-208
Rtl1	2.25528e-123	0.629155	0.952	0.699	4.38991e-119
Fsd2	1.33152e-122	0.628891	0.963	0.73	2.5918e-118
Aspn	4.74985e-122	0.625113	0.824	0.321	9.24559e-118
Tnnc2	2.31417e-257	0.622348	1	0.998	4.50453e-253
Map3k7cl	5.50658e-79	0.619138	0.528	0.105	1.07186e-74
Nexn	1.28071e-162	0.616994	0.995	0.977	2.49291e-158
Atp1b4	1.642e-182	0.616946	0.998	0.992	3.19615e-178
Eif2s3y	2.68656e-185	0.61417	0.707	0	5.22938e-181
Acta2	6.43121e-104	0.611957	0.964	0.78	1.25184e-99
Myl1	1.58133e-244	0.607509	1	0.997	3.07806e-240
Phkg1	9.11148e-101	0.603505	0.933	0.678	1.77355e-96
Atp1a2	3.50325e-158	0.601021	0.994	0.993	6.81908e-154
Tgm2	5.59564e-143	0.599049	0.993	0.962	1.08919e-138
Pdlim5	1.77277e-182	0.591383	0.995	0.985	3.45069e-178
Slc25a12	2.56976e-128	0.585444	0.99	0.946	5.00205e-124
Tnnt3	5.43762e-207	0.580359	1	1	1.05843e-202
Cox7a1	1.23329e-118	0.576398	0.995	0.982	2.40059e-114
Ndufa6	5.17259e-106	0.575374	0.976	0.849	1.00684e-101
Dnaja4	3.3495e-108	0.575225	0.889	0.561	6.5198e-104
Tnc	1.14693e-91	0.571395	0.932	0.688	2.2325e-87
Gamt	5.42703e-112	0.569885	0.987	0.942	1.05637e-107
Myh8	2.10799e-226	0.568513	1	1	4.1032e-222
Arhgap36	5.02066e-140	0.561828	0.998	0.993	9.77271e-136
Perm1	2.08345e-98	0.561644	0.9	0.569	4.05544e-94
Pygm	1.24946e-157	0.557674	0.998	0.997	2.43208e-153
Mt1	9.88622e-84	0.556813	0.977	0.914	1.92435e-79
Gmpr	1.32154e-107	0.553776	0.983	0.905	2.57237e-103
Atp5c1	6.23181e-130	0.551144	0.993	0.975	1.21302e-125
3425401B19Rik	1.29151e-105	0.548705	0.946	0.72	2.51393e-101
Ramp1	2.20389e-99	0.541831	0.968	0.811	4.28988e-95
Slc25a4	6.35271e-222	0.541779	1	0.998	1.23656e-217
Ugp2	1.1743e-116	0.535558	0.99	0.967	2.28577e-112
Ddx3y	2.3292e-159	0.530766	0.646	0	4.53378e-155
Fxyd1	1.63754e-162	0.530727	0.994	0.99	3.18748e-158
Srf	1.13714e-97	0.526974	0.946	0.768	2.21345e-93
Ndufv2	8.58912e-130	0.524935	0.996	0.99	1.67187e-125
Pnpla2	9.75473e-84	0.515017	0.935	0.742	1.89876e-79
Ampd1	4.64819e-96	0.510996	0.991	0.942	9.0477e-92
Xirp1	8.00555e-85	0.510793	0.941	0.763	1.55828e-80
Idh3a	1.33258e-124	0.510065	0.995	0.984	2.59387e-120
Gatm	1.19266e-81	0.509494	0.994	0.988	2.32151e-77
Myl12a	1.9899e-115	0.505673	0.99	0.98	3.87334e-111
Smpx	1.28326e-158	0.503577	0.997	0.992	2.49786e-154
Pdlim7	6.43212e-119	0.500273	0.994	0.98	1.25201e-114
Plaat3	1.76495e-86	0.49696	0.931	0.681	3.43547e-82
Atp5mpl	3.03851e-102	0.492056	0.989	0.972	5.91446e-98
Sypl2	2.4965e-106	0.491969	0.996	0.98	4.85943e-102
Fn1	2.5762e-57	0.491381	0.991	0.959	5.01458e-53
Snta1	9.27511e-98	0.490881	0.985	0.924	1.8054e-93
Asb8	4.15387e-80	0.485045	0.932	0.747	8.08551e-76
Dld	7.54393e-101	0.479857	0.989	0.964	1.46843e-96
Map4	1.48309e-103	0.478886	0.99	0.962	2.88684e-99
Suclg1	1.80467e-83	0.478744	0.988	0.918	3.51278e-79
Dnajb4	5.91666e-82	0.47853	0.887	0.622	1.15168e-77
Atp5g3	9.10757e-158	0.477883	0.998	0.993	1.77279e-153
Dusp10	5.09227e-92	0.475267	0.897	0.592	9.9121e-88
Cyc1	4.3493e-142	0.474499	0.997	0.993	8.46591e-138
Cystm1	1.7401e-82	0.474394	0.981	0.901	3.38711e-78
Vegfb	2.91013e-88	0.473906	0.987	0.942	5.66456e-84
Bola3	2.49229e-79	0.473262	0.939	0.773	4.85125e-75
Rbm38	1.61453e-82	0.472446	0.967	0.882	3.14269e-78
Mdh1	2.86802e-143	0.471648	0.997	0.995	5.58261e-139
Vim	1.64265e-91	0.47125	0.996	0.992	3.19741e-87
Aldoa	2.24901e-145	0.470602	0.999	0.998	4.37771e-141
Jph2	9.8376e-88	0.469077	0.981	0.911	1.91489e-83
Srl	7.70733e-80	0.467611	0.984	0.908	1.50023e-75
Tmem100	3.18303e-94	0.466639	0.716	0.245	6.19577e-90
Ndufb9	4.95507e-93	0.465637	0.992	0.967	9.64504e-89
Cox5b	8.39019e-140	0.464737	0.996	0.992	1.63315e-135
Schip1	5.79683e-90	0.464602	0.803	0.39	1.12835e-85
Oxct1	1.09294e-108	0.464072	0.989	0.974	2.12741e-104
Prepl	1.27148e-78	0.463982	0.868	0.549	2.47493e-74
Art3	1.22711e-71	0.461593	0.928	0.717	2.38857e-67
Pdlim3	5.05263e-99	0.459501	0.993	0.985	9.83495e-95
Prr32	2.44176e-81	0.455669	0.965	0.85	4.75288e-77
Pdk2	1.73877e-84	0.4534	0.991	0.97	3.38452e-80
Dpt	4.51681e-58	0.453332	0.924	0.696	8.79196e-54
Mstn	1.66495e-54	0.450278	0.909	0.653	3.24083e-50
Sod2	2.6306e-81	0.444416	0.989	0.961	5.12046e-77
Pde4dip	3.29738e-106	0.444171	0.994	0.992	6.41834e-102
Ip6k3	5.91078e-74	0.443457	0.882	0.602	1.15053e-69
Rusc2	6.59059e-82	0.442491	0.82	0.444	1.28286e-77
Lsmem2	2.35159e-75	0.442129	0.867	0.571	4.57738e-71
Sdhb	1.03058e-134	0.441533	0.996	0.992	2.00603e-130
Acadm	2.91519e-78	0.438126	0.986	0.933	5.67442e-74
Asb12	1.53523e-74	0.434606	0.875	0.564	2.98833e-70
Ndufb10	7.29269e-132	0.431654	0.998	0.995	1.41952e-127
Ndufb5	3.07487e-103	0.430226	0.995	0.992	5.98524e-99
Ppp1r1a	1.02916e-69	0.430037	0.792	0.421	2.00326e-65
Cs	4.17136e-137	0.426734	0.996	0.988	8.11956e-133
Lrrc39	4.32742e-59	0.425304	0.913	0.699	8.42332e-55
Fth1	1.70016e-136	0.424996	0.998	0.998	3.30937e-132
Hadhb	2.48712e-71	0.42391	0.972	0.888	4.84118e-67
Ptp4a3	1.41082e-80	0.423798	0.994	0.984	2.74616e-76
Pdhb	4.2192e-64	0.422348	0.979	0.888	8.21267e-60
Ppm1k	1.06808e-67	0.420949	0.892	0.628	2.07901e-63
Ddah1	7.03096e-71	0.420473	0.898	0.635	1.36858e-66
Ankrd23	9.19257e-69	0.41916	0.748	0.372	1.78933e-64
Dusp8	1.1434e-85	0.418862	0.623	0.166	2.22562e-81
Fbxo31	2.72737e-61	0.417728	0.953	0.839	5.30883e-57
Homer2	1.83501e-82	0.416777	0.751	0.322	3.57184e-78
Mfn2	2.78706e-69	0.416393	0.975	0.923	5.42502e-65
Hacd1	9.29954e-66	0.416151	0.983	0.924	1.81016e-61
Mpi	2.66937e-64	0.415026	0.964	0.844	5.19593e-60
Pgam2	2.46475e-114	0.414737	0.998	0.992	4.79764e-110
Slc25a5	9.87377e-76	0.414495	0.989	0.967	1.92193e-71
Clic5	3.13411e-65	0.412257	0.857	0.535	6.10054e-61
Ndufab1	3.94095e-98	0.412046	0.979	0.924	7.67106e-94
Nes	3.7942e-42	0.410975	0.904	0.725	7.38541e-38
Coq8a	8.49535e-67	0.410145	0.988	0.954	1.65362e-62
Tnmd	1.93025e-15	0.407742	0.453	0.258	3.75724e-11
Coq5	3.34923e-66	0.407408	0.973	0.918	6.51928e-62
Cfl2	6.35145e-108	0.403572	0.996	0.995	1.23631e-103
Shisa4	7.98826e-71	0.402611	0.906	0.666	1.55492e-66
Kcnb1	2.76964e-67	0.401929	0.841	0.497	5.3911e-63
Dnajb5	2.108e-66	0.401351	0.885	0.64	4.10322e-62
Tmem52	2.92604e-59	0.400614	0.89	0.63	5.69553e-55
Ndufs7	9.68333e-100	0.399293	0.995	0.988	1.88486e-95
Slc25a11	5.75571e-62	0.398002	0.982	0.938	1.12035e-57
Uqcrc2	3.34346e-85	0.397503	0.993	0.987	6.50804e-81
Tmem182	1.58828e-62	0.395102	0.988	0.962	3.09158e-58
Ppp1cb	1.05226e-74	0.394003	0.988	0.979	2.04822e-70
Etfdh	1.13408e-58	0.393291	0.975	0.89	2.20748e-54
Dlst	7.64888e-77	0.392946	0.988	0.974	1.48886e-72
Retreg1	5.6536e-58	0.390939	0.901	0.691	1.10047e-53
Fndc1	4.22535e-44	0.390374	0.862	0.633	8.22464e-40
Postn	3.34015e-34	0.390184	0.992	0.988	6.5016e-30
Lynx1	2.1156e-49	0.384939	0.83	0.558	4.11802e-45
Ppif	1.09305e-58	0.384572	0.946	0.814	2.12763e-54
Pitpnc1	9.27595e-58	0.383139	0.901	0.671	1.80556e-53
Slc25a33	7.8107e-58	0.382862	0.784	0.439	1.52035e-53
Cav3	2.56782e-68	0.381862	0.982	0.944	4.99826e-64
Nol3	8.15004e-60	0.379981	0.857	0.6	1.58641e-55
Angptl1	1.20447e-55	0.379953	0.704	0.34	2.3445e-51
Bves	7.80108e-50	0.379813	0.941	0.794	1.51848e-45
St6galnac4	1.80146e-62	0.378878	0.963	0.867	3.50653e-58
Tppp	5.06291e-85	0.378819	0.608	0.146	9.85496e-81
Tacc2	1.80135e-57	0.377629	0.974	0.901	3.50634e-53
Hba-a2	1.81371e-35	0.373447	0.881	0.673	3.5304e-31
Etfa	1.03e-56	0.372804	0.981	0.941	2.00489e-52
Tle5	1.3931e-102	0.372578	0.997	0.993	2.71167e-98
Glrx5	5.58516e-67	0.371966	0.99	0.975	1.08715e-62
Slc16a3	1.07296e-60	0.3702	0.991	0.961	2.08852e-56
Ndufb8	1.70996e-62	0.36977	0.988	0.962	3.32844e-58
Ndufs4	3.39607e-72	0.368583	0.994	0.982	6.61045e-68
Atp5f1	1.0823e-48	0.367716	0.941	0.824	2.10669e-44
Pde4d	1.38394e-51	0.36585	0.89	0.641	2.69383e-47
Akap1	1.25855e-54	0.361883	0.983	0.929	2.44978e-50
Pacsin3	5.24226e-54	0.360365	0.871	0.64	1.0204e-49
Cav1	9.86874e-62	0.358851	0.983	0.934	1.92095e-57
Tagln2	1.32151e-41	0.3559	0.968	0.923	2.57232e-37
Uchl1	3.02537e-14	0.355469	0.53	0.357	5.88889e-10
1110008P14Rik	3.05105e-45	0.355039	0.916	0.734	5.93887e-41
Atp5l	4.49339e-56	0.355009	0.986	0.952	8.74639e-52
Chchd3	4.93982e-89	0.354653	0.994	0.992	9.61535e-85
Myoz1	1.97779e-71	0.354412	0.997	0.992	3.84977e-67
Immt	3.52915e-70	0.352239	0.994	0.984	6.86949e-66
Kif1b	1.66049e-59	0.349136	0.99	0.965	3.23214e-55
Prkaca	1.48537e-65	0.344382	0.995	0.99	2.89127e-61
Cisd3	1.8093e-49	0.343557	0.795	0.513	3.5218e-45
Agl	4.19335e-80	0.343222	0.996	0.992	8.16236e-76
Ciao2b	1.78274e-52	0.34287	0.806	0.515	3.47011e-48
Pak1	5.24774e-49	0.342235	0.795	0.488	1.02147e-44
Mdga1	1.3523e-64	0.340274	0.632	0.237	2.63225e-60
Ndufa8	2.82715e-63	0.339939	0.993	0.985	5.50306e-59
Got1	7.92219e-56	0.339397	0.985	0.967	1.54205e-51
Atp5j	3.04147e-77	0.338579	0.996	0.992	5.92022e-73
Cited1	5.53731e-56	0.338437	0.56	0.202	1.07784e-51
Mcrip2	6.83128e-45	0.336504	0.915	0.737	1.32971e-40
Actn3	1.25456e-40	0.3349	0.995	0.984	2.442e-36
Herc3	7.91096e-50	0.33246	0.853	0.574	1.53987e-45
Ybx3	7.39063e-94	0.332405	0.996	0.992	1.43859e-89
Cacnb1	2.93929e-46	0.331451	0.978	0.921	5.72133e-42
Slc2a4	3.57693e-41	0.330783	0.981	0.938	6.96249e-37
Uqcrh	1.08717e-57	0.329524	0.993	0.98	2.11618e-53
Ptgfrn	2.97323e-43	0.328016	0.924	0.783	5.78738e-39
Fem1a	9.52873e-59	0.327109	0.917	0.722	1.85477e-54
Tspan9	3.82762e-41	0.324497	0.958	0.872	7.45046e-37
Ehd4	3.93258e-38	0.32449	0.974	0.895	7.65477e-34
Kdm5d	1.61602e-91	0.324388	0.447	0	3.14558e-87
Atp5g1	5.13195e-52	0.324335	0.872	0.594	9.98934e-48
Etfb	9.56538e-49	0.32423	0.984	0.946	1.8619e-44
Atp5a1	1.37128e-113	0.323749	0.998	0.995	2.6692e-109
Sdhc	8.0382e-71	0.322956	0.994	0.988	1.56464e-66
Casq1	1.38914e-89	0.321746	0.998	0.997	2.70396e-85
Camk2b	1.05897e-49	0.321541	0.99	0.964	2.06128e-45
Amot	1.23725e-43	0.320982	0.847	0.597	2.4083e-39
Rnf128	2.43554e-57	0.320363	0.688	0.314	4.74078e-53
Mt2	3.67904e-29	0.318634	0.906	0.806	7.16126e-25
Park7	1.67486e-44	0.318471	0.983	0.952	3.26012e-40
Col22a1	0.0437342	0.317268	0.342	0.286	1
Atp5k	5.50551e-66	0.317229	0.996	0.99	1.07165e-61
Ndufs6	1.27432e-40	0.316768	0.949	0.836	2.48047e-36
Pfkm	3.08804e-79	0.31674	0.997	0.992	6.01088e-75
Mapkapk2	7.87134e-49	0.316236	0.985	0.956	1.53216e-44
Fyco1	2.63123e-45	0.316022	0.954	0.85	5.1217e-41
Phtf2	3.55903e-41	0.314887	0.893	0.692	6.92765e-37
Cpt1b	5.21966e-43	0.313863	0.973	0.885	1.01601e-38
Ndufs2	1.9337e-68	0.312138	0.995	0.993	3.76394e-64
Macrod1	3.79214e-43	0.311514	0.982	0.938	7.3814e-39
Ccn3	2.12787e-51	0.310338	0.618	0.257	4.1419e-47
Cox7a2	5.85079e-53	0.310206	0.993	0.982	1.13886e-48
Ptges2	5.94167e-35	0.309403	0.95	0.811	1.15655e-30
Mknk2	2.56774e-43	0.308851	0.984	0.956	4.9981e-39
Cilp	3.84013e-24	0.308388	0.68	0.449	7.47482e-20
Micos10	1.07341e-39	0.307011	0.922	0.755	2.0894e-35
Col9a1	4.93459e-40	0.306848	0.274	0.026	9.60518e-36
Vash1	7.35717e-37	0.306754	0.958	0.868	1.43207e-32
Clip4	2.68227e-41	0.30489	0.787	0.518	5.22105e-37
Gbe1	2.73796e-37	0.304668	0.912	0.738	5.32945e-33
Crip1	2.552e-34	0.304217	0.901	0.743	4.96746e-30
Ywhag	5.69345e-52	0.303274	0.993	0.985	1.10823e-47
Eepd1	1.42921e-34	0.302183	0.871	0.671	2.78196e-30
Plcd4	1.91851e-54	0.301668	0.601	0.237	3.73438e-50
Tmem38a	1.46769e-52	0.300318	0.994	0.988	2.85685e-48
Atp5d	6.23714e-78	0.300194	0.997	0.993	1.21406e-73
Cacna1s	9.20613e-43	0.299013	0.761	0.472	1.79197e-38
Mpc2	4.31735e-43	0.298519	0.988	0.969	8.40372e-39
Dlat	4.6561e-50	0.298125	0.995	0.984	9.06311e-46
Cspg4	1.77987e-39	0.297276	0.727	0.433	3.46452e-35
Mafa	2.42701e-34	0.295099	0.964	0.893	4.72418e-30
Samd4	8.39945e-35	0.293764	0.893	0.696	1.63495e-30
Ankrd1	4.41357e-29	0.29323	0.493	0.23	8.59101e-25
Eif4ebp1	8.54765e-38	0.292783	0.976	0.926	1.6638e-33
Fhl3	2.38962e-35	0.292136	0.975	0.916	4.65139e-31
Myom2	1.18553e-56	0.290998	0.995	0.993	2.30764e-52
Uqcrc1	2.94012e-59	0.290445	0.994	0.993	5.72294e-55
Mtln	2.01744e-34	0.290246	0.918	0.771	3.92694e-30
Cox6c	1.35562e-44	0.289982	0.994	0.984	2.63871e-40
Dpysl3	5.14354e-65	0.28937	0.832	0.5	1.00119e-60
Chrna9	1.73807e-40	0.289254	0.67	0.367	3.38316e-36
Ddo	9.53414e-55	0.288956	0.585	0.214	1.85582e-50
Coa5	1.20494e-31	0.288409	0.918	0.773	2.34542e-27
Smim5	4.82848e-46	0.287771	0.617	0.275	9.39863e-42
Cdc34	5.1939e-39	0.286677	0.983	0.938	1.01099e-34
Mylk2	4.2677e-40	0.285743	0.979	0.941	8.30708e-36
Sema3c	1.66126e-46	0.284793	0.615	0.281	3.23365e-42
Mllt11	1.5947e-26	0.284252	0.723	0.52	3.10408e-22
Rgcc	3.04049e-25	0.28392	0.858	0.702	5.91831e-21
Acadvl	3.55968e-34	0.283672	0.983	0.936	6.92891e-30
Bag2	1.61381e-43	0.282987	0.679	0.352	3.14128e-39
Myl4	3.50036e-37	0.280365	0.997	0.993	6.81344e-33
Uqcr11	1.40774e-40	0.279866	0.992	0.98	2.74017e-36
Tuba1a	1.70743e-24	0.27964	0.977	0.957	3.32352e-20
Uqcrfs1	4.66015e-56	0.279087	0.996	0.995	9.07099e-52
Ndrg2	2.6114e-45	0.277676	0.994	0.987	5.08309e-41
Fbxl22	8.23907e-32	0.276694	0.881	0.689	1.60373e-27
Rrad	4.2741e-32	0.276487	0.812	0.59	8.31953e-28
Uty	8.5653e-80	0.276335	0.405	0	1.66724e-75
Ank1	8.50767e-49	0.274839	0.994	0.992	1.65602e-44
Svil	3.6428e-33	0.273285	0.968	0.908	7.09072e-29
Ndufa5	6.10069e-46	0.273016	0.994	0.985	1.1875e-41
Pdpk1	4.131e-30	0.27224	0.903	0.752	8.04099e-26
Uqcrb	3.3826e-36	0.271974	0.746	0.488	6.58423e-32
Ndufb7	1.95711e-65	0.271965	0.996	0.992	3.80952e-61
Trak1	2.48628e-33	0.271812	0.789	0.531	4.83955e-29
Bche	5.99655e-35	0.270715	0.773	0.505	1.16723e-30
Lmcd1	5.52506e-31	0.27047	0.986	0.959	1.07545e-26
Pdgfb	9.42088e-33	0.269322	0.834	0.612	1.83377e-28
Cox7b	8.5906e-35	0.269115	0.987	0.97	1.67216e-30
Trp53inp2	1.67813e-30	0.268078	0.989	0.962	3.26648e-26
2310061I04Rik	4.95797e-32	0.267895	0.956	0.888	9.65069e-28
Acot13	1.12267e-34	0.265984	0.811	0.561	2.18528e-30
Asph	6.70237e-32	0.264397	0.985	0.946	1.30462e-27
Ppp2r3a	2.01721e-30	0.263686	0.979	0.934	3.9265e-26
Fh1	2.05522e-35	0.26314	0.993	0.975	4.00048e-31
Twf2	1.34288e-30	0.262777	0.95	0.85	2.61392e-26
Ppp1r27	2.35783e-52	0.261294	0.492	0.143	4.58952e-48
Capn3	1.17551e-27	0.261098	0.829	0.62	2.28813e-23
Adamts8	1.17561e-58	0.25984	0.428	0.071	2.28833e-54
Agt	1.2228e-31	0.259384	0.776	0.543	2.38018e-27
Ppargc1b	7.47829e-29	0.258641	0.936	0.827	1.45565e-24
Vegfa	3.32363e-27	0.258409	0.864	0.688	6.46944e-23
Parvb	7.15867e-31	0.258081	0.977	0.923	1.39343e-26
Mfap5	2.26673e-49	0.257762	0.516	0.168	4.41219e-45
Synm	4.42474e-44	0.256573	0.56	0.234	8.61276e-40
Msrb1	2.46717e-28	0.256343	0.924	0.812	4.80234e-24
Filip1l	3.7258e-28	0.256129	0.921	0.771	7.25227e-24
Atp5b	4.21161e-62	0.255595	0.998	0.997	8.19789e-58
Prpf19	2.89729e-38	0.255555	0.99	0.98	5.63957e-34
Ehbp1l1	5.1074e-41	0.255146	0.991	0.985	9.94156e-37
Satb1	7.15536e-31	0.253941	0.86	0.623	1.39279e-26
Mettl21e	3.07596e-23	0.253481	0.943	0.839	5.98736e-19
Loxl2	2.35844e-28	0.253	0.815	0.582	4.5907e-24
Usp13	3.59416e-31	0.252585	0.778	0.52	6.99604e-27
Noct	9.15426e-29	0.252542	0.871	0.704	1.78188e-24
Trim47	1.3246e-28	0.252029	0.754	0.526	2.57833e-24
Hemk1	1.53499e-33	0.251807	0.676	0.39	2.98786e-29
Bzw2	4.35294e-27	0.25036	0.975	0.921	8.473e-23
Cyth1	3.82386e-23	-0.25004	0.666	0.732	7.44314e-19
Tmem245	4.20602e-23	-0.250112	0.642	0.706	8.18701e-19
Atxn10	1.08383e-21	-0.250166	0.876	0.885	2.10968e-17
Irf3	5.01353e-24	-0.250193	0.764	0.808	9.75884e-20
Dtx3	8.61202e-18	-0.250313	0.802	0.826	1.67633e-13
Syne2	3.40848e-34	-0.250479	0.288	0.467	6.63461e-30
Tshz2	3.55368e-24	-0.250604	0.605	0.694	6.91723e-20
Aarsd1	1.25312e-26	-0.25067	0.518	0.638	2.43919e-22
Tgfb2	6.19583e-20	-0.250811	0.884	0.877	1.20602e-15
Cad	1.15266e-27	-0.250934	0.53	0.651	2.24364e-23
Hmg20b	2.17472e-23	-0.251056	0.737	0.786	4.23309e-19
Ctxn3	4.89213e-34	-0.251149	0.269	0.454	9.52254e-30
Ccnd3	3.46807e-26	-0.251284	0.955	0.962	6.7506e-22
Hmgn3	2.09414e-16	-0.251323	0.55	0.618	4.07624e-12
Cnot10	1.21552e-20	-0.251524	0.742	0.75	2.36602e-16
Clec14a	4.62759e-17	-0.251546	0.574	0.645	9.0076e-13
Nfkb1	1.8849e-19	-0.251716	0.556	0.637	3.66896e-15
Dnajc10	1.08379e-24	-0.251835	0.633	0.725	2.1096e-20
Ncbp1	9.86074e-23	-0.25193	0.593	0.681	1.91939e-18
Ufl1	1.44219e-25	-0.252015	0.59	0.683	2.80723e-21
Sec61b	6.39221e-22	-0.25218	0.705	0.765	1.24424e-17
Wapl	2.07203e-19	-0.252199	0.665	0.712	4.03321e-15
Atrx	1.76123e-16	-0.252235	0.818	0.826	3.42824e-12
Blvrb	1.52223e-23	-0.252682	0.533	0.633	2.96303e-19
Nop53	3.29698e-22	-0.252766	0.847	0.859	6.41757e-18
Irf9	2.38942e-32	-0.252784	0.345	0.515	4.651e-28
Bcar3	1.01164e-23	-0.252826	0.434	0.558	1.96915e-19
Ptms	6.18662e-26	-0.253385	0.993	0.99	1.20423e-21
Ahnak	9.13223e-31	-0.253618	0.995	0.995	1.77759e-26
Slc50a1	6.24277e-25	-0.253622	0.449	0.589	1.21516e-20
Myrf	1.23974e-48	-0.253853	0.129	0.339	2.41316e-44
Eps8	5.52414e-25	-0.253889	0.466	0.595	1.07527e-20
Stag1	3.74682e-22	-0.253902	0.665	0.72	7.29319e-18
Eya3	3.99417e-22	-0.253906	0.668	0.743	7.77465e-18
Ywhae	5.66161e-40	-0.254003	0.988	0.985	1.10203e-35
Zfp266	6.78679e-25	-0.25404	0.686	0.763	1.32105e-20
Galm	7.94962e-30	-0.254064	0.499	0.64	1.54739e-25
Dus3l	6.0073e-26	-0.254089	0.552	0.651	1.16932e-21
Wwtr1	1.42699e-20	-0.254389	0.936	0.951	2.77764e-16
Kmt2a	1.01179e-24	-0.254432	0.655	0.729	1.96945e-20
Atf5	1.60417e-26	-0.254456	0.43	0.564	3.12252e-22
Mvb12b	2.23563e-23	-0.254525	0.672	0.753	4.35165e-19
Cdkal1	6.33395e-26	-0.254591	0.668	0.734	1.2329e-21
Ccdc117	3.58984e-27	-0.254593	0.582	0.681	6.98763e-23
Acss1	6.16631e-28	-0.254627	0.259	0.416	1.20027e-23
Tdp1	8.37917e-30	-0.254642	0.406	0.551	1.63101e-25
Frs2	7.53953e-24	-0.254652	0.498	0.605	1.46757e-19
Pias2	1.36622e-26	-0.254704	0.864	0.893	2.65935e-22
Snrnp200	8.70577e-26	-0.254954	0.803	0.849	1.69458e-21
Tceal5	7.73875e-17	-0.255158	0.848	0.845	1.50635e-12
Bhlhb9	1.12945e-21	-0.255295	0.533	0.622	2.19847e-17
Dctn2	1.39387e-11	-0.255336	0.947	0.954	2.71316e-07
Ap2a2	1.26882e-25	-0.25548	0.773	0.831	2.46977e-21
Anp32e	2.66241e-23	-0.255581	0.855	0.862	5.18238e-19
Fbxl3	5.19946e-24	-0.255608	0.62	0.696	1.01208e-19
Tgfb1	4.95892e-22	-0.255691	0.521	0.63	9.65254e-18
Cadm1	9.71932e-42	-0.255692	0.202	0.413	1.89187e-37
Adam17	1.40846e-28	-0.255791	0.473	0.612	2.74156e-24
Lzts2	1.10777e-22	-0.255796	0.83	0.868	2.15627e-18
Clint1	1.49633e-20	-0.2558	0.914	0.921	2.91261e-16
Tmem120b	6.50918e-27	-0.25596	0.41	0.548	1.26701e-22
Serf2	1.49304e-51	-0.256005	0.995	0.993	2.9062e-47
Naa50	2.11773e-32	-0.256139	0.984	0.977	4.12215e-28
Smc4	5.30969e-21	-0.256254	0.623	0.704	1.03353e-16
Laptm4b	3.47624e-22	-0.256511	0.674	0.724	6.76649e-18
Lancl1	1.87258e-19	-0.256525	0.666	0.706	3.64498e-15
Paxip1	3.54518e-27	-0.256532	0.635	0.727	6.9007e-23
Ints7	4.54674e-18	-0.256547	0.581	0.648	8.85023e-14
Pde2a	1.3285e-19	-0.256728	0.751	0.785	2.58592e-15
Prox1	1.02014e-22	-0.256759	0.429	0.553	1.98571e-18
Hif3a	1.25608e-12	-0.256759	0.776	0.793	2.44497e-08
Tgif2	1.08326e-28	-0.256862	0.383	0.541	2.10857e-24
Rprd2	2.56332e-24	-0.256864	0.802	0.837	4.9895e-20
Lsm8	3.11259e-19	-0.256921	0.724	0.757	6.05865e-15
Rhbdf1	6.35754e-16	-0.256953	0.749	0.785	1.23749e-11
Rraga	1.34182e-24	-0.256992	0.753	0.801	2.61184e-20
Npr2	1.86049e-27	-0.257104	0.841	0.873	3.62145e-23
Ergic3	9.77101e-26	-0.25712	0.723	0.773	1.90193e-21
Traf4	8.65017e-14	-0.257148	0.591	0.638	1.68375e-09
Mtor	1.97546e-23	-0.257244	0.776	0.808	3.84524e-19
Hes1	1.78141e-21	-0.257329	0.636	0.706	3.46752e-17
Epb41l3	1.65164e-23	-0.257341	0.743	0.791	3.21491e-19
Inha	2.36878e-21	-0.257364	0.434	0.543	4.61083e-17
Rer1	5.9333e-28	-0.257688	0.948	0.964	1.15492e-23
Efnb1	4.32798e-18	-0.257692	0.352	0.475	8.42441e-14
Bub3	1.18452e-23	-0.257774	0.676	0.738	2.30567e-19
Tnrc6b	3.58454e-18	-0.25786	0.785	0.811	6.97731e-14
Rab14	1.07999e-27	-0.257959	0.967	0.972	2.10221e-23
Igf1r	1.15498e-14	-0.257982	0.874	0.873	2.24816e-10
Stx5a	5.20419e-25	-0.258035	0.496	0.618	1.013e-20
Sema6b	3.78193e-30	-0.25809	0.341	0.503	7.36152e-26
Sgcb	1.32217e-26	-0.258115	0.965	0.969	2.57361e-22
Lypla2	1.19886e-18	-0.258299	0.641	0.697	2.33358e-14
Tle2	1.08974e-45	-0.258547	0.237	0.461	2.12118e-41
Tmem39a	2.04517e-23	-0.258579	0.49	0.599	3.98092e-19
Polr2a	5.14782e-26	-0.258876	0.765	0.836	1.00202e-21
Otud5	3.86778e-27	-0.258922	0.665	0.757	7.52864e-23
Cfl1	1.58254e-23	-0.259037	0.965	0.97	3.08042e-19
Imp3	1.25728e-23	-0.259059	0.489	0.605	2.4473e-19
Fbn2	1.42945e-16	-0.259505	0.976	0.984	2.78243e-12
Dtx4	5.77156e-26	-0.25956	0.464	0.584	1.12343e-21
Nrf1	2.24685e-22	-0.259566	0.563	0.646	4.37349e-18
Mdfi	5.42524e-27	-0.259587	0.448	0.59	1.05602e-22
Zmym6	3.9405e-23	-0.259636	0.42	0.549	7.67018e-19
Yeats2	8.6461e-26	-0.259773	0.536	0.651	1.68296e-21
Pgrmc1	1.35006e-21	-0.259811	0.533	0.625	2.62789e-17
Hectd4	8.82158e-27	-0.259838	0.697	0.76	1.71712e-22
Shc1	2.58736e-24	-0.259952	0.878	0.903	5.03629e-20
Arl6ip5	5.68643e-39	-0.26004	0.989	0.987	1.10686e-34
Sfxn2	2.36263e-28	-0.260084	0.443	0.581	4.59886e-24
Fam8a1	5.99645e-22	-0.26009	0.672	0.732	1.16721e-17
Fcho2	3.62683e-25	-0.260151	0.826	0.842	7.05962e-21
Galnt10	1.36598e-24	-0.260268	0.49	0.615	2.65888e-20
Gstm2	2.6084e-34	-0.260488	0.303	0.484	5.07726e-30
Nfix	6.32219e-26	-0.260512	0.959	0.961	1.23061e-21
4931406P16Rik	1.30071e-21	-0.260641	0.816	0.84	2.53184e-17
Rtp4	2.04474e-25	-0.260665	0.38	0.516	3.98009e-21
Necap2	5.67829e-23	-0.260684	0.591	0.671	1.10528e-18
3110082I17Rik	4.70218e-34	-0.260814	0.304	0.485	9.15279e-30
Rab1a	9.4027e-28	-0.260931	0.974	0.98	1.83024e-23
Eps15l1	2.81658e-22	-0.261079	0.826	0.832	5.48247e-18
Rbm25	2.82243e-25	-0.261137	0.786	0.824	5.49386e-21
Acot2	2.6302e-35	-0.261294	0.329	0.513	5.11968e-31
Vamp8	1.32406e-22	-0.261418	0.897	0.893	2.57729e-18
E2f4	2.34214e-23	-0.261429	0.797	0.819	4.55898e-19
Ppp1ca	2.36507e-61	-0.26153	0.995	0.995	4.6036e-57
Bcas2	6.03402e-25	-0.261598	0.914	0.939	1.17452e-20
Reln	1.01525e-26	-0.261643	0.299	0.457	1.97619e-22
Nol9	2.09984e-25	-0.26207	0.451	0.572	4.08734e-21
Eif4g3	1.47682e-20	-0.262224	0.894	0.896	2.87462e-16
Gdpd3	0.203301	-0.262489	0.1	0.112	1
Bicd2	6.87522e-23	-0.262534	0.707	0.762	1.33826e-18
Metrn	1.40232e-13	-0.26262	0.591	0.64	2.72961e-09
Unk	3.50869e-29	-0.262777	0.492	0.623	6.82966e-25
Ky	2.37481e-22	-0.262789	0.85	0.855	4.62256e-18
Commd8	7.05008e-28	-0.262856	0.511	0.632	1.3723e-23
Tmbim6	2.39424e-28	-0.262933	0.859	0.898	4.66038e-24
Rab5c	7.19665e-22	-0.262954	0.757	0.799	1.40083e-17
Lrp6	8.65097e-24	-0.262967	0.862	0.882	1.68391e-19
Fhl2	2.84455e-20	-0.262969	0.842	0.859	5.53692e-16
Cxcl12	4.35838e-17	-0.262972	0.71	0.763	8.48358e-13
Gpc4	7.87856e-28	-0.263034	0.948	0.954	1.53356e-23
Pappa	2.77334e-65	-0.263154	0.103	0.336	5.39831e-61
Tnk2	1.07152e-24	-0.263285	0.886	0.888	2.08571e-20
Zhx2	1.4362e-25	-0.263287	0.832	0.836	2.79557e-21
Nfib	1.27644e-32	-0.26351	0.982	0.985	2.48459e-28
Rgl1	1.5329e-23	-0.263559	0.755	0.808	2.98379e-19
Crk	7.7083e-18	-0.263629	0.792	0.852	1.50042e-13
Ostc	8.70393e-24	-0.263657	0.578	0.673	1.69422e-19
Dusp6	1.349e-24	-0.263689	0.711	0.814	2.62582e-20
Best3	9.62813e-25	-0.264029	0.716	0.765	1.87411e-20
Stub1	2.15722e-31	-0.264172	0.974	0.972	4.19902e-27
Mrc1	5.6494e-15	-0.264261	0.6	0.653	1.09966e-10
C1qtnf12	1.28089e-25	-0.26445	0.599	0.692	2.49325e-21
Ash1l	4.97453e-26	-0.264551	0.789	0.831	9.68292e-22
Gmfb	2.19973e-29	-0.264933	0.58	0.688	4.28177e-25
Arf1	8.54044e-28	-0.264946	0.909	0.926	1.6624e-23
Ift122	1.95155e-28	-0.265086	0.532	0.676	3.79869e-24
Sln	1.56708e-33	-0.265341	0.996	0.99	3.05032e-29
Far1	1.79133e-23	-0.265344	0.548	0.635	3.48683e-19
Zfp664	4.75599e-28	-0.265527	0.631	0.73	9.25754e-24
Cinp	3.80975e-25	-0.265551	0.731	0.804	7.41568e-21
Polr2e	8.53199e-25	-0.265633	0.903	0.906	1.66075e-20
Crhr2	2.74867e-32	-0.265648	0.375	0.541	5.3503e-28
Ppp2r5d	1.43747e-26	-0.265867	0.874	0.867	2.79804e-22
Snai1	3.78257e-25	-0.265939	0.364	0.498	7.36276e-21
Zranb2	3.0779e-27	-0.265988	0.697	0.763	5.99113e-23
F830016B08Rik	2.78496e-48	-0.266084	0.226	0.454	5.42092e-44
Sec31a	2.91399e-27	-0.266136	0.933	0.938	5.67208e-23
Clasp1	9.66495e-23	-0.266216	0.89	0.908	1.88128e-18
Nelfe	1.49434e-23	-0.266239	0.593	0.668	2.90873e-19
Cdk11b	7.81195e-26	-0.266305	0.841	0.844	1.5206e-21
Eri3	1.64617e-13	-0.266346	0.658	0.691	3.20427e-09
Ddx17	1.21394e-23	-0.26661	0.957	0.972	2.36293e-19
Notch1	2.5634e-28	-0.266633	0.792	0.84	4.98965e-24
Nynrin	2.60835e-26	-0.266884	0.45	0.581	5.07715e-22
Srpr	3.64724e-24	-0.267046	0.859	0.875	7.09936e-20
Dcp2	1.13814e-28	-0.267048	0.498	0.625	2.21538e-24
Bcl2l11	1.00536e-27	-0.267099	0.496	0.62	1.95693e-23
Ankrd46	6.46347e-27	-0.267166	0.73	0.781	1.25811e-22
Igf2bp3	2.75344e-27	-0.267242	0.556	0.673	5.35957e-23
Faf2	9.99934e-23	-0.267247	0.631	0.702	1.94637e-18
Top2a	6.56298e-30	-0.267276	0.489	0.628	1.27748e-25
Med28	2.00921e-21	-0.26736	0.632	0.696	3.91093e-17
Cdk9	1.74974e-26	-0.267523	0.675	0.742	3.40586e-22
Rundc1	0.00353557	-0.267895	0.494	0.482	1
Ptdss1	1.23237e-21	-0.267959	0.734	0.773	2.39881e-17
Sec63	1.67781e-31	-0.267993	0.524	0.664	3.26586e-27
Ipo4	2.09269e-26	-0.268138	0.706	0.768	4.07343e-22
Tpsb2	4.56994e-16	-0.268235	0.128	0.238	8.89539e-12
Hpf1	1.08004e-28	-0.268284	0.592	0.701	2.10229e-24
Asf1b	2.53429e-28	-0.268367	0.51	0.632	4.933e-24
Kctd12	4.70018e-20	-0.268372	0.591	0.674	9.1489e-16
Mcfd2	2.94773e-27	-0.26839	0.6	0.704	5.73775e-23
Prkar2b	1.89413e-39	-0.268391	0.323	0.53	3.68692e-35
Copb2	3.9346e-24	-0.268394	0.81	0.84	7.65871e-20
Stk19	2.00089e-21	-0.268866	0.368	0.497	3.89473e-17
Ei24	2.59209e-24	-0.269277	0.725	0.776	5.0455e-20
Fzd1	1.16947e-28	-0.269314	0.48	0.623	2.27638e-24
Ly6e	2.01362e-19	-0.269656	0.687	0.743	3.9195e-15
Galnt17	1.43511e-25	-0.26967	0.962	0.964	2.79344e-21
Fbxo7	4.50471e-32	-0.269818	0.241	0.419	8.76842e-28
Sox8	4.17663e-33	-0.270039	0.378	0.548	8.12981e-29
Rexo2	4.10617e-25	-0.270105	0.742	0.803	7.99266e-21
Lrrfip2	2.79554e-28	-0.270203	0.86	0.857	5.44152e-24
Tsr1	2.71397e-28	-0.270223	0.527	0.651	5.28274e-24
Taf15	3.11963e-25	-0.270384	0.607	0.696	6.07235e-21
Inka2	1.27247e-27	-0.27048	0.79	0.834	2.47686e-23
Tmed2	5.4867e-19	-0.270501	0.776	0.806	1.06799e-14
Paxbp1	6.58639e-27	-0.270558	0.486	0.599	1.28204e-22
Ppp2r1a	7.22053e-33	-0.270591	0.921	0.931	1.40548e-28
Hdgfl2	2.74765e-26	-0.270592	0.709	0.76	5.3483e-22
Cpsf7	4.17147e-25	-0.270599	0.601	0.676	8.11976e-21
Rab1b	6.65205e-32	-0.27081	0.961	0.961	1.29482e-27
Cdc23	5.30107e-26	-0.270841	0.694	0.752	1.03185e-21
Flcn	2.62664e-17	-0.270842	0.698	0.724	5.11275e-13
Htra3	1.68382e-09	-0.27086	0.907	0.903	3.27756e-05
Golim4	1.15315e-27	-0.270922	0.689	0.771	2.2446e-23
Kat6a	1.29271e-25	-0.270983	0.691	0.755	2.51627e-21
Mdm2	1.22061e-24	-0.271041	0.822	0.854	2.37592e-20
Pvr	1.96232e-30	-0.271329	0.494	0.623	3.81966e-26
Fnbp1	1.43258e-24	-0.271455	0.471	0.587	2.78853e-20
Mia2	3.76027e-23	-0.271461	0.742	0.798	7.31936e-19
Sulf1	2.26263e-17	-0.271543	0.678	0.722	4.40422e-13
Fam118a	0.0034611	-0.271695	0.338	0.354	1
Fam129b	1.72259e-26	-0.27172	0.475	0.599	3.35303e-22
Hdac11	4.25329e-31	-0.271796	0.501	0.637	8.27903e-27
Klc1	7.71506e-26	-0.27182	0.79	0.832	1.50174e-21
Atf7ip	1.22156e-16	-0.271952	0.814	0.839	2.37777e-12
Mbtps1	3.45829e-24	-0.272331	0.806	0.844	6.73156e-20
Angpt2	5.00169e-52	-0.272409	0.153	0.377	9.7358e-48
Kat2a	4.92661e-23	-0.272433	0.616	0.691	9.58964e-19
Lamc1	1.00916e-26	-0.272568	0.977	0.979	1.96432e-22
Pip4p1	6.94624e-32	-0.272846	0.52	0.651	1.35209e-27
Stk25	4.68874e-30	-0.272935	0.958	0.972	9.12662e-26
Txlna	1.42823e-25	-0.273045	0.536	0.637	2.78004e-21
Aqp1	2.06382e-07	-0.273137	0.951	0.949	0.00401722
Pan2	3.51344e-25	-0.273215	0.558	0.65	6.83891e-21
Cldn5	9.23109e-15	-0.273323	0.723	0.737	1.79683e-10
Cul1	1.16909e-30	-0.27333	0.904	0.933	2.27564e-26
Ube2e2	2.88615e-16	-0.273596	0.526	0.59	5.6179e-12
Kif1bp	2.32673e-20	-0.273797	0.696	0.758	4.52898e-16
Usp33	4.03727e-28	-0.273817	0.737	0.791	7.85856e-24
Enpp5	3.95211e-54	-0.274222	0.181	0.419	7.69279e-50
Nfkbia	5.57721e-19	-0.274282	0.773	0.812	1.0856e-14
Kdm5c	2.56808e-32	-0.27456	0.656	0.765	4.99876e-28
Gak	3.7675e-26	-0.274608	0.635	0.72	7.33345e-22
Dhdds	3.16243e-27	-0.274629	0.56	0.651	6.15566e-23
Ptov1	5.86929e-34	-0.274717	0.976	0.98	1.14246e-29
Cavin2	4.60152e-21	-0.274782	0.957	0.954	8.95685e-17
Med22	4.02831e-31	-0.275039	0.559	0.673	7.84111e-27
Zfp219	4.92638e-33	-0.275042	0.617	0.727	9.5892e-29
Abr	7.58787e-27	-0.275166	0.471	0.599	1.47698e-22
Mapkapk3	1.87656e-27	-0.275323	0.53	0.638	3.65273e-23
Wbp1l	4.48939e-26	-0.275516	0.882	0.906	8.7386e-22
Atpif1	3.18052e-13	-0.27572	0.906	0.911	6.19087e-09
Zdbf2	1.08206e-30	-0.275977	0.937	0.938	2.10624e-26
Homer3	3.50781e-21	-0.276158	0.38	0.502	6.82796e-17
Ptprd	2.44711e-26	-0.276165	0.43	0.566	4.76331e-22
Ubtd2	2.43351e-28	-0.276225	0.722	0.804	4.73682e-24
Polg	1.51792e-27	-0.276251	0.756	0.806	2.95464e-23
Ghitm	2.92245e-41	-0.276338	0.987	0.982	5.68855e-37
Luc7l2	3.64604e-24	-0.276425	0.85	0.883	7.09701e-20
Dut	8.85811e-30	-0.276732	0.492	0.622	1.72423e-25
Car14	1.24506e-20	-0.276766	0.759	0.789	2.42351e-16
G3bp2	2.8957e-28	-0.276802	0.823	0.854	5.63648e-24
Numa1	1.45906e-27	-0.276876	0.886	0.89	2.84006e-23
Rassf7	1.50189e-16	-0.277139	0.463	0.536	2.92344e-12
Tceal6	1.31657e-84	-0.27724	0.075	0.322	2.56269e-80
Dpp3	3.12609e-24	-0.277276	0.848	0.878	6.08493e-20
Ogt	3.00044e-24	-0.277343	0.872	0.906	5.84036e-20
Plekhg2	3.4904e-22	-0.277404	0.666	0.725	6.79407e-18
Epb41l2	1.21686e-26	-0.277586	0.841	0.872	2.36861e-22
Upf1	1.30596e-26	-0.277624	0.786	0.832	2.54205e-22
Mfsd12	0.0135437	-0.277929	0.339	0.345	1
Xpo5	1.64522e-26	-0.278097	0.546	0.655	3.20242e-22
Cbx5	1.9906e-29	-0.278355	0.522	0.648	3.8747e-25
Orc3	1.93751e-15	-0.278505	0.608	0.658	3.77136e-11
Senp7	4.93794e-25	-0.278546	0.635	0.707	9.61171e-21
Eva1b	4.45332e-22	-0.27859	0.749	0.799	8.66838e-18
Vps16	1.22603e-24	-0.278637	0.45	0.581	2.38646e-20
Chd3	4.84505e-27	-0.278653	0.578	0.683	9.43089e-23
Gapvd1	1.91461e-27	-0.278792	0.794	0.829	3.72679e-23
Cfdp1	8.33958e-27	-0.279178	0.767	0.832	1.6233e-22
Spc25	1.41886e-33	-0.279189	0.369	0.538	2.76182e-29
Inppl1	2.00006e-26	-0.279633	0.949	0.956	3.89311e-22
Jdp2	1.21319e-21	-0.279788	0.696	0.763	2.36148e-17
Copz2	2.23486e-33	-0.279846	0.929	0.942	4.35015e-29
Galnt5	3.18034e-87	-0.280117	0.127	0.419	6.19053e-83
Srp68	2.54648e-33	-0.280168	0.916	0.919	4.95673e-29
Pcyox1	4.64837e-28	-0.280286	0.833	0.863	9.04805e-24
Tkt	1.1493e-25	-0.280319	0.635	0.702	2.2371e-21
Eif1a	5.52183e-28	-0.280787	0.526	0.638	1.07483e-23
Mageh1	5.87102e-34	-0.280789	0.448	0.607	1.14279e-29
Ncln	1.28498e-27	-0.280807	0.773	0.821	2.50121e-23
Stam2	2.35546e-27	-0.280807	0.718	0.766	4.5849e-23
Cept1	3.8708e-26	-0.280845	0.675	0.748	7.53451e-22
Kif24	1.649e-45	-0.280896	0.188	0.4	3.20979e-41
Exosc10	7.3333e-26	-0.281025	0.636	0.701	1.42743e-21
Ppfibp1	4.11706e-30	-0.281056	0.67	0.758	8.01386e-26
Sertad4	1.72632e-27	-0.2811	0.492	0.627	3.36029e-23
Ccng2	4.2929e-25	-0.281111	0.681	0.738	8.35614e-21
Mfap4	2.89565e-22	-0.281112	0.94	0.952	5.63638e-18
Pcf11	6.14123e-29	-0.281151	0.6	0.709	1.19539e-24
P3h3	4.33308e-21	-0.281301	0.746	0.796	8.43433e-17
Yipf3	2.6638e-25	-0.281353	0.802	0.847	5.18509e-21
Tasp1	1.23922e-30	-0.281362	0.445	0.59	2.41213e-26
Sav1	5.35786e-33	-0.281383	0.872	0.911	1.04291e-28
Cd47	1.01037e-24	-0.281467	0.757	0.806	1.96669e-20
Klhl22	5.67768e-29	-0.28153	0.637	0.729	1.10516e-24
Lpl	5.71865e-38	-0.281539	0.989	0.99	1.11314e-33
Itga9	2.01853e-30	-0.281616	0.642	0.738	3.92907e-26
Mbd3	3.2983e-34	-0.281658	0.981	0.982	6.42013e-30
Irgq	3.49833e-27	-0.281727	0.729	0.798	6.80951e-23
Kank4	1.00423e-45	-0.281782	0.22	0.438	1.95474e-41
Slc35b2	7.11516e-27	-0.281872	0.707	0.775	1.38497e-22
Ggcx	5.00402e-27	-0.281932	0.628	0.725	9.74033e-23
Sec23a	6.01694e-30	-0.281966	0.913	0.926	1.1712e-25
Akt1	1.62167e-40	-0.282	0.988	0.992	3.15659e-36
Cyth2	3.28925e-33	-0.282038	0.523	0.66	6.40253e-29
Man2b1	8.86758e-32	-0.282093	0.514	0.661	1.72607e-27
Pick1	4.61134e-23	-0.282126	0.501	0.609	8.97597e-19
5031439G07Rik	1.42441e-22	-0.28233	0.575	0.658	2.77261e-18
Ctcf	9.21753e-32	-0.282533	0.787	0.85	1.79419e-27
Mlycd	7.35463e-28	-0.282804	0.835	0.86	1.43158e-23
Atoh8	7.11411e-39	-0.283048	0.317	0.513	1.38476e-34
Tanc2	8.98043e-20	-0.283167	0.697	0.75	1.74804e-15
Cnst	1.0968e-34	-0.283223	0.568	0.711	2.13492e-30
Gpr17	9.55873e-107	-0.28325	0.065	0.339	1.86061e-102
4833420G17Rik	2.03829e-23	-0.283275	0.645	0.711	3.96754e-19
Enox1	3.6085e-36	-0.283347	0.398	0.579	7.02395e-32
Lmf2	6.04583e-31	-0.283487	0.604	0.717	1.17682e-26
Ppig	2.54319e-26	-0.283514	0.763	0.798	4.95031e-22
Tmeff1	2.10759e-26	-0.283519	0.381	0.526	4.10242e-22
Lsm4	3.18961e-35	-0.283598	0.95	0.952	6.20858e-31
Pgam1	1.67081e-25	-0.283669	0.829	0.855	3.25223e-21
Erlin2	2.71931e-31	-0.283706	0.696	0.783	5.29314e-27
Pdxdc1	6.53276e-28	-0.283725	0.857	0.878	1.2716e-23
Uba5	5.30628e-33	-0.28383	0.48	0.635	1.03287e-28
Dipk2a	3.77915e-22	-0.284136	0.742	0.786	7.35612e-18
Fkbp8	2.47488e-35	-0.284194	0.968	0.98	4.81735e-31
Itprid2	5.90963e-25	-0.284311	0.469	0.582	1.15031e-20
Emc10	4.51943e-29	-0.284386	0.691	0.775	8.79706e-25
Sart1	2.95458e-28	-0.284841	0.653	0.742	5.75109e-24
Ncaph	2.26708e-33	-0.284886	0.426	0.586	4.41287e-29
Foxd3	1.69073e-44	-0.284959	0.235	0.451	3.291e-40
Egflam	8.68034e-39	-0.285016	0.357	0.551	1.68963e-34
Mnat1	2.43178e-26	-0.285023	0.829	0.845	4.73346e-22
Sdk2	3.62259e-29	-0.285267	0.389	0.549	7.05137e-25
Fbxw8	7.08663e-27	-0.285334	0.873	0.916	1.37941e-22
Selenos	3.60138e-30	-0.28544	0.609	0.712	7.01009e-26
Gpx3	2.04128e-23	-0.285622	0.745	0.816	3.97335e-19
Tnrc6a	5.61731e-27	-0.285647	0.727	0.786	1.09341e-22
Epb41	2.63065e-32	-0.285875	0.642	0.73	5.12056e-28
Hspa13	9.61648e-33	-0.285881	0.398	0.561	1.87185e-28
Prpsap1	2.40825e-33	-0.285888	0.717	0.796	4.68766e-29
Gnl3	2.28662e-31	-0.285895	0.571	0.694	4.4509e-27
Kidins220	4.35192e-31	-0.286162	0.91	0.929	8.47102e-27
Ep400	2.99009e-29	-0.286274	0.708	0.788	5.82022e-25
Pcmtd2	1.50838e-28	-0.28637	0.678	0.742	2.93607e-24
Frg1	1.12955e-34	-0.286381	0.595	0.715	2.19867e-30
Ubtf	1.72735e-26	-0.286499	0.735	0.781	3.36229e-22
Lmbrd1	6.28256e-28	-0.2865	0.688	0.747	1.2229e-23
Phf20l1	9.19976e-25	-0.286509	0.72	0.781	1.79073e-20
Maco1	3.18643e-30	-0.286523	0.565	0.679	6.20238e-26
Bcap31	3.21476e-30	-0.286581	0.842	0.896	6.25752e-26
Uba2	2.47423e-29	-0.286615	0.887	0.893	4.81609e-25
Mta1	3.80672e-33	-0.287298	0.789	0.859	7.40978e-29
Fgf2	9.08279e-26	-0.287381	0.607	0.683	1.76796e-21
Eya1	2.01889e-37	-0.28765	0.393	0.574	3.92976e-33
Exoc4	1.79116e-29	-0.287753	0.77	0.816	3.48649e-25
Fis1	1.80055e-35	-0.288125	0.966	0.982	3.50477e-31
Atl3	7.09364e-23	-0.288302	0.528	0.633	1.38078e-18
Knstrn	3.22948e-34	-0.288549	0.445	0.612	6.28619e-30
Srpk1	3.40982e-32	-0.288631	0.595	0.707	6.63721e-28
Pafah1b2	1.93158e-32	-0.288852	0.772	0.829	3.75981e-28
Uhrf1	3.5235e-35	-0.288853	0.403	0.577	6.8585e-31
Wdr77	1.08768e-28	-0.288887	0.603	0.697	2.11717e-24
Actb	3.62962e-29	-0.288906	0.988	0.993	7.06505e-25
Zbtb41	1.55373e-26	-0.289159	0.538	0.637	3.02433e-22
Stx16	4.51391e-32	-0.289164	0.887	0.911	8.78632e-28
Glg1	3.36216e-27	-0.28939	0.85	0.888	6.54444e-23
Nog	1.72799e-35	-0.289464	0.443	0.61	3.36353e-31
Prps1l3	2.16129e-32	-0.289545	0.585	0.694	4.20695e-28
Gnai3	2.27834e-25	-0.289746	0.623	0.712	4.43478e-21
Cetn3	1.34019e-29	-0.289894	0.787	0.822	2.60868e-25
Col27a1	5.43639e-28	-0.289951	0.431	0.576	1.05819e-23
Cant1	1.8729e-33	-0.290119	0.489	0.637	3.6456e-29
Ythdf1	3.64074e-26	-0.290132	0.74	0.791	7.0867e-22
Hs2st1	2.52028e-25	-0.290214	0.796	0.837	4.90573e-21
Mta2	3.13925e-25	-0.290242	0.755	0.798	6.11054e-21
Abi3bp	3.69092e-24	-0.290269	0.482	0.612	7.18438e-20
Top1	9.93555e-30	-0.290367	0.826	0.86	1.93395e-25
Rrm1	6.61206e-34	-0.290463	0.528	0.676	1.28704e-29
Bbx	9.90082e-35	-0.290539	0.455	0.607	1.92719e-30
Sox9	1.46316e-64	-0.290971	0.182	0.446	2.84803e-60
Cuedc2	1.02948e-37	-0.291034	0.95	0.954	2.00388e-33
Dtl	1.64217e-35	-0.291081	0.346	0.525	3.19648e-31
Prpf38b	2.18127e-30	-0.291287	0.799	0.845	4.24585e-26
Ehd3	1.18681e-30	-0.291435	0.467	0.604	2.31012e-26
Brpf3	6.75371e-36	-0.29174	0.452	0.62	1.31461e-31
Ssbp3	4.6268e-37	-0.291892	0.836	0.863	9.00607e-33
Bcl6	3.06051e-30	-0.292256	0.516	0.641	5.95729e-26
Dazap1	1.13244e-29	-0.292368	0.803	0.847	2.2043e-25
Aldh7a1	2.0078e-32	-0.292504	0.519	0.653	3.90819e-28
Spty2d1	3.92547e-33	-0.292514	0.47	0.613	7.64093e-29
Rfc1	4.07433e-35	-0.292675	0.572	0.704	7.93068e-31
H2afy2	9.96536e-34	-0.292678	0.418	0.579	1.93976e-29
Ssr4	2.13406e-31	-0.292931	0.869	0.885	4.15395e-27
Prmt3	5.7263e-37	-0.293051	0.47	0.63	1.11462e-32
Baz1b	8.35469e-31	-0.293258	0.712	0.785	1.62624e-26
Gm2a	3.22119e-29	-0.2934	0.464	0.607	6.27004e-25
Trappc3	5.69108e-32	-0.293406	0.73	0.801	1.10777e-27
Parp2	3.28478e-35	-0.293479	0.422	0.587	6.39382e-31
Ninj1	3.59689e-30	-0.29359	0.795	0.837	7.00134e-26
Chkb	2.40656e-31	-0.293656	0.774	0.819	4.68437e-27
Gmps	1.82382e-32	-0.293696	0.872	0.9	3.55006e-28
Hars	1.75062e-27	-0.293863	0.706	0.778	3.40758e-23
Snrpe	2.41784e-29	-0.293919	0.802	0.829	4.70633e-25
Nfx1	9.54355e-26	-0.293943	0.654	0.72	1.85765e-21
Setd5	3.3372e-37	-0.294119	0.838	0.888	6.49586e-33
Fip1l1	2.36e-33	-0.294186	0.652	0.747	4.59374e-29
Kdm3a	1.12265e-31	-0.294381	0.622	0.727	2.18523e-27
Tbx2	8.51908e-38	-0.294745	0.428	0.607	1.65824e-33
Etl4	2.72204e-20	-0.294914	0.577	0.656	5.29845e-16
Lima1	5.51572e-30	-0.295008	0.636	0.747	1.07364e-25
March7	5.58531e-28	-0.295064	0.808	0.837	1.08718e-23
Slc12a2	1.04269e-32	-0.29511	0.571	0.686	2.02961e-28
Chmp4b	2.52477e-37	-0.29529	0.969	0.982	4.91446e-33
Cavin3	1.78493e-19	-0.295324	0.75	0.785	3.47437e-15
Lsm14a	6.32772e-34	-0.29535	0.9	0.91	1.23169e-29
Gnas	4.40309e-159	-0.29564	0.999	0.998	8.57061e-155
Rrp1	6.69548e-38	-0.295684	0.967	0.975	1.30328e-33
Slc33a1	1.53778e-40	-0.295733	0.463	0.645	2.9933e-36
Adamts10	6.61785e-26	-0.295814	0.685	0.753	1.28816e-21
Degs1	2.1437e-30	-0.29584	0.715	0.785	4.17272e-26
Borcs8	1.95768e-32	-0.295976	0.606	0.709	3.81063e-28
Ccne1	4.31215e-33	-0.296061	0.506	0.65	8.3936e-29
Chd2	1.79336e-28	-0.296263	0.744	0.806	3.49078e-24
Tardbp	6.22359e-33	-0.296297	0.89	0.9	1.21142e-28
Cdc42ep4	4.68141e-32	-0.296362	0.441	0.592	9.11236e-28
Rtkn	1.33921e-34	-0.296433	0.598	0.714	2.60678e-30
Rbm22	6.86251e-40	-0.296751	0.733	0.811	1.33579e-35
Prnp	2.81824e-24	-0.296763	0.905	0.914	5.4857e-20
Ncdn	3.24519e-34	-0.296827	0.673	0.76	6.31677e-30
Eprs	4.07525e-34	-0.296907	0.933	0.947	7.93248e-30
Mib1	5.34084e-31	-0.296973	0.856	0.882	1.03959e-26
Polr1c	4.78664e-34	-0.297063	0.673	0.778	9.31719e-30
Mbd6	4.59827e-26	-0.297218	0.685	0.752	8.95054e-22
Srpx	1.95224e-18	-0.297321	0.525	0.6	3.80004e-14
Pdcd6	7.37206e-34	-0.297349	0.665	0.752	1.43497e-29
P4ha1	3.98801e-25	-0.297528	0.705	0.77	7.76267e-21
Trabd2b	4.20211e-44	-0.297547	0.255	0.464	8.17941e-40
Frem2	1.37587e-27	-0.297643	0.68	0.765	2.67813e-23
Sdf4	1.94287e-37	-0.297653	0.946	0.952	3.78179e-33
Phf14	1.26947e-32	-0.297676	0.682	0.753	2.47102e-28
Csk	1.08501e-29	-0.297677	0.731	0.803	2.11198e-25
Slpi	5.93551e-42	-0.29774	0.098	0.278	1.15535e-37
Fabp7	6.15726e-101	-0.297826	0.089	0.378	1.19851e-96
Spint2	4.65373e-39	-0.298171	0.216	0.411	9.05849e-35
Sh3gl1	2.8816e-27	-0.298201	0.72	0.796	5.60904e-23
Rilpl1	5.36055e-34	-0.298668	0.942	0.947	1.04343e-29
S100a1	1.96865e-28	-0.298979	0.672	0.755	3.83197e-24
Ppm1g	5.24898e-29	-0.29908	0.748	0.803	1.02171e-24
Ints6l	2.91763e-23	-0.299129	0.689	0.734	5.67917e-19
Dpf2	7.88963e-32	-0.29931	0.915	0.923	1.53572e-27
Sars	6.7747e-28	-0.29989	0.904	0.906	1.3187e-23
Extl3	1.48893e-31	-0.299976	0.662	0.753	2.8982e-27
Agbl1	4.03098e-63	-0.30046	0.173	0.431	7.84629e-59
Arhgdib	3.54336e-18	-0.300606	0.582	0.65	6.89715e-14
Tbc1d16	5.36037e-35	-0.300677	0.47	0.622	1.0434e-30
Pck2	6.50061e-27	-0.300731	0.582	0.679	1.26534e-22
Adgra3	2.24786e-30	-0.301077	0.676	0.755	4.37545e-26
Tcf4	3.71281e-34	-0.301159	0.956	0.957	7.22699e-30
Laptm5	2.38771e-37	-0.301226	0.285	0.479	4.64769e-33
Mapre3	3.05349e-38	-0.30139	0.862	0.903	5.94361e-34
Bptf	4.78833e-29	-0.301418	0.828	0.872	9.32048e-25
Pag1	1.77823e-38	-0.301473	0.496	0.658	3.46133e-34
Socs5	2.75246e-36	-0.301534	0.487	0.643	5.35766e-32
Snn	1.30953e-28	-0.301626	0.624	0.711	2.549e-24
Wars	6.12645e-48	-0.301737	0.681	0.804	1.19251e-43
Map3k1	7.09569e-29	-0.301834	0.625	0.696	1.38118e-24
Cpsf4	1.6661e-28	-0.302017	0.49	0.612	3.24306e-24
Prpf4b	8.86612e-31	-0.30225	0.736	0.785	1.72579e-26
Gpt2	9.03391e-46	-0.302608	0.381	0.59	1.75845e-41
Ddx46	4.00436e-29	-0.302744	0.618	0.699	7.79449e-25
Srsf9	9.42136e-33	-0.302853	0.8	0.875	1.83387e-28
Cdc73	4.45764e-26	-0.303005	0.762	0.799	8.67679e-22
Arfgap3	1.39135e-29	-0.30308	0.702	0.771	2.70826e-25
Gga2	1.82409e-25	-0.303336	0.76	0.821	3.55059e-21
Msl1	4.05571e-38	-0.303368	0.963	0.961	7.89443e-34
Mbp	7.09303e-84	-0.303454	0.1	0.365	1.38066e-79
Ube2i	7.9114e-32	-0.303526	0.654	0.743	1.53995e-27
Lifr	4.83841e-31	-0.303676	0.576	0.684	9.41796e-27
Fkbp10	1.55628e-23	-0.303755	0.798	0.837	3.02931e-19
Ywhab	2.24647e-27	-0.303774	0.675	0.75	4.37275e-23
H2afx	3.89306e-35	-0.303892	0.518	0.655	7.57785e-31
Mettl1	3.817e-46	-0.303992	0.364	0.577	7.42978e-42
Irf2bp1	1.11857e-30	-0.304011	0.664	0.75	2.1773e-26
Ccar1	1.16143e-35	-0.304102	0.778	0.836	2.26073e-31
Axin2	5.64102e-29	-0.304243	0.779	0.809	1.09802e-24
Prr5	3.92871e-22	-0.304486	0.497	0.597	7.64723e-18
Spock2	1.69969e-19	-0.3046	0.636	0.683	3.30845e-15
Dnaja1	7.11051e-26	-0.304823	0.655	0.725	1.38406e-21
Pwwp3a	2.14627e-34	-0.304952	0.738	0.816	4.17771e-30
Rcc1	5.12408e-28	-0.305086	0.382	0.541	9.97402e-24
Tm9sf1	6.94053e-37	-0.30515	0.737	0.819	1.35097e-32
Rab18	1.24701e-16	-0.305498	0.927	0.924	2.42731e-12
Rrn3	1.12503e-30	-0.305518	0.724	0.771	2.18988e-26
Puf60	3.3989e-39	-0.306369	0.971	0.977	6.61596e-35
Mcm5	2.22735e-39	-0.306556	0.412	0.595	4.33554e-35
Cramp1l	4.20615e-28	-0.306628	0.555	0.651	8.18727e-24
Prss23	2.25977e-13	-0.306821	0.712	0.735	4.39864e-09
Ccna2	2.98297e-26	-0.307195	0.656	0.737	5.80634e-22
Ino80d	1.81167e-34	-0.307324	0.607	0.729	3.52642e-30
Tmf1	1.68025e-31	-0.307808	0.634	0.715	3.27062e-27
Serinc5	2.9313e-37	-0.307838	0.523	0.674	5.70578e-33
Sema6c	2.12729e-24	-0.308204	0.818	0.844	4.14076e-20
Top2b	5.52218e-34	-0.308243	0.937	0.949	1.07489e-29
Esf1	2.00271e-36	-0.308423	0.654	0.765	3.89827e-32
Abhd4	1.6964e-34	-0.308436	0.588	0.706	3.30204e-30
Dio2	2.74791e-29	-0.308787	0.637	0.724	5.3488e-25
Col19a1	1.04121e-92	-0.309066	0.082	0.349	2.02672e-88
Ebna1bp2	3.46426e-25	-0.309292	0.779	0.821	6.74318e-21
Kansl3	8.0901e-37	-0.309506	0.793	0.845	1.57474e-32
Ddx5	1.56054e-27	-0.309547	0.936	0.957	3.0376e-23
Afap1l2	1.66662e-53	-0.309605	0.253	0.495	3.24408e-49
Plp1	2.02422e-59	-0.309761	0.159	0.401	3.94014e-55
Ubqln2	7.13438e-28	-0.310122	0.71	0.778	1.38871e-23
Sptlc2	2.01926e-33	-0.310244	0.687	0.75	3.93049e-29
Acbd3	5.84792e-33	-0.31041	0.79	0.859	1.1383e-28
Npm1	3.9534e-30	-0.310551	0.906	0.921	7.6953e-26
Tspan4	5.77393e-33	-0.310571	0.471	0.62	1.1239e-28
Ampd3	3.65926e-83	-0.310647	0.139	0.426	7.12275e-79
Txndc5	6.42778e-31	-0.310882	0.936	0.939	1.25117e-26
Mmp15	5.46775e-06	-0.310928	0.708	0.671	0.10643
Apoa1	6.141e-33	-0.311112	0.178	0.382	1.19535e-28
Pim3	8.65031e-33	-0.311272	0.667	0.752	1.68378e-28
Fmr1	1.08227e-32	-0.311286	0.712	0.793	2.10665e-28
Gpm6b	4.57871e-38	-0.311318	0.276	0.475	8.91246e-34
Ubfd1	4.52079e-34	-0.31133	0.605	0.709	8.79971e-30
0610030E20Rik	6.09896e-38	-0.311371	0.585	0.717	1.18716e-33
Reep1	9.18732e-37	-0.311405	0.965	0.967	1.78831e-32
Morc2a	4.17522e-37	-0.311413	0.686	0.781	8.12706e-33
Tmed7	2.64048e-31	-0.31153	0.82	0.86	5.13969e-27
Ncs1	2.26958e-31	-0.311647	0.775	0.824	4.41774e-27
Tmem214	8.47109e-34	-0.311757	0.604	0.724	1.6489e-29
Tmem50a	4.80501e-38	-0.311815	0.697	0.788	9.35295e-34
Eif4a2	9.63294e-48	-0.312166	0.977	0.982	1.87505e-43
Il6st	7.76974e-36	-0.312178	0.776	0.834	1.51238e-31
Atp6v0d1	2.1286e-33	-0.312303	0.796	0.847	4.14332e-29
Raly	7.22585e-35	-0.313117	0.849	0.903	1.40651e-30
Adamts17	3.41817e-07	-0.313273	0.22	0.286	0.00665348
Zim1	2.1328e-38	-0.313273	0.951	0.964	4.15149e-34
Wnt5b	5.27037e-31	-0.313316	0.322	0.495	1.02588e-26
Pdgfra	1.27721e-35	-0.313476	0.579	0.702	2.48609e-31
Rspo3	8.07146e-40	-0.313493	0.295	0.497	1.57111e-35
Mxra8	9.8465e-26	-0.313837	0.781	0.793	1.91662e-21
Dcakd	1.92515e-32	-0.314519	0.884	0.919	3.7473e-28
Cirbp	2.88227e-30	-0.315555	0.712	0.783	5.61034e-26
Supt16	1.16994e-35	-0.315606	0.715	0.796	2.27729e-31
Elmsan1	1.13711e-28	-0.31576	0.639	0.734	2.21339e-24
Arid1a	4.32167e-35	-0.315868	0.845	0.863	8.41213e-31
Ddr1	5.98056e-34	-0.316317	0.743	0.816	1.16412e-29
Srp9	3.35903e-32	-0.316367	0.765	0.822	6.53836e-28
Thoc2	1.96925e-35	-0.316395	0.722	0.791	3.83314e-31
Smc6	4.34412e-36	-0.316467	0.775	0.842	8.45582e-32
Syngap1	6.2972e-40	-0.316925	0.488	0.655	1.22575e-35
Rcbtb2	4.51444e-28	-0.317205	0.649	0.742	8.78736e-24
F11r	2.78001e-24	-0.317434	0.655	0.725	5.41129e-20
Atg16l1	1.00217e-33	-0.317778	0.597	0.714	1.95073e-29
Spg20	3.95929e-31	-0.317856	0.831	0.875	7.70675e-27
Lox	2.74342e-12	-0.317922	0.573	0.617	5.34007e-08
Bicc1	9.40776e-33	-0.318228	0.682	0.768	1.83122e-28
Eif3k	2.15223e-55	-0.31846	0.989	0.99	4.18931e-51
Galnt15	8.57312e-38	-0.31912	0.217	0.416	1.66876e-33
Ctss	5.68426e-60	-0.319191	0.214	0.47	1.10644e-55
Stx12	2.33979e-32	-0.319328	0.88	0.906	4.5544e-28
Ctsa	1.42032e-38	-0.31941	0.918	0.944	2.76465e-34
Emilin1	1.49362e-31	-0.319558	0.723	0.822	2.90734e-27
Fam193b	6.18985e-28	-0.319862	0.629	0.72	1.20485e-23
Ppp1r14b	3.38253e-42	-0.320145	0.947	0.964	6.5841e-38
Gsdmd	1.77306e-46	-0.320656	0.266	0.484	3.45127e-42
Aplp2	8.24716e-32	-0.320886	0.924	0.938	1.60531e-27
Iscu	1.0626e-40	-0.320927	0.807	0.872	2.06834e-36
Nop58	1.9224e-36	-0.321065	0.757	0.817	3.74195e-32
Mapk8ip3	1.66427e-33	-0.321265	0.747	0.804	3.2395e-29
Smarcc2	1.72899e-35	-0.321272	0.843	0.868	3.36548e-31
Arhgef25	3.61549e-30	-0.321349	0.612	0.707	7.03754e-26
Rbms3	1.7768e-28	-0.321365	0.663	0.735	3.45855e-24
Sec23b	1.24796e-45	-0.32166	0.4	0.599	2.42916e-41
Ddx24	1.24774e-34	-0.321937	0.792	0.839	2.42873e-30
Smarca4	9.45115e-38	-0.322152	0.811	0.865	1.83967e-33
Gpr180	1.37682e-33	-0.322461	0.612	0.724	2.67999e-29
Zfyve21	3.44789e-33	-0.322588	0.743	0.798	6.71132e-29
Nars	2.95711e-34	-0.322703	0.853	0.885	5.75602e-30
Cdc37l1	1.53155e-32	-0.322858	0.858	0.867	2.98117e-28
Tk1	7.21301e-28	-0.322868	0.482	0.605	1.40401e-23
Dync1i2	1.44447e-40	-0.322875	0.922	0.942	2.81167e-36
Cdk5rap3	3.8005e-38	-0.323242	0.56	0.697	7.39767e-34
Cltc	3.52694e-42	-0.323686	0.983	0.985	6.8652e-38
Caskin2	8.64831e-12	-0.324117	0.692	0.715	1.68339e-07
Gnb2	9.09226e-51	-0.324366	0.992	0.99	1.76981e-46
Gtf3c2	2.06015e-38	-0.324414	0.487	0.64	4.01007e-34
Kansl2	2.93519e-35	-0.324418	0.794	0.844	5.71335e-31
Nnt.1	1.38937e-43	-0.324482	0.452	0.635	2.70441e-39
Unkl	3.42337e-07	-0.325088	0.277	0.337	0.00666359
Galnt1	2.21676e-17	-0.325201	0.806	0.821	4.31493e-13
C1qtnf4	8.8301e-38	-0.325254	0.415	0.59	1.71878e-33
Kdm1a	5.64187e-38	-0.325305	0.749	0.822	1.09819e-33
Fam168b	1.17588e-34	-0.325312	0.818	0.862	2.28885e-30
Adi1	3.03553e-43	-0.325428	0.522	0.679	5.90866e-39
Dgkd	8.93303e-32	-0.325526	0.722	0.794	1.73882e-27
Serinc3	2.10156e-35	-0.325557	0.775	0.829	4.09069e-31
Ccdc124	1.53066e-32	-0.325924	0.851	0.885	2.97943e-28
Rlim	2.65177e-26	-0.325927	0.752	0.804	5.16167e-22
Eif4enif1	2.61746e-44	-0.325999	0.694	0.798	5.09488e-40
Csad	1.89622e-37	-0.326062	0.513	0.668	3.69099e-33
Tfrc	2.24438e-36	-0.326163	0.977	0.974	4.36868e-32
Hbp1	8.4834e-34	-0.326468	0.856	0.901	1.65129e-29
Snx2	4.61504e-35	-0.326526	0.75	0.812	8.98318e-31
Pbx1	1.83457e-28	-0.32653	0.872	0.898	3.57099e-24
Sh3pxd2a	1.09902e-35	-0.326582	0.913	0.949	2.13925e-31
Dcaf4	1.0369e-36	-0.326605	0.785	0.844	2.01833e-32
Arap1	4.18858e-31	-0.326728	0.508	0.633	8.15306e-27
Colgalt1	5.29397e-28	-0.3269	0.891	0.923	1.03047e-23
Morc3	4.97746e-38	-0.326938	0.635	0.738	9.68863e-34
Psip1	8.13598e-42	-0.327005	0.607	0.742	1.58367e-37
Calcoco1	5.16769e-36	-0.327064	0.658	0.762	1.00589e-31
Traf5	2.43729e-52	-0.327489	0.344	0.577	4.74418e-48
Mbtd1	2.09238e-36	-0.327564	0.637	0.747	4.07281e-32
Fat4	3.05972e-21	-0.327862	0.577	0.668	5.95575e-17
Ap1m1	4.61449e-40	-0.328094	0.699	0.794	8.9821e-36
Ncstn	2.74483e-31	-0.328159	0.777	0.844	5.3428e-27
Prc1	2.36779e-41	-0.328423	0.493	0.658	4.6089e-37
Slc3a2	1.86845e-37	-0.328537	0.526	0.678	3.63693e-33
Rnps1	3.57775e-36	-0.328676	0.723	0.794	6.96408e-32
Slc8a3	4.67886e-60	-0.329139	0.332	0.587	9.10741e-56
Shmt2	1.77614e-36	-0.329343	0.72	0.804	3.45725e-32
Fam114a1	2.23619e-33	-0.329387	0.629	0.735	4.35274e-29
Cdk1	1.74591e-34	-0.329644	0.641	0.75	3.39841e-30
Pafah1b3	2.04389e-35	-0.329648	0.543	0.679	3.97843e-31
Rnf187	1.96439e-42	-0.329726	0.986	0.985	3.82369e-38
Thada	6.48588e-13	-0.329731	0.239	0.342	1.26248e-08
Erf	1.99582e-22	-0.329808	0.728	0.771	3.88487e-18
Sec11c	1.67603e-45	-0.329945	0.615	0.748	3.2624e-41
Ctnnal1	1.71909e-48	-0.330077	0.322	0.543	3.34622e-44
Cnot3	6.94795e-37	-0.330115	0.666	0.766	1.35242e-32
Uhrf2	1.46727e-28	-0.330159	0.557	0.673	2.85604e-24
Nop2	2.42389e-42	-0.330371	0.688	0.785	4.71809e-38
Glb1	8.79392e-46	-0.330474	0.302	0.518	1.71174e-41
Ttll4	4.5851e-47	-0.330522	0.528	0.694	8.9249e-43
Tmem263	3.54039e-34	-0.330551	0.783	0.847	6.89137e-30
Myh7b	5.76243e-24	-0.330722	0.505	0.622	1.12166e-19
Ntrk3	1.66732e-35	-0.330862	0.387	0.549	3.24544e-31
Specc1l	6.99753e-42	-0.330977	0.6	0.734	1.36207e-37
Cdk5rap2	5.54642e-48	-0.330988	0.426	0.628	1.07961e-43
Bcl2l1	4.63255e-39	-0.331194	0.568	0.706	9.01726e-35
Uso1	5.03387e-33	-0.331208	0.863	0.921	9.79842e-29
Arpc3	8.82177e-35	-0.33121	0.926	0.942	1.71716e-30
Zfp9	9.06825e-41	-0.331434	0.619	0.748	1.76514e-36
Myh10	1.98252e-21	-0.331472	0.862	0.86	3.85898e-17
Ext2	4.86003e-33	-0.331491	0.667	0.752	9.46005e-29
Chmp3	3.56228e-38	-0.331545	0.901	0.923	6.93397e-34
2410004B18Rik	3.43358e-38	-0.332272	0.679	0.78	6.68345e-34
Tex264	4.43405e-09	-0.332318	0.589	0.609	8.63088e-05
Map4k4	6.24556e-39	-0.332346	0.733	0.834	1.2157e-34
Eif4h	1.54522e-43	-0.332482	0.972	0.987	3.00777e-39
Tspyl2	5.3229e-41	-0.332564	0.461	0.63	1.0361e-36
Cadm4	1.42141e-39	-0.332646	0.272	0.464	2.76678e-35
Ccdc8	1.50207e-36	-0.332701	0.908	0.923	2.92377e-32
Ets2	2.66533e-28	-0.332941	0.934	0.964	5.18806e-24
Nell2	8.04416e-52	-0.333091	0.246	0.479	1.5658e-47
Hmbox1	1.00557e-35	-0.333185	0.645	0.745	1.95733e-31
Islr	5.14512e-24	-0.333251	0.815	0.86	1.0015e-19
Slc4a2	5.90768e-38	-0.333282	0.698	0.778	1.14993e-33
Pkdcc	4.19599e-38	-0.333538	0.517	0.658	8.1675e-34
Slc20a2	2.74566e-44	-0.333556	0.954	0.947	5.34443e-40
Eif3b	2.1738e-41	-0.333588	0.786	0.84	4.2313e-37
Erbb3	2.62445e-31	-0.333643	0.532	0.663	5.10849e-27
Ist1	2.01649e-35	-0.333668	0.743	0.816	3.92509e-31
Zfyve1	1.98889e-39	-0.333846	0.623	0.745	3.87138e-35
Rnaseh2c	1.06997e-40	-0.333942	0.704	0.804	2.08269e-36
Hist1h1c	4.81191e-64	-0.333946	0.995	0.992	9.36638e-60
Gm266	1.80337e-79	-0.334015	0.198	0.495	3.51026e-75
Fmod	8.15204e-24	-0.334817	0.489	0.63	1.58679e-19
Plekhn1	3.4853e-38	-0.33498	0.62	0.748	6.78414e-34
Acadl	4.12406e-78	-0.335015	0.996	0.995	8.02748e-74
Smad3	3.02821e-40	-0.335129	0.565	0.704	5.8944e-36
Incenp	6.37344e-40	-0.335213	0.52	0.674	1.24059e-35
Dars	6.15451e-40	-0.335373	0.809	0.852	1.19798e-35
Sult1a1	1.89332e-36	-0.335567	0.594	0.714	3.68534e-32
Tnrc6c	2.56673e-38	-0.335752	0.738	0.826	4.99615e-34
Znrf3	2.16959e-30	-0.335869	0.628	0.72	4.2231e-26
Ssr3	1.30837e-37	-0.336115	0.924	0.934	2.54674e-33
Cabin1	1.9846e-29	-0.336232	0.659	0.743	3.86302e-25
Trim25	2.44876e-38	-0.336493	0.476	0.635	4.76651e-34
Ythdc1	7.17402e-39	-0.336575	0.722	0.812	1.39642e-34
Cyfip2	7.31697e-126	-0.336699	0.076	0.388	1.42425e-121
Hnrnpa3	1.17879e-42	-0.336805	0.889	0.913	2.29451e-38
Per1	3.84297e-37	-0.33687	0.818	0.893	7.48034e-33
Pcbp2	9.63146e-64	-0.337104	0.989	0.985	1.87476e-59
Arcn1	4.06899e-37	-0.337255	0.833	0.87	7.92029e-33
Maged1	3.38544e-44	-0.337659	0.976	0.987	6.58976e-40
Lrrc59	7.90433e-37	-0.337756	0.63	0.748	1.53858e-32
Nde1	2.60521e-38	-0.337901	0.603	0.725	5.07104e-34
Flna	1.46118e-32	-0.337935	0.929	0.947	2.84418e-28
Col4a3bp	4.47992e-33	-0.338305	0.79	0.817	8.72017e-29
Sfswap	3.64982e-34	-0.338453	0.682	0.771	7.10438e-30
Sf3a1	4.57146e-42	-0.338546	0.797	0.867	8.89835e-38
Vwc2	1.49284e-41	-0.33859	0.418	0.599	2.9058e-37
Brix1	1.99062e-41	-0.338658	0.66	0.768	3.87475e-37
Gtf3a	3.6573e-37	-0.338716	0.829	0.865	7.11893e-33
Cpd	1.15517e-41	-0.338758	0.761	0.831	2.24854e-37
Ache	2.46802e-17	-0.338967	0.47	0.579	4.80399e-13
Pfn1	5.60225e-49	-0.339971	0.985	0.985	1.09048e-44
Tm9sf3	3.06942e-38	-0.340006	0.858	0.888	5.97463e-34
Npnt	6.18336e-33	-0.34002	0.777	0.867	1.20359e-28
Ppan	1.20142e-45	-0.340164	0.461	0.65	2.33856e-41
Rnf213	6.65976e-32	-0.340271	0.426	0.581	1.29632e-27
Plpp1	6.41237e-50	-0.340342	0.896	0.911	1.24817e-45
Srprb	1.11688e-39	-0.340436	0.531	0.683	2.174e-35
Erbin	6.98355e-39	-0.340494	0.888	0.911	1.35935e-34
Brf1	2.8537e-13	-0.340526	0.664	0.696	5.55472e-09
H3f3b	1.71981e-39	-0.340753	0.776	0.834	3.34762e-35
Xrn2	2.04339e-42	-0.340764	0.681	0.793	3.97746e-38
Upf3a	3.04929e-42	-0.341091	0.575	0.725	5.93544e-38
Yap1	1.14766e-39	-0.341103	0.937	0.961	2.23393e-35
Vgll4	1.99445e-45	-0.341127	0.851	0.911	3.88219e-41
Mark3	5.75369e-39	-0.341979	0.896	0.905	1.11996e-34
Ptbp1	4.56001e-39	-0.342067	0.692	0.801	8.87606e-35
Col23a1	1.63109e-33	-0.342322	0.625	0.729	3.17492e-29
Snrpd3	2.24274e-40	-0.3428	0.911	0.946	4.36549e-36
Tra2a	5.81456e-34	-0.342967	0.776	0.845	1.1318e-29
U2af1	2.04891e-33	-0.343176	0.661	0.748	3.9882e-29
Ylpm1	4.45334e-41	-0.343592	0.635	0.752	8.66843e-37
Gprasp1	7.35973e-42	-0.343718	0.81	0.883	1.43257e-37
Srsf4	3.67978e-40	-0.344043	0.8	0.852	7.16268e-36
Sppl2b	2.58791e-41	-0.344269	0.605	0.732	5.03737e-37
Rin2	9.74306e-40	-0.344566	0.549	0.704	1.89649e-35
Phf23	8.17585e-44	-0.345341	0.724	0.824	1.59143e-39
Piezo2	3.47258e-42	-0.345551	0.37	0.562	6.75938e-38
Sh3pxd2b	2.94304e-40	-0.34568	0.723	0.819	5.72864e-36
Cebpg	3.24708e-40	-0.345738	0.716	0.803	6.32043e-36
Bmp1	9.76075e-35	-0.345841	0.772	0.832	1.89993e-30
Nedd8	2.32581e-55	-0.34592	0.973	0.975	4.5272e-51
Nr3c1	2.25905e-41	-0.346386	0.844	0.877	4.39724e-37
Scand1	7.1441e-38	-0.346473	0.785	0.847	1.3906e-33
Fgl2	1.4522e-50	-0.346493	0.204	0.433	2.82671e-46
Cep250	7.12743e-46	-0.34661	0.5	0.673	1.38735e-41
Dusp4	3.86116e-63	-0.346654	0.259	0.525	7.51576e-59
Crlf1	3.99984e-65	-0.346802	0.117	0.354	7.78569e-61
Erc1	1.43021e-37	-0.347073	0.61	0.729	2.7839e-33
Ddx23	1.20392e-40	-0.347268	0.794	0.845	2.34343e-36
Rsrc2	2.64688e-39	-0.347374	0.863	0.9	5.15216e-35
Ilf2	7.58339e-44	-0.347479	0.666	0.783	1.47611e-39
Akap12	8.28119e-38	-0.347603	0.643	0.757	1.61193e-33
Hsd17b4	2.1316e-38	-0.347708	0.682	0.765	4.14915e-34
Foxp4	4.15839e-43	-0.347726	0.462	0.656	8.0943e-39
Ddx1	5.22904e-45	-0.347913	0.92	0.928	1.01783e-40
Snx29	1.02668e-41	-0.3483	0.637	0.752	1.99843e-37
Tcf7l1	7.31291e-43	-0.348339	0.594	0.734	1.42346e-38
Serbp1	6.87275e-92	-0.348717	0.996	0.997	1.33778e-87
Dlk1	1.7947e-153	-0.348991	0.998	0.998	3.49339e-149
2410002F23Rik	9.6308e-49	-0.349082	0.477	0.666	1.87463e-44
Htra1	2.26227e-41	-0.349281	0.51	0.676	4.40352e-37
Usp48	4.55738e-38	-0.349299	0.741	0.827	8.87094e-34
Tnfrsf1a	4.73341e-29	-0.349633	0.824	0.865	9.21359e-25
Ptprf	6.31317e-42	-0.349799	0.411	0.604	1.22886e-37
Sae1	2.53123e-40	-0.350021	0.769	0.852	4.92704e-36
Tsc22d3	1.04645e-44	-0.350153	0.934	0.946	2.03691e-40
Adamtsl3	1.47794e-30	-0.350506	0.514	0.646	2.8768e-26
Sirpa	3.13053e-39	-0.350625	0.45	0.618	6.09358e-35
Brd8	4.15506e-50	-0.350926	0.658	0.781	8.08783e-46
Reep5	4.06139e-62	-0.351074	0.979	0.985	7.9055e-58
Srgap2	2.33917e-43	-0.35138	0.825	0.878	4.5532e-39
Ddx6	9.32496e-52	-0.351391	0.971	0.977	1.8151e-47
Spon1	1.78634e-42	-0.351487	0.433	0.62	3.4771e-38
Slc44a2	6.94912e-34	-0.351529	0.853	0.905	1.35265e-29
Dcx	4.5322e-69	-0.352383	0.165	0.433	8.82193e-65
Ntrk2	2.80633e-50	-0.352465	0.293	0.525	5.46252e-46
Ampd2	7.411e-45	-0.352484	0.429	0.607	1.44255e-40
Syvn1	7.96477e-44	-0.352582	0.489	0.65	1.55034e-39
P3h1	1.88931e-31	-0.35263	0.822	0.89	3.67754e-27
Fbl	6.91179e-53	-0.352647	0.553	0.74	1.34538e-48
Mgst1	8.043e-45	-0.352723	0.363	0.574	1.56557e-40
Rcn1	9.00557e-39	-0.352893	0.836	0.888	1.75293e-34
Gli1	3.59643e-91	-0.352999	0.15	0.459	7.00044e-87
Cic	9.27071e-37	-0.353003	0.688	0.788	1.80454e-32
Phf2	1.04984e-41	-0.353719	0.811	0.873	2.04351e-37
Qrich1	7.32567e-47	-0.35377	0.905	0.929	1.42594e-42
Fcer1g	3.32214e-45	-0.353786	0.311	0.528	6.46654e-41
Slc38a6	9.76904e-35	-0.353805	0.606	0.724	1.90154e-30
Col1a2	1.51916e-45	-0.353993	0.998	0.997	2.95704e-41
Dnajb9	2.60338e-94	-0.35413	0.157	0.47	5.06748e-90
Ptprs	6.92676e-35	-0.35415	0.896	0.941	1.34829e-30
Snx1	1.03812e-43	-0.354171	0.839	0.898	2.0207e-39
1810030O07Rik	8.43797e-44	-0.354176	0.579	0.711	1.64245e-39
Tipin	1.83188e-42	-0.354346	0.577	0.715	3.56575e-38
Acly	3.55618e-39	-0.354632	0.674	0.776	6.9221e-35
Rabl6	1.43975e-42	-0.354698	0.817	0.867	2.80248e-38
Prss35	5.19239e-52	-0.354763	0.259	0.51	1.0107e-47
Zfp260	5.91185e-40	-0.354817	0.747	0.836	1.15074e-35
Lamp2	4.30751e-42	-0.354818	0.921	0.947	8.38456e-38
Afap1l1	2.05078e-43	-0.355507	0.913	0.959	3.99183e-39
Lig1	4.58797e-46	-0.355727	0.529	0.688	8.93049e-42
Stmn1	1.39163e-51	-0.355814	0.437	0.645	2.7088e-47
Bex2	9.02301e-41	-0.35585	0.069	0.225	1.75633e-36
Zfp275	2.27615e-44	-0.355867	0.596	0.745	4.43053e-40
Megf10	1.14925e-55	-0.356039	0.426	0.65	2.23701e-51
Gpatch8	2.73935e-40	-0.356072	0.662	0.778	5.33215e-36
Thop1	1.35157e-34	-0.35631	0.736	0.811	2.63084e-30
Rbm33	1.17293e-42	-0.35677	0.684	0.793	2.2831e-38
Myo1c	9.08468e-28	-0.356895	0.95	0.975	1.76833e-23
Pcbp1	4.095e-41	-0.357476	0.925	0.949	7.97091e-37
Zcchc24	8.87286e-25	-0.357993	0.923	0.941	1.7271e-20
Jam3	1.51641e-37	-0.358192	0.719	0.785	2.9517e-33
Zcchc14	3.88327e-40	-0.358432	0.835	0.863	7.55879e-36
Ncoa5	1.01587e-41	-0.35863	0.667	0.757	1.9774e-37
Mef2a	1.27083e-46	-0.358666	0.896	0.929	2.47368e-42
Ubap2l	8.31342e-50	-0.359711	0.941	0.972	1.61821e-45
Pepd	4.05932e-15	-0.360073	0.467	0.551	7.90146e-11
Col14a1	1.10624e-25	-0.360359	0.959	0.98	2.15329e-21
Slc9a3r1	2.52351e-38	-0.360441	0.332	0.518	4.912e-34
Vash2	2.64946e-46	-0.360548	0.543	0.715	5.15716e-42
Slc43a3	1.32016e-33	-0.361064	0.703	0.778	2.56969e-29
Asap1	4.81281e-46	-0.361132	0.665	0.786	9.36813e-42
Srsf5	2.25699e-42	-0.36121	0.893	0.918	4.39324e-38
Wdr44	4.78599e-31	-0.362148	0.748	0.806	9.31593e-27
Spats2l	4.98521e-43	-0.362365	0.839	0.891	9.70371e-39
Kat14	2.23462e-39	-0.362867	0.742	0.809	4.34969e-35
Snrk	3.04276e-42	-0.362924	0.811	0.87	5.92272e-38
Chst2	9.02685e-67	-0.363222	0.281	0.549	1.75708e-62
Fzd2	4.23682e-35	-0.363321	0.8	0.854	8.24697e-31
P3h4	1.35182e-37	-0.363556	0.722	0.819	2.63132e-33
Noc2l	7.74342e-43	-0.363908	0.677	0.786	1.50726e-38
Lmnb1	8.03761e-44	-0.364318	0.564	0.712	1.56452e-39
Parp1	8.72774e-42	-0.364419	0.846	0.885	1.69886e-37
Ppm1l	9.17469e-44	-0.364445	0.825	0.878	1.78585e-39
Magt1	9.17925e-50	-0.364483	0.535	0.706	1.78674e-45
Sec23ip	4.1623e-44	-0.3647	0.718	0.806	8.10193e-40
Rrbp1	6.24216e-28	-0.364802	0.854	0.868	1.21504e-23
Ilkap	7.46245e-41	-0.365073	0.834	0.882	1.45257e-36
Gdi1	3.67756e-45	-0.365087	0.914	0.941	7.15837e-41
Stt3b	3.75666e-49	-0.366007	0.916	0.942	7.31234e-45
Prkag3	1.73212e-43	-0.366536	0.754	0.84	3.37157e-39
Ssrp1	4.69575e-46	-0.366549	0.789	0.868	9.14028e-42
Cd248	1.82575e-49	-0.366785	0.517	0.689	3.55382e-45
Limd1	2.70241e-52	-0.366791	0.817	0.868	5.26025e-48
Gigyf1	2.24543e-45	-0.366962	0.715	0.817	4.37073e-41
Cbx6	1.33845e-47	-0.367143	0.507	0.696	2.60529e-43
Mtss2	1.97412e-46	-0.367447	0.683	0.793	3.84263e-42
Cdk4	5.03352e-40	-0.367608	0.755	0.814	9.79775e-36
Tbrg1	5.31194e-39	-0.367741	0.857	0.903	1.03397e-34
Zmym2	4.98743e-43	-0.367762	0.851	0.895	9.70803e-39
Fam50a	1.63134e-39	-0.368183	0.671	0.78	3.1754e-35
Arf3	2.17858e-48	-0.368345	0.611	0.758	4.2406e-44
Zc3h4	1.28957e-37	-0.368496	0.7	0.776	2.51015e-33
Slc39a7	6.74733e-52	-0.368596	0.731	0.834	1.31337e-47
Cdkn2c	4.32827e-47	-0.36937	0.498	0.678	8.42498e-43
Snx8	1.40393e-54	-0.369949	0.485	0.689	2.73274e-50
Zeb2	2.05637e-42	-0.370163	0.791	0.865	4.00273e-38
Neo1	6.75317e-44	-0.370455	0.912	0.926	1.3145e-39
Tnpo1	6.07695e-46	-0.370813	0.901	0.931	1.18288e-41
Cttn	3.77119e-36	-0.372169	0.752	0.84	7.34062e-32
Sec22b	8.04486e-47	-0.372175	0.689	0.806	1.56593e-42
Col20a1	6.20879e-116	-0.372381	0.092	0.408	1.20854e-111
Pnisr	9.87284e-36	-0.3724	0.807	0.857	1.92175e-31
Sptbn1	5.12099e-54	-0.372768	0.987	0.995	9.96801e-50
Ptprm	1.94044e-33	-0.372896	0.826	0.87	3.77707e-29
Fam3a	1.3579e-17	-0.372996	0.491	0.582	2.64316e-13
Rtl3	4.32543e-48	-0.373698	0.901	0.926	8.41946e-44
Twsg1	4.65243e-41	-0.374116	0.608	0.727	9.05595e-37
Hist1h2bk	6.78715e-37	-0.374165	0.827	0.911	1.32112e-32
Chd8	1.68736e-42	-0.374261	0.789	0.849	3.28446e-38
Fam110a	2.61991e-54	-0.374421	0.454	0.655	5.09966e-50
Pqbp1	7.84033e-49	-0.374426	0.682	0.806	1.52612e-44
Dtymk	8.40549e-46	-0.375089	0.777	0.857	1.63613e-41
Dapk1	9.00697e-53	-0.375267	0.57	0.74	1.75321e-48
Cyp2d22	5.87601e-44	-0.375418	0.503	0.668	1.14376e-39
Zfp598	9.69031e-50	-0.375422	0.766	0.832	1.88622e-45
Ifitm3	4.29672e-36	-0.37552	0.691	0.788	8.36356e-32
Nudc	3.59587e-50	-0.375712	0.969	0.984	6.99936e-46
Fasn	6.23854e-55	-0.375879	0.521	0.704	1.21433e-50
Eef1b2	2.13001e-121	-0.376036	0.995	0.992	4.14607e-117
Smc1a	1.13695e-49	-0.376037	0.673	0.801	2.21308e-45
Sparc	2.49453e-57	-0.376106	0.997	0.995	4.8556e-53
Trip10	3.05201e-39	-0.376465	0.844	0.88	5.94075e-35
Slc35b1	6.25021e-47	-0.376496	0.631	0.757	1.2166e-42
Sh3bgrl	1.4259e-40	-0.376976	0.845	0.893	2.77552e-36
Zfp395	3.86757e-49	-0.376988	0.841	0.887	7.52822e-45
Hnrnpa2b1	6.96179e-51	-0.377244	0.955	0.965	1.35511e-46
E2f1	7.59331e-48	-0.377473	0.395	0.597	1.47804e-43
Fras1	1.93958e-45	-0.377521	0.601	0.735	3.77539e-41
Cherp	4.8725e-51	-0.377939	0.804	0.875	9.48432e-47
Cux1	1.59746e-41	-0.378316	0.942	0.961	3.10945e-37
Ccnl2	4.45317e-44	-0.378627	0.799	0.852	8.66809e-40
Leng8	8.46085e-51	-0.37879	0.952	0.965	1.64691e-46
Col1a1	4.28733e-50	-0.379055	0.998	1	8.34528e-46
Dek	2.29555e-43	-0.379077	0.851	0.888	4.46829e-39
Aamp	2.28522e-59	-0.379596	0.963	0.98	4.44818e-55
Meis1	1.8833e-39	-0.379654	0.589	0.706	3.66584e-35
Sap30	1.11252e-50	-0.379713	0.665	0.796	2.16552e-46
Ogn	5.94138e-46	-0.379755	0.836	0.913	1.15649e-41
Akap9	6.60339e-35	-0.37983	0.843	0.862	1.28535e-30
Sec61a1	1.12542e-42	-0.380058	0.753	0.842	2.19064e-38
Mmp23	1.68701e-31	-0.380091	0.768	0.809	3.28376e-27
Col25a1	6.52586e-64	-0.38072	0.208	0.472	1.27026e-59
Rint1	1.31063e-47	-0.381271	0.599	0.755	2.55115e-43
Anapc1	4.02498e-45	-0.381591	0.75	0.852	7.83463e-41
Cdc25b	1.232e-55	-0.381858	0.466	0.688	2.39809e-51
Rbfox2	2.02859e-66	-0.382217	0.982	0.979	3.94866e-62
Hdgf	6.46509e-81	-0.382512	0.988	0.988	1.25843e-76
Pspc1	1.16251e-45	-0.382591	0.575	0.712	2.26282e-41
Creb3l1	1.10246e-35	-0.38319	0.609	0.729	2.14594e-31
Yy1	1.64798e-46	-0.383319	0.918	0.939	3.2078e-42
Ice1	5.37166e-44	-0.383441	0.841	0.877	1.04559e-39
Pcgf2	7.11762e-50	-0.383523	0.694	0.814	1.38545e-45
Oasl2	3.46154e-79	-0.383674	0.278	0.579	6.73789e-75
Fnbp4	1.07577e-50	-0.384343	0.592	0.734	2.09399e-46
Pclaf	2.09229e-48	-0.384468	0.461	0.66	4.07264e-44
Hnrnph3	1.70354e-50	-0.384577	0.736	0.834	3.31595e-46
Igfbp3	1.37172e-42	-0.384581	0.952	0.974	2.67004e-38
Sec11a	1.3162e-45	-0.384613	0.654	0.778	2.56199e-41
Supt5	7.66325e-55	-0.384809	0.874	0.923	1.49165e-50
Sf3b2	3.67139e-60	-0.384942	0.933	0.947	7.14636e-56
Nop56	3.40511e-50	-0.384983	0.82	0.883	6.62805e-46
Bmt2	1.15174e-44	-0.3851	0.632	0.743	2.24185e-40
Deaf1	2.83997e-50	-0.386419	0.603	0.742	5.528e-46
Mef2c	1.00487e-68	-0.386579	0.992	0.99	1.95598e-64
Olfm1	7.37693e-53	-0.386676	0.615	0.78	1.43592e-48
Rere	6.92215e-51	-0.386778	0.94	0.951	1.3474e-46
Ap3b1	1.66073e-51	-0.386933	0.778	0.855	3.23262e-47
Smarcad1	1.43665e-48	-0.387251	0.644	0.78	2.79643e-44
Nasp	9.67877e-50	-0.387586	0.555	0.72	1.88397e-45
Clec2d	1.06344e-50	-0.387623	0.912	0.939	2.06999e-46
Mcrip1	6.26182e-47	-0.387645	0.907	0.933	1.21886e-42
Meis2	4.64854e-49	-0.387692	0.741	0.831	9.04839e-45
Ypel3	4.59545e-56	-0.387845	0.947	0.965	8.94504e-52
Cd2bp2	6.72045e-58	-0.388401	0.785	0.89	1.30814e-53
Frmd4a	6.06069e-47	-0.388496	0.695	0.812	1.17971e-42
Atf6b	6.87454e-55	-0.388532	0.591	0.765	1.33813e-50
Samhd1	3.65236e-72	-0.388792	0.33	0.607	7.10932e-68
Fubp1	1.89828e-55	-0.388861	0.918	0.956	3.69499e-51
Fgfr4	2.39787e-55	-0.389054	0.498	0.697	4.66746e-51
Hdgfl3	2.79353e-53	-0.38924	0.475	0.671	5.4376e-49
Arpc1b	1.31008e-35	-0.389385	0.769	0.834	2.55007e-31
Hsbp1	3.14377e-67	-0.389533	0.976	0.988	6.11934e-63
Pabpn1	5.86784e-50	-0.389809	0.843	0.903	1.14217e-45
Manbal	7.21976e-68	-0.389885	0.467	0.715	1.40533e-63
Hjurp	3.41328e-56	-0.390414	0.632	0.788	6.64396e-52
Tmed3	6.17433e-51	-0.391138	0.748	0.852	1.20183e-46
Prpf39	1.78314e-51	-0.391177	0.708	0.826	3.47088e-47
Cxxc1	6.98047e-49	-0.391522	0.631	0.771	1.35875e-44
Ubxn4	5.05283e-53	-0.392263	0.918	0.949	9.83533e-49
Brwd1	1.43111e-55	-0.392633	0.95	0.951	2.78566e-51
Rcc2	4.76353e-51	-0.39287	0.631	0.773	9.27222e-47
Atp13a2	1.06066e-18	-0.393092	0.481	0.567	2.06458e-14
Pja1	1.52863e-57	-0.393148	0.748	0.849	2.97548e-53
Dapk2	1.88119e-57	-0.394026	0.419	0.635	3.66173e-53
H2afv	7.55052e-47	-0.394106	0.768	0.867	1.46971e-42
Preb	2.25195e-54	-0.394331	0.854	0.908	4.38341e-50
Ehmt2	4.09515e-48	-0.394481	0.809	0.878	7.97122e-44
Ube4b	4.53528e-63	-0.394524	0.97	0.97	8.82793e-59
Ezr	2.21441e-60	-0.394999	0.386	0.623	4.31034e-56
Ephb3	9.47281e-54	-0.395133	0.602	0.758	1.84388e-49
Mcm3	4.04381e-45	-0.395234	0.56	0.725	7.87127e-41
Rxrb	3.97414e-55	-0.395512	0.75	0.836	7.73567e-51
Arf4	2.11294e-57	-0.39611	0.98	0.987	4.11284e-53
Cpeb4	1.89601e-51	-0.396666	0.959	0.967	3.69058e-47
Pten	1.8778e-54	-0.396805	0.876	0.905	3.65514e-50
Cotl1	1.02034e-38	-0.397391	0.716	0.778	1.9861e-34
Bahcc1	6.10929e-58	-0.39769	0.473	0.686	1.18917e-53
Megf6	8.38067e-40	-0.397996	0.48	0.65	1.6313e-35
Sf3b3	2.06427e-54	-0.398231	0.764	0.87	4.01811e-50
Rack1	3.0106e-145	-0.398258	0.997	0.997	5.86013e-141
Cpsf6	8.0725e-56	-0.398521	0.87	0.91	1.57131e-51
Itm2c	2.37947e-47	-0.398694	0.842	0.908	4.63165e-43
Abca1	9.60485e-44	-0.398905	0.651	0.778	1.86958e-39
Il11ra1	2.22275e-49	-0.399148	0.836	0.898	4.32658e-45
Vasn	4.83591e-45	-0.399415	0.535	0.697	9.4131e-41
Ube2e3	1.69273e-56	-0.399564	0.877	0.928	3.2949e-52
Supt6	1.2071e-55	-0.399758	0.87	0.931	2.34962e-51
Sra1	7.57464e-54	-0.399946	0.785	0.883	1.4744e-49
Papola	1.89894e-59	-0.400775	0.962	0.969	3.69628e-55
Grn	2.26157e-43	-0.400997	0.79	0.873	4.40214e-39
Hnrnph2	8.72725e-51	-0.40151	0.847	0.906	1.69876e-46
Clk1	7.76097e-48	-0.40174	0.829	0.888	1.51067e-43
Zfp362	6.71488e-53	-0.402342	0.658	0.786	1.30705e-48
Ssr1	1.02932e-52	-0.402458	0.782	0.855	2.00357e-48
Ltbp1	9.30949e-36	-0.402539	0.39	0.562	1.81209e-31
Lrpap1	5.70366e-50	-0.40314	0.735	0.829	1.11022e-45
Tmed9	4.42023e-58	-0.403466	0.951	0.977	8.60398e-54
Selenom	2.71777e-36	-0.40353	0.713	0.809	5.29013e-32
Purb	3.05225e-50	-0.40382	0.8	0.87	5.94121e-46
Eef2	1.26592e-106	-0.404061	0.994	0.993	2.46411e-102
Tmem59	4.09587e-46	-0.404399	0.879	0.903	7.9726e-42
Arglu1	3.72888e-47	-0.405021	0.869	0.914	7.25827e-43
Etnk1	7.39325e-55	-0.405065	0.684	0.803	1.4391e-50
Selenoh	8.24863e-56	-0.405638	0.687	0.821	1.6056e-51
Col13a1	5.61799e-65	-0.406041	0.257	0.533	1.09354e-60
Prpf40b	9.43569e-58	-0.406556	0.657	0.804	1.83666e-53
H13	4.4669e-41	-0.407544	0.834	0.89	8.69482e-37
Tmem132a	7.93654e-58	-0.407557	0.772	0.859	1.54485e-53
Ptprz1	1.51969e-74	-0.407838	0.228	0.521	2.95808e-70
Amotl1	4.73174e-97	-0.408107	0.993	0.992	9.21034e-93
Pip4k2a	4.50453e-50	-0.408838	0.52	0.699	8.76806e-46
Dnajc9	1.65361e-55	-0.409861	0.617	0.776	3.21875e-51
Limd2	3.81531e-58	-0.40997	0.562	0.737	7.4265e-54
Cdca3	2.31072e-57	-0.41013	0.535	0.722	4.49783e-53
Ppib	7.73186e-60	-0.410338	0.968	0.988	1.50501e-55
Mtr	2.09961e-58	-0.410522	0.724	0.845	4.0869e-54
Hdlbp	1.54333e-62	-0.410615	0.975	0.985	3.00408e-58
St3gal1	1.62413e-59	-0.410949	0.641	0.816	3.16137e-55
Sorcs2	5.4004e-47	-0.411176	0.625	0.755	1.05119e-42
Mdm4	1.53711e-52	-0.412015	0.693	0.812	2.99199e-48
2700081O15Rik	3.94962e-53	-0.412713	0.758	0.859	7.68793e-49
Tceal9	1.15735e-50	-0.412873	0.692	0.801	2.25278e-46
Prkcsh	2.34985e-51	-0.413128	0.806	0.875	4.57398e-47
Sept9	1.48327e-43	-0.413575	0.837	0.885	2.88719e-39
Nelfcd	1.40917e-58	-0.414607	0.923	0.947	2.74295e-54
Dhx9	3.52193e-61	-0.416508	0.74	0.845	6.85544e-57
Hexim1	1.7676e-53	-0.417222	0.765	0.865	3.44064e-49
Nucks1	3.48576e-70	-0.417945	0.959	0.964	6.78502e-66
Gadd45a	2.71702e-49	-0.418028	0.691	0.808	5.28868e-45
Xpo6	1.09484e-56	-0.418451	0.8	0.88	2.13111e-52
Psap	1.68615e-82	-0.419281	0.991	0.992	3.2821e-78
Col9a2	3.06729e-64	-0.419686	0.291	0.561	5.97048e-60
Gbf1	3.53151e-37	-0.419706	0.926	0.938	6.87408e-33
Setd7	3.00318e-54	-0.419718	0.925	0.934	5.84569e-50
Tbx1	2.40684e-52	-0.419802	0.837	0.885	4.68491e-48
Hist1h1e	2.13903e-60	-0.420607	0.979	0.984	4.16362e-56
Bcat2	6.5549e-61	-0.42069	0.781	0.859	1.27591e-56
Paip2	1.44802e-73	-0.420962	0.976	0.975	2.81858e-69
Luc7l3	2.31981e-66	-0.421068	0.901	0.939	4.51551e-62
Slc25a24	9.69149e-58	-0.421088	0.852	0.911	1.88645e-53
Ggta1	2.60365e-57	-0.421286	0.672	0.801	5.06801e-53
Casc4	1.26952e-57	-0.42148	0.773	0.859	2.47112e-53
Col5a2	4.56943e-46	-0.421561	0.987	0.988	8.89439e-42
Mcm6	4.19763e-59	-0.421655	0.629	0.794	8.17068e-55
Tmem165	5.74965e-56	-0.421727	0.879	0.931	1.11917e-51
Sdc4	8.06791e-58	-0.422602	0.744	0.86	1.57042e-53
Serf1	3.29391e-63	-0.423062	0.814	0.883	6.41159e-59
Col26a1	2.75319e-52	-0.423084	0.583	0.75	5.35908e-48
Akap11	1.4604e-60	-0.423109	0.497	0.734	2.84267e-56
Pgrmc2	1.04983e-52	-0.423422	0.93	0.933	2.04349e-48
Tubb6	2.3002e-48	-0.42427	0.979	0.987	4.47734e-44
Map2k1	5.58016e-47	-0.42432	0.873	0.921	1.08618e-42
Nkd1	7.15672e-66	-0.425045	0.354	0.605	1.39306e-61
Kcnc4	4.61642e-59	-0.425077	0.292	0.558	8.98586e-55
Surf4	1.65264e-56	-0.425731	0.844	0.89	3.21686e-52
Lbh	1.5054e-54	-0.426617	0.436	0.638	2.93027e-50
Mcm2	7.57506e-70	-0.426797	0.523	0.753	1.47449e-65
Actn1	1.38085e-49	-0.42719	0.727	0.837	2.68782e-45
Cd2ap	3.81156e-58	-0.427261	0.623	0.78	7.41921e-54
Smo	6.31917e-51	-0.427553	0.613	0.762	1.23003e-46
Nab2	1.29661e-62	-0.428079	0.553	0.753	2.52384e-58
Rb1	1.79555e-63	-0.428247	0.819	0.906	3.49504e-59
Timp2	1.51386e-48	-0.428601	0.938	0.965	2.94672e-44
Derl1	4.51595e-65	-0.428758	0.783	0.888	8.79029e-61
Prdx4	1.20745e-54	-0.429402	0.863	0.929	2.3503e-50
Gas1	1.11094e-59	-0.429423	0.937	0.975	2.16244e-55
Serpinf1	1.72941e-45	-0.429864	0.747	0.849	3.36629e-41
Asxl1	2.36864e-61	-0.430057	0.811	0.873	4.61056e-57
Akt2	7.55673e-61	-0.430118	0.837	0.905	1.47092e-56
Parva	2.76166e-59	-0.430138	0.839	0.9	5.37557e-55
Lmo4	1.68222e-46	-0.430149	0.625	0.758	3.27445e-42
Sept11	4.65206e-85	-0.430475	0.987	0.985	9.05523e-81
Aatk	2.41736e-79	-0.431012	0.216	0.513	4.70539e-75
Gas6	1.90882e-80	-0.431353	0.988	0.99	3.71553e-76
Wasf2	4.96937e-59	-0.431799	0.929	0.954	9.67288e-55
Hirip3	2.44549e-61	-0.431964	0.536	0.738	4.76014e-57
Igfbp7	1.33357e-44	-0.432071	0.969	0.977	2.5958e-40
Macf1	5.16451e-58	-0.432417	0.903	0.951	1.00527e-53
Myo10	4.91126e-52	-0.433039	0.812	0.887	9.55978e-48
9530068E07Rik	6.12959e-57	-0.433078	0.865	0.918	1.19313e-52
Ubp1	7.62709e-57	-0.434236	0.72	0.809	1.48461e-52
Kdelr2	7.43643e-56	-0.434888	0.948	0.982	1.4475e-51
Stat5a	1.24216e-63	-0.437549	0.647	0.808	2.41786e-59
Hnrnpu	1.13421e-71	-0.437799	0.952	0.974	2.20774e-67
Mmp2	1.85702e-45	-0.437927	0.73	0.827	3.61469e-41
S100a16	1.03773e-57	-0.437965	0.904	0.942	2.01994e-53
Matn4	1.36986e-115	-0.438595	0.121	0.452	2.66644e-111
Bst2	4.06688e-46	-0.439015	0.799	0.882	7.91618e-42
Ddb1	1.87119e-86	-0.439235	0.988	0.99	3.64228e-82
Timp3	1.34238e-51	-0.439373	0.786	0.865	2.61295e-47
Seh1l	7.54216e-57	-0.439475	0.829	0.901	1.46808e-52
Ube2g2	1.82953e-57	-0.439657	0.9	0.933	3.56117e-53
Gaa	9.19238e-63	-0.440493	0.914	0.949	1.7893e-58
Nktr	7.14417e-69	-0.440883	0.753	0.877	1.39061e-64
Eif3c	1.0969e-92	-0.441027	0.986	0.984	2.13512e-88
Vstm4	7.43125e-68	-0.442238	0.523	0.722	1.44649e-63
Anapc11	1.74858e-67	-0.442634	0.895	0.946	3.4036e-63
Lman2	2.82309e-76	-0.442948	0.923	0.946	5.49514e-72
Nedd4	1.08792e-187	-0.444085	0.997	0.995	2.11763e-183
Crebbp	3.20862e-66	-0.444665	0.872	0.929	6.24558e-62
Brd2	6.04004e-71	-0.44588	0.948	0.972	1.17569e-66
Scara5	3.44944e-90	-0.445962	0.231	0.544	6.71434e-86
Rnf220	3.45101e-39	-0.446745	0.832	0.887	6.71739e-35
Fat1	3.02964e-65	-0.447165	0.742	0.88	5.8972e-61
Gprc5b	1.90454e-53	-0.447834	0.672	0.804	3.70719e-49
Sf3b1	6.0939e-75	-0.44793	0.958	0.97	1.18618e-70
Itm2b	7.05864e-63	-0.447981	0.969	0.987	1.37396e-58
Ezh2	1.11286e-61	-0.448267	0.629	0.776	2.16617e-57
Sox11	2.16719e-53	-0.449918	0.563	0.722	4.21843e-49
Bmp3	1.46437e-42	-0.450327	0.175	0.38	2.85039e-38
Sec16a	4.2433e-62	-0.450756	0.783	0.88	8.25958e-58
Pcdh7	8.34796e-57	-0.451084	0.45	0.653	1.62493e-52
Fbln2	5.39326e-45	-0.451683	0.817	0.885	1.0498e-40
Cdc16	3.77278e-64	-0.45191	0.899	0.939	7.34373e-60
Tmsb4x	1.91731e-87	-0.452038	0.998	0.995	3.73205e-83
Obsl1	3.05346e-62	-0.452284	0.897	0.941	5.94356e-58
Tmem98	4.89983e-64	-0.453113	0.445	0.663	9.53751e-60
Nup85	1.48093e-67	-0.453201	0.686	0.831	2.88262e-63
Mest	1.53464e-93	-0.453569	0.996	0.997	2.98717e-89
Cnp	1.64907e-68	-0.456416	0.425	0.671	3.20992e-64
Col8a2	3.70527e-58	-0.456676	0.412	0.643	7.2123e-54
Copg1	3.90004e-77	-0.458758	0.949	0.972	7.59144e-73
Hephl1	2.78901e-125	-0.458988	0.161	0.531	5.4288e-121
Musk	7.38769e-61	-0.459219	0.586	0.753	1.43801e-56
Ltv1	2.07088e-58	-0.460461	0.621	0.77	4.03097e-54
Ltbp2	7.77121e-143	-0.460623	0.09	0.444	1.51267e-138
Ctsz	3.3574e-62	-0.461092	0.92	0.949	6.53518e-58
Nsd2	1.043e-70	-0.461387	0.739	0.854	2.0302e-66
Lgmn	6.81407e-66	-0.462202	0.925	0.954	1.32636e-61
Atxn2l	2.07972e-65	-0.463477	0.925	0.964	4.04817e-61
Scarf2	1.18249e-33	-0.463478	0.729	0.793	2.30172e-29
Gorasp2	8.12731e-75	-0.464219	0.896	0.951	1.58198e-70
B2m	3.81894e-64	-0.464756	0.909	0.965	7.43357e-60
Rxrg	7.36859e-64	-0.465773	0.898	0.928	1.4343e-59
Capn1	1.6212e-73	-0.466373	0.927	0.962	3.15567e-69
Tcf12	2.55084e-76	-0.466414	0.909	0.954	4.96521e-72
Smarcc1	1.52936e-69	-0.468009	0.743	0.872	2.9769e-65
Lsm6	2.23133e-70	-0.468072	0.835	0.896	4.34329e-66
Zscan26	3.78884e-70	-0.468296	0.725	0.837	7.37497e-66
Poldip3	1.86556e-65	-0.468766	0.745	0.854	3.63131e-61
Gnl2	1.75304e-77	-0.469259	0.83	0.911	3.41229e-73
Myh1	7.63049e-43	-0.469524	0.994	0.993	1.48528e-38
Tsen34	8.29129e-70	-0.469706	0.878	0.921	1.6139e-65
Cyb5r3	7.67135e-69	-0.470519	0.953	0.965	1.49323e-64
Sf1	3.31781e-51	-0.471766	0.929	0.962	6.45812e-47
Laptm4a	6.64185e-135	-0.473707	0.995	0.993	1.29284e-130
Arhgef2	6.893e-97	-0.474874	0.97	0.99	1.34172e-92
Tsc22d1	1.60023e-58	-0.475403	0.987	0.995	3.11485e-54
Sumo2	1.53235e-71	-0.475796	0.817	0.882	2.98271e-67
Mydgf	1.50394e-72	-0.475929	0.771	0.885	2.92741e-68
C1qb	8.7217e-51	-0.476081	0.414	0.618	1.69768e-46
Nusap1	8.20368e-62	-0.476301	0.467	0.688	1.59685e-57
Basp1	6.81666e-54	-0.476748	0.861	0.929	1.32686e-49
Calm1	1.381e-90	-0.47788	0.967	0.979	2.68811e-86
Gas7	1.7462e-53	-0.478117	0.514	0.696	3.39897e-49
Chodl	3.75232e-64	-0.47832	0.834	0.91	7.30389e-60
Dhx15	9.79795e-75	-0.478699	0.881	0.933	1.90717e-70
Bcam	2.47009e-61	-0.479165	0.943	0.962	4.80802e-57
Rbm24	2.45034e-119	-0.480298	0.992	0.992	4.76958e-115
Krt7	4.25411e-67	-0.481823	0.195	0.462	8.28063e-63
Fkbp5	6.90778e-72	-0.48196	0.83	0.918	1.3446e-67
Hp1bp3	6.14641e-40	-0.482597	0.843	0.893	1.1964e-35
Srsf11	5.23079e-87	-0.483157	0.959	0.977	1.01817e-82
Tef	1.99807e-70	-0.48327	0.847	0.906	3.88924e-66
Cnpy2	1.76971e-48	-0.48566	0.845	0.888	3.44474e-44
Sfr1	5.63602e-79	-0.486307	0.941	0.961	1.09705e-74
Dido1	1.3909e-73	-0.486362	0.868	0.914	2.70739e-69
Ddx3x	5.68756e-85	-0.486534	0.91	0.962	1.10708e-80
Ctsb	4.51189e-68	-0.486579	0.982	0.988	8.78239e-64
Serpinh1	1.16469e-76	-0.486716	0.991	0.995	2.26707e-72
Lztr1	1.78532e-42	-0.487847	0.705	0.803	3.47513e-38
Rbm39	5.34076e-83	-0.487974	0.937	0.974	1.03958e-78
Scn1b	1.03293e-64	-0.488082	0.883	0.936	2.0106e-60
Srek1	1.38539e-69	-0.48845	0.833	0.913	2.69667e-65
Arl6ip1	5.83497e-67	-0.489289	0.74	0.847	1.13578e-62
Stab1	8.12296e-33	-0.489949	0.686	0.781	1.58113e-28
Lman1	1.23126e-84	-0.492501	0.882	0.941	2.39666e-80
Creld2	6.51756e-92	-0.493712	0.362	0.664	1.26864e-87
Ecrg4	1.06449e-76	-0.494372	0.255	0.556	2.07202e-72
Hist1h2bb	1.76947e-54	-0.495129	0.944	0.972	3.44427e-50
Celf2	6.26284e-84	-0.497262	0.959	0.98	1.21906e-79
Mthfd2	3.36386e-94	-0.497832	0.312	0.637	6.54775e-90
Adamts9	1.01571e-64	-0.499138	0.736	0.854	1.97708e-60
Pnmal2	2.38687e-72	-0.500956	0.766	0.875	4.64604e-68
Akr1a1	1.01465e-121	-0.501159	0.99	0.993	1.97502e-117
Hs6st2	5.41703e-93	-0.501621	0.477	0.753	1.05442e-88
Plxnb2	1.48481e-79	-0.501736	0.927	0.951	2.89018e-75
Hist1h2bj	4.48148e-61	-0.502817	0.915	0.964	8.7232e-57
Ankrd10	1.98532e-90	-0.502825	0.976	0.99	3.86443e-86
Ppic	9.7811e-63	-0.503584	0.941	0.961	1.90389e-58
Gramd1b	6.467e-71	-0.505596	0.617	0.781	1.2588e-66
Mki67	4.07325e-75	-0.505747	0.781	0.903	7.92858e-71
Mrfap1	2.90428e-94	-0.507062	0.974	0.988	5.65319e-90
Eif4b	1.21994e-119	-0.507216	0.985	0.992	2.37462e-115
Rsrp1	3.96672e-113	-0.50731	0.986	0.993	7.72123e-109
Pcbp4	1.15807e-74	-0.508931	0.811	0.903	2.25419e-70
Eid1	9.60503e-94	-0.509739	0.977	0.984	1.86962e-89
Cma1	2.44411e-63	-0.510307	0.158	0.414	4.75746e-59
Hdac4	5.97944e-80	-0.511173	0.713	0.84	1.1639e-75
Sec14l1	1.11309e-61	-0.511568	0.899	0.944	2.16662e-57
Clta	3.24442e-79	-0.511842	0.97	0.985	6.31525e-75
Ddost	3.72738e-84	-0.514106	0.877	0.954	7.25534e-80
Cacfd1	5.83097e-91	-0.514405	0.711	0.877	1.135e-86
Fcgrt	1.34981e-69	-0.514781	0.841	0.911	2.6274e-65
Itm2a	5.59914e-237	-0.51494	0.998	0.995	1.08987e-232
Hmgb1	3.00432e-82	-0.515516	0.8	0.916	5.84791e-78
Tgfb3	5.24952e-66	-0.517696	0.839	0.911	1.02182e-61
Nrbp2	9.42861e-72	-0.517713	0.697	0.826	1.83528e-67
Kdm6a	2.29568e-98	-0.518164	0.477	0.752	4.46853e-94
Sf3b5	6.8239e-52	-0.518278	0.752	0.85	1.32827e-47
Serping1	2.08281e-61	-0.518341	0.595	0.76	4.05419e-57
Hnrnpd	1.20778e-91	-0.519259	0.959	0.977	2.35095e-87
Ncam1	7.16206e-96	-0.523586	0.981	0.99	1.3941e-91
Bex3	3.97144e-86	-0.523722	0.793	0.906	7.7304e-82
Cd164	3.27808e-76	-0.524679	0.946	0.977	6.38079e-72
Dab2	1.03569e-66	-0.525894	0.711	0.849	2.01596e-62
Net1	4.98456e-76	-0.527589	0.698	0.875	9.70245e-72
Trf	2.79521e-52	-0.52936	0.371	0.61	5.44087e-48
Nap1l1	3.37767e-86	-0.529465	0.92	0.952	6.57463e-82
Btg1	1.78118e-90	-0.530991	0.733	0.877	3.46707e-86
Arhgdia	1.01416e-104	-0.532951	0.975	0.979	1.97407e-100
Ssb	3.29327e-96	-0.535674	0.917	0.961	6.41035e-92
Trim28	3.76798e-107	-0.535906	0.95	0.97	7.33437e-103
Npc2	4.41366e-76	-0.536229	0.939	0.964	8.59118e-72
Olfml2a	4.33136e-90	-0.536676	0.476	0.747	8.43098e-86
Safb2	3.0655e-90	-0.536777	0.782	0.893	5.967e-86
Safb	2.32624e-93	-0.536788	0.9	0.947	4.52803e-89
Hist1h1d	6.63336e-69	-0.53743	0.954	0.975	1.29118e-64
Fscn1	1.68166e-78	-0.53802	0.942	0.98	3.27335e-74
Tmem176b	2.38748e-81	-0.538142	0.565	0.778	4.64722e-77
Ufsp1	2.3461e-62	-0.53996	0.515	0.762	4.56669e-58
Anxa4	8.0346e-100	-0.541354	0.908	0.954	1.56394e-95
Cald1	1.01646e-66	-0.543044	0.912	0.939	1.97855e-62
H2afz	7.78876e-98	-0.544053	0.923	0.97	1.51608e-93
Plekha4	4.79537e-102	-0.545475	0.305	0.646	9.33419e-98
Selenop	4.56227e-67	-0.548934	0.968	0.975	8.88047e-63
H1f0	4.13835e-100	-0.549158	0.971	0.984	8.0553e-96
Bclaf1	6.21107e-100	-0.549995	0.908	0.965	1.20898e-95
Herpud1	1.08257e-73	-0.550011	0.801	0.887	2.10722e-69
Erp29	1.94263e-109	-0.550122	0.941	0.972	3.78132e-105
Pabpc1	1.12773e-133	-0.550627	0.993	0.993	2.19512e-129
Serp1	7.29521e-72	-0.55196	0.757	0.865	1.42001e-67
Mia3	7.46772e-99	-0.552935	0.852	0.924	1.45359e-94
Ncl	3.25404e-131	-0.553364	0.984	0.992	6.33398e-127
Hnrnpul1	7.29027e-100	-0.554089	0.955	0.979	1.41905e-95
Tmem176a	3.01632e-87	-0.557009	0.489	0.748	5.87127e-83
Hist1h3d	1.34348e-74	-0.557514	0.938	0.979	2.61509e-70
Ccdc134	1.03759e-97	-0.557525	0.537	0.788	2.01967e-93
C1qc	2.11038e-66	-0.557857	0.493	0.719	4.10785e-62
Sash1	9.19078e-95	-0.558915	0.777	0.901	1.78899e-90
Crebzf	2.00242e-94	-0.559542	0.853	0.919	3.8977e-90
Efhd2	1.31788e-102	-0.55959	0.898	0.954	2.56525e-98
Atp1a1	1.58904e-114	-0.560739	0.95	0.982	3.09306e-110
Dnajc3	5.77791e-97	-0.563424	0.718	0.893	1.12467e-92
Hnrnpm	1.20952e-102	-0.567231	0.958	0.975	2.35433e-98
Mamstr	1.96966e-119	-0.56731	0.986	0.992	3.83394e-115
Pdap1	4.13743e-104	-0.568493	0.961	0.985	8.0535e-100
Sfrp2	6.49524e-55	-0.569797	0.408	0.628	1.2643e-50
Prrc2a	6.29295e-99	-0.570011	0.967	0.985	1.22492e-94
Hes6	4.37356e-73	-0.571573	0.754	0.878	8.51314e-69
Psat1	1.63066e-102	-0.572166	0.604	0.831	3.17409e-98
Iffo1	7.66936e-98	-0.572629	0.938	0.969	1.49284e-93
Etv5	8.95372e-68	-0.573222	0.594	0.801	1.74284e-63
Rcn3	1.64107e-78	-0.574175	0.925	0.957	3.19434e-74
Arfgap1	3.11841e-90	-0.57506	0.806	0.9	6.06999e-86
App	3.52971e-99	-0.575226	0.989	0.992	6.87058e-95
Fgfr1	2.90526e-106	-0.575995	0.919	0.972	5.65508e-102
Tgfbr1	9.57094e-77	-0.580478	0.74	0.863	1.86298e-72
Ncor2	1.04372e-115	-0.581889	0.929	0.964	2.0316e-111
Prkar1a	5.93927e-93	-0.582296	0.992	0.993	1.15608e-88
Tnnt1	3.90346e-141	-0.582405	0.999	0.997	7.59808e-137
Son	5.75618e-118	-0.584151	0.965	0.977	1.12044e-113
Svep1	3.24416e-89	-0.584319	0.753	0.878	6.31475e-85
Adamtsl1	5.66258e-140	-0.584464	0.223	0.627	1.10222e-135
Mlec	9.6913e-120	-0.585551	0.982	0.988	1.88641e-115
Marcksl1	3.16691e-76	-0.589124	0.704	0.845	6.1644e-72
Syncrip	3.12717e-122	-0.590941	0.973	0.985	6.08703e-118
Atp2a2	1.31122e-132	-0.593333	0.995	0.997	2.5523e-128
Arhgap28	1.97032e-92	-0.594735	0.714	0.863	3.83523e-88
Tram1	3.43771e-115	-0.594887	0.836	0.939	6.69149e-111
Pgm5	2.52283e-87	-0.595937	0.842	0.926	4.9107e-83
Matn2	5.83039e-81	-0.597847	0.78	0.882	1.13489e-76
Hist2h2bb	8.59671e-81	-0.598109	0.916	0.969	1.67335e-76
Ccdc80	2.10572e-54	-0.598525	0.931	0.936	4.09879e-50
Cst3	9.89877e-119	-0.598545	0.992	0.993	1.9268e-114
Anp32a	5.26975e-111	-0.599895	0.968	0.977	1.02576e-106
Cnn3	6.20162e-104	-0.601318	0.896	0.961	1.20715e-99
Pik3r1	2.4715e-88	-0.603225	0.742	0.873	4.81078e-84
Hnrnpa0	1.41527e-139	-0.603586	0.987	0.992	2.75483e-135
Cdkn1a	2.84812e-77	-0.604199	0.983	0.987	5.54387e-73
Rbm5	5.52093e-113	-0.605734	0.952	0.977	1.07465e-108
Tmem248	2.37704e-120	-0.607391	0.844	0.944	4.6269e-116
Fkbp2	2.43794e-117	-0.608859	0.815	0.934	4.74545e-113
Sfpq	7.19938e-117	-0.609879	0.965	0.987	1.40136e-112
Acin1	4.78862e-123	-0.611346	0.951	0.98	9.32106e-119
Sdf2l1	2.58047e-187	-0.613487	0.187	0.658	5.02288e-183
S100a6	2.31183e-59	-0.614124	0.705	0.847	4.49998e-55
Eef1a1	2.80969e-268	-0.614359	0.998	0.995	5.46905e-264
Copa	8.5642e-126	-0.616801	0.967	0.984	1.66702e-121
Amotl2	2.95097e-113	-0.616887	0.912	0.974	5.74406e-109
Peg3	1.77368e-220	-0.617483	0.995	0.995	3.45246e-216
Rpn2	1.15325e-110	-0.620222	0.895	0.967	2.2448e-106
Maf	2.15162e-71	-0.621404	0.816	0.914	4.18813e-67
Snd1	1.84268e-108	-0.623494	0.867	0.947	3.58677e-104
H1fx	3.76567e-109	-0.623718	0.67	0.873	7.32988e-105
Hnrnpa1	2.60448e-112	-0.623918	0.889	0.951	5.06962e-108
Gpc3	1.88704e-94	-0.629296	0.95	0.984	3.67313e-90
Slc22a17	8.91477e-116	-0.629977	0.582	0.832	1.73526e-111
Gsn	4.0472e-121	-0.630641	0.953	0.98	7.87788e-117
Pcolce	1.33565e-87	-0.638447	0.986	0.992	2.59984e-83
Mb	1.60598e-85	-0.640051	0.812	0.931	3.12604e-81
Arpp21	9.45334e-121	-0.640415	0.916	0.957	1.84009e-116
Svbp	1.1793e-112	-0.640524	0.859	0.951	2.29551e-108
Hnrnpab	8.63296e-151	-0.645301	0.985	0.993	1.68041e-146
Spg21	5.56367e-98	-0.647118	0.77	0.905	1.08297e-93
Mymx	2.75725e-101	-0.651011	0.494	0.771	5.36698e-97
Alcam	2.5415e-213	-0.654186	0.116	0.582	4.94703e-209
Srsf6	7.90693e-132	-0.65633	0.967	0.982	1.53908e-127
Plpp3	2.21733e-111	-0.662447	0.903	0.974	4.31604e-107
Oat	1.11583e-124	-0.663896	0.859	0.936	2.17196e-120
Ssr2	9.60459e-140	-0.668008	0.881	0.965	1.86953e-135
Tceal3	1.80874e-130	-0.668509	0.658	0.885	3.52072e-126
Hist1h3c	7.50695e-88	-0.669518	0.943	0.984	1.46123e-83
Hspb8	3.13547e-137	-0.674123	0.99	0.995	6.10319e-133
Nid2	4.00768e-86	-0.675446	0.87	0.936	7.80094e-82
Ctsl	2.47487e-130	-0.67924	0.954	0.97	4.81734e-126
Srrt	7.15866e-120	-0.679361	0.858	0.931	1.39343e-115
Id3	1.15291e-119	-0.679606	0.74	0.926	2.24413e-115
Srsf1	2.03093e-155	-0.697813	0.96	0.984	3.9532e-151
Gdf10	1.35217e-142	-0.702273	0.277	0.684	2.63199e-138
Tmpo	2.62083e-141	-0.702877	0.901	0.977	5.10145e-137
Rpn1	2.94101e-129	-0.707851	0.888	0.967	5.72468e-125
Pdia4	5.84089e-132	-0.708168	0.664	0.895	1.13693e-127
Klf5	7.83599e-114	-0.712073	0.491	0.814	1.52528e-109
Snrnp70	6.59602e-169	-0.713762	0.978	0.992	1.28392e-164
Itih5	1.36115e-108	-0.714596	0.933	0.967	2.64949e-104
Ednrb	1.11362e-94	-0.715259	0.521	0.778	2.16766e-90
Mybph	1.49916e-94	-0.717066	0.987	0.988	2.91812e-90
Lbp	2.92351e-289	-0.717971	0.106	0.661	5.69061e-285
Hist1h1a	5.4334e-119	-0.718541	0.796	0.929	1.05761e-114
Cd82	1.12283e-139	-0.719121	0.747	0.929	2.18559e-135
Ctnna1	4.53601e-173	-0.719895	0.978	0.99	8.82934e-169
Plagl1	1.14426e-142	-0.721826	0.995	0.995	2.2273e-138
Hist1h3b	2.377e-112	-0.725805	0.954	0.985	4.62683e-108
Xbp1	1.2812e-148	-0.734153	0.805	0.934	2.49386e-144
Smoc2	1.53503e-99	-0.745608	0.912	0.951	2.98794e-95
Anp32b	4.17258e-184	-0.755095	0.981	0.992	8.12194e-180
Mfap2	8.71379e-104	-0.756481	0.929	0.974	1.69614e-99
Eln	4.38475e-48	-0.766539	0.943	0.98	8.53492e-44
Fst	9.46446e-206	-0.767759	0.209	0.707	1.84226e-201
Dnajb11	6.23024e-156	-0.77223	0.691	0.91	1.21272e-151
Canx	2.61575e-186	-0.772712	0.962	0.98	5.09156e-182
Cdkn1c	4.16607e-247	-0.778136	0.997	0.997	8.10926e-243
Hnrnpdl	2.45327e-206	-0.786147	0.987	0.992	4.77529e-202
Cdh11	1.88503e-124	-0.787613	0.632	0.865	3.66921e-120
Slc38a2	1.24392e-197	-0.788732	0.968	0.985	2.42129e-193
Pdia3	4.78847e-157	-0.79106	0.941	0.982	9.32075e-153
Sfrp1	1.18521e-126	-0.79201	0.503	0.814	2.30702e-122
Pnn	3.15364e-171	-0.792817	0.936	0.97	6.13856e-167
P4hb	1.01402e-199	-0.800417	0.986	0.992	1.97378e-195
Chrna1	3.17399e-99	-0.805657	0.668	0.877	6.17817e-95
Tns3	5.9929e-159	-0.808895	0.671	0.898	1.16652e-154
Aldh2	2.96854e-162	-0.819596	0.898	0.962	5.77826e-158
Rbp1	1.74437e-123	-0.827842	0.711	0.891	3.39541e-119
Marcks	1.50013e-147	-0.849943	0.958	0.995	2.92e-143
Ablim3	7.50824e-172	-0.860332	0.802	0.944	1.46148e-167
Capn6	5.38434e-232	-0.865943	0.989	0.995	1.04806e-227
Penk	4.01431e-103	-0.906806	0.792	0.919	7.81386e-99
Hyou1	5.38548e-177	-0.907045	0.653	0.911	1.04828e-172
Chrng	5.97812e-158	-0.922295	0.752	0.934	1.16364e-153
C1qa	8.81325e-136	-0.926329	0.596	0.865	1.7155e-131
Larp4b	9.70422e-260	-0.948295	0.315	0.885	1.88893e-255
Chrnd	1.3591e-164	-0.950963	0.662	0.931	2.64549e-160
Calr	1.9602e-222	-0.95109	0.962	0.992	3.81553e-218
Alb	4.45865e-91	-0.953827	0.379	0.776	8.67877e-87
Mgp	8.721e-174	-0.979653	0.962	0.984	1.69754e-169
Igfbp2	2.05768e-213	-0.983195	0.931	0.979	4.00528e-209
Slc4a3	3.54111e-220	-0.992631	0.43	0.88	6.89277e-216
Igfbp4	7.76726e-185	-1.00891	0.984	0.992	1.5119e-180
Myog	1.69698e-226	-1.04278	0.964	0.987	3.30316e-222
Fmo1	8.30037e-215	-1.07651	0.791	0.956	1.61567e-210
Tnnt2	1.46629e-273	-1.16092	0.993	0.995	2.85414e-269
Igfbp5	4.67727e-297	-1.17453	0.992	0.993	9.10431e-293
Hsp90b1	7.28023e-291	-1.18625	0.991	0.995	1.4171e-286
Manf	5.64295e-252	-1.21258	0.893	0.982	1.0984e-247
Car3	2.01179e-229	-1.3264	0.973	0.99	3.91595e-225
Apoe	3.25042e-203	-1.35518	0.599	0.918	6.32694e-199
Ptn	3.02415e-249	-1.47214	0.934	0.988	5.8865e-245
Hspa5	0	-1.55326	0.988	0.993	0
Myh4	1.25083e-305	-2.35844	0.912	0.995	2.43475e-301
