# Supplementary material for: Spatial transcriptomics in embryonic mouse diaphragm muscle reveals regional gradients and subdomains of developmental gene expression
Source: iScience. 2024 May 17;27(6):110018. doi: 10.1016/j.isci.2024.110018 (PMC11177202; doi:10.1016/j.isci.2024.110018)
Supplement: Table S9. clusterProfiler gene ontology for control vs. CaV1.1−/− samples at E18.5, related to Figure 5 — ClusterProfiler GO in biological processes run by using top 200 DEGs between muscle clusters of E18.5 control and CaV1.1−/− diaphragms. GO terms were extracted by enrichGO function with default parameters. [file mmc10.xlsx]

## Sheet: E18 up in dysgenic
GO terms for top 200 genes upregulated genes in Dysgenic at E18.5
ID	Description	GeneRatio	BgRatio	pvalue	p.adjust	qvalue	geneID	Count
GO:0034976	response to endoplasmic reticulum stress	19/187	257/28943	6.63146e-15	2.05642e-11	1.47288e-11	Herpud1/Erp29/Serp1/Dnajc3/Rcn3/App/Pik3r1/Sdf2l1/Pdia4/Xbp1/Canx/Pdia3/P4hb/Marcks/Hyou1/Calr/Hsp90b1/Manf/Hspa5	19
GO:1903311	regulation of mRNA metabolic process	17/187	317/28943	3.17748e-11	4.92668e-08	3.52867e-08	Pcbp4/Hnrnpd/Safb2/Safb/Pabpc1/Ncl/Hnrnpm/Son/Syncrip/Hnrnpa0/Rbm5/Acin1/Hnrnpab/Srsf6/Srsf1/Snrnp70/Larp4b	17
GO:0006397	mRNA processing	19/187	476/28943	3.28104e-10	3.3915e-07	2.42912e-07	Pcbp4/Sf3b5/Safb2/Safb/Pabpc1/Ncl/Hnrnpm/App/Son/Syncrip/Rbm5/Sfpq/Acin1/Hnrnpa1/Srsf6/Srrt/Srsf1/Snrnp70/Pnn	19
GO:1903312	negative regulation of mRNA metabolic process	10/187	101/28943	1.14993e-09	8.91482e-07	6.38513e-07	Pcbp4/Hnrnpd/Pabpc1/Syncrip/Hnrnpa0/Acin1/Hnrnpab/Srsf6/Srsf1/Larp4b	10
GO:0008380	RNA splicing	17/187	427/28943	3.04564e-09	1.88891e-06	1.35291e-06	Pcbp4/Sf3b5/Pabpc1/Ncl/Hnrnpm/Son/Syncrip/Pik3r1/Rbm5/Sfpq/Acin1/Hnrnpa1/Srsf6/Srsf1/Snrnp70/Slc38a2/Pnn	17
GO:0035966	response to topologically incorrect protein	10/187	138/28943	2.40815e-08	1.24461e-05	8.91439e-06	Herpud1/Serp1/Dnajc3/Tram1/Pik3r1/Sdf2l1/Hspb8/Xbp1/Manf/Hspa5	10
GO:2000095	regulation of Wnt signaling pathway, planar cell polarity pathway	5/187	15/28943	3.0407e-08	1.34703e-05	9.64794e-06	Dab2/Plekha4/Sfrp2/Gpc3/Sfrp1	5
GO:0043484	regulation of RNA splicing	11/187	187/28943	4.12808e-08	1.60015e-05	1.14609e-05	Pcbp4/Sf3b5/Ncl/Son/Pik3r1/Rbm5/Acin1/Srsf6/Srsf1/Snrnp70/Slc38a2	11
GO:0006986	response to unfolded protein	9/187	116/28943	6.80522e-08	2.34478e-05	1.67942e-05	Herpud1/Serp1/Dnajc3/Tram1/Pik3r1/Hspb8/Xbp1/Manf/Hspa5	9
GO:0007517	muscle organ development	14/187	371/28943	1.52522e-07	3.97133e-05	2.84442e-05	Hdac4/Cd164/Serp1/Tgfbr1/Mymx/Id3/Klf5/Plagl1/Xbp1/Eln/Chrna1/Chrnd/Myog/Tnnt2	14
GO:0003012	muscle system process	15/187	432/28943	1.58697e-07	3.97133e-05	2.84442e-05	Hdac4/Cald1/Atp1a1/Tnnt1/Atp2a2/Gsn/Srsf1/Ednrb/Chrna1/Chrng/Chrnd/Myog/Tnnt2/Igfbp5/Myh4	15
GO:0006457	protein folding	10/187	169/28943	1.63676e-07	3.97133e-05	2.84442e-05	Dnajc3/Sdf2l1/Pdia4/Dnajb11/Canx/Pdia3/P4hb/Calr/Hsp90b1/Hspa5	10
GO:0006936	muscle contraction	13/187	317/28943	1.66486e-07	3.97133e-05	2.84442e-05	Hdac4/Cald1/Atp1a1/Tnnt1/Atp2a2/Gsn/Srsf1/Ednrb/Chrna1/Chrng/Chrnd/Tnnt2/Myh4	13
GO:0150146	cell junction disassembly	5/187	21/28943	1.99659e-07	4.12215e-05	2.95244e-05	Tgfb3/C1qc/Tgfbr1/Pik3r1/C1qa	5
GO:0006941	striated muscle contraction	10/187	173/28943	2.03562e-07	4.12215e-05	2.95244e-05	Hdac4/Atp1a1/Tnnt1/Atp2a2/Gsn/Srsf1/Chrna1/Chrng/Chrnd/Tnnt2	10
GO:0050678	regulation of epithelial cell proliferation	15/187	442/28943	2.12688e-07	4.12215e-05	2.95244e-05	Hmgb1/Tgfb3/Dab2/Sfrp2/Fgfr1/Tgfbr1/Gpc3/Srsf6/Ctsl/Ednrb/Xbp1/Cdkn1c/Sfrp1/Apoe/Ptn	15
GO:1902373	negative regulation of mRNA catabolic process	7/187	70/28943	3.57052e-07	5.77803e-05	4.13844e-05	Hnrnpd/Pabpc1/Syncrip/Hnrnpa0/Hnrnpab/Srsf1/Larp4b	7
GO:2001233	regulation of apoptotic signaling pathway	14/187	401/28943	3.90175e-07	5.77803e-05	4.13844e-05	Dab2/Bclaf1/Herpud1/Erp29/Sfrp2/Fgfr1/Tgfbr1/Sfpq/Ctnna1/Xbp1/Pdia3/Sfrp1/P4hb/Hyou1	14
GO:0043542	endothelial cell migration	11/187	234/28943	3.97673e-07	5.77803e-05	4.13844e-05	Hmgb1/Mia3/Sash1/Fgfr1/Tgfbr1/Svbp/Plpp3/Smoc2/Tns3/Calr/Apoe	11
GO:0000375	RNA splicing, via transesterification reactions	12/187	287/28943	4.09922e-07	5.77803e-05	4.13844e-05	Pcbp4/Sf3b5/Ncl/Hnrnpm/Son/Rbm5/Sfpq/Acin1/Hnrnpa1/Srsf6/Srsf1/Snrnp70	12
GO:0000377	RNA splicing, via transesterification reactions with bulged adenosine as nucleophile	12/187	287/28943	4.09922e-07	5.77803e-05	4.13844e-05	Pcbp4/Sf3b5/Ncl/Hnrnpm/Son/Rbm5/Sfpq/Acin1/Hnrnpa1/Srsf6/Srsf1/Snrnp70	12
GO:0000398	mRNA splicing, via spliceosome	12/187	287/28943	4.09922e-07	5.77803e-05	4.13844e-05	Pcbp4/Sf3b5/Ncl/Hnrnpm/Son/Rbm5/Sfpq/Acin1/Hnrnpa1/Srsf6/Srsf1/Snrnp70	12
GO:0050680	negative regulation of epithelial cell proliferation	10/187	190/28943	4.84402e-07	6.531e-05	4.67775e-05	Tgfb3/Dab2/Sfrp2/Tgfbr1/Gpc3/Ctsl/Cdkn1c/Sfrp1/Apoe/Ptn	10
GO:0035967	cellular response to topologically incorrect protein	8/187	109/28943	5.69103e-07	7.1363e-05	5.11128e-05	Herpud1/Serp1/Dnajc3/Pik3r1/Sdf2l1/Hspb8/Xbp1/Hspa5	8
GO:1905897	regulation of response to endoplasmic reticulum stress	7/187	75/28943	5.75322e-07	7.1363e-05	5.11128e-05	Herpud1/Erp29/App/Pik3r1/Xbp1/Hyou1/Manf	7
GO:2000050	regulation of non-canonical Wnt signaling pathway	5/187	26/28943	6.28716e-07	7.49273e-05	5.36657e-05	Dab2/Plekha4/Sfrp2/Gpc3/Sfrp1	5
GO:0006402	mRNA catabolic process	11/187	246/28943	6.52382e-07	7.49273e-05	5.36657e-05	Pcbp4/Hnrnpd/Ssb/Pabpc1/Hnrnpm/Syncrip/Hnrnpa0/Snd1/Hnrnpab/Srsf1/Larp4b	11
GO:0050684	regulation of mRNA processing	9/187	154/28943	7.65351e-07	8.47626e-05	6.07102e-05	Pcbp4/Safb2/Safb/Ncl/Son/Rbm5/Acin1/Srsf6/Snrnp70	9
GO:1902369	negative regulation of RNA catabolic process	7/187	83/28943	1.15227e-06	0.000123214	8.82502e-05	Hnrnpd/Pabpc1/Syncrip/Hnrnpa0/Hnrnpab/Srsf1/Larp4b	7
GO:0030198	extracellular matrix organization	12/187	322/28943	1.37581e-06	0.000136176	9.75343e-05	Cma1/Olfml2a/Fscn1/Mia3/Sfrp2/App/Tgfbr1/Adamtsl1/Matn2/Ccdc80/Smoc2/Eln	12
GO:0033002	muscle cell proliferation	11/187	266/28943	1.40278e-06	0.000136176	9.75343e-05	Hdac4/Tgfb3/Ncam1/Fgfr1/Tgfbr1/Prkar1a/Pik3r1/Cdkn1a/Myog/Igfbp5/Apoe	11
GO:0043062	extracellular structure organization	12/187	323/28943	1.42093e-06	0.000136176	9.75343e-05	Cma1/Olfml2a/Fscn1/Mia3/Sfrp2/App/Tgfbr1/Adamtsl1/Matn2/Ccdc80/Smoc2/Eln	12
GO:0045229	external encapsulating structure organization	12/187	324/28943	1.46736e-06	0.000136176	9.75343e-05	Cma1/Olfml2a/Fscn1/Mia3/Sfrp2/App/Tgfbr1/Adamtsl1/Matn2/Ccdc80/Smoc2/Eln	12
GO:0031032	actomyosin structure organization	10/187	215/28943	1.49306e-06	0.000136176	9.75343e-05	Tgfb3/Tgfbr1/Prkar1a/Tnnt1/Arhgap28/Pgm5/Cnn3/Pik3r1/Eln/Tnnt2	10
GO:2000052	positive regulation of non-canonical Wnt signaling pathway	4/187	14/28943	1.60578e-06	0.000142272	0.000101901	Dab2/Plekha4/Gpc3/Sfrp1	4
GO:0090092	regulation of transmembrane receptor protein serine/threonine kinase signaling pathway	11/187	273/28943	1.80509e-06	0.000151045	0.000108184	Tgfb3/Dab2/Sfrp2/Tgfbr1/Gpc3/Gdf10/Xbp1/Fst/Cdkn1c/Sfrp1/Hspa5	11
GO:0051017	actin filament bundle assembly	9/187	171/28943	1.83144e-06	0.000151045	0.000108184	Tgfb3/Fscn1/Cald1/Tgfbr1/Arhgap28/Pik3r1/Eln/Marcks/Hsp90b1	9
GO:0034620	cellular response to unfolded protein	7/187	89/28943	1.85092e-06	0.000151045	0.000108184	Herpud1/Serp1/Dnajc3/Pik3r1/Hspb8/Xbp1/Hspa5	7
GO:0007015	actin filament organization	14/187	460/28943	1.97316e-06	0.000156891	0.000112371	Tgfb3/Trf/Fscn1/Cald1/Tgfbr1/Marcksl1/Arhgap28/Pik3r1/Gsn/Ctnna1/Eln/Marcks/Tnnt2/Hsp90b1	14
GO:0061572	actin filament bundle organization	9/187	174/28943	2.11447e-06	0.000163924	0.000117409	Tgfb3/Fscn1/Cald1/Tgfbr1/Arhgap28/Pik3r1/Eln/Marcks/Hsp90b1	9
GO:0048255	mRNA stabilization	6/187	60/28943	2.51515e-06	0.000190231	0.000136251	Hnrnpd/Pabpc1/Syncrip/Hnrnpa0/Srsf1/Larp4b	6
GO:0006979	response to oxidative stress	13/187	407/28943	2.73963e-06	0.000202276	0.000144878	Net1/Hnrnpm/Etv5/App/Atp2a2/Cst3/Sfpq/Mb/Xbp1/P4hb/Aldh2/Car3/Apoe	13
GO:0048545	response to steroid hormone	10/187	232/28943	2.95412e-06	0.000209983	0.000150398	Hmgb1/Tgfb3/Dab2/Safb2/Safb/Atp1a1/Ncor2/Pik3r1/Sfrp1/Calr	10
GO:0071900	regulation of protein serine/threonine kinase activity	12/187	347/28943	2.97944e-06	0.000209983	0.000150398	Dab2/Erp29/Sash1/Sfrp2/App/Fgfr1/Prkar1a/Cdkn1a/Cdkn1c/Sfrp1/Marcks/Apoe	12
GO:0061013	regulation of mRNA catabolic process	9/187	183/28943	3.20103e-06	0.000220587	0.000157993	Pcbp4/Hnrnpd/Pabpc1/Hnrnpm/Syncrip/Hnrnpa0/Hnrnpab/Srsf1/Larp4b	9
GO:0006401	RNA catabolic process	11/187	291/28943	3.33822e-06	0.00022504	0.000161182	Pcbp4/Hnrnpd/Ssb/Pabpc1/Hnrnpm/Syncrip/Hnrnpa0/Snd1/Hnrnpab/Srsf1/Larp4b	11
GO:0030324	lung development	10/187	236/28943	3.43947e-06	0.000226932	0.000162537	Hmgb1/Tgfb3/Rcn3/Fgfr1/Ncor2/Gpc3/Srsf6/Tns3/Mgp/Igfbp5	10
GO:0030323	respiratory tube development	10/187	239/28943	3.84756e-06	0.000248568	0.000178034	Hmgb1/Tgfb3/Rcn3/Fgfr1/Ncor2/Gpc3/Srsf6/Tns3/Mgp/Igfbp5	10
GO:0060071	Wnt signaling pathway, planar cell polarity pathway	5/187	37/28943	3.93298e-06	0.000248901	0.000178272	Dab2/Plekha4/Sfrp2/Gpc3/Sfrp1	5
GO:0060537	muscle tissue development	14/187	494/28943	4.48759e-06	0.000278321	0.000199344	Hdac4/Ncam1/Fgfr1/Tgfbr1/Prkar1a/Pgm5/Klf5/Plagl1/Eln/Chrna1/Chrnd/Myog/Tnnt2/Igfbp5	14
GO:0030968	endoplasmic reticulum unfolded protein response	6/187	68/28943	5.26846e-06	0.000320343	0.000229442	Herpud1/Serp1/Dnajc3/Pik3r1/Xbp1/Hspa5	6
GO:0045668	negative regulation of osteoblast differentiation	6/187	69/28943	5.73944e-06	0.00034227	0.000245146	Hdac4/Fgfr1/Id3/Gdf10/Sfrp1/Igfbp5	6
GO:0043489	RNA stabilization	6/187	70/28943	6.24404e-06	0.000364811	0.000261291	Hnrnpd/Pabpc1/Syncrip/Hnrnpa0/Srsf1/Larp4b	6
GO:0036503	ERAD pathway	7/187	107/28943	6.35272e-06	0.000364811	0.000261291	Herpud1/Rcn3/Sdf2l1/Canx/Calr/Hsp90b1/Hspa5	7
GO:0090175	regulation of establishment of planar polarity	5/187	42/28943	7.47713e-06	0.000421574	0.000301947	Dab2/Plekha4/Sfrp2/Gpc3/Sfrp1	5
GO:0090287	regulation of cellular response to growth factor stimulus	11/187	318/28943	7.7482e-06	0.000427948	0.000306513	Tgfb3/Dab2/Sfrp2/Fgfr1/Gpc3/Xbp1/Smoc2/Fst/Cdkn1c/Sfrp1/Hspa5	11
GO:0042692	muscle cell differentiation	13/187	449/28943	7.90729e-06	0.000427948	0.000306513	Hdac4/Mamstr/Prkar1a/Tnnt1/Atp2a2/Pgm5/Mymx/Klf5/Ednrb/Xbp1/Myog/Tnnt2/Igfbp5	13
GO:0001837	epithelial to mesenchymal transition	8/187	155/28943	8.00419e-06	0.000427948	0.000306513	Tgfb3/Dab2/Trim28/Sfrp2/Fgfr1/Tgfbr1/Hnrnpab/Sfrp1	8
GO:2000146	negative regulation of cell motility	11/187	325/28943	9.5048e-06	0.000499566	0.000357808	Hmgb1/Arhgdia/Mia3/Sfrp2/Svbp/Ctnna1/Sfrp1/Calr/Igfbp5/Apoe/Ptn	11
GO:0060541	respiratory system development	10/187	267/28943	1.01774e-05	0.000526002	0.000376743	Hmgb1/Tgfb3/Rcn3/Fgfr1/Ncor2/Gpc3/Srsf6/Tns3/Mgp/Igfbp5	10
GO:0010631	epithelial cell migration	11/187	328/28943	1.03579e-05	0.000526553	0.000377137	Hmgb1/Mia3/Sash1/Fgfr1/Tgfbr1/Svbp/Plpp3/Smoc2/Tns3/Calr/Apoe	11
GO:0048024	regulation of mRNA splicing, via spliceosome	7/187	116/28943	1.08184e-05	0.000539619	0.000386495	Pcbp4/Ncl/Son/Rbm5/Acin1/Srsf6/Snrnp70	7
GO:0090132	epithelium migration	11/187	330/28943	1.09629e-05	0.000539619	0.000386495	Hmgb1/Mia3/Sash1/Fgfr1/Tgfbr1/Svbp/Plpp3/Smoc2/Tns3/Calr/Apoe	11
GO:0090130	tissue migration	11/187	332/28943	1.15985e-05	0.000561982	0.000402512	Hmgb1/Mia3/Sash1/Fgfr1/Tgfbr1/Svbp/Plpp3/Smoc2/Tns3/Calr/Apoe	11
GO:0043488	regulation of mRNA stability	8/187	164/28943	1.20907e-05	0.000576308	0.000412773	Pcbp4/Hnrnpd/Pabpc1/Hnrnpm/Syncrip/Hnrnpa0/Srsf1/Larp4b	8
GO:0051146	striated muscle cell differentiation	11/187	334/28943	1.22658e-05	0.000576308	0.000412773	Hdac4/Mamstr/Prkar1a/Tnnt1/Pgm5/Mymx/Klf5/Xbp1/Myog/Tnnt2/Igfbp5	11
GO:0000380	alternative mRNA splicing, via spliceosome	6/187	79/28943	1.26156e-05	0.000583896	0.000418208	Hnrnpm/Rbm5/Sfpq/Hnrnpa1/Srsf6/Srsf1	6
GO:0001667	ameboidal-type cell migration	13/187	471/28943	1.31289e-05	0.000598719	0.000428825	Hmgb1/Mia3/Sash1/Fgfr1/Tgfbr1/Amotl2/Svbp/Plpp3/Ednrb/Smoc2/Tns3/Calr/Apoe	13
GO:0007178	transmembrane receptor protein serine/threonine kinase signaling pathway	12/187	407/28943	1.48667e-05	0.000668137	0.000478545	Tgfb3/Dab2/Trf/Sfrp2/Tgfbr1/Gpc3/Gdf10/Xbp1/Fst/Cdkn1c/Sfrp1/Hspa5	12
GO:0014888	striated muscle adaptation	5/187	51/28943	1.96986e-05	0.000872647	0.000625023	Tnnt1/Atp2a2/Gsn/Myog/Igfbp5	5
GO:0010594	regulation of endothelial cell migration	8/187	176/28943	2.01594e-05	0.000880484	0.000630636	Hmgb1/Sash1/Fgfr1/Svbp/Plpp3/Smoc2/Calr/Apoe	8
GO:1903034	regulation of response to wounding	8/187	177/28943	2.09985e-05	0.000904393	0.00064776	Hmgb1/Serping1/Srsf6/Plpp3/Xbp1/Smoc2/Apoe/Ptn	8
GO:0043487	regulation of RNA stability	8/187	178/28943	2.18666e-05	0.000928883	0.000665301	Pcbp4/Hnrnpd/Pabpc1/Hnrnpm/Syncrip/Hnrnpa0/Srsf1/Larp4b	8
GO:0060765	regulation of androgen receptor signaling pathway	4/187	26/28943	2.25703e-05	0.000945818	0.00067743	Dab2/Safb2/Ncor2/Sfrp1	4
GO:0001503	ossification	12/187	426/28943	2.32882e-05	0.000962889	0.000689657	Hdac4/Mia3/Sfrp2/Fgfr1/Gpc3/Id3/Gdf10/Sfrp1/Mgp/Myog/Igfbp5/Ptn	12
GO:0033120	positive regulation of RNA splicing	5/187	53/28943	2.38143e-05	0.000971685	0.000695957	Ncl/Pik3r1/Srsf1/Snrnp70/Slc38a2	5
GO:0040013	negative regulation of locomotion	11/187	360/28943	2.45038e-05	0.000986834	0.000706808	Hmgb1/Arhgdia/Mia3/Sfrp2/Svbp/Ctnna1/Sfrp1/Calr/Igfbp5/Apoe/Ptn	11
GO:2000027	regulation of animal organ morphogenesis	7/187	133/28943	2.63228e-05	0.00103467	0.000741068	Dab2/Plekha4/Sfrp2/Etv5/Fgfr1/Gpc3/Sfrp1	7
GO:0097191	extrinsic apoptotic signaling pathway	9/187	238/28943	2.63588e-05	0.00103467	0.000741068	Bex3/Dab2/Sfrp2/Fgfr1/Tgfbr1/Pik3r1/Ctnna1/Pdia3/Sfrp1	9
GO:0060047	heart contraction	9/187	242/28943	3.00338e-05	0.00116418	0.000833832	Hdac4/Atp1a1/Atp2a2/Pik3r1/Gsn/Srsf1/Ednrb/Slc4a3/Tnnt2	9
GO:0017038	protein import	3/187	10/28943	3.08037e-05	0.00117929	0.000844651	Hnrnpm/App/Apoe	3
GO:0010463	mesenchymal cell proliferation	5/187	56/28943	3.12062e-05	0.00118013	0.000845252	Hmgb1/Fgfr1/Prkar1a/Gpc3/Ptn	5
GO:0061041	regulation of wound healing	7/187	137/28943	3.18477e-05	0.00118988	0.000852233	Hmgb1/Serping1/Srsf6/Plpp3/Xbp1/Smoc2/Apoe	7
GO:0048762	mesenchymal cell differentiation	9/187	245/28943	3.30671e-05	0.00122073	0.000874331	Tgfb3/Dab2/Trim28/Sfrp2/Fgfr1/Tgfbr1/Hnrnpab/Ednrb/Sfrp1	9
GO:0035567	non-canonical Wnt signaling pathway	5/187	57/28943	3.40287e-05	0.00124145	0.000889171	Dab2/Plekha4/Sfrp2/Gpc3/Sfrp1	5
GO:1902235	regulation of endoplasmic reticulum stress-induced intrinsic apoptotic signaling pathway	4/187	29/28943	3.53182e-05	0.0012544	0.000898451	Herpud1/Erp29/Xbp1/Hyou1	4
GO:0030099	myeloid cell differentiation	12/187	445/28943	3.55974e-05	0.0012544	0.000898451	Hmgb1/Dab2/Trf/C1qc/App/Pik3r1/Gpc3/Mb/Mfap2/Cdkn1c/Sfrp1/Rbp1	12
GO:0052547	regulation of peptidase activity	12/187	445/28943	3.55974e-05	0.0012544	0.000898451	Hmgb1/Serping1/Herpud1/Sfrp2/Rcn3/App/Cst3/Gpc3/Gsn/Svbp/Itih5/Anp32b	12
GO:0097193	intrinsic apoptotic signaling pathway	10/187	310/28943	3.65594e-05	0.00127383	0.000912364	Bclaf1/Herpud1/Erp29/Pik3r1/Cdkn1a/Sfpq/Xbp1/P4hb/Aldh2/Hyou1	10
GO:0030336	negative regulation of cell migration	10/187	312/28943	3.85948e-05	0.0013298	0.000952456	Hmgb1/Arhgdia/Mia3/Sfrp2/Svbp/Sfrp1/Calr/Igfbp5/Apoe/Ptn	10
GO:1903523	negative regulation of blood circulation	4/187	30/28943	4.05466e-05	0.0013817	0.000989627	Atp1a1/App/Atp2a2/Pik3r1	4
GO:1904383	response to sodium phosphate	3/187	11/28943	4.21536e-05	0.00140557	0.00100672	Hnrnpd/Fgfr1/Ednrb	3
GO:2000623	negative regulation of nuclear-transcribed mRNA catabolic process, nonsense-mediated decay	3/187	11/28943	4.21536e-05	0.00140557	0.00100672	Pabpc1/Syncrip/Hnrnpab	3
GO:0003015	heart process	9/187	254/28943	4.37708e-05	0.00143737	0.0010295	Hdac4/Atp1a1/Atp2a2/Pik3r1/Gsn/Srsf1/Ednrb/Slc4a3/Tnnt2	9
GO:0010720	positive regulation of cell development	11/187	384/28943	4.40342e-05	0.00143737	0.0010295	Dab2/Trf/Nap1l1/Etv5/Srrt/P4hb/Marcks/Calr/Myog/Apoe/Ptn	11
GO:1905898	positive regulation of response to endoplasmic reticulum stress	4/187	32/28943	5.26697e-05	0.00169303	0.00121261	Herpud1/App/Pik3r1/Xbp1	4
GO:0009895	negative regulation of catabolic process	10/187	324/28943	5.29584e-05	0.00169303	0.00121261	Hdac4/Nrbp2/Hnrnpd/Pabpc1/Syncrip/Hnrnpa0/Hnrnpab/Srsf1/Larp4b/Myog	10
GO:0001736	establishment of planar polarity	5/187	63/28943	5.53626e-05	0.00171744	0.0012301	Dab2/Plekha4/Sfrp2/Gpc3/Sfrp1	5
GO:0042326	negative regulation of phosphorylation	11/187	394/28943	5.54705e-05	0.00171744	0.0012301	Hdac4/Dnajc3/Sfrp2/Prkar1a/Cdkn1a/Plpp3/Xbp1/Cdkn1c/Sfrp1/Myog/Apoe	11
GO:1900272	negative regulation of long-term synaptic potentiation	3/187	12/28943	5.59374e-05	0.00171744	0.0012301	App/Apoe/Ptn	3
GO:1901535	regulation of DNA demethylation	3/187	12/28943	5.59374e-05	0.00171744	0.0012301	Trim28/Syncrip/Hnrnpab	3
GO:0050921	positive regulation of chemotaxis	7/187	151/28943	5.92022e-05	0.00178134	0.00127586	Hmgb1/App/Fgfr1/Lbp/Smoc2/Calr/Ptn	7
GO:0007164	establishment of tissue polarity	5/187	64/28943	5.97419e-05	0.00178134	0.00127586	Dab2/Plekha4/Sfrp2/Gpc3/Sfrp1	5
GO:0060393	regulation of pathway-restricted SMAD protein phosphorylation	5/187	64/28943	5.97419e-05	0.00178134	0.00127586	Tgfb3/Dab2/Tgfbr1/Gdf10/Xbp1	5
GO:0071901	negative regulation of protein serine/threonine kinase activity	6/187	107/28943	7.06424e-05	0.00207453	0.00148586	Sfrp2/Prkar1a/Cdkn1a/Cdkn1c/Sfrp1/Apoe	6
GO:0034655	nucleobase-containing compound catabolic process	11/187	405/28943	7.09128e-05	0.00207453	0.00148586	Pcbp4/Hnrnpd/Ssb/Pabpc1/Hnrnpm/Syncrip/Hnrnpa0/Snd1/Hnrnpab/Srsf1/Larp4b	11
GO:0070934	CRD-mediated mRNA stabilization	3/187	13/28943	7.23728e-05	0.00209746	0.00150228	Hnrnpd/Pabpc1/Syncrip	3
GO:0022612	gland morphogenesis	7/187	157/28943	7.56977e-05	0.00215405	0.00154281	Mki67/Etv5/Fgfr1/Xbp1/Sfrp1/Igfbp5/Ptn	7
GO:0051098	regulation of binding	11/187	408/28943	7.57147e-05	0.00215405	0.00154281	Hdac4/Hmgb1/Dab2/Trim28/H1f0/App/Tgfbr1/Atp2a2/Arhgap28/Cdkn1a/Apoe	11
GO:1901361	organic cyclic compound catabolic process	12/187	484/28943	7.94417e-05	0.00223474	0.0016006	Pcbp4/Hnrnpd/Ssb/Pabpc1/Hnrnpm/Syncrip/Hnrnpa0/Snd1/Hnrnpab/Srsf1/Larp4b/Apoe	12
GO:0060389	pathway-restricted SMAD protein phosphorylation	5/187	68/28943	7.99923e-05	0.00223474	0.0016006	Tgfb3/Dab2/Tgfbr1/Gdf10/Xbp1	5
GO:0010595	positive regulation of endothelial cell migration	6/187	110/28943	8.23943e-05	0.00228129	0.00163395	Hmgb1/Sash1/Fgfr1/Plpp3/Smoc2/Calr	6
GO:0048009	insulin-like growth factor receptor signaling pathway	4/187	36/28943	8.45534e-05	0.00229883	0.00164651	Pik3r1/Igfbp2/Igfbp4/Igfbp5	4
GO:0051491	positive regulation of filopodium assembly	4/187	36/28943	8.45534e-05	0.00229883	0.00164651	Tgfb3/Fscn1/Tgfbr1/Pik3r1	4
GO:0002687	positive regulation of leukocyte migration	7/187	160/28943	8.52516e-05	0.00229883	0.00164651	Hmgb1/Mia3/App/Pik3r1/Lbp/Calr/Ptn	7
GO:0030518	intracellular steroid hormone receptor signaling pathway	6/187	111/28943	8.66399e-05	0.00231612	0.00165889	Dab2/Safb2/Safb/Ncor2/Sfrp1/Calr	6
GO:0045667	regulation of osteoblast differentiation	7/187	161/28943	8.86463e-05	0.0023495	0.0016828	Hdac4/Sfrp2/Fgfr1/Id3/Gdf10/Sfrp1/Igfbp5	7
GO:0032970	regulation of actin filament-based process	11/187	416/28943	8.99041e-05	0.00236265	0.00169222	Tgfb3/Arhgdia/Fscn1/Atp1a1/Tgfbr1/Atp2a2/Arhgap28/Pik3r1/Gsn/Eln/Tnnt2	11
GO:1900152	negative regulation of nuclear-transcribed mRNA catabolic process, deadenylation-dependent decay	3/187	14/28943	9.16729e-05	0.00238889	0.00171101	Hnrnpd/Pabpc1/Syncrip	3
GO:0060538	skeletal muscle organ development	8/187	219/28943	9.45719e-05	0.00244389	0.00175041	Hdac4/Mymx/Klf5/Plagl1/Eln/Chrna1/Chrnd/Myog	8
GO:1902106	negative regulation of leukocyte differentiation	6/187	113/28943	9.56532e-05	0.00245141	0.00175579	Hmgb1/Tmem176b/Tmem176a/C1qc/Pik3r1/Sfrp1	6
GO:2001236	regulation of extrinsic apoptotic signaling pathway	7/187	164/28943	9.94971e-05	0.00252902	0.00181138	Dab2/Sfrp2/Fgfr1/Tgfbr1/Ctnna1/Pdia3/Sfrp1	7
GO:0048662	negative regulation of smooth muscle cell proliferation	5/187	73/28943	0.000112298	0.00283118	0.0020278	Tgfb3/Pik3r1/Cdkn1a/Igfbp5/Apoe	5
GO:0014733	regulation of skeletal muscle adaptation	3/187	15/28943	0.000114046	0.00285208	0.00204277	Tnnt1/Atp2a2/Igfbp5	3
GO:1903707	negative regulation of hemopoiesis	6/187	117/28943	0.000115913	0.00287557	0.00205959	Hmgb1/Tmem176b/Tmem176a/C1qc/Pik3r1/Sfrp1	6
GO:0071383	cellular response to steroid hormone stimulus	7/187	169/28943	0.000119969	0.00295257	0.00211474	Dab2/Safb2/Safb/Atp1a1/Ncor2/Sfrp1/Calr	7
GO:0043401	steroid hormone mediated signaling pathway	6/187	118/28943	0.000121474	0.00296608	0.00212442	Dab2/Safb2/Safb/Ncor2/Sfrp1/Calr	6
GO:0034250	positive regulation of cellular amide metabolic process	7/187	170/28943	0.000124447	0.00301493	0.0021594	Hnrnpd/Pabpc1/Serp1/Dnajc3/Syncrip/Larp4b/Apoe	7
GO:0030521	androgen receptor signaling pathway	4/187	40/28943	0.000128565	0.00306677	0.00219653	Dab2/Safb2/Ncor2/Sfrp1	4
GO:0033144	negative regulation of intracellular steroid hormone receptor signaling pathway	4/187	40/28943	0.000128565	0.00306677	0.00219653	Dab2/Ncor2/Sfrp1/Calr	4
GO:0046700	heterocycle catabolic process	11/187	436/28943	0.000135682	0.00321183	0.00230044	Pcbp4/Hnrnpd/Ssb/Pabpc1/Hnrnpm/Syncrip/Hnrnpa0/Snd1/Hnrnpab/Srsf1/Larp4b	11
GO:0090100	positive regulation of transmembrane receptor protein serine/threonine kinase signaling pathway	6/187	121/28943	0.000139439	0.00325717	0.0023329	Tgfb3/Dab2/Tgfbr1/Gpc3/Gdf10/Cdkn1c	6
GO:0060026	convergent extension	3/187	16/28943	0.000139698	0.00325717	0.0023329	Trim28/Sfrp2/Sfrp1	3
GO:0031346	positive regulation of cell projection organization	11/187	441/28943	0.000149819	0.00346707	0.00248325	Hdac4/Tgfb3/Fscn1/Fgfr1/Tgfbr1/Pik3r1/Eef1a1/Marcks/Apoe/Ptn/Hspa5	11
GO:0060070	canonical Wnt signaling pathway	9/187	300/28943	0.000155406	0.00352839	0.00252717	Dab2/Plekha4/Sfrp2/App/Gpc3/Plpp3/Ednrb/Sfrp1/Apoe	9
GO:0044270	cellular nitrogen compound catabolic process	11/187	443/28943	0.000155814	0.00352839	0.00252717	Pcbp4/Hnrnpd/Ssb/Pabpc1/Hnrnpm/Syncrip/Hnrnpa0/Snd1/Hnrnpab/Srsf1/Larp4b	11
GO:0003009	skeletal muscle contraction	4/187	42/28943	0.000155882	0.00352839	0.00252717	Tnnt1/Chrna1/Chrng/Chrnd	4
GO:0031330	negative regulation of cellular catabolic process	8/187	236/28943	0.000158234	0.00355567	0.00254671	Nrbp2/Hnrnpd/Pabpc1/Syncrip/Hnrnpa0/Hnrnpab/Srsf1/Larp4b	8
GO:2001242	regulation of intrinsic apoptotic signaling pathway	7/187	177/28943	0.000159741	0.00356145	0.00255085	Bclaf1/Herpud1/Erp29/Sfpq/Xbp1/P4hb/Hyou1	7
GO:0031589	cell-substrate adhesion	10/187	371/28943	0.000161086	0.00356145	0.00255085	Dab2/Ccdc80/Pik3r1/Nid2/Smoc2/Sfrp1/P4hb/Marcks/Calr/Ptn	10
GO:0033143	regulation of intracellular steroid hormone receptor signaling pathway	5/187	79/28943	0.000163316	0.00356145	0.00255085	Dab2/Safb2/Ncor2/Sfrp1/Calr	5
GO:1903036	positive regulation of response to wounding	5/187	79/28943	0.000163316	0.00356145	0.00255085	Hmgb1/Plpp3/Xbp1/Smoc2/Ptn	5
GO:0060766	negative regulation of androgen receptor signaling pathway	3/187	17/28943	0.000168827	0.00356145	0.00255085	Dab2/Ncor2/Sfrp1	3
GO:0098760	response to interleukin-7	3/187	17/28943	0.000168827	0.00356145	0.00255085	Hmgb1/Pdia3/P4hb	3
GO:0098761	cellular response to interleukin-7	3/187	17/28943	0.000168827	0.00356145	0.00255085	Hmgb1/Pdia3/P4hb	3
GO:2000622	regulation of nuclear-transcribed mRNA catabolic process, nonsense-mediated decay	3/187	17/28943	0.000168827	0.00356145	0.00255085	Pabpc1/Syncrip/Hnrnpab	3
GO:2000767	positive regulation of cytoplasmic translation	3/187	17/28943	0.000168827	0.00356145	0.00255085	Hnrnpd/Pabpc1/Syncrip	3
GO:0060485	mesenchyme development	9/187	304/28943	0.000171549	0.00359442	0.00257446	Tgfb3/Dab2/Trim28/Sfrp2/Fgfr1/Tgfbr1/Hnrnpab/Ednrb/Sfrp1	9
GO:0045807	positive regulation of endocytosis	6/187	127/28943	0.000181658	0.00374488	0.00268222	Dab2/Trf/App/Gpc3/Lbp/Apoe	6
GO:0007568	aging	5/187	81/28943	0.000183742	0.00374488	0.00268222	Ncam1/Serp1/Cdkn1c/C1qa/Apoe	5
GO:0010830	regulation of myotube differentiation	4/187	44/28943	0.000187162	0.00374488	0.00268222	Hdac4/Mamstr/Xbp1/Myog	4
GO:0010563	negative regulation of phosphorus metabolic process	11/187	453/28943	0.000188947	0.00374488	0.00268222	Hdac4/Dnajc3/Sfrp2/Prkar1a/Cdkn1a/Plpp3/Xbp1/Cdkn1c/Sfrp1/Myog/Apoe	11
GO:0034248	regulation of cellular amide metabolic process	11/187	453/28943	0.000188947	0.00374488	0.00268222	Hnrnpd/Pabpc1/Serp1/Ncl/Dnajc3/App/Syncrip/Larp4b/Calr/Igfbp5/Apoe	11
GO:0045936	negative regulation of phosphate metabolic process	11/187	453/28943	0.000188947	0.00374488	0.00268222	Hdac4/Dnajc3/Sfrp2/Prkar1a/Cdkn1a/Plpp3/Xbp1/Cdkn1c/Sfrp1/Myog/Apoe	11
GO:0043500	muscle adaptation	6/187	128/28943	0.000189582	0.00374488	0.00268222	Hdac4/Tnnt1/Atp2a2/Gsn/Myog/Igfbp5	6
GO:0045766	positive regulation of angiogenesis	7/187	182/28943	0.000189599	0.00374488	0.00268222	Cma1/Hmgb1/Btg1/Sash1/Sfrp2/Xbp1/Smoc2	7
GO:1904018	positive regulation of vasculature development	7/187	182/28943	0.000189599	0.00374488	0.00268222	Cma1/Hmgb1/Btg1/Sash1/Sfrp2/Xbp1/Smoc2	7
GO:0060391	positive regulation of SMAD protein signal transduction	3/187	18/28943	0.000201631	0.00395732	0.00283438	Tgfb3/Dab2/Tgfbr1	3
GO:0019439	aromatic compound catabolic process	11/187	458/28943	0.000207638	0.0040496	0.00290048	Pcbp4/Hnrnpd/Ssb/Pabpc1/Hnrnpm/Syncrip/Hnrnpa0/Snd1/Hnrnpab/Srsf1/Larp4b	11
GO:0010632	regulation of epithelial cell migration	8/187	248/28943	0.000221688	0.00429659	0.00307738	Hmgb1/Sash1/Fgfr1/Svbp/Plpp3/Smoc2/Calr/Apoe	8
GO:0060048	cardiac muscle contraction	6/187	132/28943	0.000224044	0.00431528	0.00309077	Hdac4/Atp1a1/Atp2a2/Gsn/Srsf1/Tnnt2	6
GO:0014855	striated muscle cell proliferation	5/187	85/28943	0.000230387	0.004383	0.00313927	Ncam1/Fgfr1/Tgfbr1/Prkar1a/Myog	5
GO:0030433	ubiquitin-dependent ERAD pathway	5/187	85/28943	0.000230387	0.004383	0.00313927	Herpud1/Canx/Calr/Hsp90b1/Hspa5	5
GO:1902074	response to salt	3/187	19/28943	0.0002383	0.00447859	0.00320774	Hnrnpd/Fgfr1/Ednrb	3
GO:1902236	negative regulation of endoplasmic reticulum stress-induced intrinsic apoptotic signaling pathway	3/187	19/28943	0.0002383	0.00447859	0.00320774	Herpud1/Xbp1/Hyou1	3
GO:0034504	protein localization to nucleus	9/187	320/28943	0.000250792	0.00468497	0.00335555	Trim28/Hnrnpm/App/Pik3r1/Cdkn1a/Srsf1/Ctnna1/Xbp1/Calr	9
GO:0090090	negative regulation of canonical Wnt signaling pathway	6/187	135/28943	0.000252986	0.00469766	0.00336464	Dab2/Sfrp2/App/Gpc3/Sfrp1/Apoe	6
GO:0006417	regulation of translation	10/187	394/28943	0.000260734	0.00481272	0.00344705	Hnrnpd/Pabpc1/Serp1/Ncl/Dnajc3/App/Syncrip/Larp4b/Calr/Igfbp5	10
GO:0010811	positive regulation of cell-substrate adhesion	6/187	138/28943	0.00028479	0.00520849	0.00373051	Dab2/Ccdc80/Smoc2/P4hb/Calr/Ptn	6
GO:0001738	morphogenesis of a polarized epithelium	5/187	89/28943	0.000285535	0.00520849	0.00373051	Dab2/Plekha4/Sfrp2/Gpc3/Sfrp1	5
GO:0090257	regulation of muscle system process	8/187	258/28943	0.000289305	0.00524641	0.00375768	Hdac4/Cald1/Atp1a1/Tnnt1/Atp2a2/Myog/Tnnt2/Igfbp5	8
GO:0010862	positive regulation of pathway-restricted SMAD protein phosphorylation	4/187	50/28943	0.000308077	0.00555435	0.00397823	Tgfb3/Dab2/Tgfbr1/Gdf10	4
GO:0043405	regulation of MAP kinase activity	7/187	198/28943	0.000316712	0.00567701	0.00406609	Erp29/Sash1/Sfrp2/App/Fgfr1/Sfrp1/Apoe	7
GO:0055123	digestive system development	6/187	141/28943	0.000319653	0.00568277	0.00407021	Sfrp2/Klf5/Ednrb/Xbp1/Cdkn1c/Sfrp1	6
GO:2000112	regulation of cellular macromolecule biosynthetic process	11/187	482/28943	0.000320698	0.00568277	0.00407021	Itm2a/Hnrnpd/Pabpc1/Serp1/Ncl/Dnajc3/App/Syncrip/Larp4b/Calr/Igfbp5	11
GO:0008016	regulation of heart contraction	7/187	199/28943	0.000326494	0.0057526	0.00412023	Hdac4/Atp1a1/Atp2a2/Pik3r1/Ednrb/Slc4a3/Tnnt2	7
GO:0045727	positive regulation of translation	6/187	142/28943	0.000331987	0.00581635	0.00416588	Hnrnpd/Pabpc1/Serp1/Dnajc3/Syncrip/Larp4b	6
GO:0014902	myotube differentiation	6/187	143/28943	0.000344692	0.006005	0.00430101	Hdac4/Mamstr/Mymx/Klf5/Xbp1/Myog	6
GO:0006469	negative regulation of protein kinase activity	7/187	202/28943	0.000357305	0.00618996	0.00443348	Dnajc3/Sfrp2/Prkar1a/Cdkn1a/Cdkn1c/Sfrp1/Apoe	7
GO:1903522	regulation of blood circulation	8/187	268/28943	0.00037292	0.00642458	0.00460152	Hdac4/Atp1a1/App/Atp2a2/Pik3r1/Ednrb/Slc4a3/Tnnt2	8
GO:0090101	negative regulation of transmembrane receptor protein serine/threonine kinase signaling pathway	6/187	147/28943	0.000399366	0.00684217	0.00490062	Tgfb3/Sfrp2/Xbp1/Fst/Sfrp1/Hspa5	6
GO:0010717	regulation of epithelial to mesenchymal transition	5/187	96/28943	0.000405459	0.00690841	0.00494806	Tgfb3/Dab2/Sfrp2/Tgfbr1/Sfrp1	5
GO:0007519	skeletal muscle tissue development	7/187	207/28943	0.000413799	0.00701196	0.00502223	Hdac4/Klf5/Plagl1/Eln/Chrna1/Chrnd/Myog	7
GO:0034599	cellular response to oxidative stress	8/187	273/28943	0.000421563	0.00708628	0.00507546	Net1/Etv5/App/Atp2a2/Sfpq/Xbp1/P4hb/Aldh2	8
GO:0043501	skeletal muscle adaptation	3/187	23/28943	0.000427325	0.00708628	0.00507546	Tnnt1/Atp2a2/Igfbp5	3
GO:0048025	negative regulation of mRNA splicing, via spliceosome	3/187	23/28943	0.000427325	0.00708628	0.00507546	Pcbp4/Acin1/Srsf6	3
GO:1902894	negative regulation of miRNA transcription	3/187	23/28943	0.000427325	0.00708628	0.00507546	Hdac4/App/Tgfbr1	3
GO:0001933	negative regulation of protein phosphorylation	9/187	346/28943	0.000442993	0.00730702	0.00523356	Dnajc3/Sfrp2/Prkar1a/Cdkn1a/Plpp3/Xbp1/Cdkn1c/Sfrp1/Apoe	9
GO:1900180	regulation of protein localization to nucleus	6/187	151/28943	0.000460591	0.00755711	0.00541268	Trim28/Hnrnpm/App/Pik3r1/Ctnna1/Xbp1	6
GO:0002690	positive regulation of leukocyte chemotaxis	5/187	99/28943	0.000467108	0.00762369	0.00546037	Hmgb1/App/Lbp/Calr/Ptn	5
GO:2000113	negative regulation of cellular macromolecule biosynthetic process	7/187	212/28943	0.000477217	0.00774791	0.00554935	Itm2a/Hnrnpd/Pabpc1/Ncl/Syncrip/Calr/Igfbp5	7
GO:1990000	amyloid fibril formation	3/187	24/28943	0.000486056	0.00780963	0.00559355	App/Gsn/Apoe	3
GO:2000629	negative regulation of miRNA metabolic process	3/187	24/28943	0.000486056	0.00780963	0.00559355	Hdac4/App/Tgfbr1	3
GO:0034249	negative regulation of cellular amide metabolic process	7/187	213/28943	0.000490784	0.00784496	0.00561886	Hnrnpd/Pabpc1/Ncl/Syncrip/Calr/Igfbp5/Apoe	7
GO:0051489	regulation of filopodium assembly	4/187	57/28943	0.000510151	0.00809992	0.00580147	Tgfb3/Fscn1/Tgfbr1/Pik3r1	4
GO:0043502	regulation of muscle adaptation	5/187	101/28943	0.000511959	0.00809992	0.00580147	Hdac4/Tnnt1/Atp2a2/Myog/Igfbp5	5
GO:0031331	positive regulation of cellular catabolic process	10/187	431/28943	0.000526761	0.00829181	0.0059389	Hmgb1/Hnrnpd/Dab2/Herpud1/Pabpc1/App/Syncrip/Hspb8/Xbp1/Apoe	10
GO:0060395	SMAD protein signal transduction	5/187	102/28943	0.000535562	0.00838777	0.00600764	Tgfb3/Dab2/Trf/Tgfbr1/Gdf10	5
GO:2001235	positive regulation of apoptotic signaling pathway	6/187	156/28943	0.000547146	0.00848099	0.0060744	Bclaf1/Tgfbr1/Sfpq/Ctnna1/Pdia3/Sfrp1	6
GO:0043567	regulation of insulin-like growth factor receptor signaling pathway	3/187	25/28943	0.000549719	0.00848099	0.0060744	Igfbp2/Igfbp4/Igfbp5	3
GO:0048333	mesodermal cell differentiation	3/187	25/28943	0.000549719	0.00848099	0.0060744	Kdm6a/Sfrp2/Fgfr1	3
GO:0045862	positive regulation of proteolysis	9/187	357/28943	0.000554547	0.00851312	0.00609742	Hmgb1/Dab2/Herpud1/Sfrp2/Rcn3/App/Gsn/Anp32b/Apoe	9
GO:0030522	intracellular receptor signaling pathway	7/187	218/28943	0.000563306	0.00860499	0.00616321	Sec14l1/Dab2/Safb2/Safb/Ncor2/Sfrp1/Calr	7
GO:0007528	neuromuscular junction development	4/187	59/28943	0.000581919	0.00875985	0.00627414	Etv5/App/Chrna1/Ptn	4
GO:0050879	multicellular organismal movement	4/187	59/28943	0.000581919	0.00875985	0.00627414	Tnnt1/Chrna1/Chrng/Chrnd	4
GO:0050881	musculoskeletal movement	4/187	59/28943	0.000581919	0.00875985	0.00627414	Tnnt1/Chrna1/Chrng/Chrnd	4
GO:0022411	cellular component disassembly	10/187	439/28943	0.000606957	0.00909263	0.00651248	Cma1/Tgfb3/Fscn1/C1qc/Tgfbr1/Atp2a2/Pik3r1/Acin1/Gsn/C1qa	10
GO:0043393	regulation of protein binding	7/187	221/28943	0.000610751	0.00910548	0.00652169	Hdac4/Dab2/App/Tgfbr1/Atp2a2/Cdkn1a/Apoe	7
GO:0043470	regulation of carbohydrate catabolic process	4/187	60/28943	0.000620363	0.00920453	0.00659263	Hdac4/Hmgb1/App/Myog	4
GO:0010634	positive regulation of epithelial cell migration	6/187	160/28943	0.000625081	0.00923036	0.00661113	Hmgb1/Sash1/Fgfr1/Plpp3/Smoc2/Calr	6
GO:0001649	osteoblast differentiation	7/187	225/28943	0.000678892	0.00993039	0.00711252	Hdac4/Sfrp2/Fgfr1/Id3/Gdf10/Sfrp1/Igfbp5	7
GO:0010810	regulation of cell-substrate adhesion	7/187	225/28943	0.000678892	0.00993039	0.00711252	Dab2/Ccdc80/Pik3r1/Smoc2/P4hb/Calr/Ptn	7
GO:0062012	regulation of small molecule metabolic process	9/187	368/28943	0.000688171	0.00995798	0.00713228	Hdac4/Hmgb1/Dab2/App/Ncor2/Igfbp4/Myog/Fmo1/Apoe	9
GO:0009755	hormone-mediated signaling pathway	6/187	163/28943	0.000688978	0.00995798	0.00713228	Dab2/Safb2/Safb/Ncor2/Sfrp1/Calr	6
GO:0080111	DNA demethylation	3/187	27/28943	0.000692492	0.00995798	0.00713228	Trim28/Syncrip/Hnrnpab	3
GO:0032755	positive regulation of interleukin-6 production	5/187	108/28943	0.000694781	0.00995798	0.00713228	Hmgb1/Ncl/App/Lbp/Xbp1	5
GO:0033673	negative regulation of kinase activity	7/187	226/28943	0.000696834	0.00995798	0.00713228	Dnajc3/Sfrp2/Prkar1a/Cdkn1a/Cdkn1c/Sfrp1/Apoe	7
GO:0090303	positive regulation of wound healing	4/187	62/28943	0.000702598	0.00999429	0.00715829	Hmgb1/Plpp3/Xbp1/Smoc2	4
GO:0010038	response to metal ion	8/187	296/28943	0.000716282	0.0101424	0.00726438	Hnrnpd/Ncam1/Trf/App/Hnrnpa1/Gsn/Myog/Tnnt2	8
GO:0016055	Wnt signaling pathway	10/187	451/28943	0.000746004	0.0104272	0.00746832	Dab2/Plekha4/Sfrp2/App/Amotl2/Gpc3/Plpp3/Ednrb/Sfrp1/Apoe	10
GO:0006487	protein N-linked glycosylation	4/187	63/28943	0.000746478	0.0104272	0.00746832	Ddost/Mlec/Rpn2/Rpn1	4
GO:0042551	neuron maturation	4/187	63/28943	0.000746478	0.0104272	0.00746832	App/Ednrb/Cdkn1c/C1qa	4
GO:0055001	muscle cell development	7/187	229/28943	0.000752926	0.0104529	0.00748678	Hdac4/Prkar1a/Tnnt1/Atp2a2/Pgm5/Myog/Tnnt2	7
GO:0198738	cell-cell signaling by wnt	10/187	453/28943	0.000771549	0.0104529	0.00748678	Dab2/Plekha4/Sfrp2/App/Amotl2/Gpc3/Plpp3/Ednrb/Sfrp1/Apoe	10
GO:0032469	endoplasmic reticulum calcium ion homeostasis	3/187	28/28943	0.000771919	0.0104529	0.00748678	Herpud1/App/Atp2a2	3
GO:0033119	negative regulation of RNA splicing	3/187	28/28943	0.000771919	0.0104529	0.00748678	Pcbp4/Acin1/Srsf6	3
GO:0045822	negative regulation of heart contraction	3/187	28/28943	0.000771919	0.0104529	0.00748678	Atp1a1/Atp2a2/Pik3r1	3
GO:0070293	renal absorption	3/187	28/28943	0.000771919	0.0104529	0.00748678	Dab2/Gsn/Ednrb	3
GO:1900151	regulation of nuclear-transcribed mRNA catabolic process, deadenylation-dependent decay	3/187	28/28943	0.000771919	0.0104529	0.00748678	Hnrnpd/Pabpc1/Syncrip	3
GO:0006937	regulation of muscle contraction	6/187	167/28943	0.00078191	0.0105422	0.00755071	Hdac4/Cald1/Atp1a1/Tnnt1/Atp2a2/Tnnt2	6
GO:0032760	positive regulation of tumor necrosis factor production	5/187	111/28943	0.000786518	0.0105442	0.00755219	Hmgb1/Ncl/App/Pik3r1/Lbp	5
GO:0070059	intrinsic apoptotic signaling pathway in response to endoplasmic reticulum stress	4/187	64/28943	0.000792261	0.0105442	0.00755219	Herpud1/Erp29/Xbp1/Hyou1	4
GO:0050920	regulation of chemotaxis	7/187	231/28943	0.000792264	0.0105442	0.00755219	Hmgb1/App/Fgfr1/Lbp/Smoc2/Calr/Ptn	7
GO:0030178	negative regulation of Wnt signaling pathway	6/187	168/28943	0.000806587	0.010689	0.00765587	Dab2/Sfrp2/App/Gpc3/Sfrp1/Apoe	6
GO:1903557	positive regulation of tumor necrosis factor superfamily cytokine production	5/187	113/28943	0.000852505	0.0111183	0.00796337	Hmgb1/Ncl/App/Pik3r1/Lbp	5
GO:0002685	regulation of leukocyte migration	7/187	234/28943	0.0008543	0.0111183	0.00796337	Hmgb1/Mia3/App/Pik3r1/Lbp/Calr/Ptn	7
GO:0010592	positive regulation of lamellipodium assembly	3/187	29/28943	0.000856911	0.0111183	0.00796337	Hdac4/Fscn1/Pik3r1	3
GO:0035510	DNA dealkylation	3/187	29/28943	0.000856911	0.0111183	0.00796337	Trim28/Syncrip/Hnrnpab	3
GO:2000765	regulation of cytoplasmic translation	3/187	29/28943	0.000856911	0.0111183	0.00796337	Hnrnpd/Pabpc1/Syncrip	3
GO:0042060	wound healing	9/187	380/28943	0.000862835	0.0111486	0.00798501	Hmgb1/Serping1/Mia3/Cdkn1a/Srsf6/Plpp3/Xbp1/Smoc2/Apoe	9
GO:0060038	cardiac muscle cell proliferation	4/187	66/28943	0.000889712	0.0114481	0.00819958	Ncam1/Fgfr1/Tgfbr1/Prkar1a	4
GO:0030100	regulation of endocytosis	7/187	236/28943	0.000897744	0.0115037	0.0082394	Dab2/Trf/Arfgap1/App/Gpc3/Lbp/Apoe	7
GO:0050767	regulation of neurogenesis	10/187	463/28943	0.000910332	0.011617	0.00832055	Trf/Nap1l1/Hes6/Etv5/Srrt/Ctnna1/Dnajb11/Marcks/Apoe/Ptn	10
GO:0120034	positive regulation of plasma membrane bounded cell projection assembly	5/187	115/28943	0.000922531	0.011669	0.00835776	Hdac4/Tgfb3/Fscn1/Tgfbr1/Pik3r1	5
GO:0045765	regulation of angiogenesis	8/187	308/28943	0.000925691	0.011669	0.00835776	Cma1/Hmgb1/Btg1/Sash1/Sfrp2/Xbp1/Smoc2/Ptn	8
GO:0071496	cellular response to external stimulus	8/187	308/28943	0.000925691	0.011669	0.00835776	Arhgdia/Atp1a1/Sfrp2/Cdkn1a/Xbp1/Pdia3/Alb/Hspa5	8
GO:0002683	negative regulation of immune system process	10/187	465/28943	0.00094041	0.0117722	0.00843169	Hmgb1/Tgfb3/Serping1/Tmem176b/Mia3/Tmem176a/C1qc/Prkar1a/Pik3r1/Sfrp1	10
GO:0001707	mesoderm formation	4/187	67/28943	0.000941472	0.0117722	0.00843169	Kdm6a/Sfrp2/Fgfr1/Prkar1a	4
GO:0016556	mRNA modification	3/187	30/28943	0.000947618	0.0118015	0.00845265	Syncrip/Hnrnpab/Dnajb11	3
GO:0030038	contractile actin filament bundle assembly	5/187	116/28943	0.000959107	0.0118494	0.00848696	Tgfb3/Tgfbr1/Arhgap28/Pik3r1/Eln	5
GO:0043149	stress fiber assembly	5/187	116/28943	0.000959107	0.0118494	0.00848696	Tgfb3/Tgfbr1/Arhgap28/Pik3r1/Eln	5
GO:0010586	miRNA metabolic process	5/187	117/28943	0.000996749	0.0122656	0.00878505	Hdac4/App/Tgfbr1/Snd1/Klf5	5
GO:1901342	regulation of vasculature development	8/187	312/28943	0.00100549	0.0123242	0.00882705	Cma1/Hmgb1/Btg1/Sash1/Sfrp2/Xbp1/Smoc2/Ptn	8
GO:2001234	negative regulation of apoptotic signaling pathway	7/187	241/28943	0.001014	0.0123796	0.00886675	Dab2/Herpud1/Sfrp2/Tgfbr1/Ctnna1/Xbp1/Hyou1	7
GO:0035767	endothelial cell chemotaxis	3/187	31/28943	0.00104419	0.012587	0.00901529	Hmgb1/Fgfr1/Smoc2	3
GO:0050686	negative regulation of mRNA processing	3/187	31/28943	0.00104419	0.012587	0.00901529	Pcbp4/Acin1/Srsf6	3
GO:0060326	cell chemotaxis	8/187	314/28943	0.0010474	0.012587	0.00901529	Hmgb1/App/Fgfr1/Ednrb/Lbp/Smoc2/Calr/Ptn	8
GO:0042246	tissue regeneration	4/187	69/28943	0.00105129	0.012587	0.00901529	Cdkn1a/Mymx/Klf5/Ptn	4
GO:1901224	positive regulation of NIK/NF-kappaB signaling	4/187	69/28943	0.00105129	0.012587	0.00901529	Hmgb1/Sash1/App/Calr	4
GO:0055088	lipid homeostasis	6/187	177/28943	0.00105673	0.0126035	0.00902713	Gramd1b/Npc2/Rcn3/Xbp1/Rbp1/Apoe	6
GO:2000116	regulation of cysteine-type endopeptidase activity	7/187	243/28943	0.00106369	0.012638	0.00905179	Hmgb1/Herpud1/Sfrp2/App/Cst3/Gsn/Anp32b	7
GO:0045664	regulation of neuron differentiation	7/187	244/28943	0.00108925	0.0128922	0.00923386	Sfrp2/Etv5/App/Fgfr1/Ednrb/Sfrp1/Calr	7
GO:0045600	positive regulation of fat cell differentiation	4/187	70/28943	0.00110943	0.0130625	0.00935585	Sfrp2/Klf5/Xbp1/Sfrp1	4
GO:0002062	chondrocyte differentiation	5/187	120/28943	0.00111627	0.0130625	0.00935585	Mia3/Sfrp2/Fgfr1/Tgfbr1/Maf	5
GO:0006888	endoplasmic reticulum to Golgi vesicle-mediated transport	5/187	120/28943	0.00111627	0.0130625	0.00935585	Nrbp2/Erp29/Mia3/Copa/Hyou1	5
GO:0002573	myeloid leukocyte differentiation	7/187	246/28943	0.0011418	0.0132197	0.00946843	Trf/C1qc/App/Pik3r1/Gpc3/Sfrp1/Rbp1	7
GO:0060390	regulation of SMAD protein signal transduction	3/187	32/28943	0.00114676	0.0132197	0.00946843	Tgfb3/Dab2/Tgfbr1	3
GO:0072574	hepatocyte proliferation	3/187	32/28943	0.00114676	0.0132197	0.00946843	Mki67/Xbp1/Ptn	3
GO:0072575	epithelial cell proliferation involved in liver morphogenesis	3/187	32/28943	0.00114676	0.0132197	0.00946843	Mki67/Xbp1/Ptn	3
GO:0010952	positive regulation of peptidase activity	6/187	180/28943	0.00115211	0.0132322	0.00947742	Hmgb1/Sfrp2/Rcn3/App/Gsn/Anp32b	6
GO:0030111	regulation of Wnt signaling pathway	8/187	319/28943	0.00115833	0.0132545	0.00949336	Dab2/Plekha4/Sfrp2/App/Gpc3/Plpp3/Sfrp1/Apoe	8
GO:0030239	myofibril assembly	4/187	71/28943	0.00116979	0.0132876	0.0095171	Prkar1a/Tnnt1/Pgm5/Tnnt2	4
GO:0048332	mesoderm morphogenesis	4/187	71/28943	0.00116979	0.0132876	0.0095171	Kdm6a/Sfrp2/Fgfr1/Prkar1a	4
GO:0051222	positive regulation of protein transport	8/187	321/28943	0.00120524	0.0136403	0.00976969	Tgfb3/Trim28/Serp1/Hnrnpm/App/Pik3r1/Xbp1/Anp32b	8
GO:0060828	regulation of canonical Wnt signaling pathway	7/187	249/28943	0.00122433	0.013806	0.00988838	Dab2/Plekha4/Sfrp2/App/Gpc3/Sfrp1/Apoe	7
GO:0055002	striated muscle cell development	4/187	72/28943	0.00123242	0.0138468	0.00991762	Prkar1a/Tnnt1/Pgm5/Tnnt2	4
GO:0048732	gland development	10/187	483/28943	0.00124965	0.0139875	0.0100184	Mki67/Tgfb3/Etv5/Fgfr1/Tgfbr1/Xbp1/Cdkn1c/Sfrp1/Igfbp5/Ptn	10
GO:0007369	gastrulation	6/187	183/28943	0.00125396	0.0139875	0.0100184	Kdm6a/Sfrp2/Fgfr1/Prkar1a/Plpp3/Sfrp1	6
GO:0000956	nuclear-transcribed mRNA catabolic process	5/187	124/28943	0.00129176	0.0143575	0.0102834	Hnrnpd/Ssb/Pabpc1/Syncrip/Hnrnpab	5
GO:0009306	protein secretion	9/187	404/28943	0.00132049	0.0146244	0.0104745	Tgfb3/Erp29/Serp1/Mia3/Rcn3/Svbp/Ednrb/Sfrp1/Apoe	9
GO:0048660	regulation of smooth muscle cell proliferation	6/187	185/28943	0.00132559	0.0146287	0.0104776	Hdac4/Tgfb3/Pik3r1/Cdkn1a/Igfbp5/Apoe	6
GO:0035592	establishment of protein localization to extracellular region	9/187	405/28943	0.00134313	0.0147697	0.0105786	Tgfb3/Erp29/Serp1/Mia3/Rcn3/Svbp/Ednrb/Sfrp1/Apoe	9
GO:0030032	lamellipodium assembly	4/187	74/28943	0.00136464	0.0149005	0.0106723	Hdac4/Fscn1/Pik3r1/Ablim3	4
GO:0046824	positive regulation of nucleocytoplasmic transport	4/187	74/28943	0.00136464	0.0149005	0.0106723	Trim28/Pik3r1/Xbp1/Anp32b	4
GO:0072576	liver morphogenesis	3/187	34/28943	0.00137046	0.0149116	0.0106802	Mki67/Xbp1/Ptn	3
GO:0051054	positive regulation of DNA metabolic process	8/187	328/28943	0.0013815	0.0149791	0.0107286	Hmgb1/Hnrnpd/Trim28/Fgfr1/Syncrip/Cst3/Hnrnpab/Smoc2	8
GO:0002688	regulation of leukocyte chemotaxis	5/187	126/28943	0.00138677	0.0149838	0.010732	Hmgb1/App/Lbp/Calr/Ptn	5
GO:0070972	protein localization to endoplasmic reticulum	4/187	75/28943	0.00143433	0.0153494	0.0109938	Herpud1/Mia3/Tram1/Hspa5	4
GO:0071479	cellular response to ionizing radiation	4/187	75/28943	0.00143433	0.0153494	0.0109938	Net1/Sfrp2/Cdkn1a/Sfrp1	4
GO:0006338	chromatin remodeling	8/187	330/28943	0.00143545	0.0153494	0.0109938	Hdac4/Hmgb1/Kdm6a/Nap1l1/Trim28/H1f0/Anp32b/Cdkn1c	8
GO:0071692	protein localization to extracellular region	9/187	411/28943	0.00148566	0.0158317	0.0113393	Tgfb3/Erp29/Serp1/Mia3/Rcn3/Svbp/Ednrb/Sfrp1/Apoe	9
GO:0046847	filopodium assembly	4/187	76/28943	0.00150646	0.0159984	0.0114586	Tgfb3/Fscn1/Tgfbr1/Pik3r1	4
GO:0001822	kidney development	8/187	334/28943	0.00154837	0.0163874	0.0117372	Anxa4/Fgfr1/Tgfbr1/Gpc3/Id3/Ednrb/Cdkn1c/Sfrp1	8
GO:0017148	negative regulation of translation	6/187	191/28943	0.00155934	0.0164473	0.0117802	Hnrnpd/Pabpc1/Ncl/Syncrip/Calr/Igfbp5	6
GO:0043113	receptor clustering	4/187	77/28943	0.00158107	0.01662	0.0119039	Etv5/Gsn/Apoe/Ptn	4
GO:0048659	smooth muscle cell proliferation	6/187	192/28943	0.00160116	0.0167743	0.0120144	Hdac4/Tgfb3/Pik3r1/Cdkn1a/Igfbp5/Apoe	6
GO:0003401	axis elongation	3/187	36/28943	0.00161979	0.0167993	0.0120323	Trim28/Sfrp2/Sfrp1	3
GO:0031069	hair follicle morphogenesis	3/187	36/28943	0.00161979	0.0167993	0.0120323	Ctsl/Fst/Igfbp5	3
GO:1902745	positive regulation of lamellipodium organization	3/187	36/28943	0.00161979	0.0167993	0.0120323	Hdac4/Fscn1/Pik3r1	3
GO:0010466	negative regulation of peptidase activity	7/187	262/28943	0.00163748	0.0168152	0.0120437	Serping1/Herpud1/Sfrp2/App/Cst3/Gpc3/Itih5	7
GO:0051348	negative regulation of transferase activity	7/187	262/28943	0.00163748	0.0168152	0.0120437	Dnajc3/Sfrp2/Prkar1a/Cdkn1a/Cdkn1c/Sfrp1/Apoe	7
GO:1904951	positive regulation of establishment of protein localization	8/187	337/28943	0.0016376	0.0168152	0.0120437	Tgfb3/Trim28/Serp1/Hnrnpm/App/Pik3r1/Xbp1/Anp32b	8
GO:0050905	neuromuscular process	6/187	194/28943	0.00168736	0.017269	0.0123687	App/Tnnt1/Chrna1/Penk/Chrng/Chrnd	6
GO:0062197	cellular response to chemical stress	8/187	340/28943	0.00173085	0.0176558	0.0126458	Net1/Etv5/App/Atp2a2/Sfpq/Xbp1/P4hb/Aldh2	8
GO:0070988	demethylation	4/187	79/28943	0.00173795	0.0176636	0.0126513	Kdm6a/Trim28/Syncrip/Hnrnpab	4
GO:0045444	fat cell differentiation	7/187	265/28943	0.00174664	0.0176636	0.0126513	Sfrp2/Ncor2/Mb/Gdf10/Klf5/Xbp1/Sfrp1	7
GO:0044342	type B pancreatic cell proliferation	3/187	37/28943	0.00175439	0.0176636	0.0126513	Sfrp1/Igfbp4/Igfbp5	3
GO:0071364	cellular response to epidermal growth factor stimulus	3/187	37/28943	0.00175439	0.0176636	0.0126513	Dab2/Ncl/Eef1a1	3
GO:0045931	positive regulation of mitotic cell cycle	5/187	133/28943	0.00176017	0.0176643	0.0126519	Hmgb1/App/Fgfr1/Smoc2/Anp32b	5
GO:0002317	plasma cell differentiation	2/187	10/28943	0.00180586	0.0177777	0.012733	Itm2a/Xbp1	2
GO:0014883	transition between fast and slow fiber	2/187	10/28943	0.00180586	0.0177777	0.012733	Tnnt1/Atp2a2	2
GO:0014908	myotube differentiation involved in skeletal muscle regeneration	2/187	10/28943	0.00180586	0.0177777	0.012733	Mymx/Klf5	2
GO:0061043	regulation of vascular wound healing	2/187	10/28943	0.00180586	0.0177777	0.012733	Xbp1/Smoc2	2
GO:0098883	synapse pruning	2/187	10/28943	0.00180586	0.0177777	0.012733	C1qc/C1qa	2
GO:1900103	positive regulation of endoplasmic reticulum unfolded protein response	2/187	10/28943	0.00180586	0.0177777	0.012733	Pik3r1/Xbp1	2
GO:0095500	acetylcholine receptor signaling pathway	3/187	38/28943	0.00189578	0.0186038	0.0133248	Chrna1/Chrng/Chrnd	3
GO:0006913	nucleocytoplasmic transport	8/187	347/28943	0.00196482	0.0191601	0.0137232	Ssb/Trim28/Anp32a/Pik3r1/Cdkn1a/Xbp1/Anp32b/Calr	8
GO:0051169	nuclear transport	8/187	347/28943	0.00196482	0.0191601	0.0137232	Ssb/Trim28/Anp32a/Pik3r1/Cdkn1a/Xbp1/Anp32b/Calr	8
GO:0072001	renal system development	8/187	348/28943	0.00200019	0.0194438	0.0139264	Anxa4/Fgfr1/Tgfbr1/Gpc3/Id3/Ednrb/Cdkn1c/Sfrp1	8
GO:1902105	regulation of leukocyte differentiation	8/187	349/28943	0.00203605	0.0197306	0.0141318	Hmgb1/Tmem176b/Tmem176a/C1qc/Pik3r1/Xbp1/Sfrp1/Rbp1	8
GO:0007179	transforming growth factor beta receptor signaling pathway	6/187	202/28943	0.00206787	0.0199221	0.0142689	Tgfb3/Dab2/Tgfbr1/Xbp1/Cdkn1c/Hspa5	6
GO:0017015	regulation of transforming growth factor beta receptor signaling pathway	5/187	138/28943	0.00206866	0.0199221	0.0142689	Tgfb3/Dab2/Xbp1/Cdkn1c/Hspa5	5
GO:0008625	extrinsic apoptotic signaling pathway via death domain receptors	4/187	83/28943	0.00208353	0.0200032	0.014327	Bex3/Sfrp2/Pik3r1/Sfrp1	4
GO:0006898	receptor-mediated endocytosis	7/187	274/28943	0.00210835	0.020179	0.014453	Clta/Dab2/Trf/App/Ctsl/Canx/Apoe	7
GO:0032872	regulation of stress-activated MAPK cascade	6/187	204/28943	0.00217239	0.0203269	0.0145589	Hmgb1/Dab2/Sash1/Sfrp2/App/Sfrp1	6
GO:1903706	regulation of hemopoiesis	9/187	435/28943	0.00218229	0.0203269	0.0145589	Hmgb1/Tmem176b/Tmem176a/C1qc/Pik3r1/Xbp1/Sfrp1/Rbp1/Ptn	9
GO:0014889	muscle atrophy	2/187	11/28943	0.00219779	0.0203269	0.0145589	Gsn/Myog	2
GO:0034145	positive regulation of toll-like receptor 4 signaling pathway	2/187	11/28943	0.00219779	0.0203269	0.0145589	Hmgb1/Lbp	2
GO:0043568	positive regulation of insulin-like growth factor receptor signaling pathway	2/187	11/28943	0.00219779	0.0203269	0.0145589	Igfbp4/Igfbp5	2
GO:0071481	cellular response to X-ray	2/187	11/28943	0.00219779	0.0203269	0.0145589	Sfrp2/Sfrp1	2
GO:1903332	regulation of protein folding	2/187	11/28943	0.00219779	0.0203269	0.0145589	Pdia4/Pdia3	2
GO:0010591	regulation of lamellipodium assembly	3/187	40/28943	0.00219938	0.0203269	0.0145589	Hdac4/Fscn1/Pik3r1	3
GO:0070849	response to epidermal growth factor	3/187	40/28943	0.00219938	0.0203269	0.0145589	Dab2/Ncl/Eef1a1	3
GO:1903573	negative regulation of response to endoplasmic reticulum stress	3/187	40/28943	0.00219938	0.0203269	0.0145589	Herpud1/Xbp1/Hyou1	3
GO:1905145	cellular response to acetylcholine	3/187	40/28943	0.00219938	0.0203269	0.0145589	Chrna1/Chrng/Chrnd	3
GO:0030177	positive regulation of Wnt signaling pathway	5/187	140/28943	0.00220247	0.0203269	0.0145589	Dab2/Plekha4/Sfrp2/Gpc3/Sfrp1	5
GO:1903844	regulation of cellular response to transforming growth factor beta stimulus	5/187	141/28943	0.00227169	0.020864	0.0149436	Tgfb3/Dab2/Xbp1/Cdkn1c/Hspa5	5
GO:0061351	neural precursor cell proliferation	6/187	206/28943	0.00228084	0.020864	0.0149436	Trf/Nap1l1/Fgfr1/Ncor2/Ctnna1/Ptn	6
GO:0120032	regulation of plasma membrane bounded cell projection assembly	6/187	206/28943	0.00228084	0.020864	0.0149436	Hdac4/Tgfb3/Fscn1/Tgfbr1/Pik3r1/Klf5	6
GO:0070302	regulation of stress-activated protein kinase signaling cascade	6/187	207/28943	0.00233657	0.0213109	0.0152637	Hmgb1/Dab2/Sash1/Sfrp2/App/Sfrp1	6
GO:0048520	positive regulation of behavior	3/187	41/28943	0.00236183	0.0214781	0.0153834	Hdac4/Penk/Alb	3
GO:0045661	regulation of myoblast differentiation	4/187	86/28943	0.00237193	0.0215069	0.015404	Btg1/Pik3r1/Id3/Myog	4
GO:0006066	alcohol metabolic process	8/187	359/28943	0.00242331	0.0219087	0.0156918	Dab2/Npc2/App/Fgfr1/Plpp3/Ednrb/Rbp1/Apoe	8
GO:0060491	regulation of cell projection assembly	6/187	209/28943	0.00245111	0.0220956	0.0158257	Hdac4/Tgfb3/Fscn1/Tgfbr1/Pik3r1/Klf5	6
GO:0045861	negative regulation of proteolysis	8/187	361/28943	0.00250726	0.0224712	0.0160947	Serping1/Herpud1/Sfrp2/App/Cst3/Pik3r1/Gpc3/Itih5	8
GO:0052548	regulation of endopeptidase activity	8/187	361/28943	0.00250726	0.0224712	0.0160947	Hmgb1/Serping1/Herpud1/Sfrp2/App/Cst3/Gsn/Anp32b	8
GO:0010464	regulation of mesenchymal cell proliferation	3/187	42/28943	0.00253151	0.0225581	0.016157	Hmgb1/Fgfr1/Ptn	3
GO:0048730	epidermis morphogenesis	3/187	42/28943	0.00253151	0.0225581	0.016157	Ctsl/Fst/Igfbp5	3
GO:0043281	regulation of cysteine-type endopeptidase activity involved in apoptotic process	6/187	211/28943	0.00256982	0.0228338	0.0163545	Hmgb1/Herpud1/Sfrp2/App/Gsn/Anp32b	6
GO:1902893	regulation of miRNA transcription	4/187	88/28943	0.00257876	0.0228479	0.0163645	Hdac4/App/Tgfbr1/Klf5	4
GO:0014874	response to stimulus involved in regulation of muscle adaptation	2/187	12/28943	0.00262616	0.0230701	0.0165237	Hdac4/Myog	2
GO:0048630	skeletal muscle tissue growth	2/187	12/28943	0.00262616	0.0230701	0.0165237	Chrna1/Chrnd	2
GO:1902947	regulation of tau-protein kinase activity	2/187	12/28943	0.00262616	0.0230701	0.0165237	App/Apoe	2
GO:0031507	heterochromatin formation	4/187	89/28943	0.00268668	0.0234615	0.016804	Hmgb1/Trim28/H1f0/Cdkn1c	4
GO:0045880	positive regulation of smoothened signaling pathway	3/187	43/28943	0.00270855	0.0234615	0.016804	Gpc3/Ctnna1/Sfrp1	3
GO:0070050	neuron cellular homeostasis	3/187	43/28943	0.00270855	0.0234615	0.016804	App/Atp2a2/Chrna1	3
GO:1900026	positive regulation of substrate adhesion-dependent cell spreading	3/187	43/28943	0.00270855	0.0234615	0.016804	Dab2/P4hb/Calr	3
GO:1905144	response to acetylcholine	3/187	43/28943	0.00270855	0.0234615	0.016804	Chrna1/Chrng/Chrnd	3
GO:0051962	positive regulation of nervous system development	8/187	366/28943	0.00272714	0.0235567	0.0168722	Trf/Nap1l1/Etv5/Pik3r1/Srrt/Marcks/Apoe/Ptn	8
GO:0061614	miRNA transcription	4/187	90/28943	0.00279765	0.024064	0.0172355	Hdac4/App/Tgfbr1/Klf5	4
GO:1903313	positive regulation of mRNA metabolic process	5/187	148/28943	0.00280139	0.024064	0.0172355	Hnrnpd/Pabpc1/Ncl/Syncrip/Snrnp70	5
GO:0032956	regulation of actin cytoskeleton organization	8/187	368/28943	0.00281919	0.0241501	0.0172972	Tgfb3/Arhgdia/Fscn1/Tgfbr1/Arhgap28/Pik3r1/Gsn/Eln	8
GO:0051216	cartilage development	6/187	216/28943	0.00288548	0.024579	0.0176044	Mia3/Sfrp2/Fgfr1/Tgfbr1/Maf/Mgp	6
GO:0045047	protein targeting to ER	3/187	44/28943	0.00289304	0.024579	0.0176044	Herpud1/Tram1/Hspa5	3
GO:0097028	dendritic cell differentiation	3/187	44/28943	0.00289304	0.024579	0.0176044	Hmgb1/Tmem176b/Tmem176a	3
GO:0045598	regulation of fat cell differentiation	5/187	150/28943	0.00296786	0.0250772	0.0179613	Sfrp2/Ncor2/Klf5/Xbp1/Sfrp1	5
GO:0046328	regulation of JNK cascade	5/187	150/28943	0.00296786	0.0250772	0.0179613	Hmgb1/Dab2/Sfrp2/App/Sfrp1	5
GO:0097581	lamellipodium organization	4/187	92/28943	0.00302894	0.0251538	0.0180161	Hdac4/Fscn1/Pik3r1/Ablim3	4
GO:1900182	positive regulation of protein localization to nucleus	4/187	92/28943	0.00302894	0.0251538	0.0180161	Trim28/Hnrnpm/Pik3r1/Xbp1	4
GO:0000184	nuclear-transcribed mRNA catabolic process, nonsense-mediated decay	3/187	45/28943	0.00308509	0.0251538	0.0180161	Pabpc1/Syncrip/Hnrnpab	3
GO:0008631	intrinsic apoptotic signaling pathway in response to oxidative stress	3/187	45/28943	0.00308509	0.0251538	0.0180161	Sfpq/P4hb/Aldh2	3
GO:0046006	regulation of activated T cell proliferation	3/187	45/28943	0.00308509	0.0251538	0.0180161	Hmgb1/Prkar1a/Igfbp2	3
GO:0072583	clathrin-dependent endocytosis	3/187	45/28943	0.00308509	0.0251538	0.0180161	Clta/Dab2/Canx	3
GO:0045216	cell-cell junction organization	6/187	219/28943	0.0030883	0.0251538	0.0180161	Tgfb3/Fscn1/Tgfbr1/Svep1/Ctnna1/Cdh11	6
GO:0007406	negative regulation of neuroblast proliferation	2/187	13/28943	0.00309049	0.0251538	0.0180161	Ctnna1/Ptn	2
GO:0007501	mesodermal cell fate specification	2/187	13/28943	0.00309049	0.0251538	0.0180161	Sfrp2/Fgfr1	2
GO:0048742	regulation of skeletal muscle fiber development	2/187	13/28943	0.00309049	0.0251538	0.0180161	Hdac4/Myog	2
GO:0070932	histone H3 deacetylation	2/187	13/28943	0.00309049	0.0251538	0.0180161	Hdac4/Sfpq	2
GO:1902950	regulation of dendritic spine maintenance	2/187	13/28943	0.00309049	0.0251538	0.0180161	App/Apoe	2
GO:1904338	regulation of dopaminergic neuron differentiation	2/187	13/28943	0.00309049	0.0251538	0.0180161	Sfrp2/Sfrp1	2
GO:2000347	positive regulation of hepatocyte proliferation	2/187	13/28943	0.00309049	0.0251538	0.0180161	Xbp1/Ptn	2
GO:0001558	regulation of cell growth	9/187	459/28943	0.00311776	0.0252433	0.0180802	Dab2/Sfrp2/Tgfbr1/Cdkn1a/Xbp1/Sfrp1/Igfbp4/Igfbp5/Apoe	9
GO:0032103	positive regulation of response to external stimulus	9/187	459/28943	0.00311776	0.0252433	0.0180802	Hmgb1/Sash1/App/Fgfr1/Sfpq/Lbp/Smoc2/Calr/Ptn	9
GO:0048469	cell maturation	6/187	221/28943	0.00322931	0.0260106	0.0186298	App/Fgfr1/Ednrb/Xbp1/Cdkn1c/C1qa	6
GO:1903828	negative regulation of protein localization	6/187	221/28943	0.00322931	0.0260106	0.0186298	Dab2/Erp29/App/Ctnna1/Sfrp1/Apoe	6
GO:0035914	skeletal muscle cell differentiation	4/187	94/28943	0.00327295	0.0261854	0.018755	Hdac4/Klf5/Plagl1/Myog	4
GO:0000245	spliceosomal complex assembly	3/187	46/28943	0.00328479	0.0261854	0.018755	Rbm5/Srsf6/Srsf1	3
GO:0071542	dopaminergic neuron differentiation	3/187	46/28943	0.00328479	0.0261854	0.018755	Sfrp2/Sfrp1/Manf	3
GO:1903115	regulation of actin filament-based movement	3/187	46/28943	0.00328479	0.0261854	0.018755	Atp1a1/Atp2a2/Tnnt2	3
GO:0031099	regeneration	5/187	155/28943	0.00341519	0.0271301	0.0194316	Matn2/Cdkn1a/Mymx/Klf5/Ptn	5
GO:0071695	anatomical structure maturation	7/187	299/28943	0.00342079	0.0271301	0.0194316	App/Fgfr1/Ctsl/Ednrb/Xbp1/Cdkn1c/C1qa	7
GO:0010882	regulation of cardiac muscle contraction by calcium ion signaling	2/187	14/28943	0.00359029	0.0278337	0.0199356	Hdac4/Atp2a2	2
GO:0032341	aldosterone metabolic process	2/187	14/28943	0.00359029	0.0278337	0.0199356	Dab2/Ednrb	2
GO:0043508	negative regulation of JUN kinase activity	2/187	14/28943	0.00359029	0.0278337	0.0199356	Sfrp2/Sfrp1	2
GO:0051764	actin crosslink formation	2/187	14/28943	0.00359029	0.0278337	0.0199356	Marcks/Tnnt2	2
GO:0071340	skeletal muscle acetylcholine-gated channel clustering	2/187	14/28943	0.00359029	0.0278337	0.0199356	Etv5/Ptn	2
GO:0090179	planar cell polarity pathway involved in neural tube closure	2/187	14/28943	0.00359029	0.0278337	0.0199356	Sfrp2/Sfrp1	2
GO:1904948	midbrain dopaminergic neuron differentiation	2/187	14/28943	0.00359029	0.0278337	0.0199356	Sfrp2/Sfrp1	2
GO:1905809	negative regulation of synapse organization	2/187	14/28943	0.00359029	0.0278337	0.0199356	Apoe/Ptn	2
GO:2000822	regulation of behavioral fear response	2/187	14/28943	0.00359029	0.0278337	0.0199356	Penk/Apoe	2
GO:0061448	connective tissue development	7/187	302/28943	0.00361262	0.027937	0.0200095	Mia3/Sfrp2/Fgfr1/Tgfbr1/Maf/Xbp1/Mgp	7
GO:0045814	negative regulation of gene expression, epigenetic	4/187	97/28943	0.00366356	0.0281206	0.020141	Hmgb1/Trim28/H1f0/Cdkn1c	4
GO:0070252	actin-mediated cell contraction	4/187	97/28943	0.00366356	0.0281206	0.020141	Atp1a1/Atp2a2/Gsn/Tnnt2	4
GO:0070828	heterochromatin organization	4/187	97/28943	0.00366356	0.0281206	0.020141	Hmgb1/Trim28/H1f0/Cdkn1c	4
GO:0010976	positive regulation of neuron projection development	6/187	227/28943	0.00368122	0.028179	0.0201829	Fgfr1/Eef1a1/Marcks/Apoe/Ptn/Hspa5	6
GO:0050900	leukocyte migration	8/187	385/28943	0.00370333	0.028179	0.0201829	Hmgb1/Mia3/App/Pik3r1/Ednrb/Lbp/Calr/Ptn	8
GO:0001941	postsynaptic membrane organization	3/187	48/28943	0.00370753	0.028179	0.0201829	Etv5/Apoe/Ptn	3
GO:0072599	establishment of protein localization to endoplasmic reticulum	3/187	48/28943	0.00370753	0.028179	0.0201829	Herpud1/Tram1/Hspa5	3
GO:0030595	leukocyte chemotaxis	6/187	228/28943	0.00376087	0.0285146	0.0204232	Hmgb1/App/Ednrb/Lbp/Calr/Ptn	6
GO:0042632	cholesterol homeostasis	4/187	98/28943	0.00380049	0.0286747	0.0205379	Gramd1b/Npc2/Xbp1/Apoe	4
GO:1901222	regulation of NIK/NF-kappaB signaling	4/187	98/28943	0.00380049	0.0286747	0.0205379	Hmgb1/Sash1/App/Calr	4
GO:0050769	positive regulation of neurogenesis	7/187	305/28943	0.00381254	0.0286959	0.0205531	Trf/Nap1l1/Etv5/Srrt/Marcks/Apoe/Ptn	7
GO:0061138	morphogenesis of a branching epithelium	6/187	229/28943	0.00384181	0.0288461	0.0206607	Sfrp2/Etv5/Fgfr1/Gpc3/Sfrp1/Mgp	6
GO:0006110	regulation of glycolytic process	3/187	49/28943	0.00393074	0.0288902	0.0206922	Hdac4/App/Myog	3
GO:0010718	positive regulation of epithelial to mesenchymal transition	3/187	49/28943	0.00393074	0.0288902	0.0206922	Tgfb3/Dab2/Tgfbr1	3
GO:0030901	midbrain development	3/187	49/28943	0.00393074	0.0288902	0.0206922	Sfrp2/Fgfr1/Sfrp1	3
GO:0045214	sarcomere organization	3/187	49/28943	0.00393074	0.0288902	0.0206922	Prkar1a/Tnnt1/Tnnt2	3
GO:0003002	regionalization	8/187	389/28943	0.00393956	0.0288902	0.0206922	Kdm6a/Sfrp2/Hes6/Fgfr1/Tgfbr1/Gpc3/Sfrp1/C1qa	8
GO:1902903	regulation of supramolecular fiber organization	8/187	389/28943	0.00393956	0.0288902	0.0206922	Tgfb3/App/Tgfbr1/Arhgap28/Pik3r1/Gsn/Eln/Apoe	8
GO:0051492	regulation of stress fiber assembly	4/187	99/28943	0.00394084	0.0288902	0.0206922	Tgfb3/Tgfbr1/Arhgap28/Pik3r1	4
GO:0055092	sterol homeostasis	4/187	99/28943	0.00394084	0.0288902	0.0206922	Gramd1b/Npc2/Xbp1/Apoe	4
GO:0062207	regulation of pattern recognition receptor signaling pathway	4/187	99/28943	0.00394084	0.0288902	0.0206922	Sec14l1/Hmgb1/App/Lbp	4
GO:2001237	negative regulation of extrinsic apoptotic signaling pathway	4/187	99/28943	0.00394084	0.0288902	0.0206922	Dab2/Sfrp2/Tgfbr1/Ctnna1	4
GO:2000377	regulation of reactive oxygen species metabolic process	5/187	161/28943	0.00401366	0.0293393	0.0210139	Hdac4/App/Cdkn1a/Eef1a1/Aldh2	5
GO:0001655	urogenital system development	8/187	391/28943	0.00406196	0.0293393	0.0210139	Anxa4/Fgfr1/Tgfbr1/Gpc3/Id3/Ednrb/Cdkn1c/Sfrp1	8
GO:0050679	positive regulation of epithelial cell proliferation	6/187	232/28943	0.00409236	0.0293393	0.0210139	Hmgb1/Fgfr1/Srsf6/Xbp1/Sfrp1/Ptn	6
GO:0002396	MHC protein complex assembly	2/187	15/28943	0.0041251	0.0293393	0.0210139	Pdia3/Calr	2
GO:0002501	peptide antigen assembly with MHC protein complex	2/187	15/28943	0.0041251	0.0293393	0.0210139	Pdia3/Calr	2
GO:0010831	positive regulation of myotube differentiation	2/187	15/28943	0.0041251	0.0293393	0.0210139	Mamstr/Myog	2
GO:0010832	negative regulation of myotube differentiation	2/187	15/28943	0.0041251	0.0293393	0.0210139	Hdac4/Xbp1	2
GO:0032530	regulation of microvillus organization	2/187	15/28943	0.0041251	0.0293393	0.0210139	Fscn1/Klf5	2
GO:0055089	fatty acid homeostasis	2/187	15/28943	0.0041251	0.0293393	0.0210139	Xbp1/Apoe	2
GO:0090178	regulation of establishment of planar polarity involved in neural tube closure	2/187	15/28943	0.0041251	0.0293393	0.0210139	Sfrp2/Sfrp1	2
GO:1903365	regulation of fear response	2/187	15/28943	0.0041251	0.0293393	0.0210139	Penk/Apoe	2
GO:1905906	regulation of amyloid fibril formation	2/187	15/28943	0.0041251	0.0293393	0.0210139	App/Apoe	2
GO:2000271	positive regulation of fibroblast apoptotic process	2/187	15/28943	0.0041251	0.0293393	0.0210139	Btg1/Sfrp1	2
GO:0045663	positive regulation of myoblast differentiation	3/187	50/28943	0.00416198	0.0294664	0.021105	Btg1/Pik3r1/Myog	3
GO:1902743	regulation of lamellipodium organization	3/187	50/28943	0.00416198	0.0294664	0.021105	Hdac4/Fscn1/Pik3r1	3
GO:0036473	cell death in response to oxidative stress	4/187	101/28943	0.00423199	0.0298938	0.0214111	App/Sfpq/P4hb/Aldh2	4
GO:0031647	regulation of protein stability	7/187	312/28943	0.00431168	0.0303875	0.0217647	Ddost/Ncor2/Pik3r1/Gsn/Plpp3/Xbp1/Calr	7
GO:2000628	regulation of miRNA metabolic process	4/187	102/28943	0.00438286	0.0308192	0.0220739	Hdac4/App/Tgfbr1/Klf5	4
GO:0009952	anterior/posterior pattern specification	6/187	236/28943	0.00444499	0.0311853	0.0223361	Kdm6a/Sfrp2/Hes6/Tgfbr1/Gpc3/Sfrp1	6
GO:0010770	positive regulation of cell morphogenesis involved in differentiation	4/187	103/28943	0.00453732	0.0316185	0.0226464	Dab2/P4hb/Marcks/Calr	4
GO:0050795	regulation of behavior	4/187	103/28943	0.00453732	0.0316185	0.0226464	Hdac4/Penk/Alb/Apoe	4
GO:0062014	negative regulation of small molecule metabolic process	4/187	103/28943	0.00453732	0.0316185	0.0226464	Hdac4/Myog/Fmo1/Apoe	4
GO:0042307	positive regulation of protein import into nucleus	3/187	52/28943	0.00464883	0.031805	0.0227799	Trim28/Pik3r1/Xbp1	3
GO:0060043	regulation of cardiac muscle cell proliferation	3/187	52/28943	0.00464883	0.031805	0.0227799	Ncam1/Fgfr1/Tgfbr1	3
GO:0032675	regulation of interleukin-6 production	5/187	167/28943	0.00468364	0.031805	0.0227799	Hmgb1/Ncl/App/Lbp/Xbp1	5
GO:0008212	mineralocorticoid metabolic process	2/187	16/28943	0.00469444	0.031805	0.0227799	Dab2/Ednrb	2
GO:0051044	positive regulation of membrane protein ectodomain proteolysis	2/187	16/28943	0.00469444	0.031805	0.0227799	App/Apoe	2
GO:0055119	relaxation of cardiac muscle	2/187	16/28943	0.00469444	0.031805	0.0227799	Atp2a2/Gsn	2
GO:0061042	vascular wound healing	2/187	16/28943	0.00469444	0.031805	0.0227799	Xbp1/Smoc2	2
GO:0090177	establishment of planar polarity involved in neural tube closure	2/187	16/28943	0.00469444	0.031805	0.0227799	Sfrp2/Sfrp1	2
GO:0007229	integrin-mediated signaling pathway	4/187	104/28943	0.00469541	0.031805	0.0227799	Dab2/Plpp3/Ctnna1/Ptn	4
GO:0030510	regulation of BMP signaling pathway	4/187	104/28943	0.00469541	0.031805	0.0227799	Sfrp2/Gpc3/Fst/Sfrp1	4
GO:0042116	macrophage activation	4/187	104/28943	0.00469541	0.031805	0.0227799	Hmgb1/App/Lbp/C1qa	4
GO:0051153	regulation of striated muscle cell differentiation	4/187	104/28943	0.00469541	0.031805	0.0227799	Hdac4/Mamstr/Xbp1/Myog	4
GO:0009410	response to xenobiotic stimulus	7/187	317/28943	0.00469741	0.031805	0.0227799	Hdac4/Ncam1/Atp1a1/Sfrp2/Xbp1/Sfrp1/Fmo1	7
GO:0042445	hormone metabolic process	6/187	239/28943	0.00472382	0.0319141	0.0228581	Dab2/Safb/Atp1a1/Ctsl/Ednrb/Rbp1	6
GO:0030856	regulation of epithelial cell differentiation	5/187	168/28943	0.00480256	0.0323755	0.0231886	Btg1/Tgfbr1/Srsf6/Fst/Cdkn1c	5
GO:0050798	activated T cell proliferation	3/187	53/28943	0.00490461	0.0329917	0.0236299	Hmgb1/Prkar1a/Igfbp2	3
GO:0007389	pattern specification process	9/187	493/28943	0.00495537	0.0331892	0.0237714	Kdm6a/Sfrp2/Hes6/Fgfr1/Tgfbr1/Gpc3/Fst/Sfrp1/C1qa	9
GO:1903829	positive regulation of protein localization	9/187	493/28943	0.00495537	0.0331892	0.0237714	Tgfb3/Trim28/Serp1/Hnrnpm/App/Pik3r1/Xbp1/Anp32b/Ptn	9
GO:0071560	cellular response to transforming growth factor beta stimulus	6/187	242/28943	0.00501532	0.0334948	0.0239902	Tgfb3/Dab2/Tgfbr1/Xbp1/Cdkn1c/Hspa5	6
GO:0001704	formation of primary germ layer	4/187	106/28943	0.0050226	0.0334948	0.0239902	Kdm6a/Sfrp2/Fgfr1/Prkar1a	4
GO:0010950	positive regulation of endopeptidase activity	5/187	170/28943	0.00504683	0.0335842	0.0240542	Hmgb1/Sfrp2/App/Gsn/Anp32b	5
GO:0050808	synapse organization	9/187	496/28943	0.00515101	0.034204	0.0244982	C1qc/Etv5/App/Pik3r1/Chrna1/Marcks/C1qa/Apoe/Ptn	9
GO:0007617	mating behavior	3/187	54/28943	0.00516872	0.0342483	0.0245299	Hdac4/App/Ednrb	3
GO:0051403	stress-activated MAPK cascade	6/187	244/28943	0.00521686	0.0343103	0.0245743	Hmgb1/Dab2/Sash1/Sfrp2/App/Sfrp1	6
GO:0045927	positive regulation of growth	7/187	324/28943	0.0052805	0.0343103	0.0245743	Ncam1/Serp1/Sfrp2/Fgfr1/Tgfbr1/Sfrp1/Apoe	7
GO:0016322	neuron remodeling	2/187	17/28943	0.00529786	0.0343103	0.0245743	App/C1qa	2
GO:0018279	protein N-linked glycosylation via asparagine	2/187	17/28943	0.00529786	0.0343103	0.0245743	Ddost/Rpn1	2
GO:0045820	negative regulation of glycolytic process	2/187	17/28943	0.00529786	0.0343103	0.0245743	Hdac4/Myog	2
GO:0048143	astrocyte activation	2/187	17/28943	0.00529786	0.0343103	0.0245743	App/C1qa	2
GO:0048268	clathrin coat assembly	2/187	17/28943	0.00529786	0.0343103	0.0245743	Clta/Dab2	2
GO:0071801	regulation of podosome assembly	2/187	17/28943	0.00529786	0.0343103	0.0245743	Fscn1/Gsn	2
GO:0090136	epithelial cell-cell adhesion	2/187	17/28943	0.00529786	0.0343103	0.0245743	Svep1/Ctnna1	2
GO:2001028	positive regulation of endothelial cell chemotaxis	2/187	17/28943	0.00529786	0.0343103	0.0245743	Fgfr1/Smoc2	2
GO:0007565	female pregnancy	5/187	172/28943	0.00529978	0.0343103	0.0245743	Trim28/Ctsl/Calr/Igfbp5/Ptn	5
GO:0031668	cellular response to extracellular stimulus	6/187	245/28943	0.00531983	0.0343683	0.0246159	Sfrp2/Cdkn1a/Xbp1/Pdia3/Alb/Hspa5	6
GO:0090263	positive regulation of canonical Wnt signaling pathway	4/187	108/28943	0.00536475	0.0345865	0.0247721	Plekha4/Sfrp2/Gpc3/Sfrp1	4
GO:0071559	response to transforming growth factor beta	6/187	246/28943	0.00542428	0.0348977	0.0249951	Tgfb3/Dab2/Tgfbr1/Xbp1/Cdkn1c/Hspa5	6
GO:0098926	postsynaptic signal transduction	3/187	55/28943	0.00544125	0.0349344	0.0250213	Chrna1/Chrng/Chrnd	3
GO:0033555	multicellular organismal response to stress	4/187	109/28943	0.00554152	0.0354315	0.0253774	Ncam1/Ednrb/Penk/Apoe	4
GO:0034446	substrate adhesion-dependent cell spreading	4/187	109/28943	0.00554152	0.0354315	0.0253774	Dab2/Sfrp1/P4hb/Calr	4
GO:0010596	negative regulation of endothelial cell migration	3/187	56/28943	0.00572226	0.0363622	0.0260439	Hmgb1/Svbp/Apoe	3
GO:0060428	lung epithelium development	3/187	56/28943	0.00572226	0.0363622	0.0260439	Rcn3/Ncor2/Srsf6	3
GO:1900271	regulation of long-term synaptic potentiation	3/187	56/28943	0.00572226	0.0363622	0.0260439	App/Apoe/Ptn	3
GO:0001763	morphogenesis of a branching structure	6/187	249/28943	0.00574665	0.0364425	0.0261015	Sfrp2/Etv5/Fgfr1/Gpc3/Sfrp1/Mgp	6
GO:0030509	BMP signaling pathway	5/187	176/28943	0.00583237	0.0368354	0.0263829	Tgfb3/Sfrp2/Gpc3/Fst/Sfrp1	5
GO:0032635	interleukin-6 production	5/187	176/28943	0.00583237	0.0368354	0.0263829	Hmgb1/Ncl/App/Lbp/Xbp1	5
GO:0110020	regulation of actomyosin structure organization	4/187	111/28943	0.00590666	0.036956	0.0264693	Tgfb3/Tgfbr1/Arhgap28/Pik3r1	4
GO:0001710	mesodermal cell fate commitment	2/187	18/28943	0.00593489	0.036956	0.0264693	Sfrp2/Fgfr1	2
GO:0006978	DNA damage response, signal transduction by p53 class mediator resulting in transcription of p21 class mediator	2/187	18/28943	0.00593489	0.036956	0.0264693	Pcbp4/Cdkn1a	2
GO:0018196	peptidyl-asparagine modification	2/187	18/28943	0.00593489	0.036956	0.0264693	Ddost/Rpn1	2
GO:0030033	microvillus assembly	2/187	18/28943	0.00593489	0.036956	0.0264693	Fscn1/Klf5	2
GO:0042249	establishment of planar polarity of embryonic epithelium	2/187	18/28943	0.00593489	0.036956	0.0264693	Sfrp2/Sfrp1	2
GO:1900221	regulation of amyloid-beta clearance	2/187	18/28943	0.00593489	0.036956	0.0264693	App/Apoe	2
GO:0007254	JNK cascade	5/187	177/28943	0.0059712	0.0370334	0.0265247	Hmgb1/Dab2/Sfrp2/App/Sfrp1	5
GO:0040029	epigenetic regulation of gene expression	5/187	177/28943	0.0059712	0.0370334	0.0265247	Hdac4/Hmgb1/Trim28/H1f0/Cdkn1c	5
GO:0002762	negative regulation of myeloid leukocyte differentiation	3/187	57/28943	0.00601182	0.0371368	0.0265988	C1qc/Pik3r1/Sfrp1	3
GO:0030857	negative regulation of epithelial cell differentiation	3/187	57/28943	0.00601182	0.0371368	0.0265988	Tgfbr1/Srsf6/Fst	3
GO:1903320	regulation of protein modification by small protein conjugation or removal	6/187	252/28943	0.00608281	0.0375006	0.0268593	Hdac4/Herpud1/Sash1/Tgfbr1/Svbp/Hspa5	6
GO:0009991	response to extracellular stimulus	8/187	420/28943	0.00618791	0.0380728	0.0272692	Sfrp2/Cdkn1a/Xbp1/Pdia3/Rbp1/Alb/Apoe/Hspa5	8
GO:0031214	biomineral tissue development	5/187	179/28943	0.00625581	0.0383385	0.0274594	Mia3/Fgfr1/Gpc3/Mgp/Ptn	5
GO:0071478	cellular response to radiation	5/187	179/28943	0.00625581	0.0383385	0.0274594	Net1/Sfrp2/Pik3r1/Cdkn1a/Sfrp1	5
GO:0055017	cardiac muscle tissue growth	4/187	113/28943	0.00628748	0.0384565	0.027544	Ncam1/Fgfr1/Tgfbr1/Prkar1a	4
GO:0031098	stress-activated protein kinase signaling cascade	6/187	254/28943	0.00631473	0.0385472	0.027609	Hmgb1/Dab2/Sash1/Sfrp2/App/Sfrp1	6
GO:0001890	placenta development	5/187	180/28943	0.00640163	0.0388655	0.0278369	Trim28/Ccdc134/Ctsl/Cdkn1c/Ptn	5
GO:0071214	cellular response to abiotic stimulus	7/187	336/28943	0.00640447	0.0388655	0.0278369	Net1/Arhgdia/Atp1a1/Sfrp2/Pik3r1/Cdkn1a/Sfrp1	7
GO:0104004	cellular response to environmental stimulus	7/187	336/28943	0.00640447	0.0388655	0.0278369	Net1/Arhgdia/Atp1a1/Sfrp2/Pik3r1/Cdkn1a/Sfrp1	7
GO:0035641	locomotory exploration behavior	2/187	19/28943	0.00660507	0.0394594	0.0282623	Penk/Apoe	2
GO:0042772	DNA damage response, signal transduction resulting in transcription	2/187	19/28943	0.00660507	0.0394594	0.0282623	Pcbp4/Cdkn1a	2
GO:0070935	3'-UTR-mediated mRNA stabilization	2/187	19/28943	0.00660507	0.0394594	0.0282623	Hnrnpa0/Larp4b	2
GO:0071514	genomic imprinting	2/187	19/28943	0.00660507	0.0394594	0.0282623	Trim28/Cdkn1c	2
GO:0043388	positive regulation of DNA binding	3/187	59/28943	0.00661686	0.0394594	0.0282623	Hmgb1/Trim28/H1f0	3
GO:0043616	keratinocyte proliferation	3/187	59/28943	0.00661686	0.0394594	0.0282623	Srsf6/Ctsl/Fst	3
GO:0071806	protein transmembrane transport	3/187	59/28943	0.00661686	0.0394594	0.0282623	Tram1/Ednrb/Hspa5	3
GO:1900024	regulation of substrate adhesion-dependent cell spreading	3/187	59/28943	0.00661686	0.0394594	0.0282623	Dab2/P4hb/Calr	3
GO:2001238	positive regulation of extrinsic apoptotic signaling pathway	3/187	59/28943	0.00661686	0.0394594	0.0282623	Ctnna1/Pdia3/Sfrp1	3
GO:0032231	regulation of actin filament bundle assembly	4/187	115/28943	0.00668427	0.0397849	0.0284954	Tgfb3/Tgfbr1/Arhgap28/Pik3r1	4
GO:0030199	collagen fibril organization	3/187	60/28943	0.00693247	0.0411044	0.0294405	Mia3/Sfrp2/Tgfbr1	3
GO:0051930	regulation of sensory perception of pain	3/187	60/28943	0.00693247	0.0411044	0.0294405	Ncam1/Fgfr1/Ednrb	3
GO:0019058	viral life cycle	6/187	261/28943	0.00717729	0.0423939	0.0303641	Trim28/Pabpc1/Gsn/Ctsl/P4hb/Apoe	6
GO:0045926	negative regulation of growth	6/187	261/28943	0.00717729	0.0423939	0.0303641	Dab2/Sfrp2/Cdkn1a/Gpc3/Sfrp1/Igfbp5	6
GO:0043407	negative regulation of MAP kinase activity	3/187	61/28943	0.00725688	0.0426898	0.0305761	Sfrp2/Sfrp1/Apoe	3
GO:0051931	regulation of sensory perception	3/187	61/28943	0.00725688	0.0426898	0.0305761	Ncam1/Fgfr1/Ednrb	3
GO:0002281	macrophage activation involved in immune response	2/187	20/28943	0.00730797	0.0426898	0.0305761	Hmgb1/Lbp	2
GO:0090030	regulation of steroid hormone biosynthetic process	2/187	20/28943	0.00730797	0.0426898	0.0305761	Dab2/Atp1a1	2
GO:1905564	positive regulation of vascular endothelial cell proliferation	2/187	20/28943	0.00730797	0.0426898	0.0305761	Hmgb1/Fgfr1	2
GO:0038061	NIK/NF-kappaB signaling	4/187	118/28943	0.00731	0.0426898	0.0305761	Hmgb1/Sash1/App/Calr	4
GO:0032680	regulation of tumor necrosis factor production	5/187	186/28943	0.00732701	0.0427088	0.0305896	Hmgb1/Ncl/App/Pik3r1/Lbp	5
GO:0032388	positive regulation of intracellular transport	5/187	187/28943	0.00748983	0.043332	0.031036	Dab2/Trim28/Pik3r1/Xbp1/Anp32b	5
GO:0043409	negative regulation of MAPK cascade	5/187	187/28943	0.00748983	0.043332	0.031036	Dab2/Sfrp2/Xbp1/Sfrp1/Apoe	5
GO:0071772	response to BMP	5/187	187/28943	0.00748983	0.043332	0.031036	Tgfb3/Sfrp2/Gpc3/Fst/Sfrp1	5
GO:0071773	cellular response to BMP stimulus	5/187	187/28943	0.00748983	0.043332	0.031036	Tgfb3/Sfrp2/Gpc3/Fst/Sfrp1	5
GO:0045445	myoblast differentiation	4/187	119/28943	0.00752686	0.0434651	0.0311314	Btg1/Pik3r1/Id3/Myog	4
GO:0050807	regulation of synapse organization	6/187	264/28943	0.00757189	0.0435871	0.0312187	Etv5/App/Pik3r1/Marcks/Apoe/Ptn	6
GO:0046622	positive regulation of organ growth	3/187	62/28943	0.00759015	0.0435871	0.0312187	Ncam1/Serp1/Fgfr1	3
GO:0048260	positive regulation of receptor-mediated endocytosis	3/187	62/28943	0.00759015	0.0435871	0.0312187	Dab2/Trf/App	3
GO:0110148	biomineralization	5/187	188/28943	0.00765516	0.0438792	0.0314279	Mia3/Fgfr1/Gpc3/Mgp/Ptn	5
GO:0071675	regulation of mononuclear cell migration	4/187	120/28943	0.00774791	0.0443289	0.03175	Hmgb1/Mia3/App/Calr	4
GO:1903555	regulation of tumor necrosis factor superfamily cytokine production	5/187	189/28943	0.00782301	0.0446762	0.0319987	Hmgb1/Ncl/App/Pik3r1/Lbp	5
GO:0000288	nuclear-transcribed mRNA catabolic process, deadenylation-dependent decay	3/187	63/28943	0.00793233	0.0452172	0.0323862	Hnrnpd/Pabpc1/Syncrip	3
GO:0010769	regulation of cell morphogenesis involved in differentiation	4/187	121/28943	0.00797319	0.0453667	0.0324934	Dab2/P4hb/Marcks/Calr	4
GO:0044703	multi-organism reproductive process	5/187	190/28943	0.00799341	0.0453985	0.0325161	Trim28/Ctsl/Calr/Igfbp5/Ptn	5
GO:0046697	decidualization	2/187	21/28943	0.00804313	0.0455141	0.0325989	Ctsl/Ptn	2
GO:1903209	positive regulation of oxidative stress-induced cell death	2/187	21/28943	0.00804313	0.0455141	0.0325989	App/Sfpq	2
GO:0001935	endothelial cell proliferation	5/187	191/28943	0.00816637	0.0461273	0.0330381	Hmgb1/Fgfr1/Tgfbr1/Xbp1/Apoe	5
GO:0007498	mesoderm development	4/187	122/28943	0.00820274	0.0461646	0.0330648	Kdm6a/Sfrp2/Fgfr1/Prkar1a	4
GO:0043534	blood vessel endothelial cell migration	4/187	122/28943	0.00820274	0.0461646	0.0330648	Hmgb1/Mia3/Fgfr1/Apoe	4
GO:0061077	chaperone-mediated protein folding	3/187	64/28943	0.00828348	0.0465345	0.0333298	Sdf2l1/Pdia4/Hspa5	3
GO:0008202	steroid metabolic process	7/187	354/28943	0.00841266	0.0471384	0.0337623	Dab2/Npc2/Atp1a1/App/Fgfr1/Ednrb/Apoe	7
GO:0030316	osteoclast differentiation	4/187	123/28943	0.00843658	0.0471384	0.0337623	Trf/Pik3r1/Gpc3/Sfrp1	4
GO:0060419	heart growth	4/187	123/28943	0.00843658	0.0471384	0.0337623	Ncam1/Fgfr1/Tgfbr1/Prkar1a	4
GO:0032640	tumor necrosis factor production	5/187	193/28943	0.00852005	0.0473548	0.0339173	Hmgb1/Ncl/App/Pik3r1/Lbp	5
GO:0009100	glycoprotein metabolic process	7/187	355/28943	0.00853638	0.0473548	0.0339173	Ddost/Itm2a/Serp1/Mlec/Rpn2/Ctsl/Rpn1	7
GO:0016032	viral process	7/187	355/28943	0.00853638	0.0473548	0.0339173	Ssb/Trim28/Pabpc1/Gsn/Ctsl/P4hb/Apoe	7
GO:0021700	developmental maturation	7/187	355/28943	0.00853638	0.0473548	0.0339173	App/Fgfr1/Ctsl/Ednrb/Xbp1/Cdkn1c/C1qa	7
GO:0046620	regulation of organ growth	4/187	124/28943	0.00867474	0.047924	0.034325	Ncam1/Serp1/Fgfr1/Tgfbr1	4
GO:0050803	regulation of synapse structure or activity	6/187	272/28943	0.00870051	0.047924	0.034325	Etv5/App/Pik3r1/Marcks/Apoe/Ptn	6
GO:0031644	regulation of nervous system process	5/187	194/28943	0.00870081	0.047924	0.034325	Ncam1/Trf/App/Fgfr1/Ednrb	5
GO:0051099	positive regulation of binding	5/187	194/28943	0.00870081	0.047924	0.034325	Hmgb1/Trim28/H1f0/App/Apoe	5
GO:0030852	regulation of granulocyte differentiation	2/187	22/28943	0.0088101	0.04793	0.0343293	C1qc/Rbp1	2
GO:0034143	regulation of toll-like receptor 4 signaling pathway	2/187	22/28943	0.0088101	0.04793	0.0343293	Hmgb1/Lbp	2
GO:0051602	response to electrical stimulus	2/187	22/28943	0.0088101	0.04793	0.0343293	Xbp1/Myog	2
GO:0060055	angiogenesis involved in wound healing	2/187	22/28943	0.0088101	0.04793	0.0343293	Xbp1/Smoc2	2
GO:0071800	podosome assembly	2/187	22/28943	0.0088101	0.04793	0.0343293	Fscn1/Gsn	2
GO:0090026	positive regulation of monocyte chemotaxis	2/187	22/28943	0.0088101	0.04793	0.0343293	Hmgb1/App	2
GO:1903909	regulation of receptor clustering	2/187	22/28943	0.0088101	0.04793	0.0343293	Gsn/Ptn	2
GO:0045787	positive regulation of cell cycle	7/187	358/28943	0.00891558	0.0483434	0.0346253	Hmgb1/App/Fgfr1/Sfpq/Smoc2/Anp32b/Calr	7
GO:2000177	regulation of neural precursor cell proliferation	4/187	125/28943	0.00891725	0.0483434	0.0346253	Trf/Nap1l1/Ctnna1/Ptn	4
GO:0006081	cellular aldehyde metabolic process	3/187	66/28943	0.00901288	0.0486069	0.0348141	Dab2/Ednrb/Aldh2	3
GO:0048286	lung alveolus development	3/187	66/28943	0.00901288	0.0486069	0.0348141	Tgfb3/Tns3/Igfbp5	3
GO:0060688	regulation of morphogenesis of a branching structure	3/187	66/28943	0.00901288	0.0486069	0.0348141	Etv5/Fgfr1/Sfrp1	3
GO:0019722	calcium-mediated signaling	5/187	196/28943	0.00907025	0.0487467	0.0349142	Hdac4/Ncam1/App/Atp2a2/Ednrb	5
GO:0071706	tumor necrosis factor superfamily cytokine production	5/187	196/28943	0.00907025	0.0487467	0.0349142	Hmgb1/Ncl/App/Pik3r1/Lbp	5
GO:0010927	cellular component assembly involved in morphogenesis	4/187	126/28943	0.00916415	0.0491662	0.0352146	Prkar1a/Tnnt1/Pgm5/Tnnt2	4

## Sheet: E18 down in dysgenic
GO terms for top 200 genes downregulated genes in Dysgenic at E18.5
ID	Description	GeneRatio	BgRatio	pvalue	p.adjust	qvalue	geneID	Count
GO:0006091	generation of precursor metabolites and energy	40/195	465/28943	2.21411e-32	5.05702e-29	3.84789e-29	Ppp1r3c/Eno3/Gpd1/Aco2/Phkg1/Slc25a12/Cox7a1/Ndufa6/Pygm/Atp5c1/Ugp2/Ndufv2/Idh3a/Dld/Suclg1/Cyc1/Mdh1/Aldoa/Ndufb9/Cox5b/Oxct1/Sod2/Sdhb/Acadm/Ndufb10/Ndufb5/Ppp1r1a/Cs/Pdhb/Mfn2/Mpi/Pgam2/Ndufab1/Ndufs7/Uqcrc2/Ppp1cb/Etfdh/Dlst/Ppif/Slc25a33	40
GO:0030239	myofibril assembly	22/195	71/28943	4.66005e-31	5.07964e-28	3.8651e-28	Csrp3/Myl2/Myh7/Tcap/Myl9/Nrap/Lmod2/Acta1/Tpm1/Actn2/Myoz2/Flnc/Wdr1/Ldb3/Casq2/Tnnt3/Srf/Xirp1/Ankrd23/Mfn2/Cfl2/Cav3	22
GO:0055002	striated muscle cell development	22/195	72/28943	6.67204e-31	5.07964e-28	3.8651e-28	Csrp3/Myl2/Myh7/Tcap/Myl9/Nrap/Lmod2/Acta1/Tpm1/Actn2/Myoz2/Flnc/Wdr1/Ldb3/Casq2/Tnnt3/Srf/Xirp1/Ankrd23/Mfn2/Cfl2/Cav3	22
GO:0003012	muscle system process	37/195	432/28943	6.96024e-30	3.25882e-27	2.47964e-27	Csrp3/Myl2/Myh7/Myl3/Tnni2/Tcap/Myh3/Lmod2/Mybpc2/Tpm1/Actn2/Myoz2/Mylpf/Mybpc1/Tpm2/Casq2/Myom1/Atp2a1/Tnnc2/Acta2/Myl1/Atp1a2/Pdlim5/Tnnt3/Myh8/Slc25a4/Fxyd1/Srf/Gatm/Snta1/Vegfb/Aldoa/Srl/Mstn/Pgam2/Cav3/Nol3	37
GO:0015980	energy derivation by oxidation of organic compounds	34/195	337/28943	7.13403e-30	3.25882e-27	2.47964e-27	Ppp1r3c/Gpd1/Aco2/Phkg1/Slc25a12/Cox7a1/Ndufa6/Pygm/Atp5c1/Ugp2/Ndufv2/Idh3a/Dld/Suclg1/Cyc1/Mdh1/Ndufb9/Cox5b/Sod2/Sdhb/Acadm/Ndufb10/Ndufb5/Ppp1r1a/Cs/Pdhb/Mfn2/Ndufab1/Ndufs7/Uqcrc2/Ppp1cb/Dlst/Ppif/Slc25a33	34
GO:0051146	striated muscle cell differentiation	32/195	334/28943	2.00014e-27	7.61386e-25	5.79338e-25	Csrp3/Myl2/Myh7/Tcap/Myl9/Nrap/Ankrd2/Lmod2/Acta1/Tpm1/AW551984/Actn2/Myoz2/Flnc/Wdr1/Ldb3/Casq2/Myo18b/Pdlim5/Tnnt3/Slc25a4/Srf/Xirp1/Rbm38/Acadm/Ankrd23/Mfn2/Hacd1/Cfl2/Tmem182/Cav3/Bves	32
GO:0045214	sarcomere organization	18/195	49/28943	3.53306e-27	1.15279e-24	8.77156e-25	Csrp3/Myh7/Tcap/Lmod2/Tpm1/Actn2/Myoz2/Flnc/Wdr1/Ldb3/Casq2/Tnnt3/Srf/Xirp1/Ankrd23/Mfn2/Cfl2/Cav3	18
GO:0055001	muscle cell development	28/195	229/28943	4.71321e-27	1.34562e-24	1.02388e-24	Csrp3/Myl2/Myh7/Tcap/Myl9/Nrap/Lmod2/Acta1/Tpm1/Actn2/Myoz2/Flnc/Wdr1/Ldb3/Casq2/Myo18b/Pdlim5/Tnnt3/Slc25a4/Srf/Xirp1/Sypl2/Ankrd23/Mfn2/Cfl2/Tmem182/Cav3/Bves	28
GO:0010927	cellular component assembly involved in morphogenesis	23/195	126/28943	1.52584e-26	3.87223e-24	2.94638e-24	Csrp3/Myl2/Myh7/Tcap/Myl9/Nrap/Lmod2/Acta1/Tpm1/Actn2/Myoz2/Flnc/Wdr1/Ldb3/Casq2/Tnnt3/Srf/Xirp1/Ankrd23/Mfn2/Cfl2/Cav3/Tppp	23
GO:0042692	muscle cell differentiation	34/195	449/28943	1.03562e-25	2.36535e-23	1.79979e-23	Csrp3/Myl2/Myh7/Tcap/Myl9/Nrap/Ankrd2/Lmod2/Acta1/Tpm1/AW551984/Actn2/Myoz2/Flnc/Wdr1/Ldb3/Casq2/Myo18b/Pdlim5/Tnnt3/Slc25a4/Srf/Xirp1/Sypl2/Rbm38/Sod2/Acadm/Ankrd23/Mfn2/Hacd1/Cfl2/Tmem182/Cav3/Bves	34
GO:0006936	muscle contraction	30/195	317/28943	1.37812e-25	2.86149e-23	2.1773e-23	Csrp3/Myl2/Myh7/Myl3/Tnni2/Tcap/Myh3/Lmod2/Mybpc2/Tpm1/Actn2/Mylpf/Mybpc1/Tpm2/Casq2/Myom1/Atp2a1/Tnnc2/Acta2/Myl1/Atp1a2/Tnnt3/Myh8/Fxyd1/Srf/Snta1/Vegfb/Aldoa/Pgam2/Cav3	30
GO:0045333	cellular respiration	27/195	245/28943	7.01335e-25	1.33488e-22	1.01571e-22	Gpd1/Aco2/Slc25a12/Cox7a1/Ndufa6/Atp5c1/Ndufv2/Idh3a/Dld/Suclg1/Cyc1/Mdh1/Ndufb9/Cox5b/Sod2/Sdhb/Ndufb10/Ndufb5/Cs/Pdhb/Mfn2/Ndufab1/Ndufs7/Uqcrc2/Dlst/Ppif/Slc25a33	27
GO:0009060	aerobic respiration	23/195	187/28943	1.95849e-22	3.44092e-20	2.6182e-20	Aco2/Cox7a1/Ndufa6/Atp5c1/Ndufv2/Idh3a/Dld/Suclg1/Cyc1/Mdh1/Ndufb9/Cox5b/Sdhb/Ndufb10/Ndufb5/Cs/Pdhb/Ndufab1/Ndufs7/Uqcrc2/Dlst/Ppif/Slc25a33	23
GO:0031032	actomyosin structure organization	23/195	215/28943	4.99635e-21	8.15118e-19	6.20223e-19	Csrp3/Myl2/Myh7/Tcap/Myl9/Nrap/Lmod2/Acta1/Tpm1/Actn2/Myoz2/Flnc/Wdr1/Ldb3/Casq2/Myo18b/Tnnt3/Srf/Xirp1/Ankrd23/Mfn2/Cfl2/Cav3	23
GO:0006941	striated muscle contraction	21/195	173/28943	1.89219e-20	2.88117e-18	2.19228e-18	Csrp3/Myl2/Myh7/Myl3/Tnni2/Tcap/Myh3/Tpm1/Casq2/Atp2a1/Tnnc2/Myl1/Atp1a2/Tnnt3/Myh8/Fxyd1/Snta1/Vegfb/Aldoa/Pgam2/Cav3	21
GO:0009150	purine ribonucleotide metabolic process	27/195	425/28943	1.38612e-18	1.97868e-16	1.50558e-16	Myh7/Myh3/Adssl1/Eno3/Gpd1/Atp1a2/Ndufa6/Myh8/Gmpr/Atp5c1/Ndufv2/Ampd1/Dld/Suclg1/Atp5g3/Aldoa/Ndufb9/Pdk2/Sdhb/Ndufb10/Ndufb5/Cs/Pdhb/Mpi/Pgam2/Ndufab1/Ndufs7	27
GO:0072521	purine-containing compound metabolic process	28/195	483/28943	3.36607e-18	4.52242e-16	3.44111e-16	Myh7/Myh3/Adssl1/Eno3/Gpd1/Atp1a2/Ndufa6/Gamt/Myh8/Gmpr/Atp5c1/Ndufv2/Ampd1/Dld/Suclg1/Atp5g3/Aldoa/Ndufb9/Pdk2/Sdhb/Ndufb10/Ndufb5/Cs/Pdhb/Mpi/Pgam2/Ndufab1/Ndufs7	28
GO:0009259	ribonucleotide metabolic process	27/195	445/28943	4.45157e-18	5.64855e-16	4.29798e-16	Myh7/Myh3/Adssl1/Eno3/Gpd1/Atp1a2/Ndufa6/Myh8/Gmpr/Atp5c1/Ndufv2/Ampd1/Dld/Suclg1/Atp5g3/Aldoa/Ndufb9/Pdk2/Sdhb/Ndufb10/Ndufb5/Cs/Pdhb/Mpi/Pgam2/Ndufab1/Ndufs7	27
GO:0006163	purine nucleotide metabolic process	27/195	449/28943	5.58157e-18	6.70964e-16	5.10536e-16	Myh7/Myh3/Adssl1/Eno3/Gpd1/Atp1a2/Ndufa6/Myh8/Gmpr/Atp5c1/Ndufv2/Ampd1/Dld/Suclg1/Atp5g3/Aldoa/Ndufb9/Pdk2/Sdhb/Ndufb10/Ndufb5/Cs/Pdhb/Mpi/Pgam2/Ndufab1/Ndufs7	27
GO:0019693	ribose phosphate metabolic process	27/195	456/28943	8.24734e-18	9.41846e-16	7.1665e-16	Myh7/Myh3/Adssl1/Eno3/Gpd1/Atp1a2/Ndufa6/Myh8/Gmpr/Atp5c1/Ndufv2/Ampd1/Dld/Suclg1/Atp5g3/Aldoa/Ndufb9/Pdk2/Sdhb/Ndufb10/Ndufb5/Cs/Pdhb/Mpi/Pgam2/Ndufab1/Ndufs7	27
GO:0060537	muscle tissue development	27/195	494/28943	6.13504e-17	6.67259e-15	5.07717e-15	Csrp3/Myl2/Myh7/Myl3/Tcap/Nrap/Ankrd2/Acta1/Tpm1/AW551984/Actn2/Myoz2/Mylpf/Myo18b/Rtl1/Pdlim5/Slc25a4/Srf/Ndufv2/Xirp1/Jph2/Schip1/Mstn/Acadm/Cfl2/Cav3/Bves	27
GO:0046034	ATP metabolic process	19/195	224/28943	1.15312e-15	1.19715e-13	9.10909e-14	Myh7/Myh3/Eno3/Gpd1/Atp1a2/Ndufa6/Myh8/Atp5c1/Ndufv2/Atp5g3/Aldoa/Ndufb9/Sdhb/Ndufb10/Ndufb5/Mpi/Pgam2/Ndufab1/Ndufs7	19
GO:0006119	oxidative phosphorylation	16/195	140/28943	1.99006e-15	1.97622e-13	1.5037e-13	Cox7a1/Ndufa6/Atp5c1/Ndufv2/Dld/Cyc1/Ndufb9/Cox5b/Sdhb/Ndufb10/Ndufb5/Ndufab1/Ndufs7/Uqcrc2/Ppif/Slc25a33	16
GO:0009205	purine ribonucleoside triphosphate metabolic process	19/195	251/28943	9.3403e-15	8.88885e-13	6.76352e-13	Myh7/Myh3/Eno3/Gpd1/Atp1a2/Ndufa6/Myh8/Atp5c1/Ndufv2/Atp5g3/Aldoa/Ndufb9/Sdhb/Ndufb10/Ndufb5/Mpi/Pgam2/Ndufab1/Ndufs7	19
GO:0009144	purine nucleoside triphosphate metabolic process	19/195	257/28943	1.43676e-14	1.26214e-12	9.60359e-13	Myh7/Myh3/Eno3/Gpd1/Atp1a2/Ndufa6/Myh8/Atp5c1/Ndufv2/Atp5g3/Aldoa/Ndufb9/Sdhb/Ndufb10/Ndufb5/Mpi/Pgam2/Ndufab1/Ndufs7	19
GO:0009199	ribonucleoside triphosphate metabolic process	19/195	257/28943	1.43676e-14	1.26214e-12	9.60359e-13	Myh7/Myh3/Eno3/Gpd1/Atp1a2/Ndufa6/Myh8/Atp5c1/Ndufv2/Atp5g3/Aldoa/Ndufb9/Sdhb/Ndufb10/Ndufb5/Mpi/Pgam2/Ndufab1/Ndufs7	19
GO:0140694	non-membrane-bounded organelle assembly	22/195	379/28943	1.62974e-14	1.37864e-12	1.04901e-12	Csrp3/Myl2/Myh7/Tcap/Myl9/Nrap/Lmod2/Acta1/Tpm1/Actn2/Myoz2/Flnc/Wdr1/Ldb3/Casq2/Tnnt3/Srf/Xirp1/Ankrd23/Mfn2/Cfl2/Cav3	22
GO:0009152	purine ribonucleotide biosynthetic process	17/195	200/28943	3.74446e-14	2.96234e-12	2.25404e-12	Adssl1/Ndufa6/Gmpr/Atp5c1/Ndufv2/Ampd1/Dld/Atp5g3/Aldoa/Ndufb9/Pdk2/Sdhb/Ndufb10/Ndufb5/Pdhb/Ndufab1/Ndufs7	17
GO:0048738	cardiac muscle tissue development	19/195	271/28943	3.76129e-14	2.96234e-12	2.25404e-12	Csrp3/Myl2/Myh7/Myl3/Tcap/Nrap/Tpm1/AW551984/Actn2/Myo18b/Pdlim5/Slc25a4/Srf/Ndufv2/Xirp1/Jph2/Acadm/Cav3/Bves	19
GO:0009141	nucleoside triphosphate metabolic process	19/195	275/28943	4.90119e-14	3.73144e-12	2.83925e-12	Myh7/Myh3/Eno3/Gpd1/Atp1a2/Ndufa6/Myh8/Atp5c1/Ndufv2/Atp5g3/Aldoa/Ndufb9/Sdhb/Ndufb10/Ndufb5/Mpi/Pgam2/Ndufab1/Ndufs7	19
GO:0009260	ribonucleotide biosynthetic process	17/195	212/28943	9.79042e-14	7.21333e-12	5.48862e-12	Adssl1/Ndufa6/Gmpr/Atp5c1/Ndufv2/Ampd1/Dld/Atp5g3/Aldoa/Ndufb9/Pdk2/Sdhb/Ndufb10/Ndufb5/Pdhb/Ndufab1/Ndufs7	17
GO:0014706	striated muscle tissue development	19/195	291/28943	1.35522e-13	9.67286e-12	7.36008e-12	Csrp3/Myl2/Myh7/Myl3/Tcap/Nrap/Tpm1/AW551984/Actn2/Myo18b/Pdlim5/Slc25a4/Srf/Ndufv2/Xirp1/Jph2/Acadm/Cav3/Bves	19
GO:0006164	purine nucleotide biosynthetic process	17/195	217/28943	1.43544e-13	9.93499e-12	7.55953e-12	Adssl1/Ndufa6/Gmpr/Atp5c1/Ndufv2/Ampd1/Dld/Atp5g3/Aldoa/Ndufb9/Pdk2/Sdhb/Ndufb10/Ndufb5/Pdhb/Ndufab1/Ndufs7	17
GO:0046390	ribose phosphate biosynthetic process	17/195	221/28943	1.93586e-13	1.30044e-11	9.89507e-12	Adssl1/Ndufa6/Gmpr/Atp5c1/Ndufv2/Ampd1/Dld/Atp5g3/Aldoa/Ndufb9/Pdk2/Sdhb/Ndufb10/Ndufb5/Pdhb/Ndufab1/Ndufs7	17
GO:0072522	purine-containing compound biosynthetic process	17/195	225/28943	2.5951e-13	1.69349e-11	1.28858e-11	Adssl1/Ndufa6/Gmpr/Atp5c1/Ndufv2/Ampd1/Dld/Atp5g3/Aldoa/Ndufb9/Pdk2/Sdhb/Ndufb10/Ndufb5/Pdhb/Ndufab1/Ndufs7	17
GO:0060048	cardiac muscle contraction	14/195	132/28943	3.3881e-13	2.14956e-11	1.6356e-11	Csrp3/Myl2/Myh7/Myl3/Tnni2/Tcap/Tpm1/Casq2/Myl1/Atp1a2/Fxyd1/Snta1/Vegfb/Cav3	14
GO:0055007	cardiac muscle cell differentiation	14/195	150/28943	1.99433e-12	1.2311e-10	9.36741e-11	Csrp3/Myl2/Tcap/Nrap/AW551984/Actn2/Myo18b/Pdlim5/Slc25a4/Srf/Xirp1/Acadm/Cav3/Bves	14
GO:0009165	nucleotide biosynthetic process	17/195	264/28943	3.435e-12	2.06461e-10	1.57096e-10	Adssl1/Ndufa6/Gmpr/Atp5c1/Ndufv2/Ampd1/Dld/Atp5g3/Aldoa/Ndufb9/Pdk2/Sdhb/Ndufb10/Ndufb5/Pdhb/Ndufab1/Ndufs7	17
GO:1901293	nucleoside phosphate biosynthetic process	17/195	269/28943	4.63541e-12	2.71469e-10	2.0656e-10	Adssl1/Ndufa6/Gmpr/Atp5c1/Ndufv2/Ampd1/Dld/Atp5g3/Aldoa/Ndufb9/Pdk2/Sdhb/Ndufb10/Ndufb5/Pdhb/Ndufab1/Ndufs7	17
GO:0055013	cardiac muscle cell development	12/195	104/28943	6.26142e-12	3.57527e-10	2.72042e-10	Csrp3/Myl2/Tcap/Nrap/Actn2/Myo18b/Pdlim5/Slc25a4/Srf/Xirp1/Cav3/Bves	12
GO:0003009	skeletal muscle contraction	9/195	42/28943	8.7438e-12	4.79775e-10	3.65061e-10	Myh7/Tnni2/Tcap/Myh3/Atp2a1/Tnnc2/Tnnt3/Myh8/Cav3	9
GO:0022900	electron transport chain	12/195	107/28943	8.82249e-12	4.79775e-10	3.65061e-10	Gpd1/Slc25a12/Ndufv2/Dld/Cyc1/Ndufb9/Cox5b/Sod2/Sdhb/Ndufs7/Uqcrc2/Etfdh	12
GO:0007517	muscle organ development	19/195	371/28943	9.79172e-12	5.201e-10	3.95744e-10	Csrp3/Fhl1/Myl2/Smtnl1/Myh7/Myl3/Tcap/Ankrd2/Acta1/Tpm1/Myoz2/Mylpf/Des/Rtl1/Jph2/Mstn/Cfl2/Tmem182/Bves	19
GO:0055006	cardiac cell development	12/195	110/28943	1.23009e-11	6.38531e-10	4.85858e-10	Csrp3/Myl2/Tcap/Nrap/Actn2/Myo18b/Pdlim5/Slc25a4/Srf/Xirp1/Cav3/Bves	12
GO:0035051	cardiocyte differentiation	14/195	186/28943	3.71542e-11	1.88578e-09	1.43489e-09	Csrp3/Myl2/Tcap/Nrap/AW551984/Actn2/Myo18b/Pdlim5/Slc25a4/Srf/Xirp1/Acadm/Cav3/Bves	14
GO:0015986	proton motive force-driven ATP synthesis	10/195	70/28943	4.26907e-11	2.11969e-09	1.61287e-09	Ndufa6/Atp5c1/Ndufv2/Atp5g3/Ndufb9/Sdhb/Ndufb10/Ndufb5/Ndufab1/Ndufs7	10
GO:0006099	tricarboxylic acid cycle	8/195	33/28943	4.41746e-11	2.1467e-09	1.63342e-09	Aco2/Idh3a/Suclg1/Mdh1/Sdhb/Cs/Pdhb/Dlst	8
GO:0022904	respiratory electron transport chain	11/195	96/28943	5.23773e-11	2.49229e-09	1.89638e-09	Gpd1/Slc25a12/Ndufv2/Dld/Cyc1/Ndufb9/Cox5b/Sod2/Sdhb/Ndufs7/Uqcrc2	11
GO:0060047	heart contraction	15/195	242/28943	1.14862e-10	5.35396e-09	4.07382e-09	Csrp3/Myl2/Myh7/Myl3/Tnni2/Tcap/Tpm1/Casq2/Myl1/Atp1a2/Fxyd1/Snta1/Vegfb/Cav3/Bves	15
GO:0006754	ATP biosynthetic process	11/195	106/28943	1.5574e-10	7.11418e-09	5.41318e-09	Ndufa6/Atp5c1/Ndufv2/Atp5g3/Aldoa/Ndufb9/Sdhb/Ndufb10/Ndufb5/Ndufab1/Ndufs7	11
GO:0050879	multicellular organismal movement	9/195	59/28943	2.23289e-10	9.74075e-09	7.41173e-09	Myh7/Tnni2/Tcap/Myh3/Atp2a1/Tnnc2/Tnnt3/Myh8/Cav3	9
GO:0050881	musculoskeletal movement	9/195	59/28943	2.23289e-10	9.74075e-09	7.41173e-09	Myh7/Tnni2/Tcap/Myh3/Atp2a1/Tnnc2/Tnnt3/Myh8/Cav3	9
GO:0003015	heart process	15/195	254/28943	2.26033e-10	9.74075e-09	7.41173e-09	Csrp3/Myl2/Myh7/Myl3/Tnni2/Tcap/Tpm1/Casq2/Myl1/Atp1a2/Fxyd1/Snta1/Vegfb/Cav3/Bves	15
GO:0090257	regulation of muscle system process	15/195	258/28943	2.80979e-10	1.18844e-08	9.04281e-09	Myh7/Myl3/Tnni2/Casq2/Atp2a1/Tnnc2/Atp1a2/Tnnt3/Slc25a4/Fxyd1/Srf/Srl/Mstn/Cav3/Nol3	15
GO:0009206	purine ribonucleoside triphosphate biosynthetic process	11/195	117/28943	4.55826e-10	1.89292e-08	1.44032e-08	Ndufa6/Atp5c1/Ndufv2/Atp5g3/Aldoa/Ndufb9/Sdhb/Ndufb10/Ndufb5/Ndufab1/Ndufs7	11
GO:0009145	purine nucleoside triphosphate biosynthetic process	11/195	118/28943	4.9976e-10	2.03831e-08	1.55095e-08	Ndufa6/Atp5c1/Ndufv2/Atp5g3/Aldoa/Ndufb9/Sdhb/Ndufb10/Ndufb5/Ndufab1/Ndufs7	11
GO:0042776	proton motive force-driven mitochondrial ATP synthesis	9/195	65/28943	5.48635e-10	2.19839e-08	1.67276e-08	Ndufa6/Atp5c1/Ndufv2/Ndufb9/Sdhb/Ndufb10/Ndufb5/Ndufab1/Ndufs7	9
GO:0009201	ribonucleoside triphosphate biosynthetic process	11/195	122/28943	7.16018e-10	2.81963e-08	2.14546e-08	Ndufa6/Atp5c1/Ndufv2/Atp5g3/Aldoa/Ndufb9/Sdhb/Ndufb10/Ndufb5/Ndufab1/Ndufs7	11
GO:0009142	nucleoside triphosphate biosynthetic process	11/195	132/28943	1.66581e-09	6.44866e-08	4.90678e-08	Ndufa6/Atp5c1/Ndufv2/Atp5g3/Aldoa/Ndufb9/Sdhb/Ndufb10/Ndufb5/Ndufab1/Ndufs7	11
GO:0019646	aerobic electron transport chain	8/195	57/28943	4.57947e-09	1.74325e-07	1.32644e-07	Ndufv2/Dld/Cyc1/Ndufb9/Cox5b/Sdhb/Ndufs7/Uqcrc2	8
GO:0006734	NADH metabolic process	7/195	39/28943	7.24904e-09	2.71423e-07	2.06526e-07	Eno3/Gpd1/Idh3a/Mdh1/Aldoa/Pgam2/Dlst	7
GO:0006937	regulation of muscle contraction	11/195	167/28943	1.9783e-08	7.2878e-07	5.54529e-07	Myh7/Myl3/Tnni2/Casq2/Atp2a1/Tnnc2/Atp1a2/Tnnt3/Fxyd1/Srf/Cav3	11
GO:0070252	actin-mediated cell contraction	9/195	97/28943	2.03795e-08	7.38839e-07	5.62182e-07	Myh7/Tpm1/Casq2/Acta2/Atp1a2/Myh8/Fxyd1/Snta1/Cav3	9
GO:0042775	mitochondrial ATP synthesis coupled electron transport	8/195	71/28943	2.72056e-08	9.70899e-07	7.38757e-07	Ndufv2/Dld/Cyc1/Ndufb9/Cox5b/Sdhb/Ndufs7/Uqcrc2	8
GO:0046716	muscle cell cellular homeostasis	6/195	28/28943	2.88335e-08	1.01316e-06	7.70917e-07	Csrp3/Srf/Aldoa/Mstn/Cfl2/Cav3	6
GO:0042773	ATP synthesis coupled electron transport	8/195	73/28943	3.39805e-08	1.17593e-06	8.94765e-07	Ndufv2/Dld/Cyc1/Ndufb9/Cox5b/Sdhb/Ndufs7/Uqcrc2	8
GO:0008016	regulation of heart contraction	11/195	199/28943	1.193e-07	4.06688e-06	3.09449e-06	Csrp3/Myl2/Myh7/Myl3/Tpm1/Casq2/Atp1a2/Fxyd1/Snta1/Cav3/Bves	11
GO:0006942	regulation of striated muscle contraction	8/195	87/28943	1.36303e-07	4.51183e-06	3.43305e-06	Myh7/Myl3/Casq2/Atp2a1/Atp1a2/Tnnt3/Fxyd1/Cav3	8
GO:0043648	dicarboxylic acid metabolic process	8/195	87/28943	1.36303e-07	4.51183e-06	3.43305e-06	Adssl1/Idh3a/Dld/Suclg1/Mdh1/Sdhb/Cs/Dlst	8
GO:0055003	cardiac myofibril assembly	5/195	19/28943	1.42015e-07	4.63375e-06	3.52582e-06	Csrp3/Myl2/Tcap/Nrap/Srf	5
GO:0030048	actin filament-based movement	9/195	128/28943	2.27212e-07	7.30918e-06	5.56155e-06	Myh7/Tpm1/Casq2/Acta2/Atp1a2/Myh8/Fxyd1/Snta1/Cav3	9
GO:0035994	response to muscle stretch	5/195	21/28943	2.4582e-07	7.79794e-06	5.93345e-06	Csrp3/Tcap/Ankrd2/Ankrd23/Cav3	5
GO:1903522	regulation of blood circulation	12/195	268/28943	3.09798e-07	9.69287e-06	7.3753e-06	Csrp3/Myl2/Smtnl1/Myh7/Myl3/Tpm1/Casq2/Atp1a2/Fxyd1/Snta1/Cav3/Bves	12
GO:0050905	neuromuscular process	10/195	194/28943	8.6005e-07	2.65453e-05	2.01983e-05	Myh7/Tnni2/Tcap/Myh3/Atp2a1/Tnnc2/Tnnt3/Myh8/Clic5/Cav3	10
GO:0016052	carbohydrate catabolic process	9/195	154/28943	1.08512e-06	3.30456e-05	2.51444e-05	Ppp1r3c/Eno3/Gpd1/Phkg1/Pygm/Aldoa/Mpi/Pgam2/Ppp1cb	9
GO:0005977	glycogen metabolic process	7/195	80/28943	1.18602e-06	3.51802e-05	2.67686e-05	Ppp1r3c/Phkg1/Pygm/Ugp2/Acadm/Ppp1r1a/Ppp1cb	7
GO:0006073	cellular glucan metabolic process	7/195	80/28943	1.18602e-06	3.51802e-05	2.67686e-05	Ppp1r3c/Phkg1/Pygm/Ugp2/Acadm/Ppp1r1a/Ppp1cb	7
GO:0006875	cellular metal ion homeostasis	14/195	425/28943	1.28733e-06	3.73208e-05	2.83974e-05	Csrp3/Casq2/Atp2a1/Atp1a2/Tgm2/Pygm/Mt1/Fxyd1/Sypl2/Jph2/Fth1/Mfn2/Cav3/Nol3	14
GO:0044042	glucan metabolic process	7/195	81/28943	1.29087e-06	3.73208e-05	2.83974e-05	Ppp1r3c/Phkg1/Pygm/Ugp2/Acadm/Ppp1r1a/Ppp1cb	7
GO:0006090	pyruvate metabolic process	8/195	121/28943	1.72687e-06	4.93022e-05	3.7514e-05	Eno3/Gpd1/Dld/Aldoa/Pdk2/Pdhb/Mpi/Pgam2	8
GO:0002026	regulation of the force of heart contraction	5/195	31/28943	1.94326e-06	5.47951e-05	4.16936e-05	Csrp3/Myl2/Myh7/Myl3/Atp1a2	5
GO:0072503	cellular divalent inorganic cation homeostasis	12/195	320/28943	2.00052e-06	5.57219e-05	4.23988e-05	Csrp3/Casq2/Atp2a1/Tgm2/Pygm/Mt1/Fxyd1/Sypl2/Jph2/Mfn2/Cav3/Nol3	12
GO:0010257	NADH dehydrogenase complex assembly	6/195	58/28943	2.61904e-06	7.00101e-05	5.32707e-05	Ndufa6/Ndufb9/Ndufb10/Ndufb5/Ndufab1/Ndufs7	6
GO:0032981	mitochondrial respiratory chain complex I assembly	6/195	58/28943	2.61904e-06	7.00101e-05	5.32707e-05	Ndufa6/Ndufb9/Ndufb10/Ndufb5/Ndufab1/Ndufs7	6
GO:0006112	energy reserve metabolic process	7/195	90/28943	2.63559e-06	7.00101e-05	5.32707e-05	Ppp1r3c/Phkg1/Pygm/Ugp2/Acadm/Ppp1r1a/Ppp1cb	7
GO:0043500	muscle adaptation	8/195	128/28943	2.63611e-06	7.00101e-05	5.32707e-05	Myh7/Tcap/Myoz2/Slc25a4/Gatm/Srl/Cav3/Nol3	8
GO:0033108	mitochondrial respiratory chain complex assembly	7/195	94/28943	3.52982e-06	9.2668e-05	7.0511e-05	Ndufa6/Ndufb9/Ndufb10/Ndufb5/Ndufab1/Ndufs7/Slc25a33	7
GO:0042391	regulation of membrane potential	14/195	469/28943	4.03268e-06	0.000104666	7.96406e-05	Fhl1/Actn2/Wdr1/Casq2/Fxyd1/Xirp1/Snta1/Dld/Sod2/Mfn2/Kcnb1/Slc25a33/Cav3/Bves	14
GO:0006874	cellular calcium ion homeostasis	11/195	292/28943	5.15803e-06	0.00013237	0.00010072	Csrp3/Casq2/Atp2a1/Tgm2/Pygm/Fxyd1/Sypl2/Jph2/Mfn2/Cav3/Nol3	11
GO:0032970	regulation of actin filament-based process	13/195	416/28943	5.5025e-06	0.000139641	0.000106253	Csrp3/Lmod2/Tpm1/Actn2/Wdr1/Casq2/Acta2/Atp1a2/Fxyd1/Ankrd23/Mfn2/Cfl2/Cav3	13
GO:1901881	positive regulation of protein depolymerization	4/195	18/28943	5.67785e-06	0.000141522	0.000107684	Actn2/Wdr1/Nes/Cfl2	4
GO:0044264	cellular polysaccharide metabolic process	7/195	101/28943	5.70054e-06	0.000141522	0.000107684	Ppp1r3c/Phkg1/Pygm/Ugp2/Acadm/Ppp1r1a/Ppp1cb	7
GO:0072507	divalent inorganic cation homeostasis	12/195	359/28943	6.47917e-06	0.000159123	0.000121076	Csrp3/Casq2/Atp2a1/Tgm2/Pygm/Mt1/Fxyd1/Sypl2/Jph2/Mfn2/Cav3/Nol3	12
GO:0042398	cellular modified amino acid biosynthetic process	5/195	40/28943	7.1644e-06	0.00017408	0.000132457	Ckmt2/Ckm/Gamt/Gatm/Acadm	5
GO:0030003	cellular cation homeostasis	14/195	498/28943	7.97254e-06	0.000191677	0.000145847	Csrp3/Casq2/Atp2a1/Atp1a2/Tgm2/Pygm/Mt1/Fxyd1/Sypl2/Jph2/Fth1/Mfn2/Cav3/Nol3	14
GO:0016051	carbohydrate biosynthetic process	9/195	205/28943	1.12688e-05	0.000268104	0.000204	Ppp1r3c/Gpd1/Phkg1/Ugp2/Mdh1/Pdk2/Acadm/Pgam2/Ppp1cb	9
GO:0005978	glycogen biosynthetic process	5/195	44/28943	1.1569e-05	0.000269629	0.000205161	Ppp1r3c/Phkg1/Ugp2/Acadm/Ppp1cb	5
GO:0009250	glucan biosynthetic process	5/195	44/28943	1.1569e-05	0.000269629	0.000205161	Ppp1r3c/Phkg1/Ugp2/Acadm/Ppp1cb	5
GO:0005976	polysaccharide metabolic process	7/195	113/28943	1.1959e-05	0.000273144	0.000207835	Ppp1r3c/Phkg1/Pygm/Ugp2/Acadm/Ppp1r1a/Ppp1cb	7
GO:0014896	muscle hypertrophy	7/195	113/28943	1.1959e-05	0.000273144	0.000207835	Csrp3/Myh7/Tcap/Pdlim5/Slc25a4/Mstn/Cav3	7
GO:0055074	calcium ion homeostasis	11/195	324/28943	1.36976e-05	0.000309757	0.000235694	Csrp3/Casq2/Atp2a1/Tgm2/Pygm/Fxyd1/Sypl2/Jph2/Mfn2/Cav3/Nol3	11
GO:1903115	regulation of actin filament-based movement	5/195	46/28943	1.44438e-05	0.000323428	0.000246097	Casq2/Acta2/Atp1a2/Fxyd1/Cav3	5
GO:0005980	glycogen catabolic process	4/195	23/28943	1.60026e-05	0.000348233	0.000264971	Ppp1r3c/Phkg1/Pygm/Ppp1cb	4
GO:0061615	glycolytic process through fructose-6-phosphate	4/195	23/28943	1.60026e-05	0.000348233	0.000264971	Eno3/Aldoa/Mpi/Pgam2	4
GO:0007015	actin filament organization	13/195	460/28943	1.6009e-05	0.000348233	0.000264971	Tcap/Nrap/Lmod2/Acta1/Tpm1/Actn2/Tpm2/Wdr1/Srf/Xirp1/Pdlim3/Cfl2/Cav3	13
GO:0008637	apoptotic mitochondrial changes	7/195	119/28943	1.67669e-05	0.000361279	0.000274897	Atp2a1/Slc25a4/Sod2/Mfn2/Slc25a5/Ppif/Nol3	7
GO:0060538	skeletal muscle organ development	9/195	219/28943	1.90574e-05	0.000400269	0.000304564	Ankrd2/Acta1/Myoz2/Mylpf/Des/Rtl1/Mstn/Cfl2/Bves	9
GO:0009251	glucan catabolic process	4/195	24/28943	1.91021e-05	0.000400269	0.000304564	Ppp1r3c/Phkg1/Pygm/Ppp1cb	4
GO:0044247	cellular polysaccharide catabolic process	4/195	24/28943	1.91021e-05	0.000400269	0.000304564	Ppp1r3c/Phkg1/Pygm/Ppp1cb	4
GO:0003007	heart morphogenesis	10/195	283/28943	2.41432e-05	0.000501301	0.00038144	Myl2/Myh7/Col2a1/Myl3/Tcap/Tpm1/Srf/Xirp1/Tmem100/Cav3	10
GO:0044282	small molecule catabolic process	11/195	350/28943	2.78813e-05	0.000573702	0.00043653	Eno3/Inpp5a/Dld/Aldoa/Oxct1/Acadm/Hadhb/Ddah1/Mpi/Pgam2/Etfdh	11
GO:1902905	positive regulation of supramolecular fiber organization	8/195	180/28943	3.1963e-05	0.000651817	0.000495967	Lmod2/Tpm1/Actn2/Wdr1/Tnxb/Pde4dip/Cfl2/Cav3	8
GO:0010823	negative regulation of mitochondrion organization	5/195	55/28943	3.49004e-05	0.000693166	0.000527429	Slc25a4/Mfn2/Slc25a5/Ppif/Nol3	5
GO:0030049	muscle filament sliding	3/195	10/28943	3.49011e-05	0.000693166	0.000527429	Myh7/Tpm1/Myh8	3
GO:0060297	regulation of sarcomere organization	3/195	10/28943	3.49011e-05	0.000693166	0.000527429	Ankrd23/Mfn2/Cav3	3
GO:0000272	polysaccharide catabolic process	4/195	28/28943	3.60394e-05	0.000709604	0.000539938	Ppp1r3c/Phkg1/Pygm/Ppp1cb	4
GO:0030834	regulation of actin filament depolymerization	5/195	56/28943	3.81137e-05	0.000744032	0.000566133	Lmod2/Tpm1/Actn2/Wdr1/Cfl2	5
GO:0006120	mitochondrial electron transport, NADH to ubiquinone	4/195	29/28943	4.15861e-05	0.000798173	0.000607329	Ndufv2/Dld/Ndufb9/Ndufs7	4
GO:0051560	mitochondrial calcium ion homeostasis	4/195	29/28943	4.15861e-05	0.000798173	0.000607329	Atp2a1/Tgm2/Mfn2/Nol3	4
GO:0048644	muscle organ morphogenesis	6/195	94/28943	4.31003e-05	0.000820342	0.000624198	Myl2/Smtnl1/Myh7/Myl3/Tcap/Tpm1	6
GO:0046689	response to mercury ion	3/195	11/28943	4.77507e-05	0.000901344	0.000685832	Gatm/Fn1/Pgam2	3
GO:1901879	regulation of protein depolymerization	6/195	96/28943	4.85296e-05	0.000908537	0.000691305	Lmod2/Tpm1/Actn2/Wdr1/Nes/Cfl2	6
GO:0010665	regulation of cardiac muscle cell apoptotic process	5/195	60/28943	5.33196e-05	0.000982113	0.00074729	Hspb6/Slc25a4/Mfn2/Fndc1/Nol3	5
GO:0030042	actin filament depolymerization	5/195	60/28943	5.33196e-05	0.000982113	0.00074729	Lmod2/Tpm1/Actn2/Wdr1/Cfl2	5
GO:0014902	myotube differentiation	7/195	143/28943	5.462e-05	0.000998017	0.00075939	Csrp3/Ankrd2/Acta1/Rbm38/Hacd1/Tmem182/Cav3	7
GO:0019318	hexose metabolic process	9/195	253/28943	5.87462e-05	0.00106489	0.000810275	Eno3/Gpd1/Mdh1/Aldoa/Pdk2/Acadm/Pdhb/Mpi/Pgam2	9
GO:0045662	negative regulation of myoblast differentiation	4/195	32/28943	6.19759e-05	0.00111459	0.000848092	Csrp3/Ankrd2/Mstn/Tmem182	4
GO:0006086	acetyl-CoA biosynthetic process from pyruvate	3/195	12/28943	6.33516e-05	0.00112167	0.000853476	Dld/Pdk2/Pdhb	3
GO:0033275	actin-myosin filament sliding	3/195	12/28943	6.33516e-05	0.00112167	0.000853476	Myh7/Tpm1/Myh8	3
GO:0010662	regulation of striated muscle cell apoptotic process	5/195	63/28943	6.75093e-05	0.00118609	0.000902493	Hspb6/Slc25a4/Mfn2/Fndc1/Nol3	5
GO:0043467	regulation of generation of precursor metabolites and energy	7/195	149/28943	7.08327e-05	0.00123222	0.000937599	Ppp1r3c/Gpd1/Cox7a1/Mfn2/Ppp1cb/Ppif/Slc25a33	7
GO:0010660	regulation of muscle cell apoptotic process	6/195	103/28943	7.19902e-05	0.00123222	0.000937599	Hspb6/Slc25a4/Sod2/Mfn2/Fndc1/Nol3	6
GO:0051495	positive regulation of cytoskeleton organization	8/195	202/28943	7.21572e-05	0.00123222	0.000937599	Lmod2/Tpm1/Actn2/Wdr1/Pde4dip/Nes/Cfl2/Cav3	8
GO:0010659	cardiac muscle cell apoptotic process	5/195	64/28943	7.28328e-05	0.00123222	0.000937599	Hspb6/Slc25a4/Mfn2/Fndc1/Nol3	5
GO:0033692	cellular polysaccharide biosynthetic process	5/195	64/28943	7.28328e-05	0.00123222	0.000937599	Ppp1r3c/Phkg1/Ugp2/Acadm/Ppp1cb	5
GO:0060306	regulation of membrane repolarization	4/195	34/28943	7.90905e-05	0.00132825	0.00101067	Wdr1/Casq2/Snta1/Cav3	4
GO:0030836	positive regulation of actin filament depolymerization	3/195	13/28943	8.19484e-05	0.00135631	0.00103201	Actn2/Wdr1/Cfl2	3
GO:1901679	nucleotide transmembrane transport	3/195	13/28943	8.19484e-05	0.00135631	0.00103201	Slc25a4/Slc25a5/Slc25a33	3
GO:0007519	skeletal muscle tissue development	8/195	207/28943	8.55722e-05	0.00140609	0.0010699	Ankrd2/Acta1/Myoz2/Mylpf/Rtl1/Mstn/Cfl2/Bves	8
GO:0006084	acetyl-CoA metabolic process	4/195	35/28943	8.8827e-05	0.00143136	0.00108912	Dld/Pdk2/Cs/Pdhb	4
GO:0043243	positive regulation of protein-containing complex disassembly	4/195	35/28943	8.8827e-05	0.00143136	0.00108912	Actn2/Wdr1/Nes/Cfl2	4
GO:0003300	cardiac muscle hypertrophy	6/195	107/28943	8.899e-05	0.00143136	0.00108912	Csrp3/Myh7/Tcap/Pdlim5/Slc25a4/Cav3	6
GO:0010658	striated muscle cell apoptotic process	5/195	67/28943	9.07603e-05	0.00144716	0.00110114	Hspb6/Slc25a4/Mfn2/Fndc1/Nol3	5
GO:0005996	monosaccharide metabolic process	9/195	268/28943	9.12395e-05	0.00144716	0.00110114	Eno3/Gpd1/Mdh1/Aldoa/Pdk2/Acadm/Pdhb/Mpi/Pgam2	9
GO:0010657	muscle cell apoptotic process	6/195	108/28943	9.37022e-05	0.00147597	0.00112307	Hspb6/Slc25a4/Sod2/Mfn2/Fndc1/Nol3	6
GO:0019320	hexose catabolic process	4/195	36/28943	9.94059e-05	0.00155509	0.00118327	Eno3/Aldoa/Mpi/Pgam2	4
GO:0086003	cardiac muscle cell contraction	5/195	69/28943	0.000104474	0.00162325	0.00123513	Casq2/Atp1a2/Fxyd1/Snta1/Cav3	5
GO:0014897	striated muscle hypertrophy	6/195	111/28943	0.000109041	0.00168276	0.00128041	Csrp3/Myh7/Tcap/Pdlim5/Slc25a4/Cav3	6
GO:0010667	negative regulation of cardiac muscle cell apoptotic process	4/195	37/28943	0.00011087	0.00169952	0.00129316	Hspb6/Slc25a4/Mfn2/Nol3	4
GO:0006006	glucose metabolic process	8/195	217/28943	0.000118646	0.00180658	0.00137463	Eno3/Gpd1/Mdh1/Aldoa/Pdk2/Acadm/Pdhb/Pgam2	8
GO:0002027	regulation of heart rate	6/195	113/28943	0.000120328	0.00182007	0.00138489	Myh7/Tpm1/Casq2/Snta1/Cav3/Bves	6
GO:0000423	mitophagy	4/195	38/28943	0.000123264	0.00182815	0.00139104	Slc25a4/Mfn2/Slc25a5/Retreg1	4
GO:0046365	monosaccharide catabolic process	4/195	38/28943	0.000123264	0.00182815	0.00139104	Eno3/Aldoa/Mpi/Pgam2	4
GO:0086004	regulation of cardiac muscle cell contraction	4/195	38/28943	0.000123264	0.00182815	0.00139104	Casq2/Atp1a2/Fxyd1/Cav3	4
GO:1904062	regulation of cation transmembrane transport	11/195	414/28943	0.000124976	0.00184158	0.00140126	Fhl1/Actn2/Casq2/Atp1a2/Slc25a4/Fxyd1/Snta1/Jph2/Ppif/Cav3/Nol3	11
GO:0000271	polysaccharide biosynthetic process	5/195	72/28943	0.000127961	0.00186155	0.00141645	Ppp1r3c/Phkg1/Ugp2/Acadm/Ppp1cb	5
GO:0055008	cardiac muscle tissue morphogenesis	5/195	72/28943	0.000127961	0.00186155	0.00141645	Myl2/Myh7/Myl3/Tcap/Tpm1	5
GO:0014819	regulation of skeletal muscle contraction	3/195	15/28943	0.000129082	0.00186598	0.00141982	Myh7/Atp2a1/Cav3	3
GO:0014823	response to activity	4/195	39/28943	0.000136631	0.00196267	0.0014934	Smtnl1/Perm1/Srl/Sod2	4
GO:0010664	negative regulation of striated muscle cell apoptotic process	4/195	40/28943	0.000151016	0.00215575	0.00164031	Hspb6/Slc25a4/Mfn2/Nol3	4
GO:0034637	cellular carbohydrate biosynthetic process	5/195	75/28943	0.000155294	0.00220306	0.00167631	Ppp1r3c/Phkg1/Ugp2/Acadm/Ppp1cb	5
GO:0072350	tricarboxylic acid metabolic process	3/195	16/28943	0.000158083	0.0022151	0.00168547	Aco2/Idh3a/Cs	3
GO:0106380	purine ribonucleotide salvage	3/195	16/28943	0.000158083	0.0022151	0.00168547	Adssl1/Gmpr/Ampd1	3
GO:0010939	regulation of necrotic cell death	4/195	41/28943	0.000166465	0.00231833	0.00176401	Slc25a4/Fth1/Ppif/Nol3	4
GO:0006103	2-oxoglutarate metabolic process	3/195	17/28943	0.000191007	0.00255122	0.00194123	Idh3a/Dld/Dlst	3
GO:0006735	NADH regeneration	3/195	17/28943	0.000191007	0.00255122	0.00194123	Eno3/Aldoa/Pgam2	3
GO:0035795	negative regulation of mitochondrial membrane permeability	3/195	17/28943	0.000191007	0.00255122	0.00194123	Slc25a4/Slc25a5/Nol3	3
GO:0061621	canonical glycolysis	3/195	17/28943	0.000191007	0.00255122	0.00194123	Eno3/Aldoa/Pgam2	3
GO:0061718	glucose catabolic process to pyruvate	3/195	17/28943	0.000191007	0.00255122	0.00194123	Eno3/Aldoa/Pgam2	3
GO:0090136	epithelial cell-cell adhesion	3/195	17/28943	0.000191007	0.00255122	0.00194123	Thbs4/Srf/Bves	3
GO:1902176	negative regulation of oxidative stress-induced intrinsic apoptotic signaling pathway	3/195	17/28943	0.000191007	0.00255122	0.00194123	Hspb1/Sod2/Nol3	3
GO:0022411	cellular component disassembly	11/195	439/28943	0.000207619	0.00275699	0.00209779	Lmod2/Tpm1/Actn2/Wdr1/Slc25a4/Plaat3/Mfn2/Slc25a5/Nes/Cfl2/Retreg1	11
GO:0051261	protein depolymerization	6/195	126/28943	0.000218225	0.0028668	0.00218135	Lmod2/Tpm1/Actn2/Wdr1/Nes/Cfl2	6
GO:0010830	regulation of myotube differentiation	4/195	44/28943	0.000219654	0.0028668	0.00218135	Csrp3/Ankrd2/Rbm38/Cav3	4
GO:0044275	cellular carbohydrate catabolic process	4/195	44/28943	0.000219654	0.0028668	0.00218135	Ppp1r3c/Phkg1/Pygm/Ppp1cb	4
GO:0044262	cellular carbohydrate metabolic process	9/195	302/28943	0.000223315	0.00289802	0.0022051	Ppp1r3c/Inpp5a/Phkg1/Pygm/Ugp2/Pdk2/Acadm/Ppp1r1a/Ppp1cb	9
GO:0032261	purine nucleotide salvage	3/195	18/28943	0.000228072	0.00293627	0.00223421	Adssl1/Gmpr/Ampd1	3
GO:0022898	regulation of transmembrane transporter activity	9/195	303/28943	0.000228834	0.00293627	0.00223421	Fhl1/Actn2/Casq2/Atp1a2/Slc25a4/Fxyd1/Jph2/Ppif/Cav3	9
GO:0086009	membrane repolarization	4/195	45/28943	0.000239821	0.00306006	0.0023284	Wdr1/Casq2/Snta1/Cav3	4
GO:2001234	negative regulation of apoptotic signaling pathway	8/195	241/28943	0.000242681	0.00307935	0.00234308	Hspb1/Col2a1/Slc25a4/Sod2/Mfn2/Slc25a5/Ppif/Nol3	8
GO:0006813	potassium ion transport	8/195	244/28943	0.000263776	0.00332853	0.00253268	Fhl1/Actn2/Casq2/Atp1b4/Atp1a2/Fxyd1/Kcnb1/Cav3	8
GO:0006085	acetyl-CoA biosynthetic process	3/195	19/28943	0.000269495	0.00336353	0.00255931	Dld/Pdk2/Pdhb	3
GO:1905709	negative regulation of membrane permeability	3/195	19/28943	0.000269495	0.00336353	0.00255931	Slc25a4/Slc25a5/Nol3	3
GO:0043244	regulation of protein-containing complex disassembly	6/195	133/28943	0.000292231	0.00362474	0.00275806	Lmod2/Tpm1/Actn2/Wdr1/Nes/Cfl2	6
GO:0006094	gluconeogenesis	5/195	86/28943	0.000295184	0.00362474	0.00275806	Gpd1/Mdh1/Pdk2/Acadm/Pgam2	5
GO:0060415	muscle tissue morphogenesis	5/195	86/28943	0.000295184	0.00362474	0.00275806	Myl2/Myh7/Myl3/Tcap/Tpm1	5
GO:0061620	glycolytic process through glucose-6-phosphate	3/195	20/28943	0.000315483	0.00385328	0.00293196	Eno3/Aldoa/Pgam2	3
GO:0032409	regulation of transporter activity	9/195	317/28943	0.000318793	0.003873	0.00294696	Fhl1/Actn2/Casq2/Atp1a2/Slc25a4/Fxyd1/Jph2/Ppif/Cav3	9
GO:0006637	acyl-CoA metabolic process	5/195	88/28943	0.000328466	0.00393685	0.00299555	Dld/Suclg1/Pdk2/Cs/Pdhb	5
GO:0035383	thioester metabolic process	5/195	88/28943	0.000328466	0.00393685	0.00299555	Dld/Suclg1/Pdk2/Cs/Pdhb	5
GO:1902903	regulation of supramolecular fiber organization	10/195	389/28943	0.00032922	0.00393685	0.00299555	Lmod2/Tpm1/Actn2/Wdr1/Tnxb/Pde4dip/Ankrd23/Mfn2/Cfl2/Cav3	10
GO:0050848	regulation of calcium-mediated signaling	5/195	89/28943	0.000346135	0.00411757	0.00313305	Myoz2/3425401B19Rik/Tmem100/Pdk2/Homer2	5
GO:0019319	hexose biosynthetic process	5/195	90/28943	0.000364514	0.00428972	0.00326405	Gpd1/Mdh1/Pdk2/Acadm/Pgam2	5
GO:1902600	proton transmembrane transport	5/195	90/28943	0.000364514	0.00428972	0.00326405	Atp1a2/Slc25a4/Atp5g3/Ndufs7/Ppif	5
GO:0043101	purine-containing compound salvage	3/195	21/28943	0.000366241	0.00428972	0.00326405	Adssl1/Gmpr/Ampd1	3
GO:0032273	positive regulation of protein polymerization	5/195	91/28943	0.00038362	0.00447035	0.00340149	Tppp3/Lmod2/Pde4dip/Cav3/Tppp	5
GO:0032535	regulation of cellular component size	10/195	398/28943	0.000393938	0.00456728	0.00347524	Lmod2/Tnfrsf12a/Tpm1/Actn2/Wdr1/Srf/Fn1/Mfn2/Cfl2/Cav3	10
GO:0006096	glycolytic process	5/195	92/28943	0.000403474	0.00465421	0.00354139	Eno3/Gpd1/Aldoa/Mpi/Pgam2	5
GO:2001233	regulation of apoptotic signaling pathway	10/195	401/28943	0.000417734	0.0047945	0.00364813	Hspb1/Col2a1/Ankrd2/Tnfrsf12a/Slc25a4/Sod2/Mfn2/Slc25a5/Ppif/Nol3	10
GO:0060307	regulation of ventricular cardiac muscle cell membrane repolarization	3/195	22/28943	0.000421971	0.00481891	0.0036667	Wdr1/Snta1/Cav3	3
GO:0006757	ATP generation from ADP	5/195	93/28943	0.000424093	0.00481905	0.00366681	Eno3/Gpd1/Aldoa/Mpi/Pgam2	5
GO:0032410	negative regulation of transporter activity	5/195	94/28943	0.000445497	0.00503721	0.00383281	Actn2/Casq2/Atp1a2/Ppif/Cav3	5
GO:0006575	cellular modified amino acid metabolic process	7/195	203/28943	0.000473117	0.00532315	0.00405038	Ckmt2/Ckm/Gamt/Gatm/Sod2/Acadm/Clic5	7
GO:0006790	sulfur compound metabolic process	9/195	335/28943	0.000475623	0.00532511	0.00405187	Gamt/Dld/Suclg1/Pdk2/Sod2/Cs/Pdhb/Clic5/Ndufab1	9
GO:0009168	purine ribonucleoside monophosphate biosynthetic process	3/195	23/28943	0.000482866	0.00535372	0.00407364	Adssl1/Gmpr/Ampd1	3
GO:0090201	negative regulation of release of cytochrome c from mitochondria	3/195	23/28943	0.000482866	0.00535372	0.00407364	Mfn2/Ppif/Nol3	3
GO:0022604	regulation of cell morphogenesis	9/195	338/28943	0.000507068	0.00559489	0.00425715	Tpm1/Wdr1/Myl12a/Fn1/Aldoa/Fbxo31/Mfn2/Postn/Bves	9
GO:0046364	monosaccharide biosynthetic process	5/195	97/28943	0.000514612	0.00565083	0.00429972	Gpd1/Mdh1/Pdk2/Acadm/Pgam2	5
GO:0055010	ventricular cardiac muscle tissue morphogenesis	4/195	55/28943	0.000520902	0.00569254	0.00433145	Myl2/Myh7/Myl3/Tpm1	4
GO:0006007	glucose catabolic process	3/195	24/28943	0.000549118	0.00583342	0.00443865	Eno3/Aldoa/Pgam2	3
GO:0042026	protein refolding	3/195	24/28943	0.000549118	0.00583342	0.00443865	Hspb1/Hspb6/Dnaja4	3
GO:0043173	nucleotide salvage	3/195	24/28943	0.000549118	0.00583342	0.00443865	Adssl1/Gmpr/Ampd1	3
GO:0046040	IMP metabolic process	3/195	24/28943	0.000549118	0.00583342	0.00443865	Adssl1/Gmpr/Ampd1	3
GO:0099625	ventricular cardiac muscle cell membrane repolarization	3/195	24/28943	0.000549118	0.00583342	0.00443865	Wdr1/Snta1/Cav3	3
GO:1901017	negative regulation of potassium ion transmembrane transporter activity	3/195	24/28943	0.000549118	0.00583342	0.00443865	Actn2/Casq2/Cav3	3
GO:0003206	cardiac chamber morphogenesis	6/195	151/28943	0.000574333	0.00607304	0.00462097	Myl2/Myh7/Myl3/Tpm1/Srf/Cav3	6
GO:0043502	regulation of muscle adaptation	5/195	101/28943	0.000618939	0.00644621	0.00490491	Myh7/Slc25a4/Srl/Cav3/Nol3	5
GO:0046031	ADP metabolic process	5/195	101/28943	0.000618939	0.00644621	0.00490491	Eno3/Gpd1/Aldoa/Mpi/Pgam2	5
GO:0009127	purine nucleoside monophosphate biosynthetic process	3/195	25/28943	0.000620913	0.00644621	0.00490491	Adssl1/Gmpr/Ampd1	3
GO:0060547	negative regulation of necrotic cell death	3/195	25/28943	0.000620913	0.00644621	0.00490491	Slc25a4/Fth1/Nol3	3
GO:0002082	regulation of oxidative phosphorylation	3/195	26/28943	0.000698433	0.00718568	0.00546758	Cox7a1/Ppif/Slc25a33	3
GO:0099623	regulation of cardiac muscle cell membrane repolarization	3/195	26/28943	0.000698433	0.00718568	0.00546758	Wdr1/Snta1/Cav3	3
GO:0051147	regulation of muscle cell differentiation	6/195	157/28943	0.000704648	0.0072091	0.0054854	Csrp3/Ankrd2/Slc25a4/Rbm38/Sod2/Cav3	6
GO:0051153	regulation of striated muscle cell differentiation	5/195	104/28943	0.000707022	0.0072091	0.0054854	Csrp3/Ankrd2/Slc25a4/Rbm38/Cav3	5
GO:1901652	response to peptide	10/195	430/28943	0.00071596	0.00726779	0.00553006	Csrp3/Actn2/Atp2a1/Gatm/Cyc1/Vim/Pdk2/Mstn/Mfn2/Slc25a33	10
GO:0046902	regulation of mitochondrial membrane permeability	4/195	60/28943	0.000725526	0.0073323	0.00557915	Slc25a4/Slc25a5/Ppif/Nol3	4
GO:0009135	purine nucleoside diphosphate metabolic process	5/195	105/28943	0.000738367	0.00739662	0.00562808	Eno3/Gpd1/Aldoa/Mpi/Pgam2	5
GO:0009179	purine ribonucleoside diphosphate metabolic process	5/195	105/28943	0.000738367	0.00739662	0.00562808	Eno3/Gpd1/Aldoa/Mpi/Pgam2	5
GO:0008360	regulation of cell shape	6/195	159/28943	0.000752814	0.00750841	0.00571315	Tpm1/Wdr1/Myl12a/Fn1/Aldoa/Bves	6
GO:0006862	nucleotide transport	3/195	27/28943	0.000781855	0.00766419	0.00583168	Slc25a4/Slc25a5/Slc25a33	3
GO:0035384	thioester biosynthetic process	3/195	27/28943	0.000781855	0.00766419	0.00583168	Dld/Pdk2/Pdhb	3
GO:0071616	acyl-CoA biosynthetic process	3/195	27/28943	0.000781855	0.00766419	0.00583168	Dld/Pdk2/Pdhb	3
GO:1902175	regulation of oxidative stress-induced intrinsic apoptotic signaling pathway	3/195	27/28943	0.000781855	0.00766419	0.00583168	Hspb1/Sod2/Nol3	3
GO:0007006	mitochondrial membrane organization	5/195	108/28943	0.000838645	0.00815091	0.00620203	Slc25a4/Mfn2/Slc25a5/Ppif/Nol3	5
GO:1904063	negative regulation of cation transmembrane transport	5/195	108/28943	0.000838645	0.00815091	0.00620203	Actn2/Casq2/Atp1a2/Ppif/Cav3	5
GO:0031670	cellular response to nutrient	3/195	28/28943	0.000871353	0.00838961	0.00638365	Srf/Pdk2/Postn	3
GO:0043457	regulation of cellular respiration	4/195	63/28943	0.000872452	0.00838961	0.00638365	Cox7a1/Mfn2/Ppif/Slc25a33	4
GO:0006165	nucleoside diphosphate phosphorylation	5/195	109/28943	0.000874223	0.00838961	0.00638365	Eno3/Gpd1/Aldoa/Mpi/Pgam2	5
GO:0032412	regulation of ion transmembrane transporter activity	8/195	293/28943	0.000880275	0.00841233	0.00640094	Fhl1/Actn2/Casq2/Atp1a2/Fxyd1/Jph2/Ppif/Cav3	8
GO:0033865	nucleoside bisphosphate metabolic process	5/195	110/28943	0.000910914	0.00859722	0.00654162	Dld/Suclg1/Pdk2/Cs/Pdhb	5
GO:0033875	ribonucleoside bisphosphate metabolic process	5/195	110/28943	0.000910914	0.00859722	0.00654162	Dld/Suclg1/Pdk2/Cs/Pdhb	5
GO:0034032	purine nucleoside bisphosphate metabolic process	5/195	110/28943	0.000910914	0.00859722	0.00654162	Dld/Suclg1/Pdk2/Cs/Pdhb	5
GO:0061077	chaperone-mediated protein folding	4/195	64/28943	0.00092576	0.00870138	0.00662088	Hspb1/Hspb6/Dnajb4/Dnajb5	4
GO:0010038	response to metal ion	8/195	296/28943	0.000939826	0.00879739	0.00669393	Jund/Slc25a12/Mt1/Gatm/Fn1/Pgam2/Kcnb1/Ppif	8
GO:0043434	response to peptide hormone	9/195	369/28943	0.000943917	0.00879962	0.00669563	Csrp3/Actn2/Atp2a1/Gatm/Cyc1/Pdk2/Mstn/Mfn2/Slc25a33	9
GO:1901380	negative regulation of potassium ion transmembrane transport	3/195	29/28943	0.000967095	0.00897905	0.00683215	Actn2/Casq2/Cav3	3
GO:0001836	release of cytochrome c from mitochondria	4/195	65/28943	0.000981319	0.00900134	0.00684912	Sod2/Mfn2/Ppif/Nol3	4
GO:0003229	ventricular cardiac muscle tissue development	4/195	65/28943	0.000981319	0.00900134	0.00684912	Myl2/Myh7/Myl3/Tpm1	4
GO:0010656	negative regulation of muscle cell apoptotic process	4/195	65/28943	0.000981319	0.00900134	0.00684912	Hspb6/Slc25a4/Mfn2/Nol3	4
GO:0046939	nucleotide phosphorylation	5/195	113/28943	0.00102787	0.00939066	0.00714535	Eno3/Gpd1/Aldoa/Mpi/Pgam2	5
GO:0006457	protein folding	6/195	169/28943	0.00103301	0.00939995	0.00715242	Hspb1/Hspb6/Dnaja4/Dnajb4/Dnajb5/Ppif	6
GO:0070265	necrotic cell death	4/195	66/28943	0.00103918	0.00941862	0.00716662	Slc25a4/Fth1/Ppif/Nol3	4
GO:0006631	fatty acid metabolic process	10/195	453/28943	0.00106174	0.00958506	0.00729327	Fabp3/Tnxb/Dld/Pdk2/Acadm/Hadhb/Ankrd23/Hacd1/Ndufab1/Etfdh	10
GO:1901016	regulation of potassium ion transmembrane transporter activity	4/195	67/28943	0.0010994	0.00988594	0.00752221	Fhl1/Actn2/Casq2/Cav3	4
GO:0003018	vascular process in circulatory system	7/195	235/28943	0.00111735	0.0100079	0.00761502	Smtnl1/Acta2/Atp1a2/Snta1/Sod2/Ptp4a3/Ddah1	7
GO:0010959	regulation of metal ion transport	10/195	458/28943	0.00115259	0.0102833	0.00782455	Fhl1/Actn2/Casq2/Atp1a2/Fxyd1/Snta1/Jph2/Homer2/Cav3/Nol3	10
GO:0010639	negative regulation of organelle organization	9/195	380/28943	0.00115792	0.0102871	0.00782741	Lmod2/Tpm1/Slc25a4/Map4/Mfn2/Slc25a5/Ppif/Cav3/Nol3	9
GO:0007584	response to nutrient	4/195	68/28943	0.00116202	0.0102871	0.00782741	Srf/Gatm/Pdk2/Postn	4
GO:0099622	cardiac muscle cell membrane repolarization	3/195	31/28943	0.00117797	0.010388	0.00790419	Wdr1/Snta1/Cav3	3
GO:0009185	ribonucleoside diphosphate metabolic process	5/195	117/28943	0.00120072	0.0104675	0.00796475	Eno3/Gpd1/Aldoa/Mpi/Pgam2	5
GO:0034766	negative regulation of ion transmembrane transport	5/195	117/28943	0.00120072	0.0104675	0.00796475	Actn2/Casq2/Atp1a2/Ppif/Cav3	5
GO:0046486	glycerolipid metabolic process	9/195	382/28943	0.00120074	0.0104675	0.00796475	Fabp3/Inpp5a/Gpd1/Tnxb/Pnpla2/Plaat3/Ip6k3/Pitpnc1/Cav3	9
GO:0042180	cellular ketone metabolic process	7/195	241/28943	0.00129184	0.0111176	0.00845936	Fabp3/Gpd1/Aldoa/Oxct1/Pdk2/Coq8a/Coq5	7
GO:0070296	sarcoplasmic reticulum calcium ion transport	3/195	32/28943	0.00129342	0.0111176	0.00845936	Casq2/Atp2a1/Nol3	3
GO:1902305	regulation of sodium ion transmembrane transport	4/195	70/28943	0.00129469	0.0111176	0.00845936	Atp1a2/Fxyd1/Snta1/Cav3	4
GO:0045445	myoblast differentiation	5/195	119/28943	0.00129478	0.0111176	0.00845936	Csrp3/Ankrd2/Mstn/Tmem182/Nol3	5
GO:0009612	response to mechanical stimulus	6/195	177/28943	0.00130985	0.0112048	0.00852576	Csrp3/Tcap/Ankrd2/Atp1a2/Ankrd23/Cav3	6
GO:0055117	regulation of cardiac muscle contraction	4/195	71/28943	0.00136484	0.0116317	0.00885054	Casq2/Atp1a2/Fxyd1/Cav3	4
GO:0009156	ribonucleoside monophosphate biosynthetic process	3/195	33/28943	0.00141574	0.0119761	0.00911263	Adssl1/Gmpr/Ampd1	3
GO:1904706	negative regulation of vascular associated smooth muscle cell proliferation	3/195	33/28943	0.00141574	0.0119761	0.00911263	Tpm1/Sod2/Mfn2	3
GO:0043462	regulation of ATP-dependent activity	4/195	72/28943	0.0014376	0.0121161	0.00921915	Tpm1/Tpm2/Tnnt3/Ppif	4
GO:1903008	organelle disassembly	5/195	123/28943	0.00149908	0.0125879	0.00957813	Slc25a4/Plaat3/Mfn2/Slc25a5/Retreg1	5
GO:0043094	cellular metabolic compound salvage	3/195	34/28943	0.0015451	0.0129267	0.00983594	Adssl1/Gmpr/Ampd1	3
GO:1903715	regulation of aerobic respiration	3/195	36/28943	0.00182546	0.0152166	0.0115783	Cox7a1/Ppif/Slc25a33	3
GO:0033866	nucleoside bisphosphate biosynthetic process	3/195	37/28943	0.00197675	0.0162992	0.0124021	Dld/Pdk2/Pdhb	3
GO:0034030	ribonucleoside bisphosphate biosynthetic process	3/195	37/28943	0.00197675	0.0162992	0.0124021	Dld/Pdk2/Pdhb	3
GO:0034033	purine nucleoside bisphosphate biosynthetic process	3/195	37/28943	0.00197675	0.0162992	0.0124021	Dld/Pdk2/Pdhb	3
GO:0051149	positive regulation of muscle cell differentiation	4/195	80/28943	0.0021197	0.0174151	0.0132511	Csrp3/Slc25a4/Sod2/Cav3	4
GO:0019722	calcium-mediated signaling	6/195	196/28943	0.00219317	0.0179541	0.0136613	Myoz2/Casq2/3425401B19Rik/Tmem100/Pdk2/Homer2	6
GO:0009167	purine ribonucleoside monophosphate metabolic process	3/195	39/28943	0.0023022	0.0186924	0.0142231	Adssl1/Gmpr/Ampd1	3
GO:0010661	positive regulation of muscle cell apoptotic process	3/195	39/28943	0.0023022	0.0186924	0.0142231	Sod2/Mfn2/Fndc1	3
GO:1901215	negative regulation of neuron death	7/195	267/28943	0.00230791	0.0186924	0.0142231	Inpp5a/Mt1/Vegfb/Sod2/Mfn2/Nes/Retreg1	7
GO:0003208	cardiac ventricle morphogenesis	4/195	82/28943	0.00231986	0.0187228	0.0142462	Myl2/Myh7/Myl3/Tpm1	4
GO:0009132	nucleoside diphosphate metabolic process	5/195	136/28943	0.00232817	0.0187237	0.0142469	Eno3/Gpd1/Aldoa/Mpi/Pgam2	5
GO:0003205	cardiac chamber development	6/195	199/28943	0.00236588	0.0187952	0.0143012	Myl2/Myh7/Myl3/Tpm1/Srf/Cav3	6
GO:0006107	oxaloacetate metabolic process	2/195	11/28943	0.00238643	0.0187952	0.0143012	Mdh1/Cs	2
GO:0014889	muscle atrophy	2/195	11/28943	0.00238643	0.0187952	0.0143012	Gatm/Nol3	2
GO:0051561	positive regulation of mitochondrial calcium ion concentration	2/195	11/28943	0.00238643	0.0187952	0.0143012	Atp2a1/Tgm2	2
GO:1901029	negative regulation of mitochondrial outer membrane permeabilization involved in apoptotic signaling pathway	2/195	11/28943	0.00238643	0.0187952	0.0143012	Slc25a4/Slc25a5	2
GO:1903599	positive regulation of autophagy of mitochondrion	2/195	11/28943	0.00238643	0.0187952	0.0143012	Slc25a4/Slc25a5	2
GO:0046785	microtubule polymerization	4/195	83/28943	0.00242466	0.0189655	0.0144308	Tppp3/Pde4dip/Cav3/Tppp	4
GO:0061912	selective autophagy	4/195	83/28943	0.00242466	0.0189655	0.0144308	Slc25a4/Mfn2/Slc25a5/Retreg1	4
GO:0002931	response to ischemia	3/195	40/28943	0.00247662	0.0191749	0.0145902	Ppif/Nol3/Bves	3
GO:0043267	negative regulation of potassium ion transport	3/195	40/28943	0.00247662	0.0191749	0.0145902	Actn2/Casq2/Cav3	3
GO:1902686	mitochondrial outer membrane permeabilization involved in programmed cell death	3/195	40/28943	0.00247662	0.0191749	0.0145902	Slc25a4/Slc25a5/Ppif	3
GO:0060249	anatomical structure homeostasis	8/195	346/28943	0.00250262	0.0193107	0.0146935	Csrp3/Col2a1/Srf/Aldoa/Mstn/Homer2/Cfl2/Cav3	8
GO:0000422	autophagy of mitochondrion	4/195	84/28943	0.00253266	0.0193465	0.0147207	Slc25a4/Mfn2/Slc25a5/Retreg1	4
GO:0061726	mitochondrion disassembly	4/195	84/28943	0.00253266	0.0193465	0.0147207	Slc25a4/Mfn2/Slc25a5/Retreg1	4
GO:1990542	mitochondrial transmembrane transport	4/195	84/28943	0.00253266	0.0193465	0.0147207	Slc25a12/Slc25a4/Slc25a5/Slc25a33	4
GO:0048588	developmental cell growth	7/195	273/28943	0.00261203	0.0198863	0.0151315	Tnfrsf12a/Pdlim5/Slc25a4/Srf/Fn1/Postn/Cav3	7
GO:0032413	negative regulation of ion transmembrane transporter activity	4/195	85/28943	0.00264393	0.0200622	0.0152653	Actn2/Casq2/Atp1a2/Cav3	4
GO:0051258	protein polymerization	7/195	274/28943	0.00266558	0.0201595	0.0153394	Tppp3/Lmod2/Tpm1/Casq2/Pde4dip/Cav3/Tppp	7
GO:0045661	regulation of myoblast differentiation	4/195	86/28943	0.0027585	0.0207934	0.0158217	Csrp3/Ankrd2/Mstn/Tmem182	4
GO:0032271	regulation of protein polymerization	6/195	206/28943	0.00280856	0.0211011	0.0160559	Tppp3/Lmod2/Tpm1/Pde4dip/Cav3/Tppp	6
GO:0009126	purine nucleoside monophosphate metabolic process	3/195	42/28943	0.00284946	0.0211421	0.0160871	Adssl1/Gmpr/Ampd1	3
GO:0038084	vascular endothelial growth factor signaling pathway	3/195	42/28943	0.00284946	0.0211421	0.0160871	Hspb1/Vegfb/Ptp4a3	3
GO:0010728	regulation of hydrogen peroxide biosynthetic process	2/195	12/28943	0.00285104	0.0211421	0.0160871	Sod2/Mfn2	2
GO:0014874	response to stimulus involved in regulation of muscle adaptation	2/195	12/28943	0.00285104	0.0211421	0.0160871	Srl/Nol3	2
GO:0071805	potassium ion transmembrane transport	6/195	207/28943	0.00287653	0.0212622	0.0161784	Fhl1/Actn2/Casq2/Atp1a2/Kcnb1/Cav3	6
GO:0009124	nucleoside monophosphate biosynthetic process	3/195	43/28943	0.00304811	0.0221716	0.0168704	Adssl1/Gmpr/Ampd1	3
GO:0035794	positive regulation of mitochondrial membrane permeability	3/195	43/28943	0.00304811	0.0221716	0.0168704	Slc25a4/Slc25a5/Ppif	3
GO:0042181	ketone biosynthetic process	3/195	43/28943	0.00304811	0.0221716	0.0168704	Aldoa/Coq8a/Coq5	3
GO:0070884	regulation of calcineurin-NFAT signaling cascade	3/195	43/28943	0.00304811	0.0221716	0.0168704	Myoz2/3425401B19Rik/Homer2	3
GO:1902116	negative regulation of organelle assembly	3/195	43/28943	0.00304811	0.0221716	0.0168704	Map4/Mfn2/Cav3	3
GO:0010821	regulation of mitochondrion organization	5/195	146/28943	0.00316191	0.0229263	0.0174447	Slc25a4/Mfn2/Slc25a5/Ppif/Nol3	5
GO:0106056	regulation of calcineurin-mediated signaling	3/195	44/28943	0.00325507	0.0234529	0.0178453	Myoz2/3425401B19Rik/Homer2	3
GO:1902108	regulation of mitochondrial membrane permeability involved in apoptotic process	3/195	44/28943	0.00325507	0.0234529	0.0178453	Slc25a4/Slc25a5/Nol3	3
GO:0006122	mitochondrial electron transport, ubiquinol to cytochrome c	2/195	13/28943	0.00335451	0.0239428	0.0182181	Cyc1/Uqcrc2	2
GO:0030953	astral microtubule organization	2/195	13/28943	0.00335451	0.0239428	0.0182181	Pde4dip/Tppp	2
GO:0033539	fatty acid beta-oxidation using acyl-CoA dehydrogenase	2/195	13/28943	0.00335451	0.0239428	0.0182181	Acadm/Etfdh	2
GO:0034763	negative regulation of transmembrane transport	5/195	149/28943	0.00344925	0.0243892	0.0185578	Actn2/Casq2/Atp1a2/Ppif/Cav3	5
GO:0003298	physiological muscle hypertrophy	3/195	45/28943	0.00347045	0.0243892	0.0185578	Pdlim5/Slc25a4/Cav3	3
GO:0003301	physiological cardiac muscle hypertrophy	3/195	45/28943	0.00347045	0.0243892	0.0185578	Pdlim5/Slc25a4/Cav3	3
GO:0008631	intrinsic apoptotic signaling pathway in response to oxidative stress	3/195	45/28943	0.00347045	0.0243892	0.0185578	Hspb1/Sod2/Nol3	3
GO:0061049	cell growth involved in cardiac muscle cell development	3/195	45/28943	0.00347045	0.0243892	0.0185578	Pdlim5/Slc25a4/Cav3	3
GO:0006816	calcium ion transport	9/195	449/28943	0.00355878	0.0249333	0.0189717	Casq2/Atp2a1/Atp1a2/Ramp1/Jph2/Srl/Homer2/Cav3/Nol3	9
GO:0032956	regulation of actin cytoskeleton organization	8/195	368/28943	0.00363697	0.0253886	0.0193182	Lmod2/Tpm1/Actn2/Wdr1/Ankrd23/Mfn2/Cfl2/Cav3	8
GO:0050921	positive regulation of chemotaxis	5/195	151/28943	0.00365094	0.0253886	0.0193182	Hspb1/Thbs4/Fn1/Vegfb/Mstn	5
GO:1901379	regulation of potassium ion transmembrane transport	4/195	93/28943	0.00365712	0.0253886	0.0193182	Fhl1/Actn2/Casq2/Cav3	4
GO:0031589	cell-substrate adhesion	8/195	371/28943	0.00381828	0.0263289	0.0200336	Tnfrsf12a/Actn2/Tnxb/Srf/Fn1/Hacd1/Postn/Bves	8
GO:0015867	ATP transport	2/195	14/28943	0.0038963	0.0263289	0.0200336	Slc25a4/Slc25a5	2
GO:0034393	positive regulation of smooth muscle cell apoptotic process	2/195	14/28943	0.0038963	0.0263289	0.0200336	Sod2/Mfn2	2
GO:0045792	negative regulation of cell size	2/195	14/28943	0.0038963	0.0263289	0.0200336	Mfn2/Cav3	2
GO:0072530	purine-containing compound transmembrane transport	2/195	14/28943	0.0038963	0.0263289	0.0200336	Slc25a4/Slc25a5	2
GO:1900038	negative regulation of cellular response to hypoxia	2/195	14/28943	0.0038963	0.0263289	0.0200336	Ddah1/Nol3	2
GO:1901524	regulation of mitophagy	2/195	14/28943	0.0038963	0.0263289	0.0200336	Slc25a4/Slc25a5	2
GO:1905288	vascular associated smooth muscle cell apoptotic process	2/195	14/28943	0.0038963	0.0263289	0.0200336	Sod2/Mfn2	2
GO:1905459	regulation of vascular associated smooth muscle cell apoptotic process	2/195	14/28943	0.0038963	0.0263289	0.0200336	Sod2/Mfn2	2
GO:0006839	mitochondrial transport	5/195	154/28943	0.00396914	0.026742	0.0203479	Slc25a4/Mfn2/Slc25a5/Ppif/Nol3	5
GO:0001558	regulation of cell growth	9/195	459/28943	0.00410628	0.0275846	0.0209891	Fhl1/Myl2/Tnfrsf12a/Tnc/Slc25a4/Srf/Fn1/Slc25a33/Cav3	9
GO:0090559	regulation of membrane permeability	4/195	98/28943	0.00440856	0.0290423	0.0220983	Slc25a4/Slc25a5/Ppif/Nol3	4
GO:0008217	regulation of blood pressure	6/195	226/28943	0.00441639	0.0290423	0.0220983	Tpm1/Acta2/Atp1a2/Sod2/Ddah1/Postn	6
GO:0033173	calcineurin-NFAT signaling cascade	3/195	49/28943	0.00441815	0.0290423	0.0220983	Myoz2/3425401B19Rik/Homer2	3
GO:0001553	luteinization	2/195	15/28943	0.00447588	0.0290423	0.0220983	Schip1/Mfn2	2
GO:0006188	IMP biosynthetic process	2/195	15/28943	0.00447588	0.0290423	0.0220983	Gmpr/Ampd1	2
GO:0010831	positive regulation of myotube differentiation	2/195	15/28943	0.00447588	0.0290423	0.0220983	Csrp3/Cav3	2
GO:0036376	sodium ion export across plasma membrane	2/195	15/28943	0.00447588	0.0290423	0.0220983	Atp1a2/Fxyd1	2
GO:0042693	muscle cell fate commitment	2/195	15/28943	0.00447588	0.0290423	0.0220983	Myl2/AW551984	2
GO:0043471	regulation of cellular carbohydrate catabolic process	2/195	15/28943	0.00447588	0.0290423	0.0220983	Ppp1r3c/Ppp1cb	2
GO:0051451	myoblast migration	2/195	15/28943	0.00447588	0.0290423	0.0220983	Thbs4/Mstn	2
GO:0060347	heart trabecula formation	2/195	15/28943	0.00447588	0.0290423	0.0220983	Srf/Cav3	2
GO:0071599	otic vesicle development	2/195	15/28943	0.00447588	0.0290423	0.0220983	Col2a1/Tcap	2
GO:1901019	regulation of calcium ion transmembrane transporter activity	4/195	99/28943	0.00457039	0.0295716	0.022501	Casq2/Atp1a2/Jph2/Cav3	4
GO:0002028	regulation of sodium ion transport	4/195	100/28943	0.00473618	0.0304717	0.0231859	Atp1a2/Fxyd1/Snta1/Cav3	4
GO:2001243	negative regulation of intrinsic apoptotic signaling pathway	4/195	100/28943	0.00473618	0.0304717	0.0231859	Hspb1/Sod2/Ppif/Nol3	4
GO:0050769	positive regulation of neurogenesis	7/195	305/28943	0.00478594	0.0307053	0.0233636	Tnfrsf12a/Tgm2/Srf/Fn1/Vim/Fbxo31/Mfn2	7
GO:0031667	response to nutrient levels	8/195	387/28943	0.00490638	0.0313898	0.0238845	Srf/Gatm/Pdk2/Sod2/Acadm/Clic5/Kcnb1/Postn	8
GO:0014888	striated muscle adaptation	3/195	51/28943	0.00494507	0.031549	0.0240056	Myh7/Tcap/Myoz2	3
GO:0072659	protein localization to plasma membrane	7/195	308/28943	0.00504386	0.0318678	0.0242482	Csrp3/Actn2/Ramp1/Myl12a/Prepl/Kcnb1/Cav3	7
GO:0009408	response to heat	4/195	102/28943	0.00507979	0.0318678	0.0242482	Hspb7/Hspb1/Hspb6/Dnaja4	4
GO:0007512	adult heart development	2/195	16/28943	0.0050927	0.0318678	0.0242482	Myh7/Tcap	2
GO:0035970	peptidyl-threonine dephosphorylation	2/195	16/28943	0.0050927	0.0318678	0.0242482	Dusp10/Ppm1k	2
GO:0070593	dendrite self-avoidance	2/195	16/28943	0.0050927	0.0318678	0.0242482	Myot/Nexn	2
GO:0070885	negative regulation of calcineurin-NFAT signaling cascade	2/195	16/28943	0.0050927	0.0318678	0.0242482	Myoz2/Homer2	2
GO:0106057	negative regulation of calcineurin-mediated signaling	2/195	16/28943	0.0050927	0.0318678	0.0242482	Myoz2/Homer2	2
GO:0019932	second-messenger-mediated signaling	7/195	309/28943	0.00513211	0.0320266	0.024369	Myoz2/Casq2/Mt1/3425401B19Rik/Tmem100/Pdk2/Homer2	7
GO:0097193	intrinsic apoptotic signaling pathway	7/195	310/28943	0.00522152	0.0323233	0.0245948	Hspb1/Ankrd2/Atp2a1/Pdk2/Sod2/Ppif/Nol3	7
GO:0045773	positive regulation of axon extension	3/195	52/28943	0.00522211	0.0323233	0.0245948	Tnfrsf12a/Srf/Fn1	3
GO:1903426	regulation of reactive oxygen species biosynthetic process	3/195	52/28943	0.00522211	0.0323233	0.0245948	Sod2/Mfn2/Slc25a33	3
GO:0008064	regulation of actin polymerization or depolymerization	5/195	165/28943	0.00530639	0.0326679	0.024857	Lmod2/Tpm1/Actn2/Wdr1/Cfl2	5
GO:1990845	adaptive thermogenesis	5/195	165/28943	0.00530639	0.0326679	0.024857	Slc25a4/Gatm/Mfn2/Slc25a5/Clic5	5
GO:0090199	regulation of release of cytochrome c from mitochondria	3/195	53/28943	0.00550832	0.0336391	0.0255959	Mfn2/Ppif/Nol3	3
GO:0097720	calcineurin-mediated signaling	3/195	53/28943	0.00550832	0.0336391	0.0255959	Myoz2/3425401B19Rik/Homer2	3
GO:1903202	negative regulation of oxidative stress-induced cell death	3/195	53/28943	0.00550832	0.0336391	0.0255959	Hspb1/Sod2/Nol3	3
GO:0032984	protein-containing complex disassembly	6/195	238/28943	0.00565961	0.0344708	0.0262288	Lmod2/Tpm1/Actn2/Wdr1/Nes/Cfl2	6
GO:0030832	regulation of actin filament length	5/195	168/28943	0.00572035	0.0346292	0.0263493	Lmod2/Tpm1/Actn2/Wdr1/Cfl2	5
GO:0006744	ubiquinone biosynthetic process	2/195	17/28943	0.00574626	0.0346292	0.0263493	Coq8a/Coq5	2
GO:0017014	protein nitrosylation	2/195	17/28943	0.00574626	0.0346292	0.0263493	Snta1/Ddah1	2
GO:0051014	actin filament severing	2/195	17/28943	0.00574626	0.0346292	0.0263493	Csrp3/Cfl2	2
GO:0009161	ribonucleoside monophosphate metabolic process	3/195	54/28943	0.00580378	0.0348838	0.026543	Adssl1/Gmpr/Ampd1	3
GO:1901214	regulation of neuron death	8/195	399/28943	0.00586764	0.035175	0.0267647	Inpp5a/Mt1/Vegfb/Sod2/Mfn2/Nes/Kcnb1/Retreg1	8
GO:0071248	cellular response to metal ion	5/195	170/28943	0.00600866	0.0359261	0.0273362	Jund/Mt1/Fn1/Kcnb1/Ppif	5
GO:0048638	regulation of developmental growth	8/195	402/28943	0.00612894	0.0365496	0.0278106	Tnfrsf12a/Gamt/Slc25a4/Srf/Fn1/Dusp10/Mstn/Cav3	8
GO:1901653	cellular response to peptide	7/195	322/28943	0.00638809	0.0378329	0.028787	Csrp3/Actn2/Vim/Pdk2/Mstn/Mfn2/Slc25a33	7
GO:0042310	vasoconstriction	4/195	109/28943	0.00641315	0.0378329	0.028787	Smtnl1/Acta2/Atp1a2/Snta1	4
GO:0043255	regulation of carbohydrate biosynthetic process	4/195	109/28943	0.00641315	0.0378329	0.028787	Ppp1r3c/Pdk2/Acadm/Ppp1cb	4
GO:0048016	inositol phosphate-mediated signaling	3/195	56/28943	0.00642274	0.0378329	0.028787	Myoz2/3425401B19Rik/Homer2	3
GO:1901663	quinone biosynthetic process	2/195	18/28943	0.00643604	0.0378329	0.028787	Coq8a/Coq5	2
GO:0035296	regulation of tube diameter	5/195	173/28943	0.00646008	0.0378329	0.028787	Smtnl1/Acta2/Atp1a2/Snta1/Sod2	5
GO:0097746	blood vessel diameter maintenance	5/195	173/28943	0.00646008	0.0378329	0.028787	Smtnl1/Acta2/Atp1a2/Snta1/Sod2	5
GO:0006979	response to oxidative stress	8/195	407/28943	0.00658402	0.0384485	0.0292555	Hspb1/Ankrd2/Ndufa6/Pdk2/Sod2/Etfdh/Ppif/Nol3	8
GO:0009266	response to temperature stimulus	5/195	174/28943	0.00661571	0.0384485	0.0292555	Hspb7/Hspb1/Hspb6/Dnaja4/Acadm	5
GO:0035150	regulation of tube size	5/195	174/28943	0.00661571	0.0384485	0.0292555	Smtnl1/Acta2/Atp1a2/Snta1/Sod2	5
GO:0110020	regulation of actomyosin structure organization	4/195	111/28943	0.00683282	0.0396096	0.0301389	Tpm1/Ankrd23/Mfn2/Cav3	4
GO:0006641	triglyceride metabolic process	4/195	112/28943	0.00704931	0.0407611	0.0310151	Tnxb/Pnpla2/Plaat3/Cav3	4
GO:0051155	positive regulation of striated muscle cell differentiation	3/195	58/28943	0.00707958	0.0408327	0.0310696	Csrp3/Slc25a4/Cav3	3
GO:2001242	regulation of intrinsic apoptotic signaling pathway	5/195	177/28943	0.00709831	0.0408377	0.0310734	Hspb1/Ankrd2/Sod2/Ppif/Nol3	5
GO:1900037	regulation of cellular response to hypoxia	2/195	19/28943	0.00716151	0.0410977	0.0312712	Ddah1/Nol3	2
GO:2000649	regulation of sodium ion transmembrane transporter activity	3/195	59/28943	0.00742238	0.042488	0.0323291	Atp1a2/Fxyd1/Cav3	3
GO:0043266	regulation of potassium ion transport	4/195	114/28943	0.00749577	0.0428009	0.0325672	Fhl1/Actn2/Casq2/Cav3	4
GO:0030199	collagen fibril organization	3/195	60/28943	0.00777484	0.0440639	0.0335282	Col2a1/Tnxb/Dpt	3
GO:0035924	cellular response to vascular endothelial growth factor stimulus	3/195	60/28943	0.00777484	0.0440639	0.0335282	Hspb1/Vegfb/Ptp4a3	3
GO:0043470	regulation of carbohydrate catabolic process	3/195	60/28943	0.00777484	0.0440639	0.0335282	Ppp1r3c/Gpd1/Ppp1cb	3
GO:0009991	response to extracellular stimulus	8/195	420/28943	0.0078872	0.0443487	0.0337449	Srf/Gatm/Pdk2/Sod2/Acadm/Clic5/Kcnb1/Postn	8
GO:0006743	ubiquinone metabolic process	2/195	20/28943	0.00792218	0.0443487	0.0337449	Coq8a/Coq5	2
GO:0030220	platelet formation	2/195	20/28943	0.00792218	0.0443487	0.0337449	Wdr1/Srf	2
GO:0060314	regulation of ryanodine-sensitive calcium-release channel activity	2/195	20/28943	0.00792218	0.0443487	0.0337449	Casq2/Jph2	2
GO:2001135	regulation of endocytic recycling	2/195	20/28943	0.00792218	0.0443487	0.0337449	Actn2/Bves	2
GO:0140115	export across plasma membrane	3/195	61/28943	0.00813704	0.0454401	0.0345754	Atp1a2/Fxyd1/Kcnb1	3
GO:0019395	fatty acid oxidation	4/195	118/28943	0.00844371	0.0470377	0.0357909	Fabp3/Acadm/Hadhb/Etfdh	4
GO:0007219	Notch signaling pathway	5/195	185/28943	0.00850459	0.0470572	0.0358058	Xirp1/Tmem100/Ptp4a3/Pgam2/Postn	5
GO:0031122	cytoplasmic microtubule organization	3/195	62/28943	0.00850902	0.0470572	0.0358058	Pde4dip/Cav3/Tppp	3
GO:0050982	detection of mechanical stimulus	3/195	62/28943	0.00850902	0.0470572	0.0358058	Csrp3/Tcap/Cav3	3
GO:0010310	regulation of hydrogen peroxide metabolic process	2/195	21/28943	0.00871755	0.0477479	0.0363314	Sod2/Mfn2	2
GO:0015868	purine ribonucleotide transport	2/195	21/28943	0.00871755	0.0477479	0.0363314	Slc25a4/Slc25a5	2
GO:0050665	hydrogen peroxide biosynthetic process	2/195	21/28943	0.00871755	0.0477479	0.0363314	Sod2/Mfn2	2
GO:0051503	adenine nucleotide transport	2/195	21/28943	0.00871755	0.0477479	0.0363314	Slc25a4/Slc25a5	2
GO:0043271	negative regulation of ion transport	5/195	187/28943	0.0088842	0.0484647	0.0368768	Actn2/Casq2/Atp1a2/Ppif/Cav3	5
GO:1903409	reactive oxygen species biosynthetic process	3/195	63/28943	0.00889085	0.0484647	0.0368768	Sod2/Mfn2/Slc25a33	3
