# Supplementary material for: Spatial transcriptomics in embryonic mouse diaphragm muscle reveals regional gradients and subdomains of developmental gene expression
Source: iScience. 2024 May 17;27(6):110018. doi: 10.1016/j.isci.2024.110018 (PMC11177202; doi:10.1016/j.isci.2024.110018)
Supplement: Table S10. clusterProfiler gene ontology for NMJ cluster of control and CaV1.1−/− diaphragms, related to Figure 6 — clusterProfiler GO in biological processes run by using DEGs between NMJ clusters of E18.5 control and CaV1.1−/− diaphragms. GO terms were extracted by enrichGO function with default parameters. Only synapse and axon related terms are noted. [file mmc11.xlsx]

## Sheet: Sheet1
Axon related genes downregulated in dysgenic E18.5
ID	Description	GeneRatio	BgRatio	pvalue	p.adjust	qvalue	geneID	Count
GO:0045773	positive regulation of axon extension	6/345	52/28943	3.52271e-05	0.000517491	0.000373179	Tnfrsf12a/Srf/Atp5g1/Pak1/Fn1/Vegfa	6
GO:0050772	positive regulation of axonogenesis	7/345	98/28943	0.000175879	0.00206012	0.00148562	Tnfrsf12a/Srf/Atp5g1/Pak1/Fn1/Vegfa/Trak1	7
GO:0050770	regulation of axonogenesis	8/345	181/28943	0.00154436	0.0116261	0.00838393	Tnfrsf12a/Vim/Srf/Atp5g1/Pak1/Fn1/Vegfa/Trak1	8
GO:0030516	regulation of axon extension	6/345	109/28943	0.001988	0.0142608	0.0102839	Tnfrsf12a/Srf/Atp5g1/Pak1/Fn1/Vegfa	6
GO:0048675	axon extension	6/345	138/28943	0.00633992	0.0351634	0.0253575	Tnfrsf12a/Srf/Atp5g1/Pak1/Fn1/Vegfa	6
Axon related genes upregulated in dysgenic E18.5
ID	Description	GeneRatio	BgRatio	pvalue	p.adjust	qvalue	geneID	Count
GO:0048678	response to axon injury	14/1239	72/28943	1.88543e-06	3.18778e-05	1.97281e-05	Ptn/Matn4/Matn2/Grn/Fgf2/Mmp2/Mtr/Pten/Ntrk3/Ptprf/Flna/Ptprs/Neo1/Mapk8ip3	14
GO:0031103	axon regeneration	11/1239	53/28943	1.23215e-05	0.000162299	0.000100442	Ptn/Grn/Mmp2/Mtr/Pten/Ntrk3/Ptprf/Flna/Ptprs/Neo1/Mapk8ip3	11
GO:0007409	axonogenesis	42/1239	493/28943	2.05235e-05	0.000247858	0.000153391	Alcam/Apoe/Col25a1/App/Cnp/Cdh11/Matn2/Gas1/Ncam1/Scn1b/Mef2c/Zeb2/Mbp/Plxnb2/Stmn1/Smo/Sema6b/Ptprz1/Ephb3/Pten/Ntrk2/Syngap1/Chodl/Ntrk3/Spg20/Reln/Szt2/Arhgef25/Evl/Lama5/Macf1/Ptprs/Neo1/Mapk8ip3/Tgfb2/Nog/Aplp2/Ache/Cttn/Wnt5a/Numbl/Metrn	42
GO:0048679	regulation of axon regeneration	8/1239	35/28943	9.23466e-05	0.000864749	0.000535165	Ptn/Grn/Pten/Ntrk3/Ptprf/Flna/Ptprs/Neo1	8
GO:0050770	regulation of axonogenesis	17/1239	181/28943	0.00206367	0.0108731	0.00672903	Apoe/Zeb2/Mbp/Plxnb2/Sema6b/Ephb3/Pten/Ntrk2/Syngap1/Chodl/Ntrk3/Spg20/Macf1/Ptprs/Ache/Wnt5a/Metrn	17
GO:0048680	positive regulation of axon regeneration	4/1239	14/28943	0.00236966	0.0121135	0.00749666	Ptn/Grn/Ntrk3/Flna	4
GO:0007411	axon guidance	20/1239	259/28943	0.00829046	0.0321624	0.0199043	Alcam/App/Matn2/Gas1/Ncam1/Scn1b/Mef2c/Plxnb2/Smo/Sema6b/Ephb3/Reln/Arhgef25/Evl/Lama5/Neo1/Mapk8ip3/Tgfb2/Nog/Wnt5a	20
GO:0021952	central nervous system projection neuron axonogenesis	5/1239	33/28943	0.0124815	0.0434514	0.0268907	Cdh11/Scn1b/Zeb2/Ephb3/Szt2	5
GO:0021955	central nervous system neuron axonogenesis	6/1239	46/28943	0.0131856	0.0445802	0.0275892	Cdh11/Scn1b/Zeb2/Ephb3/Pten/Szt2	6
Synapse related genes upregulated in dysgenic E18.5
ID	Description	GeneRatio	BgRatio	pvalue	p.adjust	qvalue	geneID	Count
GO:0050808	synapse organization	47/1239	496/28943	3.59224e-07	7.53571e-06	4.6636e-06	Ptn/Apoe/Marcks/C1qa/Nedd4/App/Pik3r1/C1ql3/Slc8a3/Sparc/Lgmn/Chrna1/C1qc/Mef2c/Plxnb2/Ephb3/Obsl1/C1qb/Fzd1/Prmt3/Wasf2/Pten/Ntrk2/Syngap1/Gpc4/Ntrk3/Ptprf/Fmr1/Reln/Chmp4b/Arf4/Pcdhgc4/Flna/Cx3cr1/Ptprs/Srgap2/Ppfibp2/Musk/Ppfibp1/Etv5/Ache/Itsn1/Sdk2/Cttn/Wnt5a/Erc1/Pgrmc1	47
GO:1900271	regulation of long-term synaptic potentiation	11/1239	56/28943	2.14002e-05	0.00025626	0.000158591	Ptn/Apoe/App/Lgmn/Paip2/Fmr1/Reln/Cx3cr1/Ncstn/Nsg1/Sqstm1	11
GO:0050803	regulation of synapse structure or activity	27/1239	272/28943	4.78223e-05	0.000510104	0.000315687	Ptn/Apoe/Marcks/Nedd4/App/Pik3r1/C1ql3/Sparc/Mef2c/Ephb3/Fzd1/Pten/Ntrk2/Syngap1/Gpc4/Ntrk3/Ptprf/Fmr1/Reln/Chmp4b/Arf4/Ptprs/Musk/Etv5/Itsn1/Wnt5a/Pgrmc1	27
GO:0050807	regulation of synapse organization	26/1239	264/28943	7.46465e-05	0.000731484	0.000452691	Ptn/Apoe/Marcks/Nedd4/App/Pik3r1/C1ql3/Sparc/Mef2c/Ephb3/Fzd1/Pten/Ntrk2/Gpc4/Ntrk3/Ptprf/Fmr1/Reln/Chmp4b/Arf4/Ptprs/Musk/Etv5/Itsn1/Wnt5a/Pgrmc1	26
GO:0098883	synapse pruning	4/1239	10/28943	0.000570341	0.00387804	0.00239999	C1qa/C1qc/C1qb/Cx3cr1	4
GO:0099173	postsynapse organization	20/1239	208/28943	0.000653917	0.00435739	0.00269665	Ptn/Apoe/Marcks/App/Lgmn/Ephb3/Prmt3/Wasf2/Pten/Syngap1/Ntrk3/Ptprf/Reln/Chmp4b/Arf4/Ptprs/Musk/Etv5/Cttn/Wnt5a	20
GO:1900272	negative regulation of long-term synaptic potentiation	4/1239	12/28943	0.001255	0.00727564	0.00450265	Ptn/Apoe/App/Cx3cr1	4
GO:1904861	excitatory synapse assembly	6/1239	30/28943	0.00149138	0.00843875	0.00522246	Plxnb2/Pten/Ntrk3/Reln/Ptprs/Srgap2	6
GO:0007416	synapse assembly	18/1239	194/28943	0.0017766	0.00958212	0.00593006	App/Pik3r1/Mef2c/Plxnb2/Ephb3/Obsl1/Fzd1/Pten/Ntrk2/Gpc4/Ntrk3/Reln/Ptprs/Srgap2/Musk/Ache/Sdk2/Wnt5a	18
GO:1905809	negative regulation of synapse organization	4/1239	14/28943	0.00236966	0.0121135	0.00749666	Ptn/Apoe/Wnt5a/Pgrmc1	4
GO:0099175	regulation of postsynapse organization	11/1239	111/28943	0.00807046	0.0313734	0.019416	Apoe/Marcks/App/Pten/Ntrk3/Ptprf/Reln/Chmp4b/Arf4/Ptprs/Wnt5a	11
GO:1900273	positive regulation of long-term synaptic potentiation	5/1239	30/28943	0.00832674	0.032171	0.0199096	App/Lgmn/Fmr1/Reln/Sqstm1	5
GO:0097107	postsynaptic density assembly	4/1239	21/28943	0.0111642	0.039695	0.0245659	Pten/Ntrk3/Reln/Ptprs	4
GO:0099563	modification of synaptic structure	5/1239	34/28943	0.01413	0.0473006	0.0292728	Marcks/Fmr1/Itsn1/Cttn/Pgrmc1	5
