# Supplementary material for: Spatial transcriptomics in embryonic mouse diaphragm muscle reveals regional gradients and subdomains of developmental gene expression
Source: iScience. 2024 May 17;27(6):110018. doi: 10.1016/j.isci.2024.110018 (PMC11177202; doi:10.1016/j.isci.2024.110018)
Supplement: Table S11. Dysregulated synapse and axon related genes in CaV1.1−/− diaphragm, related to Figure 6 — Comments on dysregulated (either aberrant distribution or expression level for E14.5 and E18.5) genes in CaV1.1−/− samples. [file mmc12.xlsx]

## Sheet: Sheet1
Gene
Ptprz1	centrally expressed in control E14.5 and E18.5. distrupted expression pattern in dysgenic at E14.5 and E18.5. Increased expression in dysgenic at E18.5
Matn4	centrally expressed E18.5 controls. Increased and distrupted expression pattern in dysgenic E18.5
Col25a1	centrally expressed in E14.5 and E18.5 controls. Distrupted and increased expression pattern in dysgenic E18.5
Sema6b	centrally expressed in E14.5 controls. Increased expression in E18.5 dysgenic.
Reln	Centrally expressed in E18.5 controls. Increased and distrupted expression pattern in E18.5 dysgenic.
Macf1	Centrally expressed in E14.5 controls. Increased expression in E18.5 dysgenic.
Ache	Centrally expressed in E14.5 and E18.5 controls. Decreased expression in E14.5 dysgenic. Disrupted expression pattern in E18.5 dysgenic.
Metrn	Centrally expressed in E18.5 controls. Disrupted expression pattern in E18.5 dysgenic.
Chrna1	Centrally expressed in E14.5 and E18.5 controls. Increased expression in E14.5 and E18.5 dysgenic. Distrupted expression pattern in E18.5 dysgenic.
Musk	Centrally expressed in E14.5 and E18.5 controls. Increased expression in E14.5 and E18.5 dysgenic. Distrupted expression pattern in E18.5 dysgenic.
Etv5	Centrally expressed in E14.5 and E18.5 controls. Increased expression in E18.5 dysgenic. Disrupted expression pattern in E14.5 and E18.5 dysgenic.
Map2k1	Centrally expressed in E14.5 and E18.5 controls. Increased expression in E14.5 and E18.5 dysgenic. Disrupted expression pattern in E14.5 and E18.5 dysgenic.
Dysf	Centrally expressed in E14.5 control. Decreased and disrupted expression pattern in E14.5 dysgenic.
Ufsp1	Centrally expressed in E14.5 and E18.5 controls. Disrupted expression pattern in E18.5 dysgenic. Decreased expression in E14.5 dysgenic, increased expression in E18.5 dysgenic.
Efnb1	Centrally expressed in E18.5 controls. Increased and disrupted expression pattern in E18.5 dysgenic.
Ndn	Centrally expressed in E14.5 and E18.5 controls. Disrupted expression pattern in E14.5 and E18.5 dysgenic. Decreased expression in E14.5 dysgenic, increased expression in E18.5 dysgenic.
Etv4	Centrally expressed in E18.5 controls. Decreased and disrupted expression pattern in E18.5 dysgenic.
Lrtm1	Centrally expressed in E14.5 and E18.5 controls. Disrupted expression pattern in E14.5 and E18.5 dysgenic. Decreased expression in E14.5 dysgenic.
Prkar1a	Centrally expressed in E14.5 and E18.5 controls. Disrupted expression pattern in E18.5 dysgenic. Decreased expression in E14.5 dysgenic, increased expression in E18.5 dysgenic.
Cdh13	Centrally expressed in E14.5 controls. Disrupted and decreased expression in E14.5 dysgenic.
