# Supplementary material for: Spatial transcriptomics in embryonic mouse diaphragm muscle reveals regional gradients and subdomains of developmental gene expression
Source: iScience. 2024 May 17;27(6):110018. doi: 10.1016/j.isci.2024.110018 (PMC11177202; doi:10.1016/j.isci.2024.110018)
Supplement: Table S12. DEGs for muscle clusters of control and β-cat cKO samples, related to Figure 7 — DEGs between muscle clusters of control and β-cat cKO samples at E18.5, extracted by FindMarker Seurat function. Positive avg_log2FC indicates downregulation whereas negative avg_log2FC indicates upregulation in β-cat cKO compared to controls. [file mmc13.xlsx]

## Sheet: Sheet1
names	p_val	avg_log2FC	pct.1	pct.2	p_val_adj
Myh7	0	2.99342	0.996	0.854	0
Myl2	0	2.11206	0.942	0.217	0
Fgfrl1	0	1.94029	0.991	0.848	0
Fhl1	0	1.60606	0.997	0.969	0
Myl3	0	1.4575	0.856	0.09	0
Tnni2	0	1.27157	0.997	0.975	0
Ckmt2	0	1.20635	0.997	0.96	0
Col2a1	1.68351e-129	1.16163	0.602	0.205	3.27695e-125
Coq8a	0	1.13778	0.972	0.815	0
Myh4	2.85607e-215	1.01116	0.884	0.64	5.55935e-211
Lrtm1	0	0.996133	0.885	0.416	0
Cox7a1	0	0.92193	0.986	0.936	0
Eef1a2	1.16497e-301	0.917267	0.975	0.897	2.26761e-297
Alb	1.62145e-131	0.911181	0.382	0.028	3.15615e-127
Myh1	3.79582e-185	0.877336	0.992	0.972	7.38857e-181
Ddit4l	0	0.848098	0.827	0.324	0
Mdh1	0	0.831192	0.997	0.989	0
Got1	4.83463e-304	0.826436	0.971	0.877	9.4106e-300
Myoz2	0	0.777349	0.99	0.942	0
Tspan12	1.35367e-300	0.771401	0.857	0.484	2.63493e-296
Trp53inp2	1.1714e-284	0.768746	0.979	0.908	2.28012e-280
Atp1a2	0	0.745691	0.99	0.972	0
Apobec2	1.2094e-260	0.745627	0.991	0.944	2.35409e-256
Hbb-bs	2.7061e-148	0.744723	0.953	0.772	5.26743e-144
Lpl	1.1316e-290	0.732415	0.984	0.936	2.20265e-286
Tcap	9.59081e-253	0.731855	0.991	0.941	1.86685e-248
Slc25a12	2.50343e-295	0.730528	0.983	0.926	4.87293e-291
Mettl21e	2.28902e-235	0.729962	0.912	0.674	4.45557e-231
Srl	8.91756e-260	0.710031	0.965	0.858	1.7358e-255
Sdhc	7.39571e-307	0.708945	0.99	0.947	1.43957e-302
Slc25a4	0	0.706984	1	0.998	0
Ndufa6	3.14404e-271	0.705403	0.963	0.845	6.11987e-267
Acacb	5.64083e-248	0.693819	0.919	0.702	1.09799e-243
Tpm1	0	0.687092	0.999	1	0
Smtnl1	3.23347e-243	0.674122	0.985	0.929	6.29395e-239
Ldb3	1.51748e-303	0.667153	0.994	0.975	2.95377e-299
Atp1b1	2.83632e-207	0.662174	0.96	0.87	5.52089e-203
Tcea3	1.40551e-271	0.659751	0.926	0.688	2.73583e-267
Vegfb	1.1652e-260	0.659212	0.978	0.912	2.26807e-256
Acadvl	6.98997e-248	0.656716	0.969	0.9	1.3606e-243
Acadl	0	0.652072	0.994	0.972	0
Fhl3	2.4515e-233	0.649262	0.963	0.859	4.77184e-229
Coq10a	1.61046e-231	0.643359	0.953	0.834	3.13476e-227
Pygm	1.41884e-239	0.639901	0.997	0.989	2.76176e-235
Fabp3	3.59755e-205	0.637517	0.975	0.893	7.00263e-201
Atp5c1	5.93279e-246	0.630905	0.988	0.951	1.15482e-241
Fabp4	1.96422e-169	0.622891	0.965	0.887	3.82336e-165
Ndrg2	1.07108e-223	0.620693	0.991	0.962	2.08485e-219
Atp5g3	0	0.620617	0.998	0.996	0
Myot	3.58799e-271	0.619926	0.996	0.979	6.98402e-267
Slc2a4	5.97095e-198	0.615855	0.967	0.882	1.16224e-193
Kremen1	2.0093e-214	0.613643	0.942	0.828	3.9111e-210
Mylk3	3.84773e-271	0.608853	0.762	0.274	7.4896e-267
Pnpla2	1.45747e-200	0.607895	0.912	0.738	2.83696e-196
Atp2a1	1.23716e-256	0.607222	0.999	0.999	2.40813e-252
Hspb6	2.11311e-191	0.605373	0.978	0.916	4.11317e-187
Ppp1r3c	1.12228e-173	0.594291	0.94	0.81	2.18452e-169
Pitpnc1	8.3242e-228	0.589742	0.875	0.598	1.62031e-223
Pdk2	3.7325e-187	0.578157	0.983	0.936	7.26531e-183
Mfn2	2.30998e-204	0.575602	0.962	0.889	4.49638e-200
Tle5	2.87747e-288	0.568926	0.997	0.992	5.60099e-284
Smpx	1.22312e-262	0.563495	0.993	0.972	2.38081e-258
Acaa2	2.22672e-194	0.560473	0.986	0.966	4.33432e-190
Uqcrfs1	4.7347e-235	0.558497	0.994	0.979	9.2161e-231
Acadm	3.2125e-192	0.553535	0.976	0.914	6.25313e-188
Atp5f1	1.23023e-185	0.550621	0.921	0.789	2.39465e-181
Mpc2	2.29345e-193	0.54746	0.982	0.936	4.46421e-189
Inpp5a	2.31748e-190	0.541985	0.975	0.904	4.51098e-186
Ndufa8	1.54946e-206	0.532703	0.991	0.959	3.01602e-202
Mybpc1	0	0.532672	0.999	0.996	0
Coq9	1.29992e-175	0.527104	0.985	0.939	2.53029e-171
Got2	3.80981e-198	0.52499	0.984	0.956	7.41579e-194
Mlf1	2.09918e-115	0.521499	0.98	0.897	4.08605e-111
Chchd3	6.59229e-206	0.520987	0.992	0.971	1.28319e-201
Eno3	6.34302e-191	0.518847	0.999	0.997	1.23467e-186
Etfa	4.36412e-159	0.513236	0.969	0.885	8.49475e-155
Shisa2	2.31064e-168	0.511463	0.938	0.811	4.49767e-164
Ndufs1	2.67599e-175	0.511415	0.975	0.93	5.20881e-171
Ank3	3.15177e-156	0.509398	0.973	0.909	6.13493e-152
Sod2	6.3566e-174	0.504622	0.978	0.949	1.23731e-169
Rock2	5.70713e-182	0.499771	0.972	0.912	1.11089e-177
Lynx1	1.35654e-148	0.498854	0.809	0.592	2.6405e-144
Car14	1.21305e-192	0.497965	0.739	0.364	2.36119e-188
Phkg1	9.53244e-122	0.492237	0.899	0.733	1.85549e-117
Fsd2	1.00904e-146	0.490702	0.937	0.806	1.96411e-142
Perm1	8.03394e-142	0.48825	0.864	0.641	1.56381e-137
Art3	1.08527e-139	0.485353	0.896	0.736	2.11247e-135
Slc16a3	4.46767e-142	0.484796	0.985	0.93	8.69632e-138
Cmbl	2.95646e-138	0.484243	0.898	0.724	5.75475e-134
Gys1	3.48309e-163	0.479296	0.983	0.947	6.77984e-159
Sdhb	1.66837e-228	0.47861	0.995	0.995	3.24747e-224
Axin2	1.22175e-188	0.477608	0.768	0.439	2.37814e-184
Slc41a1	3.2899e-152	0.477066	0.921	0.797	6.40379e-148
Cyc1	9.53499e-203	0.476631	0.996	0.99	1.85599e-198
Ankrd2	1.64006e-87	0.476508	0.791	0.59	3.19237e-83
Myl1	6.92177e-237	0.475843	1	0.999	1.34732e-232
Fbxo31	2.0152e-133	0.473964	0.935	0.823	3.9226e-129
Neb	2.53588e-184	0.47342	0.994	0.976	4.93608e-180
Atp5b	2.02787e-230	0.47205	0.998	0.998	3.94724e-226
Tacc2	9.33708e-150	0.469862	0.964	0.89	1.81746e-145
Myom1	1.66454e-193	0.465341	0.992	0.973	3.24003e-189
Cpt1b	5.9795e-130	0.463716	0.951	0.848	1.16391e-125
Etfb	3.96851e-143	0.463498	0.973	0.908	7.7247e-139
Macrod1	4.39196e-141	0.463237	0.961	0.896	8.54894e-137
Uqcrc2	2.37032e-159	0.462129	0.988	0.964	4.61383e-155
Hba-a2	9.40306e-102	0.46071	0.871	0.686	1.83031e-97
Chchd10	3.69251e-119	0.460372	0.911	0.785	7.18748e-115
Retreg1	3.15859e-140	0.459755	0.882	0.719	6.1482e-136
Cd36	1.62825e-130	0.459754	0.978	0.923	3.16939e-126
Pgam2	5.72032e-158	0.459715	0.998	0.992	1.11346e-153
Hrc	7.14293e-138	0.456949	0.979	0.935	1.39037e-133
Idh3g	4.3139e-146	0.453067	0.979	0.929	8.397e-142
Gatd3a	1.39438e-143	0.452534	0.955	0.885	2.71416e-139
Scn4b	1.33867e-227	0.452321	0.561	0.047	2.60572e-223
Mylk4	4.32634e-106	0.450315	0.916	0.821	8.42122e-102
Gmpr	5.94835e-126	0.449564	0.966	0.884	1.15785e-121
Aldoa	6.80519e-155	0.449332	0.999	0.995	1.32463e-150
Crat	4.75431e-137	0.447907	0.983	0.933	9.25427e-133
Pde4dip	4.93773e-153	0.447546	0.99	0.959	9.61128e-149
Frzb	2.62848e-223	0.446337	0.564	0.055	5.11633e-219
Sdha	1.05749e-158	0.445785	0.991	0.977	2.05841e-154
Aco2	8.9675e-135	0.443475	0.986	0.954	1.74552e-130
Ppm1k	2.04421e-140	0.442544	0.866	0.674	3.97906e-136
2310061I04Rik	7.06595e-134	0.442458	0.934	0.837	1.37539e-129
Col9a1	3.20576e-74	0.44221	0.282	0.041	6.24001e-70
Ndufv2	2.43764e-152	0.441129	0.991	0.971	4.74487e-148
Ndufs7	5.36517e-186	0.439496	0.995	0.983	1.04433e-181
Plaat3	1.46354e-122	0.437303	0.897	0.763	2.84879e-118
Tgm2	1.25839e-135	0.435267	0.99	0.96	2.44946e-131
Ndufs2	1.86414e-184	0.433625	0.994	0.985	3.62856e-180
Acta1	5.21522e-221	0.433483	1	1	1.01514e-216
Ptp4a3	5.09919e-134	0.432756	0.99	0.972	9.92557e-130
Rbm38	9.1162e-116	0.431545	0.942	0.851	1.77447e-111
Atp5a1	1.08874e-246	0.429792	0.998	0.995	2.11923e-242
Fem1a	6.67913e-132	0.42941	0.892	0.738	1.30009e-127
Pde4d	4.40116e-133	0.429092	0.871	0.7	8.56686e-129
Hadh	2.36548e-127	0.426384	0.947	0.862	4.60441e-123
Gpd1	9.03372e-90	0.424741	0.923	0.786	1.75841e-85
Idh3a	1.17205e-129	0.422758	0.992	0.974	2.28139e-125
Shisa4	3.82486e-131	0.422618	0.884	0.726	7.44508e-127
Prkar2a	2.45513e-129	0.422532	0.937	0.854	4.77892e-125
Dld	1.91966e-133	0.421867	0.982	0.953	3.73662e-129
Slc25a11	2.21045e-123	0.421499	0.975	0.916	4.30265e-119
Mylpf	1.75256e-209	0.420624	1	1	3.41135e-205
Cmya5	1.23412e-97	0.42041	0.969	0.891	2.40221e-93
Cav1	5.53221e-108	0.41875	0.982	0.945	1.07685e-103
Ndufa12	4.73543e-133	0.416906	0.972	0.926	9.21751e-129
Atp5j	9.09373e-163	0.414042	0.996	0.988	1.77009e-158
Pdhb	6.995e-110	0.413892	0.96	0.907	1.36158e-105
Atp5g1	9.07277e-122	0.412129	0.844	0.674	1.76601e-117
Tmem65	3.583e-132	0.411941	0.93	0.821	6.9743e-128
Pkia	1.24741e-123	0.409628	0.952	0.87	2.42808e-119
Slc27a1	1.49336e-138	0.409336	0.765	0.51	2.90683e-134
Txlnb	2.15971e-114	0.409037	0.94	0.839	4.20387e-110
Agt	4.21967e-143	0.409015	0.753	0.469	8.21359e-139
Art1	3.51347e-97	0.407424	0.943	0.867	6.83897e-93
Pacsin3	1.49187e-134	0.405161	0.845	0.658	2.90393e-130
Rgcc	7.23082e-88	0.402917	0.841	0.704	1.40748e-83
Tmem52	2.21302e-95	0.402486	0.852	0.67	4.30765e-91
Acss2	5.7658e-108	0.402082	0.925	0.841	1.12231e-103
Asb8	1.55398e-106	0.401763	0.917	0.821	3.02482e-102
Ppp1r3a	1.60268e-107	0.400881	0.863	0.69	3.11961e-103
Sh3bgr	9.87775e-101	0.40012	0.957	0.874	1.9227e-96
Bola3	3.5659e-105	0.399358	0.914	0.802	6.94103e-101
Fbxo40	5.04935e-153	0.399352	0.616	0.256	9.82856e-149
Cox6a2	1.30735e-126	0.397262	0.997	0.983	2.54475e-122
Ip6k3	3.98144e-118	0.397139	0.851	0.678	7.74987e-114
Cox6c	1.43541e-127	0.39703	0.99	0.966	2.79403e-123
Ndufb10	1.55729e-161	0.395395	0.998	0.994	3.03126e-157
Atp5d	5.36544e-192	0.392909	0.997	0.992	1.04438e-187
Pdha1	6.4097e-138	0.392179	0.995	0.987	1.24765e-133
Etfdh	3.87947e-116	0.391683	0.961	0.903	7.55138e-112
Hadhb	1.3644e-115	0.391213	0.959	0.899	2.65581e-111
Sdhd	8.82544e-125	0.391102	0.985	0.953	1.71787e-120
Pdlim5	3.14926e-139	0.390638	0.994	0.983	6.13003e-135
Myoz3	5.38165e-109	0.389048	0.74	0.477	1.04754e-104
Mb	3.44005e-66	0.384217	0.787	0.684	6.69605e-62
Ddah1	1.46215e-108	0.382989	0.881	0.759	2.84608e-104
Mdh2	2.20933e-117	0.379173	0.989	0.967	4.30045e-113
Pfkm	6.30604e-134	0.376804	0.995	0.986	1.22747e-129
Rtl1	2.86191e-100	0.376011	0.925	0.82	5.57071e-96
Rilpl1	4.53673e-94	0.375996	0.929	0.852	8.83074e-90
Rtn2	5.08636e-97	0.375155	0.965	0.909	9.90059e-93
Yipf7	3.05805e-98	0.374973	0.851	0.706	5.95249e-94
Itgb1bp2	7.35328e-146	0.374961	0.995	0.983	1.43132e-141
Kcnj12	2.38293e-87	0.372097	0.86	0.691	4.63837e-83
Casq2	1.13809e-135	0.37142	0.996	0.992	2.21529e-131
Uqcrh	8.66922e-124	0.369583	0.99	0.971	1.68746e-119
Uqcrc1	1.05452e-126	0.366203	0.994	0.975	2.05262e-122
Actn2	5.7223e-186	0.366144	0.999	0.997	1.11385e-181
Sucla2	3.76404e-106	0.365862	0.977	0.937	7.32671e-102
Tnnt3	2.18109e-143	0.364876	1	1	4.24549e-139
Ndufs6	6.87014e-94	0.364216	0.933	0.844	1.33727e-89
Eci1	4.61791e-91	0.361929	0.957	0.892	8.98875e-87
Micos10	2.04381e-98	0.361541	0.903	0.802	3.97827e-94
Nipsnap2	3.07343e-93	0.360906	0.989	0.96	5.98243e-89
Cox7b	6.10365e-97	0.360284	0.977	0.934	1.18807e-92
Fitm1	1.89969e-80	0.359678	0.976	0.922	3.69775e-76
Atp5mpl	5.07265e-98	0.358992	0.982	0.96	9.87392e-94
Echs1	2.46908e-105	0.357968	0.965	0.903	4.80606e-101
Clic5	3.36478e-91	0.356603	0.82	0.628	6.54954e-87
Eml1	1.24496e-105	0.356576	0.931	0.851	2.42331e-101
Myorg	1.16025e-83	0.356378	0.786	0.618	2.25842e-79
Mpi	8.77748e-91	0.356359	0.944	0.874	1.70854e-86
Ahsg	6.80547e-69	0.355492	0.222	0.012	1.32469e-64
Tmem38a	2.29527e-91	0.354448	0.987	0.962	4.46775e-87
Pink1	6.71066e-97	0.353118	0.965	0.913	1.30623e-92
Eepd1	3.01467e-93	0.351581	0.843	0.715	5.86806e-89
Stim1	1.57166e-86	0.351171	0.948	0.862	3.05923e-82
Tmem182	3.91883e-78	0.350358	0.973	0.926	7.628e-74
Ogdh	1.51993e-113	0.349696	0.991	0.974	2.95855e-109
Tnnc2	3.94265e-136	0.348672	1	0.998	7.67436e-132
Sh3bp5	1.58787e-98	0.34429	0.845	0.707	3.09079e-94
Myh7b	2.31572e-123	0.344151	0.493	0.152	4.50755e-119
Alas1	2.07483e-89	0.343851	0.894	0.796	4.03865e-85
Ryr1	1.97815e-97	0.342148	0.99	0.968	3.85047e-93
Tm7sf2	8.24262e-100	0.339856	0.689	0.472	1.60443e-95
Myh2	8.96304e-94	0.3395	0.517	0.228	1.74465e-89
Ndufa11	1.97018e-106	0.338822	0.701	0.486	3.83495e-102
Grina	3.19802e-96	0.338359	0.962	0.916	6.22494e-92
Mast2	1.4727e-88	0.335797	0.887	0.79	2.86661e-84
Ndufb8	3.34985e-87	0.332696	0.982	0.952	6.52048e-83
Lgalsl	1.3321e-86	0.331845	0.871	0.761	2.59294e-82
Ndufa10	6.59231e-93	0.331606	0.985	0.958	1.28319e-88
Hadha	1.60769e-88	0.331423	0.956	0.898	3.12937e-84
Bche	3.79194e-84	0.330181	0.735	0.546	7.38102e-80
Wnk2	2.60819e-81	0.328427	0.893	0.708	5.07684e-77
Ndufa1	2.43373e-93	0.327925	0.986	0.966	4.73726e-89
Mybpc2	3.27179e-46	0.327416	0.989	0.948	6.36855e-42
Bzw2	1.71433e-78	0.324835	0.964	0.926	3.33695e-74
Atp5o	1.19649e-70	0.324	0.969	0.917	2.32898e-66
Arhgap36	1.04825e-69	0.323612	0.996	0.98	2.04042e-65
Ndufv3	1.24545e-92	0.322997	0.989	0.963	2.42426e-88
Vegfa	6.27024e-86	0.322856	0.853	0.74	1.2205e-81
Dbi	7.44225e-103	0.321396	0.993	0.984	1.44863e-98
Myf6	3.42681e-59	0.321317	0.963	0.886	6.67029e-55
Dusp23	2.61859e-128	0.320517	0.543	0.202	5.09709e-124
Acsl1	4.12086e-107	0.31987	0.612	0.338	8.02126e-103
Sgca	8.19496e-74	0.319441	0.939	0.862	1.59515e-69
Klhdc3	1.41461e-99	0.319223	0.992	0.975	2.75354e-95
Ndufb5	5.37236e-99	0.317485	0.993	0.982	1.04573e-94
Pgm1	9.51855e-69	0.316729	0.893	0.784	1.85279e-64
Kcnj2	1.72454e-95	0.316036	0.69	0.464	3.35681e-91
Coro6	6.51534e-74	0.314857	0.971	0.932	1.26821e-69
Acads	6.01514e-82	0.314362	0.957	0.907	1.17085e-77
Smtn	2.8233e-89	0.314223	0.987	0.956	5.49555e-85
Fkbp3	2.87383e-88	0.313748	0.984	0.949	5.59391e-84
Ube2b	1.58144e-114	0.312218	0.992	0.975	3.07827e-110
Suclg1	1.88633e-66	0.311905	0.974	0.933	3.67174e-62
Esrra	7.39099e-81	0.31116	0.884	0.787	1.43866e-76
Dlst	3.58627e-84	0.311078	0.983	0.952	6.98068e-80
Slc25a34	1.0423e-128	0.310622	0.497	0.143	2.02884e-124
Ndufb9	4.21427e-77	0.308491	0.985	0.959	8.20308e-73
Fitm2	9.79872e-82	0.307297	0.794	0.653	1.90732e-77
Noct	1.43983e-65	0.306387	0.844	0.732	2.80264e-61
Tmem100	7.24397e-86	0.30635	0.696	0.457	1.41004e-81
Mcrip2	7.69358e-71	0.305805	0.889	0.785	1.49755e-66
Ndufab1	3.12664e-64	0.305745	0.967	0.915	6.08601e-60
Tst	4.50093e-103	0.303972	0.528	0.244	8.76106e-99
Ppp1r12b	2.26199e-77	0.303793	0.978	0.944	4.40296e-73
Col23a1	4.79865e-96	0.303636	0.621	0.366	9.34057e-92
Scn1b	2.11545e-61	0.303252	0.86	0.73	4.11773e-57
Gm13889	1.43033e-70	0.303136	0.832	0.72	2.78414e-66
Trim72	2.14043e-61	0.302749	0.953	0.877	4.16635e-57
Gpc4	2.75804e-64	0.301302	0.933	0.872	5.36853e-60
Clip4	4.71159e-72	0.300536	0.758	0.585	9.17111e-68
Ramp1	1.31853e-69	0.300073	0.954	0.892	2.56652e-65
Sypl2	2.53566e-59	0.299984	0.988	0.952	4.93565e-55
Ndufs4	1.76162e-89	0.29917	0.991	0.977	3.42899e-85
Trim7	2.24122e-81	0.298173	0.656	0.443	4.36253e-77
Ndufa9	1.44112e-78	0.297245	0.984	0.964	2.80513e-74
Cox7a2	4.33307e-72	0.296015	0.99	0.967	8.43432e-68
Igsf1	1.63492e-62	0.294111	0.936	0.856	3.18238e-58
Dlat	7.78726e-80	0.2939	0.99	0.979	1.51579e-75
Pdk4	3.07341e-85	0.293632	0.656	0.443	5.98238e-81
Mstn	2.64509e-46	0.293614	0.883	0.749	5.14866e-42
Ndufa5	3.47341e-71	0.292504	0.99	0.961	6.76099e-67
Ndufs5	9.84481e-87	0.29244	0.649	0.442	1.91629e-82
Spop	8.13461e-63	0.292086	0.956	0.892	1.5834e-58
Tnks2	3.5553e-72	0.290321	0.934	0.876	6.9204e-68
Myom3	2.06541e-63	0.290275	0.968	0.919	4.02031e-59
Strit1	5.83951e-139	0.289911	0.366	0.004	1.13666e-134
Hhatl	3.21562e-60	0.288047	0.762	0.61	6.2592e-56
Snta1	8.77397e-64	0.28767	0.977	0.926	1.70785e-59
Coq5	1.9558e-65	0.287002	0.96	0.901	3.80697e-61
Ccn2	0.00437701	0.286716	0.641	0.643	1
Atp2a2	3.11663e-70	0.286592	0.994	0.985	6.06652e-66
Tmod4	4.74965e-48	0.285993	0.974	0.922	9.24519e-44
Hk2	1.25666e-61	0.284221	0.867	0.762	2.44608e-57
Bhlhe40	1.03891e-71	0.283241	0.92	0.846	2.02225e-67
Dio2	1.36141e-78	0.281939	0.608	0.398	2.64998e-74
Gadd45gip1	4.24695e-72	0.281063	0.97	0.941	8.26668e-68
Gbe1	8.40399e-56	0.280297	0.887	0.782	1.63584e-51
Myoz1	2.58567e-47	0.280013	0.996	0.985	5.033e-43
Lpin1	2.39927e-78	0.276727	0.611	0.383	4.67017e-74
Ndufv1	6.80533e-74	0.27623	0.99	0.975	1.32466e-69
Cox5b	3.06207e-86	0.276092	0.996	0.988	5.96032e-82
Col4a1	8.51672e-69	0.274896	0.996	0.991	1.65778e-64
Adssl1	6.73426e-51	0.274248	0.981	0.93	1.31082e-46
Egln1	9.72305e-65	0.274234	0.918	0.857	1.89259e-60
Sptb	2.41883e-55	0.273881	0.843	0.742	4.70825e-51
Slc25a20	4.86697e-61	0.271593	0.853	0.759	9.47356e-57
Ckm	8.91473e-50	0.270961	1	1	1.73525e-45
Dnajb4	8.00189e-57	0.269282	0.871	0.802	1.55757e-52
Angptl7	6.59396e-08	0.267314	0.17	0.107	0.00128351
Sh3kbp1	2.52197e-66	0.264817	0.937	0.877	4.90902e-62
Prkaa2	6.83073e-47	0.263984	0.903	0.811	1.3296e-42
Mbnl1	8.0303e-61	0.263842	0.927	0.852	1.5631e-56
Nt5c3	2.69594e-64	0.262342	0.778	0.644	5.24765e-60
Homer2	1.31753e-64	0.262136	0.732	0.564	2.56457e-60
Abra	2.07349e-48	0.262062	0.863	0.766	4.03604e-44
Ppargc1a	1.22453e-65	0.261961	0.689	0.533	2.38354e-61
Scn4a	1.65961e-56	0.261658	0.859	0.736	3.23043e-52
Acot13	8.0552e-59	0.261622	0.782	0.651	1.56795e-54
Fyco1	3.32787e-51	0.260938	0.943	0.887	6.47769e-47
P2ry2	1.62894e-84	0.258253	0.569	0.322	3.17074e-80
Cacnb1	6.70917e-51	0.2575	0.959	0.899	1.30594e-46
G0s2	3.57686e-50	0.257192	0.799	0.687	6.96235e-46
Fmc1	2.17052e-52	0.255685	0.854	0.774	4.22492e-48
Tsc22d3	6.19978e-61	0.254662	0.932	0.864	1.20679e-56
Dvl1	6.51121e-56	0.25457	0.852	0.763	1.26741e-51
Stk39	1.6818e-68	0.254522	0.624	0.425	3.27362e-64
Dmd	2.00395e-55	0.254326	0.94	0.875	3.90069e-51
Rmdn1	3.22174e-52	0.253596	0.789	0.688	6.27113e-48
Ppm1l	3.98691e-61	0.253076	0.814	0.704	7.76053e-57
Mfn1	1.85605e-56	0.252622	0.941	0.897	3.61279e-52
Hacd1	9.15219e-41	0.250525	0.965	0.921	1.78147e-36
Apoa1	6.30163e-55	0.250415	0.188	0.014	1.22661e-50
Ash2l	4.03753e-41	-0.250303	0.719	0.835	7.85905e-37
Htra3	1.2073e-37	-0.250521	0.912	0.952	2.35001e-33
Ccnd3	3.54888e-46	-0.250689	0.955	0.954	6.90789e-42
Eif2s2	1.41831e-59	-0.250925	0.923	0.929	2.76074e-55
Prune2	7.47698e-94	-0.250939	0.31	0.615	1.45539e-89
Apex1	1.51446e-58	-0.251192	0.549	0.748	2.94789e-54
Nploc4	6.05002e-47	-0.251313	0.933	0.933	1.17764e-42
Matn2	6.82077e-27	-0.251404	0.792	0.867	1.32766e-22
Rab3gap2	2.95775e-47	-0.251643	0.749	0.851	5.75726e-43
Fam20c	8.82496e-50	-0.251924	0.644	0.808	1.71778e-45
Pdia4	9.4316e-44	-0.25312	0.684	0.824	1.83586e-39
Sdc1	5.12372e-40	-0.253143	0.592	0.778	9.97333e-36
Pycr1	2.61155e-52	-0.253463	0.504	0.746	5.08338e-48
Prkcsh	8.87815e-37	-0.253469	0.819	0.898	1.72813e-32
Mbtps1	1.16909e-36	-0.253679	0.813	0.874	2.27564e-32
Ubxn4	5.22706e-45	-0.253913	0.92	0.928	1.01745e-40
Il33	1.60276e-78	-0.254222	0.267	0.538	3.11977e-74
Osbpl5	3.96707e-48	-0.254264	0.694	0.838	7.72191e-44
Dync1li1	2.67909e-49	-0.254429	0.761	0.862	5.21486e-45
Incenp	1.01406e-48	-0.254655	0.529	0.726	1.97386e-44
Aamp	5.03096e-61	-0.254935	0.963	0.962	9.79277e-57
Pabpn1	2.97209e-45	-0.255144	0.849	0.902	5.78518e-41
Tgfbr1	4.62502e-52	-0.255251	0.749	0.856	9.0026e-48
Ptprs	6.54793e-33	-0.255478	0.901	0.933	1.27455e-28
Cops8	6.39198e-54	-0.255502	0.877	0.917	1.2442e-49
Prr5	6.73337e-48	-0.255508	0.523	0.726	1.31065e-43
Eif4a1	7.77342e-48	-0.255818	0.79	0.87	1.5131e-43
Tsc22d1	9.47308e-56	-0.255902	0.988	0.986	1.84394e-51
Kpnb1	6.85925e-42	-0.256057	0.946	0.948	1.33515e-37
Lrrfip1	3.19995e-50	-0.256359	0.96	0.947	6.22869e-46
Ncoa5	3.35389e-51	-0.256926	0.671	0.835	6.52834e-47
Fxr1	5.66936e-72	-0.256942	0.991	0.988	1.10354e-67
Fcgrt	3.45755e-25	-0.257	0.851	0.903	6.73012e-21
Ssr1	6.6989e-42	-0.257224	0.797	0.872	1.30394e-37
Polr2b	1.13455e-53	-0.257415	0.76	0.884	2.20841e-49
Tnpo1	1.85202e-49	-0.257524	0.904	0.931	3.60495e-45
Sh3bgrl	7.6143e-34	-0.257633	0.854	0.916	1.48212e-29
Gnb2	1.08757e-55	-0.257791	0.992	0.99	2.11696e-51
Srek1	2.29347e-43	-0.25813	0.836	0.903	4.46423e-39
Lman2	7.24921e-58	-0.258356	0.927	0.925	1.41106e-53
Sparc	7.76729e-50	-0.258732	0.997	1	1.5119e-45
Srsf4	2.97516e-45	-0.259175	0.804	0.895	5.79114e-41
Mtr	1.62423e-52	-0.260212	0.722	0.859	3.16156e-48
Igfbp5	1.09799e-28	-0.260481	0.992	0.99	2.13723e-24
Ube2s	1.13415e-44	-0.260674	0.846	0.914	2.20762e-40
Crtap	2.89038e-41	-0.261035	0.862	0.926	5.62613e-37
Vasp	1.15947e-49	-0.261357	0.946	0.957	2.25692e-45
Micall1	2.06839e-60	-0.261775	0.622	0.786	4.02611e-56
Cav3	8.701e-52	-0.26185	0.959	0.915	1.69365e-47
Wasf2	2.49555e-41	-0.261897	0.931	0.95	4.85759e-37
Fip1l1	2.81764e-48	-0.262298	0.662	0.823	5.48454e-44
Fasn	5.05794e-61	-0.262341	0.543	0.759	9.84528e-57
Stmn4	5.51505e-127	-0.262351	0.181	0.51	1.0735e-122
Sdf4	5.21194e-38	-0.262733	0.949	0.952	1.01451e-33
Dtymk	1.27713e-48	-0.262775	0.789	0.881	2.48593e-44
Zmat2	7.60324e-54	-0.263322	0.891	0.91	1.47997e-49
Pafah1b3	3.01989e-37	-0.263329	0.562	0.734	5.87822e-33
Rlim	1.29161e-51	-0.263424	0.762	0.863	2.51413e-47
Ube2g2	1.88744e-57	-0.264474	0.897	0.92	3.67389e-53
Luc7l3	2.93582e-55	-0.265168	0.901	0.929	5.71458e-51
Irgq	1.52891e-55	-0.265206	0.73	0.855	2.97603e-51
Antxr1	5.26788e-29	-0.265675	0.789	0.877	1.02539e-24
H1f0	2.22297e-44	-0.265827	0.971	0.97	4.32701e-40
Cep41	4.75712e-63	-0.266008	0.527	0.747	9.25974e-59
Chmp3	4.38412e-48	-0.266246	0.904	0.939	8.53369e-44
Eya3	3.47495e-54	-0.266412	0.677	0.848	6.764e-50
Ltbp3	3.06026e-39	-0.266717	0.837	0.897	5.9568e-35
Akap12	2.73718e-41	-0.266983	0.653	0.802	5.32793e-37
Dab2	2.68208e-30	-0.267314	0.729	0.839	5.22067e-26
Cidea	4.20079e-94	-0.267321	0.283	0.583	8.17683e-90
Srp14	2.69949e-58	-0.267442	0.941	0.948	5.25455e-54
Ppp4r2	2.42365e-47	-0.267554	0.735	0.87	4.71763e-43
Ctsl	4.79062e-37	-0.267598	0.958	0.956	9.32495e-33
Gtf2f1	1.02005e-59	-0.267604	0.671	0.834	1.98553e-55
Nisch	9.9678e-77	-0.267979	0.983	0.976	1.94023e-72
Asxl1	1.07094e-46	-0.26843	0.815	0.893	2.08459e-42
Ift27	5.5706e-65	-0.268842	0.548	0.755	1.08432e-60
Plxnb2	1.4822e-40	-0.268908	0.931	0.953	2.88511e-36
Polr2e	8.53694e-58	-0.26928	0.903	0.93	1.66172e-53
Tnfrsf12a	2.09794e-42	-0.269354	0.905	0.903	4.08363e-38
Fscn1	3.17853e-32	-0.26967	0.944	0.956	6.18701e-28
Mvk	5.29849e-69	-0.269727	0.488	0.72	1.03135e-64
Nsd2	2.59886e-57	-0.269991	0.747	0.873	5.05869e-53
Rbm5	7.18649e-53	-0.270065	0.952	0.959	1.39885e-48
Bin1	7.2138e-135	-0.270471	0.997	0.996	1.40417e-130
Pacs2	4.4752e-55	-0.270676	0.914	0.932	8.71098e-51
Prc1	2.98085e-66	-0.270811	0.505	0.748	5.80223e-62
Caprin1	3.10483e-60	-0.270869	0.971	0.973	6.04354e-56
H3f3b	1.71587e-46	-0.271007	0.785	0.884	3.33995e-42
Krt13	1.67721e-263	-0.271582	0	0.263	3.26469e-259
Ubxn1	2.02168e-63	-0.271613	0.96	0.952	3.9352e-59
Brix1	9.9496e-52	-0.272496	0.666	0.82	1.93669e-47
Unc45b	2.3251e-56	-0.272808	0.977	0.962	4.5258e-52
Derl1	2.40148e-54	-0.272902	0.791	0.89	4.67448e-50
Xrn2	1.40629e-50	-0.272934	0.682	0.824	2.73734e-46
Insig1	1.17196e-70	-0.273013	0.563	0.779	2.28122e-66
Prnp	9.61529e-55	-0.273046	0.905	0.938	1.87162e-50
Psmd4	3.3118e-58	-0.273302	0.977	0.972	6.44642e-54
Anp32e	2.08839e-57	-0.273523	0.854	0.909	4.06506e-53
Tulp4	1.44545e-58	-0.273634	0.778	0.874	2.81356e-54
Pgrmc2	2.07959e-61	-0.273872	0.927	0.946	4.04792e-57
App	1.61649e-36	-0.273969	0.99	0.985	3.14649e-32
Ank2	7.80222e-55	-0.274154	0.949	0.952	1.5187e-50
Pja1	2.829e-56	-0.274473	0.755	0.87	5.50666e-52
Slc25a24	6.10166e-49	-0.274474	0.842	0.9	1.18769e-44
Rnf187	3.26589e-90	-0.274552	0.985	0.976	6.35706e-86
St3gal1	2.91936e-56	-0.274912	0.644	0.811	5.68254e-52
Arfgap1	3.39517e-38	-0.274982	0.814	0.893	6.60869e-34
Dhx15	3.72363e-60	-0.275234	0.88	0.926	7.24805e-56
Mib1	3.03766e-54	-0.275469	0.861	0.914	5.91281e-50
Dbn1	1.39825e-49	-0.276175	0.913	0.942	2.7217e-45
Ski	5.7306e-64	-0.276603	0.991	0.989	1.11546e-59
Smarca4	7.42421e-63	-0.276835	0.814	0.895	1.44512e-58
Mydgf	4.72548e-53	-0.277034	0.781	0.889	9.19814e-49
Ripply1	6.54177e-163	-0.277176	0.21	0.587	1.27336e-158
Gorasp2	1.62332e-56	-0.277341	0.901	0.934	3.15978e-52
Uba2	3.26919e-62	-0.277358	0.89	0.936	6.36348e-58
Plekha4	6.65535e-82	-0.277448	0.324	0.608	1.29546e-77
Hsph1	9.77103e-54	-0.277686	0.886	0.93	1.90193e-49
Psmd7	2.59535e-62	-0.277857	0.973	0.974	5.05184e-58
P3h3	1.33347e-39	-0.277882	0.765	0.876	2.5956e-35
Igfbp3	1.01949e-25	-0.279002	0.954	0.966	1.98444e-21
Ube2j1	1.02026e-62	-0.279287	0.898	0.925	1.98593e-58
Piezo2	1.3231e-63	-0.279411	0.402	0.651	2.57541e-59
Tax1bp1	3.45043e-59	-0.279824	0.798	0.877	6.71627e-55
Krt19	1.61989e-106	-0.280124	0.133	0.408	3.15311e-102
Sra1	3.43092e-53	-0.280391	0.796	0.89	6.67828e-49
Fkbp10	5.7985e-36	-0.280583	0.812	0.91	1.12868e-31
Polr1c	3.92563e-53	-0.280692	0.675	0.838	7.64123e-49
Ppic	2.5041e-47	-0.280697	0.943	0.957	4.87424e-43
Rtl3	1.55061e-38	-0.280892	0.902	0.939	3.01826e-34
Sh3pxd2b	1.0035e-37	-0.280967	0.737	0.862	1.95332e-33
Nup85	1.16198e-59	-0.28097	0.699	0.854	2.26179e-55
Sf3b3	1.24374e-54	-0.28099	0.772	0.874	2.42094e-50
Bud31	2.39376e-60	-0.281023	0.852	0.911	4.65945e-56
Stard10	3.51366e-117	-0.281684	0.303	0.638	6.83933e-113
Calm1	7.09464e-54	-0.281868	0.967	0.971	1.38097e-49
Zfhx4	1.08569e-42	-0.281965	0.53	0.72	2.1133e-38
Actg2	7.87039e-92	-0.28225	0.09	0.316	1.53197e-87
Fbn2	1.6963e-46	-0.282474	0.978	0.982	3.30184e-42
Serpinh1	5.42859e-63	-0.282579	0.991	0.992	1.05668e-58
Dusp13	1.27291e-48	-0.282682	0.58	0.737	2.47772e-44
Txn1	1.96698e-79	-0.28291	0.97	0.962	3.82872e-75
Mical2	4.0537e-95	-0.28297	0.35	0.652	7.89052e-91
Txnl4a	8.49549e-66	-0.283572	0.858	0.915	1.65365e-61
Smarcb1	4.45153e-68	-0.283714	0.752	0.876	8.6649e-64
Ankrd13a	6.63861e-57	-0.284019	0.721	0.863	1.2922e-52
Chrna9	2.65772e-37	-0.284404	0.631	0.717	5.17325e-33
Snd1	1.56345e-54	-0.284461	0.873	0.917	3.04325e-50
Tmem132a	1.95633e-62	-0.285331	0.779	0.88	3.808e-58
Cfap36	7.85581e-90	-0.285385	0.441	0.731	1.52913e-85
Hsd17b12	2.69127e-62	-0.285548	0.56	0.773	5.23855e-58
Stip1	4.27296e-70	-0.285775	0.98	0.975	8.31731e-66
Sem1	4.76417e-126	-0.285874	0.991	0.985	9.27345e-122
Cthrc1	1.79026e-30	-0.285928	0.811	0.873	3.48474e-26
Copb1	5.92372e-56	-0.286034	0.863	0.923	1.15305e-51
Pclaf	7.70376e-77	-0.28621	0.461	0.726	1.49954e-72
Smoc2	8.518e-23	-0.286255	0.914	0.931	1.65803e-18
Hist1h4h	9.64117e-61	-0.28643	0.848	0.899	1.87665e-56
Nop56	5.04205e-59	-0.28709	0.828	0.909	9.81435e-55
Cherp	8.09827e-48	-0.287125	0.808	0.897	1.57633e-43
Eif4g2	1.88314e-127	-0.287125	0.995	0.996	3.66554e-123
Wwtr1	1.5497e-44	-0.287154	0.94	0.966	3.01649e-40
Esyt1	4.20646e-59	-0.287423	0.834	0.905	8.18788e-55
Sqle	3.80072e-98	-0.287776	0.404	0.71	7.39811e-94
Pdxdc1	9.59227e-53	-0.28778	0.866	0.927	1.86713e-48
Serbp1	6.07091e-126	-0.287798	0.996	0.997	1.1817e-121
Ddost	7.54734e-51	-0.28786	0.886	0.936	1.46909e-46
Tmed3	5.64745e-38	-0.288579	0.765	0.871	1.09928e-33
Stx16	3.9753e-73	-0.288919	0.885	0.916	7.73792e-69
Ccdc86	5.14908e-65	-0.289054	0.525	0.726	1.00227e-60
Vash1	2.15266e-42	-0.289319	0.954	0.956	4.19014e-38
Fndc3b	3.49185e-32	-0.28933	0.851	0.914	6.79688e-28
Postn	4.83298e-32	-0.289466	0.993	0.995	9.40739e-28
Tbrg1	2.84947e-50	-0.289889	0.863	0.92	5.5465e-46
Cux1	3.12745e-67	-0.290073	0.938	0.944	6.08758e-63
E2f4	1.43576e-64	-0.290105	0.805	0.89	2.79472e-60
Ywhaz	5.32053e-68	-0.290653	0.954	0.956	1.03564e-63
Canx	1.48696e-74	-0.290896	0.962	0.959	2.89436e-70
Lsm8	3.37156e-65	-0.291087	0.732	0.861	6.56274e-61
Ctsk	6.02188e-41	-0.292091	0.667	0.817	1.17216e-36
Ctss	1.27533e-90	-0.292216	0.239	0.526	2.48243e-86
Mdm2	8.51789e-63	-0.292239	0.825	0.887	1.65801e-58
Dync1i2	1.47572e-67	-0.292927	0.92	0.939	2.87249e-63
Npnt	1.29977e-49	-0.293322	0.771	0.873	2.53001e-45
Cd81	1.49391e-86	-0.293648	0.992	0.989	2.9079e-82
Cct8	7.25238e-75	-0.293698	0.959	0.962	1.41167e-70
Sf3a1	1.36633e-64	-0.29382	0.799	0.898	2.65956e-60
BC005537	1.31097e-64	-0.294056	0.912	0.939	2.55179e-60
Mcm6	9.2239e-61	-0.294205	0.645	0.835	1.79543e-56
Timm10	3.48686e-61	-0.295297	0.821	0.878	6.78717e-57
Fubp1	1.00299e-63	-0.295509	0.921	0.939	1.95232e-59
Alpk3	1.30047e-61	-0.295951	0.964	0.946	2.53137e-57
Cdk4	7.53593e-57	-0.296088	0.767	0.872	1.46687e-52
Sae1	2.7076e-64	-0.296206	0.775	0.887	5.27035e-60
Sdk2	5.79287e-84	-0.296426	0.406	0.697	1.12758e-79
Ryk	2.66642e-53	-0.296456	0.819	0.885	5.19018e-49
Chrnd	2.51484e-50	-0.296747	0.644	0.808	4.89513e-46
Erbin	8.68853e-75	-0.296862	0.889	0.923	1.69122e-70
Svep1	1.25418e-39	-0.297398	0.768	0.86	2.44126e-35
Traf3ip3	7.58598e-59	-0.297716	0.801	0.864	1.47661e-54
Atf4	3.5917e-72	-0.299662	0.962	0.962	6.99124e-68
Eif3f	9.57497e-103	-0.299668	0.993	0.994	1.86377e-98
Tagln	7.19488e-45	-0.300066	0.695	0.846	1.40048e-40
Atp6v1e1	6.00478e-69	-0.300329	0.954	0.951	1.16883e-64
Supt16	6.8131e-67	-0.300982	0.722	0.857	1.32617e-62
Mmp2	2.07505e-17	-0.301268	0.749	0.831	4.03908e-13
Mapk1ip1l	1.78537e-61	-0.302481	0.858	0.924	3.47522e-57
Ncs1	3.43832e-67	-0.302564	0.771	0.875	6.69268e-63
Eif3k	2.38887e-103	-0.302587	0.989	0.987	4.64993e-99
Snrpe	7.82742e-66	-0.302766	0.797	0.879	1.52361e-61
Psap	8.25187e-72	-0.302841	0.991	0.987	1.60623e-67
Rnf217	1.86643e-61	-0.302942	0.874	0.905	3.633e-57
Klf5	3.6281e-79	-0.303091	0.498	0.76	7.0621e-75
Ago2	3.6797e-66	-0.303707	0.937	0.953	7.16254e-62
Creb3	2.38168e-65	-0.303727	0.836	0.909	4.63594e-61
Tmem165	1.78583e-53	-0.304329	0.887	0.929	3.47611e-49
Palld	1.85483e-55	-0.304932	0.941	0.95	3.61042e-51
Igf1	1.53471e-33	-0.305847	0.854	0.922	2.98731e-29
Sept9	2.36189e-60	-0.306854	0.844	0.922	4.59741e-56
Nudc	3.74821e-85	-0.306969	0.971	0.971	7.29589e-81
Igf2bp2	1.2707e-70	-0.307126	0.764	0.877	2.47343e-66
Hnrnpul1	1.50191e-71	-0.307432	0.956	0.96	2.92347e-67
Mybph	8.87246e-41	-0.307776	0.971	0.959	1.72703e-36
Sec14l1	2.11088e-65	-0.308286	0.895	0.92	4.10883e-61
Hyou1	4.84871e-72	-0.308376	0.663	0.83	9.43802e-68
Jam3	1.15207e-58	-0.308437	0.723	0.85	2.24251e-54
Basp1	7.4936e-48	-0.308755	0.866	0.937	1.45863e-43
C1qb	2.42051e-51	-0.309485	0.434	0.64	4.71153e-47
Lsm4	4.29152e-74	-0.309918	0.949	0.957	8.35344e-70
Atp6v0e	8.75748e-65	-0.309972	0.886	0.932	1.70464e-60
Gga2	7.01191e-64	-0.310083	0.772	0.886	1.36487e-59
Sdc2	1.1359e-63	-0.310117	0.719	0.854	2.21103e-59
Slc22a17	1.66944e-63	-0.310364	0.606	0.806	3.24956e-59
Arhgdib	9.297e-44	-0.310764	0.593	0.752	1.80966e-39
Ctps	1.14914e-71	-0.31113	0.704	0.851	2.2368e-67
Chordc1	4.23e-72	-0.311212	0.833	0.905	8.2337e-68
Skp1a	2.70947e-87	-0.311314	0.96	0.967	5.27399e-83
Myadm	6.55269e-73	-0.312081	0.959	0.969	1.27548e-68
Prdx4	1.13183e-62	-0.312116	0.87	0.933	2.2031e-58
Gnb1	1.99673e-97	-0.31218	0.974	0.979	3.88663e-93
Gars	1.75816e-78	-0.31227	0.934	0.952	3.42227e-74
Smyd1	1.3689e-94	-0.313128	0.988	0.976	2.66457e-90
Cct6a	5.46113e-80	-0.31353	0.934	0.933	1.06301e-75
Srsf11	2.37482e-67	-0.314303	0.961	0.962	4.62258e-63
Nop58	2.08311e-75	-0.314618	0.759	0.877	4.05478e-71
Ube4b	7.22679e-88	-0.314938	0.971	0.972	1.4067e-83
Txndc5	2.90604e-41	-0.31498	0.94	0.946	5.6566e-37
Gdf10	3.18708e-50	-0.315306	0.321	0.537	6.20365e-46
Tcp1	1.19528e-145	-0.315765	0.994	0.985	2.3266e-141
Tardbp	2.3673e-67	-0.315953	0.889	0.928	4.60795e-63
Nusap1	3.13703e-76	-0.316018	0.483	0.746	6.10623e-72
Tipin	1.11838e-74	-0.316418	0.59	0.803	2.17692e-70
Eif4e2	2.4018e-80	-0.316753	0.964	0.97	4.6751e-76
Srrt	2.75586e-59	-0.316996	0.864	0.929	5.36428e-55
Ilkap	3.07218e-69	-0.317063	0.833	0.897	5.97999e-65
Cdk1	9.04952e-66	-0.317324	0.656	0.833	1.76149e-61
Tpt1	5.85875e-183	-0.317437	0.999	1	1.14041e-178
Bex3	5.49486e-59	-0.317528	0.801	0.913	1.06957e-54
Gpc3	1.14894e-35	-0.317707	0.951	0.966	2.2364e-31
H2afz	5.1741e-72	-0.318036	0.922	0.945	1.00714e-67
Fbxw8	2.11264e-84	-0.318159	0.877	0.927	4.11225e-80
Fmr1	1.44622e-62	-0.318368	0.722	0.857	2.81506e-58
Anp32a	9.78779e-65	-0.318407	0.968	0.975	1.90519e-60
Puf60	1.57127e-85	-0.3187	0.971	0.971	3.05848e-81
Flna	2.90185e-47	-0.318958	0.932	0.959	5.64844e-43
Tmtc1	5.43407e-73	-0.319779	0.769	0.861	1.05774e-68
Spg21	8.61697e-66	-0.320492	0.762	0.876	1.67729e-61
Mark3	5.60226e-70	-0.320801	0.896	0.937	1.09048e-65
Myo10	2.67326e-75	-0.32146	0.809	0.888	5.20351e-71
Stk25	1.10234e-81	-0.322057	0.96	0.971	2.1457e-77
Anapc5	4.37382e-85	-0.322298	0.954	0.949	8.51363e-81
Kcnc4	1.47739e-133	-0.322907	0.298	0.652	2.87574e-129
Ccar1	1.83499e-74	-0.323712	0.78	0.895	3.57181e-70
Rcn1	1.83648e-59	-0.324023	0.846	0.923	3.5747e-55
Anapc11	5.94957e-73	-0.324581	0.901	0.936	1.15808e-68
Selenow	8.55077e-151	-0.324897	0.995	0.989	1.66441e-146
Rras2	6.53062e-70	-0.325724	0.8	0.88	1.27119e-65
Maf	7.63357e-76	-0.326545	0.827	0.9	1.48587e-71
Ncor2	9.11447e-75	-0.326763	0.932	0.947	1.77413e-70
Smarcc1	1.31096e-64	-0.327305	0.752	0.877	2.55178e-60
Erp29	1.33826e-77	-0.327843	0.942	0.966	2.60493e-73
Col14a1	1.40339e-42	-0.328719	0.961	0.975	2.73169e-38
Mfap4	4.90081e-86	-0.328893	0.943	0.972	9.53942e-82
Zyx	2.65757e-92	-0.329734	0.96	0.964	5.17295e-88
Gtf3a	6.31464e-71	-0.330038	0.831	0.915	1.22914e-66
Loxl1	8.19575e-57	-0.33038	0.815	0.89	1.5953e-52
Emilin3	1.08539e-57	-0.330607	0.446	0.677	2.11272e-53
Ssr2	3.4863e-68	-0.330766	0.889	0.936	6.78608e-64
Vcan	4.98023e-76	-0.33078	0.879	0.935	9.69402e-72
Lum	1.15969e-44	-0.331809	0.931	0.943	2.25735e-40
Dcakd	8.76563e-84	-0.332188	0.885	0.937	1.70623e-79
Arpc3	1.62893e-80	-0.333475	0.928	0.956	3.17071e-76
Arl6ip1	2.89604e-52	-0.334124	0.752	0.87	5.63714e-48
Seh1l	3.82995e-75	-0.334202	0.829	0.917	7.455e-71
Actb	6.56073e-74	-0.334477	0.989	0.984	1.27705e-69
Gnai2	2.57464e-83	-0.334596	0.988	0.989	5.01154e-79
Eif3c	2.70964e-117	-0.334707	0.986	0.983	5.27431e-113
Ssb	3.02602e-84	-0.33619	0.918	0.939	5.89015e-80
Chodl	4.07115e-35	-0.336667	0.836	0.897	7.9245e-31
Trim28	1.06392e-89	-0.337215	0.951	0.951	2.07093e-85
Sumo2	6.68824e-86	-0.337624	0.814	0.912	1.30187e-81
Ppp4c	1.15306e-86	-0.337962	0.855	0.93	2.24443e-82
Sfpq	1.5365e-80	-0.338684	0.967	0.972	2.9908e-76
Col5a1	2.64149e-53	-0.338983	0.985	0.983	5.14166e-49
Erlin2	4.57921e-70	-0.339288	0.7	0.846	8.91344e-66
Cdkn1c	5.32658e-121	-0.339784	0.997	0.998	1.03682e-116
Ywhaq	5.94699e-80	-0.340018	0.779	0.893	1.15758e-75
Zfp568	8.02596e-79	-0.342387	0.872	0.907	1.56225e-74
Copg1	1.1954e-78	-0.342708	0.951	0.963	2.32684e-74
Ipo4	8.18358e-84	-0.343045	0.716	0.862	1.59293e-79
Rap1b	3.02156e-70	-0.343172	0.933	0.956	5.88147e-66
Dnajc9	1.67874e-91	-0.344503	0.627	0.849	3.26766e-87
Eif5	4.05071e-107	-0.344726	0.978	0.972	7.8847e-103
Eif3g	6.62374e-107	-0.344822	0.968	0.972	1.28931e-102
Ppp1r14b	6.42963e-79	-0.345151	0.944	0.951	1.25153e-74
Ccna2	2.71289e-85	-0.346478	0.669	0.85	5.28063e-81
Kif5b	3.09291e-83	-0.347102	0.949	0.955	6.02035e-79
Bclaf1	1.41509e-83	-0.347427	0.911	0.946	2.75447e-79
Hnrnpa0	3.8882e-103	-0.347921	0.987	0.984	7.56838e-99
Syncrip	2.0656e-102	-0.347932	0.975	0.973	4.02068e-98
Dpysl3	9.24818e-56	-0.348876	0.842	0.921	1.80016e-51
Col19a1	3.19378e-218	-0.349012	0.084	0.455	6.21669e-214
Ebna1bp2	6.31919e-95	-0.350176	0.785	0.9	1.23003e-90
Armcx2	1.73337e-86	-0.350429	0.836	0.92	3.374e-82
Uaca	1.49239e-66	-0.350976	0.768	0.874	2.90495e-62
Dek	6.8157e-82	-0.351273	0.858	0.923	1.32668e-77
Serp1	1.6436e-58	-0.352707	0.775	0.88	3.19927e-54
Fgf7	5.58203e-97	-0.352837	0.5	0.754	1.08654e-92
Cdc16	1.41303e-80	-0.353375	0.903	0.943	2.75047e-76
Cnbp	1.81039e-186	-0.35344	0.996	0.998	3.52392e-182
Riok3	3.75982e-102	-0.354098	0.965	0.956	7.3185e-98
Bex1	1.93084e-75	-0.354836	0.806	0.878	3.75838e-71
Fat4	9.0238e-39	-0.355901	0.606	0.775	1.75648e-34
Atp1a1	1.93646e-102	-0.356168	0.951	0.962	3.76932e-98
Papola	8.54296e-101	-0.356248	0.964	0.964	1.66289e-96
Col5a2	3.57849e-58	-0.356558	0.988	0.987	6.96553e-54
Efhd2	1.33031e-91	-0.356688	0.901	0.935	2.58945e-87
Aebp2	7.42577e-92	-0.357188	0.838	0.927	1.44543e-87
Lrrc17	4.8563e-72	-0.358092	0.693	0.855	9.45279e-68
Ccdc8	5.22531e-99	-0.358295	0.91	0.953	1.01711e-94
Selenoh	1.54381e-80	-0.359023	0.701	0.875	3.00502e-76
Dlgap4	7.10677e-87	-0.359435	0.959	0.966	1.38333e-82
Itih5	1.69564e-36	-0.360713	0.93	0.945	3.30056e-32
Sept11	1.62754e-111	-0.361704	0.987	0.976	3.16802e-107
Dcx	1.59281e-191	-0.362021	0.164	0.558	3.1004e-187
Dsp	1.66904e-258	-0.36304	0.055	0.431	3.2488e-254
Pgam1	1.3569e-79	-0.363871	0.836	0.92	2.6412e-75
Ppfia4	5.04475e-99	-0.364743	0.526	0.766	9.8196e-95
Snx1	5.8805e-92	-0.364926	0.844	0.916	1.14464e-87
Jpt1	1.92027e-94	-0.365017	0.953	0.956	3.73781e-90
Myo18a	2.6575e-103	-0.366125	0.966	0.962	5.17282e-99
Tcf12	1.27432e-78	-0.367195	0.913	0.946	2.48047e-74
Hist1h2bk	1.61886e-76	-0.367327	0.833	0.93	3.15111e-72
Fn1	4.49991e-43	-0.367586	0.991	0.991	8.75907e-39
Limd2	7.77095e-104	-0.367588	0.567	0.818	1.51262e-99
P3h1	4.73301e-63	-0.36791	0.832	0.92	9.2128e-59
Copa	1.03765e-92	-0.368838	0.968	0.972	2.01978e-88
Pa2g4	9.08522e-101	-0.370695	0.918	0.945	1.76844e-96
Ptgis	7.31568e-54	-0.371409	0.865	0.923	1.424e-49
Polr1d	1.42272e-116	-0.372739	0.945	0.948	2.76932e-112
Pdap1	2.47203e-111	-0.373477	0.963	0.975	4.8118e-107
Mymx	2.997e-85	-0.374199	0.477	0.735	5.83366e-81
Acly	1.31073e-87	-0.374278	0.69	0.864	2.55133e-83
Arfgap3	4.6748e-99	-0.374628	0.719	0.9	9.0995e-95
Cib2	6.78611e-134	-0.374632	0.282	0.62	1.32092e-129
Hnrnpa1	1.17006e-95	-0.375155	0.891	0.936	2.27752e-91
Mt2	6.8553e-56	-0.376776	0.883	0.907	1.33438e-51
Bag1	5.4642e-105	-0.377303	0.973	0.967	1.06361e-100
Kdelr2	2.57268e-83	-0.377893	0.951	0.975	5.00772e-79
Sox11	1.79584e-85	-0.378473	0.567	0.78	3.49561e-81
Pnn	2.60314e-101	-0.37889	0.939	0.97	5.06702e-97
Col6a6	8.98404e-53	-0.379427	0.922	0.962	1.74874e-48
Sept2	1.30271e-100	-0.379837	0.985	0.983	2.53573e-96
Hnrnpdl	1.32199e-108	-0.382008	0.987	0.992	2.57326e-104
Sf3b5	3.4133e-97	-0.383127	0.765	0.893	6.644e-93
Ncl	4.98193e-138	-0.384118	0.984	0.984	9.69734e-134
Rnase4	4.2567e-53	-0.38424	0.754	0.88	8.28567e-49
Itm2a	2.01957e-232	-0.384658	0.998	0.999	3.9311e-228
Pcbp4	1.4009e-84	-0.384747	0.811	0.903	2.72685e-80
Tm6sf1	5.27835e-92	-0.384815	0.968	0.951	1.02743e-87
Ahnak	9.34954e-204	-0.385159	0.996	0.992	1.81989e-199
Rpn1	1.42828e-87	-0.386152	0.898	0.938	2.78014e-83
Hist1h1c	1.73282e-151	-0.386599	0.995	0.996	3.37293e-147
Ift122	4.70084e-115	-0.386604	0.545	0.814	9.15018e-111
Calr	6.49933e-98	-0.387162	0.964	0.961	1.26509e-93
Ctsb	9.52652e-59	-0.388649	0.982	0.979	1.85434e-54
Nedd4	2.04865e-291	-0.389897	0.997	0.998	3.9877e-287
Chrna1	8.15806e-59	-0.390366	0.651	0.82	1.58797e-54
Capn6	8.4631e-109	-0.390459	0.99	0.985	1.64734e-104
Arhgdia	2.2521e-116	-0.390902	0.976	0.983	4.3837e-112
Eid1	8.00758e-129	-0.391473	0.977	0.979	1.55868e-124
Tns3	3.69977e-72	-0.393538	0.69	0.837	7.20161e-68
Ccne1	4.13948e-129	-0.395095	0.514	0.806	8.05749e-125
Cct2	3.88853e-112	-0.395389	0.967	0.97	7.56903e-108
Fam171a2	1.07178e-94	-0.396122	0.771	0.887	2.08621e-90
Col1a1	6.53216e-95	-0.396398	0.998	1	1.27149e-90
Col6a2	2.79092e-90	-0.397083	0.995	0.995	5.43253e-86
Tmpo	6.13859e-109	-0.399566	0.905	0.941	1.19488e-104
Spats2l	2.30823e-75	-0.399714	0.849	0.93	4.49296e-71
Nbl1	4.37718e-68	-0.400195	0.897	0.944	8.52018e-64
Lgmn	7.844e-104	-0.401151	0.925	0.949	1.52684e-99
Lgals3	1.29619e-223	-0.401191	0.155	0.577	2.52304e-219
Setd7	6.69959e-125	-0.403372	0.924	0.958	1.30408e-120
Ssbp3	3.11164e-123	-0.403629	0.839	0.92	6.05681e-119
Anxa1	3.42888e-60	-0.403834	0.466	0.688	6.67431e-56
P4hb	3.60432e-107	-0.404061	0.987	0.993	7.0158e-103
Sptbn1	1.11209e-129	-0.404127	0.988	0.981	2.16468e-125
Dlk1	0	-0.405202	0.998	1	0
Nes	3.74767e-63	-0.405821	0.89	0.93	7.29483e-59
Ttc3	3.14263e-160	-0.407	0.989	0.991	6.11713e-156
Mest	2.73697e-108	-0.407047	0.996	0.995	5.32752e-104
Mki67	1.40874e-107	-0.407327	0.787	0.92	2.74212e-103
Eef1a1	0	-0.407352	0.998	1	0
S100a11	6.12522e-87	-0.407674	0.891	0.943	1.19227e-82
Nras	8.33366e-120	-0.410257	0.927	0.952	1.62215e-115
Serf1	1.51444e-88	-0.41074	0.821	0.926	2.94785e-84
Eprs	7.34067e-132	-0.411674	0.935	0.963	1.42886e-127
Camk2b	3.37294e-115	-0.413561	0.978	0.955	6.56543e-111
Rcn3	1.90677e-73	-0.414562	0.93	0.969	3.71153e-69
Ddb1	3.9769e-174	-0.414602	0.987	0.982	7.74104e-170
Npc2	5.50446e-83	-0.414736	0.943	0.961	1.07144e-78
Sptan1	3.58175e-111	-0.415884	0.94	0.966	6.97188e-107
Hnrnpm	1.25864e-124	-0.41775	0.96	0.972	2.44994e-120
Vash2	2.35792e-127	-0.418244	0.553	0.823	4.5897e-123
Tbc1d10b	1.09507e-128	-0.418486	0.896	0.941	2.13156e-124
Tspan13	1.1822e-106	-0.420185	0.875	0.903	2.30116e-102
Uchl1	3.26685e-38	-0.42309	0.544	0.73	6.35891e-34
Fbxo17	2.49099e-156	-0.42347	0.434	0.775	4.84871e-152
Clta	1.10263e-112	-0.424023	0.972	0.971	2.14627e-108
Mbd3	3.75616e-159	-0.424691	0.981	0.982	7.31137e-155
Emp1	4.81002e-86	-0.425213	0.938	0.952	9.36269e-82
Erh	7.21314e-123	-0.425821	0.834	0.926	1.40404e-118
Srsf6	2.82055e-121	-0.426002	0.967	0.975	5.4902e-117
Col26a1	3.70088e-122	-0.426413	0.568	0.817	7.20377e-118
Marcksl1	1.75008e-85	-0.433396	0.718	0.882	3.40654e-81
Scd2	1.90055e-149	-0.435591	0.977	0.976	3.69942e-145
Dynll1	3.63254e-137	-0.438351	0.899	0.952	7.07074e-133
Nrap	1.80425e-103	-0.439885	0.982	0.967	3.51197e-99
Stac2	8.89309e-176	-0.440628	0.274	0.652	1.73104e-171
Psat1	1.44817e-139	-0.440675	0.605	0.838	2.81886e-135
Srsf1	1.82871e-153	-0.442618	0.962	0.965	3.55958e-149
Mmp23	3.23367e-57	-0.443147	0.779	0.895	6.29433e-53
S100a16	7.54337e-106	-0.443264	0.904	0.943	1.46832e-101
Nedd8	1.21119e-171	-0.445619	0.974	0.971	2.35758e-167
Ablim3	1.69262e-95	-0.446352	0.785	0.89	3.29468e-91
Pnmal2	1.64222e-120	-0.448893	0.754	0.89	3.19658e-116
Ankrd1	5.75064e-94	-0.455987	0.498	0.752	1.11936e-89
Thop1	5.49028e-124	-0.457631	0.728	0.884	1.06868e-119
Fbln1	2.17768e-87	-0.458069	0.566	0.797	4.23886e-83
Cacng1	6.74852e-121	-0.459112	0.96	0.942	1.3136e-116
Padi2	2.99454e-220	-0.459695	0.16	0.572	5.82888e-216
Sfrp1	1.68338e-66	-0.459782	0.531	0.756	3.27671e-62
Pdia3	4.80472e-116	-0.460483	0.943	0.971	9.35239e-112
Penk	3.19985e-83	-0.460528	0.807	0.907	6.22851e-79
Pakap	1.5301e-120	-0.46065	0.923	0.951	2.97834e-116
Lmna	1.78356e-197	-0.463525	0.992	0.985	3.47171e-193
Cdh11	1.60866e-63	-0.468019	0.661	0.847	3.13126e-59
Peg3	0	-0.469968	0.996	0.997	0
Sap30	4.31644e-156	-0.472453	0.669	0.882	8.40194e-152
Ppib	9.81573e-112	-0.475943	0.97	0.984	1.91063e-107
Cd82	1.25043e-131	-0.477092	0.747	0.91	2.43397e-127
Eef1b2	1.52028e-281	-0.480573	0.995	0.999	2.95922e-277
C1qc	5.7591e-87	-0.481276	0.509	0.749	1.12101e-82
Cotl1	1.24802e-124	-0.482774	0.722	0.892	2.42926e-120
Anxa4	1.80608e-187	-0.484913	0.908	0.95	3.51554e-183
Arf4	1.23544e-136	-0.485299	0.981	0.982	2.40478e-132
Tnni1	4.29334e-82	-0.485452	0.993	0.992	8.35698e-78
Hist1h1a	2.24649e-129	-0.488618	0.807	0.913	4.3728e-125
Hnrnpab	2.67801e-186	-0.49123	0.986	0.992	5.21274e-182
Lsp1	2.19682e-172	-0.491405	0.552	0.83	4.27611e-168
Slc7a5	3.78255e-139	-0.491514	0.666	0.857	7.36273e-135
Hsp90aa1	2.74873e-149	-0.492194	0.782	0.926	5.3504e-145
Cfl1	2.06686e-180	-0.493385	0.966	0.969	4.02314e-176
Csrp1	2.74327e-157	-0.496636	0.901	0.95	5.33977e-153
Gsto1	7.93118e-47	-0.50111	0.707	0.825	1.5438e-42
Hras	1.05327e-190	-0.501792	0.985	0.982	2.05018e-186
Krt7	1.00188e-143	-0.504167	0.218	0.572	1.95016e-139
Rack1	0	-0.506853	0.997	1	0
Pabpc1	3.72919e-198	-0.507933	0.993	0.992	7.25886e-194
Rbp1	1.09516e-111	-0.508372	0.72	0.884	2.13172e-107
Rb1	4.11089e-152	-0.510655	0.799	0.907	8.00184e-148
Tgfb3	2.23311e-122	-0.512943	0.852	0.943	4.34675e-118
Mlec	4.70922e-210	-0.514547	0.984	0.983	9.16649e-206
Igtp	3.58885e-182	-0.514735	0.459	0.799	6.98569e-178
C1qa	1.40401e-78	-0.519654	0.618	0.812	2.73291e-74
Serpinf1	5.05676e-93	-0.527697	0.761	0.901	9.84298e-89
Ilk	3.64823e-204	-0.531531	0.979	0.982	7.10128e-200
Pcolce	4.61411e-93	-0.532546	0.986	0.991	8.98136e-89
Plagl1	9.54655e-167	-0.537535	0.995	0.996	1.85824e-162
S100a6	1.73162e-101	-0.539754	0.726	0.903	3.3706e-97
Ankrd23	1.95416e-132	-0.543766	0.728	0.85	3.80378e-128
Sulf1	2.62964e-101	-0.549357	0.696	0.88	5.1186e-97
Hist1h1e	4.33978e-195	-0.549861	0.979	0.983	8.44737e-191
Akr1a1	1.03136e-264	-0.552033	0.99	0.992	2.00754e-260
Nap1l1	1.17952e-168	-0.552145	0.924	0.968	2.29594e-164
Hist1h1d	1.70544e-149	-0.55308	0.958	0.981	3.31965e-145
Anp32b	6.66016e-206	-0.563519	0.982	0.984	1.2964e-201
Mgp	5.02803e-127	-0.564991	0.963	0.983	9.78705e-123
Ccdc80	2.23985e-79	-0.566706	0.934	0.954	4.35986e-75
Hsp90b1	1.35765e-214	-0.567359	0.992	0.997	2.64267e-210
Col3a1	8.38847e-120	-0.579271	0.999	1	1.63282e-115
Gatm	4.5503e-201	-0.579613	0.99	0.989	8.85716e-197
Cnn3	6.02409e-183	-0.582331	0.901	0.961	1.17259e-178
Igfbp4	3.62952e-101	-0.582357	0.984	0.99	7.06487e-97
Tubb2a	9.27392e-147	-0.586617	0.767	0.903	1.80517e-142
Cyp2f2	0	-0.592313	0.001	0.495	0
Mfap2	8.9492e-117	-0.595644	0.935	0.967	1.74196e-112
Hes6	6.08557e-160	-0.597039	0.752	0.914	1.18456e-155
Manf	1.81905e-200	-0.609486	0.9	0.966	3.54077e-196
Svbp	2.22619e-184	-0.610245	0.865	0.947	4.33327e-180
Iffo1	2.87295e-196	-0.611571	0.924	0.953	5.5922e-192
Hist1h2bb	3.42043e-183	-0.620605	0.946	0.978	6.65787e-179
Tubb2b	4.70575e-154	-0.629788	0.841	0.939	9.15974e-150
Hist1h3d	4.85905e-204	-0.635665	0.94	0.972	9.45815e-200
Macf1	6.18302e-200	-0.636647	0.909	0.952	1.20353e-195
Arpp21	1.0022e-190	-0.641775	0.886	0.942	1.95079e-186
Hspa5	1.34166e-249	-0.646439	0.988	0.989	2.61155e-245
Apoe	5.6241e-100	-0.651299	0.624	0.827	1.09473e-95
Hist1h2bj	1.29471e-194	-0.654316	0.92	0.972	2.52014e-190
Psca	0	-0.659531	0.001	0.484	0
Smyd2	2.23297e-232	-0.662089	0.792	0.92	4.34647e-228
Anxa2	0	-0.69939	0.988	0.986	0
Cyb5r3	1.18814e-196	-0.699896	0.952	0.965	2.31272e-192
Tnnt2	6.30619e-214	-0.706343	0.987	0.992	1.2275e-209
Hist1h3c	8.72944e-213	-0.708525	0.947	0.982	1.69919e-208
Hist1h3b	3.83544e-227	-0.71953	0.958	0.982	7.46568e-223
Acta2	6.36788e-229	-0.728487	0.955	0.972	1.23951e-224
Tmsb4x	0	-0.734829	0.998	0.999	0
Chrng	2.58492e-186	-0.744013	0.723	0.888	5.03155e-182
Hist2h2bb	4.05975e-256	-0.766712	0.922	0.982	7.9023e-252
Myog	3.16975e-218	-0.768151	0.946	0.975	6.16991e-214
Ptn	1.58982e-173	-0.774285	0.938	0.985	3.09459e-169
Larp4b	0	-0.828449	0.315	0.897	0
Car3	4.8067e-171	-0.843669	0.956	0.947	9.35624e-167
Tuba1a	7.11188e-300	-0.871612	0.978	0.988	1.38433e-295
Hspb8	0	-0.881017	0.979	0.979	0
Myl4	7.28252e-255	-0.89071	0.997	0.995	1.41754e-250
Igfbp2	0	-0.967078	0.924	0.98	0
Pvalb	1.82705e-143	-1.0845	0.89	0.957	3.55635e-139
Krt15	0	-1.10404	0.002	0.665	0
Tubb6	0	-1.12912	0.979	0.993	0
Krt4	0	-1.13289	0	0.627	0
