# Supplementary material for: Spatial transcriptomics in embryonic mouse diaphragm muscle reveals regional gradients and subdomains of developmental gene expression
Source: iScience. 2024 May 17;27(6):110018. doi: 10.1016/j.isci.2024.110018 (PMC11177202; doi:10.1016/j.isci.2024.110018)
Supplement: Table S13. clusterProfiler gene ontology for genes downregulated in β-cat cKO diaphragm, related to Figure 7 — ClusterProfiler GO in biological processes run by using 328 downregulated genes (genes retrieved from Table S12) in muscle clusters of E18.5 control and β-cat cKO diaphragms. GO terms were extracted by enrichGO function with default parameters. [file mmc14.xlsx]

## Sheet: Sheet1
ID	Description	GeneRatio	BgRatio	pvalue	p.adjust	qvalue	geneID	Count
GO:0015980	energy derivation by oxidation of organic compounds	77/320	337/28943	3.12897e-79	1.02255e-75	7.29215e-76	Cox7a1/Mdh1/Slc25a12/Sdhc/Ndufa6/Coq10a/Pygm/Atp5c1/Ppp1r3c/Mfn2/Uqcrfs1/Acadm/Ndufa8/Coq9/Etfa/Ndufs1/Sod2/Phkg1/Gys1/Sdhb/Cyc1/Atp5b/Etfb/Uqcrc2/Chchd10/Cd36/Idh3g/Sdha/Aco2/Ndufv2/Ndufs7/Ndufs2/Atp5a1/Gpd1/Idh3a/Dld/Ndufa12/Atp5j/Pdhb/Ppp1r3a/Cox6a2/Ndufb10/Atp5d/Pdha1/Sdhd/Mdh2/Pfkm/Uqcrh/Uqcrc1/Sucla2/Ndufs6/Nipsnap2/Pink1/Ogdh/Ndufa11/Ndufb8/Ndufa10/Ndufa1/Atp5o/Ndufv3/Ndufb5/Pgm1/Suclg1/Dl…	77
GO:0006091	generation of precursor metabolites and energy	84/320	465/28943	1.70981e-77	2.79382e-74	1.99237e-74	Cox7a1/Mdh1/Slc25a12/Sdhc/Ndufa6/Coq10a/Pygm/Atp5c1/Ppp1r3c/Mfn2/Uqcrfs1/Acadm/Ndufa8/Coq9/Eno3/Etfa/Ndufs1/Sod2/Phkg1/Gys1/Sdhb/Cyc1/Atp5b/Etfb/Uqcrc2/Chchd10/Cd36/Pgam2/Idh3g/Aldoa/Sdha/Aco2/Ndufv2/Ndufs7/Ndufs2/Atp5a1/Gpd1/Idh3a/Dld/Ndufa12/Atp5j/Pdhb/Ppp1r3a/Cox6a2/Ndufb10/Atp5d/Pdha1/Etfdh/Sdhd/Mdh2/Pfkm/Uqcrh/Uqcrc1/Sucla2/Ndufs6/Nipsnap2/Mpi/Pink1/Ogdh/Ndufa11/Ndufb8/Ndufa10/Ndufa1/Atp5o/N…	84
GO:0045333	cellular respiration	67/320	245/28943	1.69799e-74	1.84968e-71	1.31907e-71	Cox7a1/Mdh1/Slc25a12/Sdhc/Ndufa6/Coq10a/Atp5c1/Mfn2/Uqcrfs1/Ndufa8/Coq9/Etfa/Ndufs1/Sod2/Sdhb/Cyc1/Atp5b/Etfb/Uqcrc2/Chchd10/Idh3g/Sdha/Aco2/Ndufv2/Ndufs7/Ndufs2/Atp5a1/Gpd1/Idh3a/Dld/Ndufa12/Atp5j/Pdhb/Cox6a2/Ndufb10/Atp5d/Pdha1/Sdhd/Mdh2/Uqcrh/Uqcrc1/Sucla2/Ndufs6/Nipsnap2/Pink1/Ogdh/Ndufa11/Ndufb8/Ndufa10/Ndufa1/Atp5o/Ndufv3/Ndufb5/Suclg1/Dlst/Ndufb9/Ndufab1/Ndufs4/Ndufa9/Cox7a2/Dlat/Ndufa5/Nd…	67
GO:0009060	aerobic respiration	59/320	187/28943	1.12584e-69	9.19814e-67	6.55952e-67	Cox7a1/Mdh1/Sdhc/Ndufa6/Atp5c1/Uqcrfs1/Ndufa8/Coq9/Ndufs1/Sdhb/Cyc1/Atp5b/Uqcrc2/Chchd10/Idh3g/Sdha/Aco2/Ndufv2/Ndufs7/Ndufs2/Atp5a1/Idh3a/Dld/Ndufa12/Atp5j/Pdhb/Cox6a2/Ndufb10/Atp5d/Pdha1/Sdhd/Mdh2/Uqcrh/Uqcrc1/Sucla2/Ndufs6/Nipsnap2/Pink1/Ogdh/Ndufa11/Ndufb8/Ndufa10/Ndufa1/Atp5o/Ndufv3/Ndufb5/Suclg1/Dlst/Ndufb9/Ndufab1/Ndufs4/Ndufa9/Cox7a2/Dlat/Ndufa5/Ndufs5/Gadd45gip1/Ndufv1/Cox5b	59
GO:0006119	oxidative phosphorylation	47/320	140/28943	6.29808e-57	4.11643e-54	2.93557e-54	Cox7a1/Sdhc/Ndufa6/Atp5c1/Uqcrfs1/Ndufa8/Coq9/Ndufs1/Sdhb/Cyc1/Atp5b/Uqcrc2/Chchd10/Sdha/Ndufv2/Ndufs7/Ndufs2/Atp5a1/Dld/Ndufa12/Atp5j/Cox6a2/Ndufb10/Atp5d/Sdhd/Uqcrh/Uqcrc1/Ndufs6/Nipsnap2/Pink1/Ndufa11/Ndufb8/Ndufa10/Ndufa1/Atp5o/Ndufv3/Ndufb5/Ndufb9/Ndufab1/Ndufs4/Ndufa9/Cox7a2/Ndufa5/Ndufs5/Gadd45gip1/Ndufv1/Cox5b	47
GO:0009150	purine ribonucleotide metabolic process	64/320	425/28943	2.77699e-53	1.3848e-50	9.87549e-51	Myh7/Atp1a2/Sdhc/Ndufa6/Acacb/Atp1b1/Atp5c1/Atp5g3/Pdk2/Acaa2/Mpc2/Ndufa8/Eno3/Ndufs1/Sdhb/Atp5b/Pgam2/Gmpr/Aldoa/Sdha/Ndufv2/Ndufs7/Ndufs2/Atp5a1/Gpd1/Dld/Ndufa12/Atp5j/Pdhb/Atp5g1/Acss2/Ndufb10/Atp5d/Pdha1/Sdhd/Pfkm/Sucla2/Ndufs6/Mpi/Ogdh/Ndufa11/Ndufb8/Ndufa10/Ndufa1/Atp5o/Ndufv3/Acsl1/Ndufb5/Suclg1/Ndufb9/Fitm2/Ndufab1/Ndufs4/Ndufa9/Dlat/Pdk4/Ndufa5/Ndufs5/Hk2/Ndufv1/Adssl1/Prkaa2/Ppargc1a/Mf…	64
GO:0009259	ribonucleotide metabolic process	65/320	445/28943	2.96622e-53	1.3848e-50	9.87549e-51	Myh7/Atp1a2/Sdhc/Ndufa6/Acacb/Atp1b1/Atp5c1/Atp5g3/Pdk2/Acaa2/Mpc2/Ndufa8/Eno3/Ndufs1/Sdhb/Atp5b/Pgam2/Gmpr/Aldoa/Sdha/Ndufv2/Ndufs7/Ndufs2/Atp5a1/Gpd1/Dld/Ndufa12/Atp5j/Pdhb/Atp5g1/Acss2/Ndufb10/Atp5d/Pdha1/Sdhd/Pfkm/Sucla2/Ndufs6/Mpi/Ogdh/Ndufa11/Ndufb8/Ndufa10/Ndufa1/Atp5o/Ndufv3/Acsl1/Ndufb5/Suclg1/Ndufb9/Fitm2/Ndufab1/Ndufs4/Ndufa9/Dlat/Pdk4/Ndufa5/Ndufs5/Hk2/Ndufv1/Adssl1/Prkaa2/Nt5c3/Pparg…	65
GO:0019693	ribose phosphate metabolic process	65/320	456/28943	1.491e-52	6.09075e-50	4.34353e-50	Myh7/Atp1a2/Sdhc/Ndufa6/Acacb/Atp1b1/Atp5c1/Atp5g3/Pdk2/Acaa2/Mpc2/Ndufa8/Eno3/Ndufs1/Sdhb/Atp5b/Pgam2/Gmpr/Aldoa/Sdha/Ndufv2/Ndufs7/Ndufs2/Atp5a1/Gpd1/Dld/Ndufa12/Atp5j/Pdhb/Atp5g1/Acss2/Ndufb10/Atp5d/Pdha1/Sdhd/Pfkm/Sucla2/Ndufs6/Mpi/Ogdh/Ndufa11/Ndufb8/Ndufa10/Ndufa1/Atp5o/Ndufv3/Acsl1/Ndufb5/Suclg1/Ndufb9/Fitm2/Ndufab1/Ndufs4/Ndufa9/Dlat/Pdk4/Ndufa5/Ndufs5/Hk2/Ndufv1/Adssl1/Prkaa2/Nt5c3/Pparg…	65
GO:0072521	purine-containing compound metabolic process	66/320	483/28943	3.74027e-52	1.35813e-49	9.68533e-50	Myh7/Atp1a2/Sdhc/Ndufa6/Acacb/Atp1b1/Atp5c1/Atp5g3/Pdk2/Acaa2/Mpc2/Ndufa8/Eno3/Ndufs1/Sdhb/Atp5b/Macrod1/Pgam2/Gmpr/Aldoa/Sdha/Ndufv2/Ndufs7/Ndufs2/Atp5a1/Gpd1/Dld/Ndufa12/Atp5j/Pdhb/Atp5g1/Acss2/Ndufb10/Atp5d/Pdha1/Sdhd/Pfkm/Sucla2/Ndufs6/Mpi/Ogdh/Ndufa11/Ndufb8/Ndufa10/Ndufa1/Atp5o/Ndufv3/Acsl1/Ndufb5/Suclg1/Ndufb9/Fitm2/Ndufab1/Ndufs4/Ndufa9/Dlat/Pdk4/Ndufa5/Ndufs5/Hk2/Ndufv1/Adssl1/Prkaa2/Nt5…	66
GO:0006163	purine nucleotide metabolic process	64/320	449/28943	1.00019e-51	3.26861e-49	2.33096e-49	Myh7/Atp1a2/Sdhc/Ndufa6/Acacb/Atp1b1/Atp5c1/Atp5g3/Pdk2/Acaa2/Mpc2/Ndufa8/Eno3/Ndufs1/Sdhb/Atp5b/Pgam2/Gmpr/Aldoa/Sdha/Ndufv2/Ndufs7/Ndufs2/Atp5a1/Gpd1/Dld/Ndufa12/Atp5j/Pdhb/Atp5g1/Acss2/Ndufb10/Atp5d/Pdha1/Sdhd/Pfkm/Sucla2/Ndufs6/Mpi/Ogdh/Ndufa11/Ndufb8/Ndufa10/Ndufa1/Atp5o/Ndufv3/Acsl1/Ndufb5/Suclg1/Ndufb9/Fitm2/Ndufab1/Ndufs4/Ndufa9/Dlat/Pdk4/Ndufa5/Ndufs5/Hk2/Ndufv1/Adssl1/Prkaa2/Ppargc1a/Mf…	64
GO:0009152	purine ribonucleotide biosynthetic process	48/320	200/28943	3.71157e-50	1.10267e-47	7.86356e-48	Sdhc/Ndufa6/Acacb/Atp5c1/Atp5g3/Pdk2/Mpc2/Ndufa8/Ndufs1/Sdhb/Atp5b/Gmpr/Aldoa/Sdha/Ndufv2/Ndufs7/Ndufs2/Atp5a1/Dld/Ndufa12/Atp5j/Pdhb/Atp5g1/Acss2/Ndufb10/Atp5d/Pdha1/Sdhd/Ndufs6/Ndufa11/Ndufb8/Ndufa10/Ndufa1/Atp5o/Ndufv3/Acsl1/Ndufb5/Ndufb9/Ndufab1/Ndufs4/Ndufa9/Dlat/Pdk4/Ndufa5/Ndufs5/Ndufv1/Adssl1/Ppargc1a	48
GO:0009260	ribonucleotide biosynthetic process	48/320	212/28943	7.94778e-49	2.16445e-46	1.54354e-46	Sdhc/Ndufa6/Acacb/Atp5c1/Atp5g3/Pdk2/Mpc2/Ndufa8/Ndufs1/Sdhb/Atp5b/Gmpr/Aldoa/Sdha/Ndufv2/Ndufs7/Ndufs2/Atp5a1/Dld/Ndufa12/Atp5j/Pdhb/Atp5g1/Acss2/Ndufb10/Atp5d/Pdha1/Sdhd/Ndufs6/Ndufa11/Ndufb8/Ndufa10/Ndufa1/Atp5o/Ndufv3/Acsl1/Ndufb5/Ndufb9/Ndufab1/Ndufs4/Ndufa9/Dlat/Pdk4/Ndufa5/Ndufs5/Ndufv1/Adssl1/Ppargc1a	48
GO:0006164	purine nucleotide biosynthetic process	48/320	217/28943	2.6833e-48	6.74541e-46	4.81039e-46	Sdhc/Ndufa6/Acacb/Atp5c1/Atp5g3/Pdk2/Mpc2/Ndufa8/Ndufs1/Sdhb/Atp5b/Gmpr/Aldoa/Sdha/Ndufv2/Ndufs7/Ndufs2/Atp5a1/Dld/Ndufa12/Atp5j/Pdhb/Atp5g1/Acss2/Ndufb10/Atp5d/Pdha1/Sdhd/Ndufs6/Ndufa11/Ndufb8/Ndufa10/Ndufa1/Atp5o/Ndufv3/Acsl1/Ndufb5/Ndufb9/Ndufab1/Ndufs4/Ndufa9/Dlat/Pdk4/Ndufa5/Ndufs5/Ndufv1/Adssl1/Ppargc1a	48
GO:0015986	proton motive force-driven ATP synthesis	34/320	70/28943	3.87498e-48	9.04531e-46	6.45053e-46	Sdhc/Ndufa6/Atp5c1/Atp5g3/Ndufa8/Ndufs1/Sdhb/Atp5b/Sdha/Ndufv2/Ndufs7/Ndufs2/Atp5a1/Ndufa12/Atp5j/Atp5g1/Ndufb10/Atp5d/Sdhd/Ndufs6/Ndufa11/Ndufb8/Ndufa10/Ndufa1/Atp5o/Ndufv3/Ndufb5/Ndufb9/Ndufab1/Ndufs4/Ndufa9/Ndufa5/Ndufs5/Ndufv1	34
GO:0046390	ribose phosphate biosynthetic process	48/320	221/28943	6.93728e-48	1.5114e-45	1.07783e-45	Sdhc/Ndufa6/Acacb/Atp5c1/Atp5g3/Pdk2/Mpc2/Ndufa8/Ndufs1/Sdhb/Atp5b/Gmpr/Aldoa/Sdha/Ndufv2/Ndufs7/Ndufs2/Atp5a1/Dld/Ndufa12/Atp5j/Pdhb/Atp5g1/Acss2/Ndufb10/Atp5d/Pdha1/Sdhd/Ndufs6/Ndufa11/Ndufb8/Ndufa10/Ndufa1/Atp5o/Ndufv3/Acsl1/Ndufb5/Ndufb9/Ndufab1/Ndufs4/Ndufa9/Dlat/Pdk4/Ndufa5/Ndufs5/Ndufv1/Adssl1/Ppargc1a	48
GO:0072522	purine-containing compound biosynthetic process	48/320	225/28943	1.75803e-47	3.59078e-45	2.56071e-45	Sdhc/Ndufa6/Acacb/Atp5c1/Atp5g3/Pdk2/Mpc2/Ndufa8/Ndufs1/Sdhb/Atp5b/Gmpr/Aldoa/Sdha/Ndufv2/Ndufs7/Ndufs2/Atp5a1/Dld/Ndufa12/Atp5j/Pdhb/Atp5g1/Acss2/Ndufb10/Atp5d/Pdha1/Sdhd/Ndufs6/Ndufa11/Ndufb8/Ndufa10/Ndufa1/Atp5o/Ndufv3/Acsl1/Ndufb5/Ndufb9/Ndufab1/Ndufs4/Ndufa9/Dlat/Pdk4/Ndufa5/Ndufs5/Ndufv1/Adssl1/Ppargc1a	48
GO:0046034	ATP metabolic process	47/320	224/28943	3.94887e-46	7.59112e-44	5.4135e-44	Myh7/Atp1a2/Sdhc/Ndufa6/Atp1b1/Atp5c1/Atp5g3/Ndufa8/Eno3/Ndufs1/Sdhb/Atp5b/Pgam2/Aldoa/Sdha/Ndufv2/Ndufs7/Ndufs2/Atp5a1/Gpd1/Ndufa12/Atp5j/Atp5g1/Ndufb10/Atp5d/Sdhd/Pfkm/Ndufs6/Mpi/Ogdh/Ndufa11/Ndufb8/Ndufa10/Ndufa1/Atp5o/Ndufv3/Ndufb5/Ndufb9/Ndufab1/Ndufs4/Ndufa9/Ndufa5/Ndufs5/Hk2/Ndufv1/Prkaa2/Ppargc1a	47
GO:0042776	proton motive force-driven mitochondrial ATP synthesis	32/320	65/28943	1.33277e-45	2.41972e-43	1.72559e-43	Sdhc/Ndufa6/Atp5c1/Ndufa8/Ndufs1/Sdhb/Atp5b/Sdha/Ndufv2/Ndufs7/Ndufs2/Atp5a1/Ndufa12/Atp5j/Ndufb10/Atp5d/Sdhd/Ndufs6/Ndufa11/Ndufb8/Ndufa10/Ndufa1/Atp5o/Ndufv3/Ndufb5/Ndufb9/Ndufab1/Ndufs4/Ndufa9/Ndufa5/Ndufs5/Ndufv1	32
GO:0009205	purine ribonucleoside triphosphate metabolic process	48/320	251/28943	4.79099e-45	8.2405e-43	5.87659e-43	Myh7/Atp1a2/Sdhc/Ndufa6/Atp1b1/Atp5c1/Atp5g3/Ndufa8/Eno3/Ndufs1/Sdhb/Atp5b/Pgam2/Aldoa/Sdha/Ndufv2/Ndufs7/Ndufs2/Atp5a1/Gpd1/Ndufa12/Atp5j/Atp5g1/Ndufb10/Atp5d/Sdhd/Pfkm/Ndufs6/Mpi/Ogdh/Ndufa11/Ndufb8/Ndufa10/Ndufa1/Atp5o/Ndufv3/Ndufb5/Ndufb9/Ndufab1/Ndufs4/Ndufa9/Ndufa5/Ndufs5/Hk2/Ndufv1/Prkaa2/Ppargc1a/Mfn1	48
GO:0009144	purine nucleoside triphosphate metabolic process	48/320	257/28943	1.58771e-44	2.47079e-42	1.762e-42	Myh7/Atp1a2/Sdhc/Ndufa6/Atp1b1/Atp5c1/Atp5g3/Ndufa8/Eno3/Ndufs1/Sdhb/Atp5b/Pgam2/Aldoa/Sdha/Ndufv2/Ndufs7/Ndufs2/Atp5a1/Gpd1/Ndufa12/Atp5j/Atp5g1/Ndufb10/Atp5d/Sdhd/Pfkm/Ndufs6/Mpi/Ogdh/Ndufa11/Ndufb8/Ndufa10/Ndufa1/Atp5o/Ndufv3/Ndufb5/Ndufb9/Ndufab1/Ndufs4/Ndufa9/Ndufa5/Ndufs5/Hk2/Ndufv1/Prkaa2/Ppargc1a/Mfn1	48
GO:0009199	ribonucleoside triphosphate metabolic process	48/320	257/28943	1.58771e-44	2.47079e-42	1.762e-42	Myh7/Atp1a2/Sdhc/Ndufa6/Atp1b1/Atp5c1/Atp5g3/Ndufa8/Eno3/Ndufs1/Sdhb/Atp5b/Pgam2/Aldoa/Sdha/Ndufv2/Ndufs7/Ndufs2/Atp5a1/Gpd1/Ndufa12/Atp5j/Atp5g1/Ndufb10/Atp5d/Sdhd/Pfkm/Ndufs6/Mpi/Ogdh/Ndufa11/Ndufb8/Ndufa10/Ndufa1/Atp5o/Ndufv3/Ndufb5/Ndufb9/Ndufab1/Ndufs4/Ndufa9/Ndufa5/Ndufs5/Hk2/Ndufv1/Prkaa2/Ppargc1a/Mfn1	48
GO:0009165	nucleotide biosynthetic process	48/320	264/28943	6.17021e-44	9.14978e-42	6.52503e-42	Sdhc/Ndufa6/Acacb/Atp5c1/Atp5g3/Pdk2/Mpc2/Ndufa8/Ndufs1/Sdhb/Atp5b/Gmpr/Aldoa/Sdha/Ndufv2/Ndufs7/Ndufs2/Atp5a1/Dld/Ndufa12/Atp5j/Pdhb/Atp5g1/Acss2/Ndufb10/Atp5d/Pdha1/Sdhd/Ndufs6/Ndufa11/Ndufb8/Ndufa10/Ndufa1/Atp5o/Ndufv3/Acsl1/Ndufb5/Ndufb9/Ndufab1/Ndufs4/Ndufa9/Dlat/Pdk4/Ndufa5/Ndufs5/Ndufv1/Adssl1/Ppargc1a	48
GO:0006754	ATP biosynthetic process	36/320	106/28943	6.43956e-44	9.14978e-42	6.52503e-42	Sdhc/Ndufa6/Atp5c1/Atp5g3/Ndufa8/Ndufs1/Sdhb/Atp5b/Aldoa/Sdha/Ndufv2/Ndufs7/Ndufs2/Atp5a1/Ndufa12/Atp5j/Atp5g1/Ndufb10/Atp5d/Sdhd/Ndufs6/Ndufa11/Ndufb8/Ndufa10/Ndufa1/Atp5o/Ndufv3/Ndufb5/Ndufb9/Ndufab1/Ndufs4/Ndufa9/Ndufa5/Ndufs5/Ndufv1/Ppargc1a	36
GO:1901293	nucleoside phosphate biosynthetic process	48/320	269/28943	1.58636e-43	2.16009e-41	1.54044e-41	Sdhc/Ndufa6/Acacb/Atp5c1/Atp5g3/Pdk2/Mpc2/Ndufa8/Ndufs1/Sdhb/Atp5b/Gmpr/Aldoa/Sdha/Ndufv2/Ndufs7/Ndufs2/Atp5a1/Dld/Ndufa12/Atp5j/Pdhb/Atp5g1/Acss2/Ndufb10/Atp5d/Pdha1/Sdhd/Ndufs6/Ndufa11/Ndufb8/Ndufa10/Ndufa1/Atp5o/Ndufv3/Acsl1/Ndufb5/Ndufb9/Ndufab1/Ndufs4/Ndufa9/Dlat/Pdk4/Ndufa5/Ndufs5/Ndufv1/Adssl1/Ppargc1a	48
GO:0009141	nucleoside triphosphate metabolic process	48/320	275/28943	4.7976e-43	6.27142e-41	4.47237e-41	Myh7/Atp1a2/Sdhc/Ndufa6/Atp1b1/Atp5c1/Atp5g3/Ndufa8/Eno3/Ndufs1/Sdhb/Atp5b/Pgam2/Aldoa/Sdha/Ndufv2/Ndufs7/Ndufs2/Atp5a1/Gpd1/Ndufa12/Atp5j/Atp5g1/Ndufb10/Atp5d/Sdhd/Pfkm/Ndufs6/Mpi/Ogdh/Ndufa11/Ndufb8/Ndufa10/Ndufa1/Atp5o/Ndufv3/Ndufb5/Ndufb9/Ndufab1/Ndufs4/Ndufa9/Ndufa5/Ndufs5/Hk2/Ndufv1/Prkaa2/Ppargc1a/Mfn1	48
GO:0022904	respiratory electron transport chain	34/320	96/28943	2.94914e-42	3.70684e-40	2.64348e-40	Slc25a12/Sdhc/Uqcrfs1/Ndufa8/Coq9/Etfa/Ndufs1/Sod2/Sdhb/Cyc1/Etfb/Uqcrc2/Sdha/Ndufv2/Ndufs7/Ndufs2/Gpd1/Dld/Ndufa12/Cox6a2/Sdhd/Uqcrh/Uqcrc1/Ndufs6/Pink1/Ndufb8/Ndufa10/Ndufv3/Ndufb9/Ndufs4/Ndufa5/Ndufv1/Cox5b/Ppargc1a	34
GO:0009206	purine ribonucleoside triphosphate biosynthetic process	36/320	117/28943	4.14538e-42	5.01744e-40	3.57811e-40	Sdhc/Ndufa6/Atp5c1/Atp5g3/Ndufa8/Ndufs1/Sdhb/Atp5b/Aldoa/Sdha/Ndufv2/Ndufs7/Ndufs2/Atp5a1/Ndufa12/Atp5j/Atp5g1/Ndufb10/Atp5d/Sdhd/Ndufs6/Ndufa11/Ndufb8/Ndufa10/Ndufa1/Atp5o/Ndufv3/Ndufb5/Ndufb9/Ndufab1/Ndufs4/Ndufa9/Ndufa5/Ndufs5/Ndufv1/Ppargc1a	36
GO:0022900	electron transport chain	35/320	107/28943	4.81894e-42	5.6244e-40	4.01096e-40	Slc25a12/Sdhc/Uqcrfs1/Ndufa8/Coq9/Etfa/Ndufs1/Sod2/Sdhb/Cyc1/Etfb/Uqcrc2/Sdha/Ndufv2/Ndufs7/Ndufs2/Gpd1/Dld/Ndufa12/Cox6a2/Etfdh/Sdhd/Uqcrh/Uqcrc1/Ndufs6/Pink1/Ndufb8/Ndufa10/Ndufv3/Ndufb9/Ndufs4/Ndufa5/Ndufv1/Cox5b/Ppargc1a	35
GO:0009145	purine nucleoside triphosphate biosynthetic process	36/320	118/28943	5.90815e-42	6.65787e-40	4.74797e-40	Sdhc/Ndufa6/Atp5c1/Atp5g3/Ndufa8/Ndufs1/Sdhb/Atp5b/Aldoa/Sdha/Ndufv2/Ndufs7/Ndufs2/Atp5a1/Ndufa12/Atp5j/Atp5g1/Ndufb10/Atp5d/Sdhd/Ndufs6/Ndufa11/Ndufb8/Ndufa10/Ndufa1/Atp5o/Ndufv3/Ndufb5/Ndufb9/Ndufab1/Ndufs4/Ndufa9/Ndufa5/Ndufs5/Ndufv1/Ppargc1a	36
GO:0009201	ribonucleoside triphosphate biosynthetic process	36/320	122/28943	2.3514e-41	2.56146e-39	1.82667e-39	Sdhc/Ndufa6/Atp5c1/Atp5g3/Ndufa8/Ndufs1/Sdhb/Atp5b/Aldoa/Sdha/Ndufv2/Ndufs7/Ndufs2/Atp5a1/Ndufa12/Atp5j/Atp5g1/Ndufb10/Atp5d/Sdhd/Ndufs6/Ndufa11/Ndufb8/Ndufa10/Ndufa1/Atp5o/Ndufv3/Ndufb5/Ndufb9/Ndufab1/Ndufs4/Ndufa9/Ndufa5/Ndufs5/Ndufv1/Ppargc1a	36
GO:0003012	muscle system process	54/320	432/28943	1.84956e-40	1.9498e-38	1.39047e-38	Myh7/Myl2/Myl3/Tnni2/Myh4/Myh1/Myoz2/Atp1a2/Tcap/Srl/Slc25a4/Tpm1/Atp1b1/Vegfb/Atp2a1/Mybpc1/Rock2/Myl1/Myom1/Pgam2/Hrc/Scn4b/Aldoa/Pde4d/Mylpf/Cmya5/Cav1/Agt/Pdlim5/Casq2/Actn2/Tnnt3/Ndufs6/Tmem38a/Tnnc2/Ryr1/Myh2/Mybpc2/Kcnj2/Smtn/Scn1b/Trim72/Ndufs4/Mstn/Myom3/Strit1/Snta1/Ccn2/Atp2a2/Tmod4/Myoz1/Scn4a/Cacnb1/Dmd	54
GO:0009142	nucleoside triphosphate biosynthetic process	36/320	132/28943	5.90803e-40	6.03358e-38	4.30276e-38	Sdhc/Ndufa6/Atp5c1/Atp5g3/Ndufa8/Ndufs1/Sdhb/Atp5b/Aldoa/Sdha/Ndufv2/Ndufs7/Ndufs2/Atp5a1/Ndufa12/Atp5j/Atp5g1/Ndufb10/Atp5d/Sdhd/Ndufs6/Ndufa11/Ndufb8/Ndufa10/Ndufa1/Atp5o/Ndufv3/Ndufb5/Ndufb9/Ndufab1/Ndufs4/Ndufa9/Ndufa5/Ndufs5/Ndufv1/Ppargc1a	36
GO:0006936	muscle contraction	44/320	317/28943	5.39481e-35	5.3425e-33	3.80993e-33	Myh7/Myl2/Myl3/Tnni2/Myh4/Myh1/Atp1a2/Tcap/Tpm1/Atp1b1/Vegfb/Atp2a1/Mybpc1/Rock2/Myl1/Myom1/Pgam2/Scn4b/Aldoa/Pde4d/Mylpf/Cav1/Agt/Casq2/Actn2/Tnnt3/Ndufs6/Tmem38a/Tnnc2/Ryr1/Myh2/Mybpc2/Kcnj2/Smtn/Scn1b/Myom3/Strit1/Snta1/Ccn2/Atp2a2/Tmod4/Scn4a/Cacnb1/Dmd	44
GO:0042775	mitochondrial ATP synthesis coupled electron transport	26/320	71/28943	5.48564e-33	5.27267e-31	3.76013e-31	Sdhc/Uqcrfs1/Ndufa8/Coq9/Ndufs1/Sdhb/Cyc1/Uqcrc2/Sdha/Ndufv2/Ndufs7/Ndufs2/Dld/Ndufa12/Cox6a2/Sdhd/Uqcrh/Uqcrc1/Ndufs6/Pink1/Ndufb8/Ndufa10/Ndufv3/Ndufb9/Ndufv1/Cox5b	26
GO:0042773	ATP synthesis coupled electron transport	26/320	73/28943	1.3076e-32	1.22092e-30	8.70682e-31	Sdhc/Uqcrfs1/Ndufa8/Coq9/Ndufs1/Sdhb/Cyc1/Uqcrc2/Sdha/Ndufv2/Ndufs7/Ndufs2/Dld/Ndufa12/Cox6a2/Sdhd/Uqcrh/Uqcrc1/Ndufs6/Pink1/Ndufb8/Ndufa10/Ndufv3/Ndufb9/Ndufv1/Cox5b	26
GO:0019646	aerobic electron transport chain	24/320	57/28943	2.51993e-32	2.28754e-30	1.63132e-30	Sdhc/Uqcrfs1/Ndufa8/Coq9/Ndufs1/Sdhb/Cyc1/Uqcrc2/Sdha/Ndufv2/Ndufs7/Ndufs2/Dld/Cox6a2/Sdhd/Uqcrh/Uqcrc1/Ndufs6/Pink1/Ndufb8/Ndufa10/Ndufb9/Ndufv1/Cox5b	24
GO:0006941	striated muscle contraction	29/320	173/28943	9.261e-26	8.17972e-24	5.83324e-24	Myh7/Myl2/Myl3/Tnni2/Atp1a2/Tcap/Tpm1/Atp1b1/Vegfb/Atp2a1/Myl1/Pgam2/Scn4b/Aldoa/Pde4d/Cav1/Casq2/Tnnt3/Tmem38a/Tnnc2/Kcnj2/Smtn/Scn1b/Strit1/Snta1/Ccn2/Atp2a2/Scn4a/Dmd	29
GO:0006099	tricarboxylic acid cycle	17/320	33/28943	3.57626e-25	3.07558e-23	2.19331e-23	Mdh1/Sdhc/Sdhb/Idh3g/Sdha/Aco2/Idh3a/Pdhb/Pdha1/Sdhd/Mdh2/Sucla2/Ogdh/Suclg1/Dlst/Ndufs4/Dlat	17
GO:0010257	NADH dehydrogenase complex assembly	19/320	58/28943	2.52693e-23	2.0645e-21	1.47227e-21	Ndufa6/Ndufa8/Ndufs1/Ndufs7/Ndufs2/Ndufa12/Ndufb10/Ndufs6/Ndufa11/Ndufb8/Ndufa10/Ndufa1/Ndufb5/Ndufb9/Ndufab1/Ndufs4/Ndufa9/Ndufa5/Ndufs5	19
GO:0032981	mitochondrial respiratory chain complex I assembly	19/320	58/28943	2.52693e-23	2.0645e-21	1.47227e-21	Ndufa6/Ndufa8/Ndufs1/Ndufs7/Ndufs2/Ndufa12/Ndufb10/Ndufs6/Ndufa11/Ndufb8/Ndufa10/Ndufa1/Ndufb5/Ndufb9/Ndufab1/Ndufs4/Ndufa9/Ndufa5/Ndufs5	19
GO:0060048	cardiac muscle contraction	23/320	132/28943	4.60221e-21	3.6683e-19	2.61599e-19	Myh7/Myl2/Myl3/Tnni2/Atp1a2/Tcap/Tpm1/Atp1b1/Vegfb/Myl1/Scn4b/Pde4d/Cav1/Casq2/Tmem38a/Kcnj2/Smtn/Scn1b/Strit1/Snta1/Ccn2/Atp2a2/Dmd	23
GO:0090257	regulation of muscle system process	29/320	258/28943	1.01892e-20	7.92815e-19	5.65384e-19	Myh7/Myl3/Tnni2/Atp1a2/Srl/Slc25a4/Atp1b1/Atp2a1/Rock2/Hrc/Pde4d/Cmya5/Cav1/Agt/Casq2/Tnnt3/Tmem38a/Tnnc2/Ryr1/Kcnj2/Smtn/Ndufs4/Mstn/Strit1/Ccn2/Atp2a2/Scn4a/Cacnb1/Dmd	29
GO:0006631	fatty acid metabolic process	36/320	453/28943	2.34611e-20	1.78304e-18	1.27155e-18	Lpl/Acacb/Acadvl/Acadl/Fabp3/Fabp4/Pdk2/Acaa2/Acadm/Etfa/Cpt1b/Etfb/Cd36/Crat/Hadh/Dld/Cav1/Slc27a1/Agt/Acss2/Etfdh/Hadhb/Ndufs6/Eci1/Echs1/Hadha/Dbi/Acsl1/Acads/Ndufab1/Pdk4/Lpin1/Prkaa2/Ppargc1a/Hacd1/Apoa1	36
GO:0060047	heart contraction	27/320	242/28943	2.78947e-19	2.07182e-17	1.47749e-17	Myh7/Myl2/Myl3/Tnni2/Atp1a2/Tcap/Tpm1/Atp1b1/Vegfb/Myl1/Hrc/Scn4b/Pde4d/Cav1/Atp5j/Tmem65/Agt/Casq2/Tmem38a/Kcnj2/Smtn/Scn1b/Strit1/Snta1/Ccn2/Atp2a2/Dmd	27
GO:0033108	mitochondrial respiratory chain complex assembly	19/320	94/28943	6.72001e-19	4.88022e-17	3.48026e-17	Ndufa6/Ndufa8/Ndufs1/Ndufs7/Ndufs2/Ndufa12/Ndufb10/Ndufs6/Ndufa11/Ndufb8/Ndufa10/Ndufa1/Ndufb5/Ndufb9/Ndufab1/Ndufs4/Ndufa9/Ndufa5/Ndufs5	19
GO:0055001	muscle cell development	26/320	229/28943	8.42914e-19	5.98835e-17	4.27051e-17	Myh7/Myl2/Myoz2/Tcap/Slc25a4/Tpm1/Ldb3/Mylk3/Mfn2/Neb/Acta1/Agt/Pdlim5/Casq2/Actn2/Tnnt3/Myorg/Tmem182/Ryr1/Vegfa/Myf6/Sypl2/Atp2a2/Tmod4/Myoz1/Dmd	26
GO:0003015	heart process	27/320	254/28943	9.85572e-19	6.85287e-17	4.88702e-17	Myh7/Myl2/Myl3/Tnni2/Atp1a2/Tcap/Tpm1/Atp1b1/Vegfb/Myl1/Hrc/Scn4b/Pde4d/Cav1/Atp5j/Tmem65/Agt/Casq2/Tmem38a/Kcnj2/Smtn/Scn1b/Strit1/Snta1/Ccn2/Atp2a2/Dmd	27
GO:0042692	muscle cell differentiation	34/320	449/28943	1.2635e-18	8.60236e-17	6.13464e-17	Myh7/Myl2/Myoz2/Tcap/Slc25a4/Tpm1/Ldb3/Mylk3/Mfn2/Acadm/Sod2/Ankrd2/Neb/Acta1/Rbm38/Agt/Fbxo40/Pdlim5/Casq2/Actn2/Tnnt3/Myorg/Stim1/Tmem182/Ryr1/Vegfa/Myf6/Trim72/Sypl2/Atp2a2/Tmod4/Myoz1/Dmd/Hacd1	34
GO:0051146	striated muscle cell differentiation	30/320	334/28943	1.3146e-18	8.76759e-17	6.25248e-17	Myh7/Myl2/Myoz2/Tcap/Slc25a4/Tpm1/Ldb3/Mylk3/Mfn2/Acadm/Ankrd2/Neb/Acta1/Rbm38/Agt/Pdlim5/Casq2/Actn2/Tnnt3/Myorg/Stim1/Tmem182/Ryr1/Vegfa/Myf6/Trim72/Tmod4/Myoz1/Dmd/Hacd1	30
GO:0006120	mitochondrial electron transport, NADH to ubiquinone	13/320	29/28943	1.6735e-18	1.0938e-16	7.80029e-17	Ndufa8/Coq9/Ndufs1/Ndufv2/Ndufs7/Ndufs2/Dld/Ndufs6/Pink1/Ndufb8/Ndufa10/Ndufb9/Ndufv1	13
GO:0019395	fatty acid oxidation	20/320	118/28943	3.15619e-18	2.02244e-16	1.44227e-16	Acacb/Acadvl/Acadl/Fabp3/Acaa2/Acadm/Etfa/Etfb/Cd36/Crat/Hadh/Etfdh/Hadhb/Eci1/Echs1/Hadha/Dbi/Acads/Pdk4/Ppargc1a	20
GO:0034440	lipid oxidation	20/320	126/28943	1.21394e-17	7.62915e-16	5.44062e-16	Acacb/Acadvl/Acadl/Fabp3/Acaa2/Acadm/Etfa/Etfb/Cd36/Crat/Hadh/Etfdh/Hadhb/Eci1/Echs1/Hadha/Dbi/Acads/Pdk4/Ppargc1a	20
GO:0008016	regulation of heart contraction	23/320	199/28943	6.09476e-17	3.75805e-15	2.68e-15	Myh7/Myl2/Myl3/Atp1a2/Tpm1/Atp1b1/Hrc/Scn4b/Pde4d/Cav1/Atp5j/Tmem65/Agt/Casq2/Tmem38a/Kcnj2/Smtn/Scn1b/Strit1/Snta1/Ccn2/Atp2a2/Dmd	23
GO:0006942	regulation of striated muscle contraction	17/320	87/28943	8.86344e-17	5.36402e-15	3.82527e-15	Myh7/Myl3/Atp1a2/Atp1b1/Atp2a1/Pde4d/Cav1/Casq2/Tnnt3/Tmem38a/Kcnj2/Smtn/Strit1/Ccn2/Atp2a2/Scn4a/Dmd	17
GO:0006937	regulation of muscle contraction	21/320	167/28943	2.49459e-16	1.48224e-14	1.05704e-14	Myh7/Myl3/Tnni2/Atp1a2/Atp1b1/Atp2a1/Pde4d/Cav1/Casq2/Tnnt3/Tmem38a/Tnnc2/Ryr1/Kcnj2/Smtn/Strit1/Ccn2/Atp2a2/Scn4a/Cacnb1/Dmd	21
GO:0006635	fatty acid beta-oxidation	16/320	78/28943	3.1755e-16	1.85313e-14	1.32153e-14	Acacb/Acadvl/Acadl/Acaa2/Acadm/Etfa/Etfb/Crat/Hadh/Etfdh/Hadhb/Eci1/Echs1/Hadha/Dbi/Acads	16
GO:0030258	lipid modification	23/320	221/28943	6.26398e-16	3.59135e-14	2.56112e-14	Acacb/Acadvl/Acadl/Fabp3/Acaa2/Acadm/Inpp5a/Etfa/Etfb/Cd36/Crat/Hadh/Agt/Etfdh/Hadhb/Eci1/Echs1/Hadha/Dbi/Acads/Pdk4/Ppargc1a/Apoa1	23
GO:0030239	myofibril assembly	15/320	71/28943	1.70107e-15	9.58463e-14	6.83514e-14	Myh7/Myl2/Myoz2/Tcap/Tpm1/Ldb3/Mylk3/Mfn2/Neb/Acta1/Casq2/Actn2/Tnnt3/Tmod4/Myoz1	15
GO:0009062	fatty acid catabolic process	17/320	103/28943	1.75614e-15	9.72722e-14	6.93682e-14	Acacb/Acadvl/Acadl/Acaa2/Acadm/Etfa/Etfb/Crat/Hadh/Etfdh/Hadhb/Eci1/Echs1/Hadha/Dbi/Acads/Lpin1	17
GO:0055002	striated muscle cell development	15/320	72/28943	2.12749e-15	1.15877e-13	8.2636e-14	Myh7/Myl2/Myoz2/Tcap/Tpm1/Ldb3/Mylk3/Mfn2/Neb/Acta1/Casq2/Actn2/Tnnt3/Tmod4/Myoz1	15
GO:0044282	small molecule catabolic process	27/320	350/28943	3.2859e-15	1.76038e-13	1.25539e-13	Got1/Acacb/Acadvl/Acadl/Acaa2/Acadm/Inpp5a/Got2/Eno3/Etfa/Etfb/Pgam2/Aldoa/Crat/Hadh/Dld/Etfdh/Hadhb/Ddah1/Pfkm/Eci1/Echs1/Mpi/Hadha/Dbi/Acads/Lpin1	27
GO:1903522	regulation of blood circulation	24/320	268/28943	4.36227e-15	2.29934e-13	1.63974e-13	Myh7/Myl2/Myl3/Atp1a2/Tpm1/Smtnl1/Atp1b1/Hrc/Scn4b/Pde4d/Cav1/Atp5j/Tmem65/Agt/Casq2/Tmem38a/Kcnj2/Smtn/Scn1b/Strit1/Snta1/Ccn2/Atp2a2/Dmd	24
GO:0006090	pyruvate metabolic process	17/320	121/28943	2.8233e-14	1.46453e-12	1.04441e-12	Pdk2/Mpc2/Eno3/Pgam2/Aldoa/Gpd1/Dld/Pdhb/Pdha1/Pfkm/Mpi/Ogdh/Dlat/Pdk4/Hk2/Prkaa2/Ppargc1a	17
GO:0006637	acyl-CoA metabolic process	15/320	88/28943	4.98436e-14	2.50598e-12	1.7871e-12	Acacb/Pdk2/Acaa2/Mpc2/Dld/Pdhb/Acss2/Pdha1/Sucla2/Ogdh/Acsl1/Suclg1/Fitm2/Dlat/Pdk4	15
GO:0035383	thioester metabolic process	15/320	88/28943	4.98436e-14	2.50598e-12	1.7871e-12	Acacb/Pdk2/Acaa2/Mpc2/Dld/Pdhb/Acss2/Pdha1/Sucla2/Ogdh/Acsl1/Suclg1/Fitm2/Dlat/Pdk4	15
GO:0072329	monocarboxylic acid catabolic process	17/320	128/28943	7.3294e-14	3.62916e-12	2.58808e-12	Acacb/Acadvl/Acadl/Acaa2/Acadm/Etfa/Etfb/Crat/Hadh/Etfdh/Hadhb/Eci1/Echs1/Hadha/Dbi/Acads/Lpin1	17
GO:0046395	carboxylic acid catabolic process	21/320	226/28943	1.13566e-13	5.53932e-12	3.95028e-12	Got1/Acacb/Acadvl/Acadl/Acaa2/Acadm/Got2/Etfa/Etfb/Crat/Hadh/Dld/Etfdh/Hadhb/Ddah1/Eci1/Echs1/Hadha/Dbi/Acads/Lpin1	21
GO:0016054	organic acid catabolic process	21/320	228/28943	1.35126e-13	6.49401e-12	4.63111e-12	Got1/Acacb/Acadvl/Acadl/Acaa2/Acadm/Got2/Etfa/Etfb/Crat/Hadh/Dld/Etfdh/Hadhb/Ddah1/Eci1/Echs1/Hadha/Dbi/Acads/Lpin1	21
GO:0035384	thioester biosynthetic process	10/320	27/28943	1.69422e-13	7.90957e-12	5.64059e-12	Acacb/Pdk2/Mpc2/Dld/Pdhb/Acss2/Pdha1/Acsl1/Dlat/Pdk4	10
GO:0071616	acyl-CoA biosynthetic process	10/320	27/28943	1.69422e-13	7.90957e-12	5.64059e-12	Acacb/Pdk2/Mpc2/Dld/Pdhb/Acss2/Pdha1/Acsl1/Dlat/Pdk4	10
GO:0045214	sarcomere organization	12/320	49/28943	1.73789e-13	7.99917e-12	5.70449e-12	Myh7/Myoz2/Tcap/Tpm1/Ldb3/Mylk3/Mfn2/Neb/Casq2/Actn2/Tnnt3/Myoz1	12
GO:0060537	muscle tissue development	29/320	494/28943	3.35668e-13	1.52356e-11	1.0865e-11	Myh7/Myl2/Myl3/Myoz2/Tcap/Slc25a4/Tpm1/Mylk3/Acadm/Ankrd2/Neb/Ndufv2/Acta1/Mylpf/Cav1/Agt/Pdlim5/Rtl1/Actn2/Myorg/Ryr1/Vegfa/Myf6/Mstn/Myoz1/Egln1/Mbnl1/Ppargc1a/Dmd	29
GO:0043648	dicarboxylic acid metabolic process	14/320	87/28943	8.04043e-13	3.59947e-11	2.56691e-11	Mdh1/Got1/Got2/Sdhb/Idh3g/Sdha/Idh3a/Dld/Mdh2/Sucla2/Ogdh/Suclg1/Dlst/Adssl1	14
GO:0044242	cellular lipid catabolic process	20/320	228/28943	1.30012e-12	5.74163e-11	4.09456e-11	Lpl/Acacb/Acadvl/Acadl/Pnpla2/Acaa2/Acadm/Etfa/Etfb/Crat/Hadh/Etfdh/Hadhb/Eci1/Echs1/Hadha/Dbi/Acads/Lpin1/Apoa1	20
GO:0033865	nucleoside bisphosphate metabolic process	15/320	110/28943	1.48457e-12	6.30075e-11	4.49329e-11	Acacb/Pdk2/Acaa2/Mpc2/Dld/Pdhb/Acss2/Pdha1/Sucla2/Ogdh/Acsl1/Suclg1/Fitm2/Dlat/Pdk4	15
GO:0033875	ribonucleoside bisphosphate metabolic process	15/320	110/28943	1.48457e-12	6.30075e-11	4.49329e-11	Acacb/Pdk2/Acaa2/Mpc2/Dld/Pdhb/Acss2/Pdha1/Sucla2/Ogdh/Acsl1/Suclg1/Fitm2/Dlat/Pdk4	15
GO:0034032	purine nucleoside bisphosphate metabolic process	15/320	110/28943	1.48457e-12	6.30075e-11	4.49329e-11	Acacb/Pdk2/Acaa2/Mpc2/Dld/Pdhb/Acss2/Pdha1/Sucla2/Ogdh/Acsl1/Suclg1/Fitm2/Dlat/Pdk4	15
GO:0006084	acetyl-CoA metabolic process	10/320	35/28943	3.40934e-12	1.42843e-10	1.01866e-10	Acacb/Pdk2/Acaa2/Mpc2/Dld/Pdhb/Acss2/Pdha1/Dlat/Pdk4	10
GO:0031032	actomyosin structure organization	19/320	215/28943	4.20371e-12	1.73895e-10	1.24011e-10	Myh7/Myl2/Myoz2/Tcap/Tpm1/Ldb3/Mylk3/Mfn2/Rock2/Neb/Acta1/Rgcc/Casq2/Actn2/Tnnt3/Ccn2/Tmod4/Myoz1/Apoa1	19
GO:0007517	muscle organ development	24/320	371/28943	5.20638e-12	2.11239e-10	1.50642e-10	Myh7/Myl2/Fgfrl1/Fhl1/Myl3/Myoz2/Tcap/Tpm1/Smtnl1/Ankrd2/Acta1/Mylpf/Cav1/Rtl1/Myorg/Tmem182/Ryr1/Myf6/Trim72/Mstn/Myoz1/Egln1/Mbnl1/Dmd	24
GO:0016042	lipid catabolic process	23/320	338/28943	5.23574e-12	2.11239e-10	1.50642e-10	Lpl/Acacb/Acadvl/Acadl/Pnpla2/Acaa2/Acadm/Etfa/Etfb/Crat/Plaat3/Hadh/Etfdh/Hadhb/Eci1/Echs1/Hadha/Dbi/Acads/Fitm2/Lpin1/Fmc1/Apoa1	23
GO:0033866	nucleoside bisphosphate biosynthetic process	10/320	37/28943	6.34376e-12	2.46802e-10	1.76003e-10	Acacb/Pdk2/Mpc2/Dld/Pdhb/Acss2/Pdha1/Acsl1/Dlat/Pdk4	10
GO:0034030	ribonucleoside bisphosphate biosynthetic process	10/320	37/28943	6.34376e-12	2.46802e-10	1.76003e-10	Acacb/Pdk2/Mpc2/Dld/Pdhb/Acss2/Pdha1/Acsl1/Dlat/Pdk4	10
GO:0034033	purine nucleoside bisphosphate biosynthetic process	10/320	37/28943	6.34376e-12	2.46802e-10	1.76003e-10	Acacb/Pdk2/Mpc2/Dld/Pdhb/Acss2/Pdha1/Acsl1/Dlat/Pdk4	10
GO:1904062	regulation of cation transmembrane transport	25/320	414/28943	8.30084e-12	3.19143e-10	2.27592e-10	Fhl1/Atp1a2/Slc25a4/Atp1b1/Ank3/Hrc/Scn4b/Pde4d/Cav1/Agt/Casq2/Actn2/Nipsnap2/Tmem38a/Stim1/Wnk2/Dbi/Kcnj2/Scn1b/Strit1/Snta1/Ppargc1a/Cacnb1/Stk39/Dmd	25
GO:0010927	cellular component assembly involved in morphogenesis	15/320	126/28943	1.10848e-11	4.21222e-10	3.00388e-10	Myh7/Myl2/Myoz2/Tcap/Tpm1/Ldb3/Mylk3/Mfn2/Neb/Acta1/Casq2/Actn2/Tnnt3/Tmod4/Myoz1	15
GO:0006734	NADH metabolic process	10/320	39/28943	1.1354e-11	4.21646e-10	3.00691e-10	Mdh1/Eno3/Pgam2/Idh3g/Aldoa/Gpd1/Idh3a/Mdh2/Pfkm/Dlst	10
GO:0014823	response to activity	10/320	39/28943	1.1354e-11	4.21646e-10	3.00691e-10	Myh4/Srl/Smtnl1/Sod2/Perm1/Hadh/Agt/Myh2/Prkaa2/Ppargc1a	10
GO:0006085	acetyl-CoA biosynthetic process	8/320	19/28943	1.39124e-11	5.10849e-10	3.64305e-10	Pdk2/Mpc2/Dld/Pdhb/Acss2/Pdha1/Dlat/Pdk4	8
GO:0006086	acetyl-CoA biosynthetic process from pyruvate	7/320	12/28943	1.42871e-11	5.18781e-10	3.69961e-10	Pdk2/Mpc2/Dld/Pdhb/Pdha1/Dlat/Pdk4	7
GO:0055117	regulation of cardiac muscle contraction	12/320	71/28943	1.94118e-11	6.97119e-10	4.9714e-10	Atp1a2/Atp1b1/Pde4d/Cav1/Casq2/Tmem38a/Kcnj2/Smtn/Strit1/Ccn2/Atp2a2/Dmd	12
GO:0042391	regulation of membrane potential	26/320	469/28943	2.10447e-11	7.47543e-10	5.33099e-10	Fhl1/Got1/Atp1b1/Mfn2/Ndufs1/Ank3/Sod2/Chchd10/Cd36/Scn4b/Dld/Cav1/Atp5g1/Agt/Casq2/Actn2/Pink1/Kcnj2/Scn1b/Ndufs4/Snta1/Atp2a2/Scn4a/Dvl1/Dmd/Mfn1	26
GO:0003009	skeletal muscle contraction	10/320	42/28943	2.55198e-11	8.96759e-10	6.3951e-10	Myh7/Tnni2/Tcap/Atp2a1/Tnnt3/Tnnc2/Kcnj2/Strit1/Scn4a/Dmd	10
GO:0033539	fatty acid beta-oxidation using acyl-CoA dehydrogenase	7/320	13/28943	3.06626e-11	1.06601e-09	7.60212e-10	Acadvl/Acadl/Acadm/Etfa/Etfb/Etfdh/Acads	7
GO:0070296	sarcoplasmic reticulum calcium ion transport	9/320	32/28943	4.94983e-11	1.70274e-09	1.21428e-09	Atp2a1/Hrc/Pde4d/Casq2/Tmem38a/Ryr1/Strit1/Atp2a2/Dmd	9
GO:0070252	actin-mediated cell contraction	13/320	97/28943	5.86571e-11	1.99678e-09	1.42398e-09	Myh7/Atp1a2/Tpm1/Scn4b/Pde4d/Cav1/Casq2/Myh2/Kcnj2/Scn1b/Strit1/Snta1/Atp2a2	13
GO:0010959	regulation of metal ion transport	25/320	458/28943	7.20382e-11	2.42702e-09	1.73079e-09	Fhl1/Atp1a2/Atp1b1/Ank3/Hrc/Scn4b/Pde4d/Cav1/Agt/Pacsin3/Casq2/Actn2/Nipsnap2/Tmem38a/Stim1/Wnk2/Dbi/Kcnj2/Scn1b/Strit1/Snta1/Homer2/Cacnb1/Stk39/Dmd	25
GO:0022898	regulation of transmembrane transporter activity	20/320	303/28943	2.26211e-10	7.54345e-09	5.3795e-09	Fhl1/Atp1a2/Slc25a4/Atp1b1/Ank3/Hrc/Scn4b/Pde4d/Cav1/Casq2/Actn2/Nipsnap2/Stim1/Wnk2/Scn1b/Strit1/Ppargc1a/Cacnb1/Stk39/Dmd	20
GO:0042180	cellular ketone metabolic process	18/320	241/28943	2.51175e-10	8.29131e-09	5.91283e-09	Coq8a/Acacb/Acadvl/Acadl/Coq10a/Fabp3/Pdk2/Coq9/Aldoa/Gpd1/Cav1/Agt/Dbi/Ndufa9/Pdk4/Coq5/Ppargc1a/Apoa1	18
GO:0051235	maintenance of location	21/320	341/28943	2.84181e-10	9.28705e-09	6.62292e-09	Alb/Lpl/Acacb/Pnpla2/Atp2a1/Ank3/Chchd10/Cd36/Hrc/Pde4d/Cav1/Casq2/Fitm1/Tmem38a/Pink1/Ryr1/Dbi/Fitm2/Hk2/Dmd/Apoa1	21
GO:0006103	2-oxoglutarate metabolic process	7/320	17/28943	3.3455e-10	1.08249e-08	7.71958e-09	Got1/Got2/Idh3g/Idh3a/Dld/Ogdh/Dlst	7
GO:1905952	regulation of lipid localization	16/320	187/28943	3.45251e-10	1.10616e-08	7.88841e-09	Lpl/Acacb/Fabp3/Pnpla2/Mfn2/Cd36/Cav1/Atp5j/Agt/Fitm1/Eepd1/Dbi/Acsl1/Fitm2/P2ry2/Apoa1	16
GO:0006006	glucose metabolic process	17/320	217/28943	3.81394e-10	1.21009e-08	8.6296e-09	Mdh1/Acacb/Pdk2/Acadm/Eno3/Cd36/Pgam2/Aldoa/Gpd1/Pdhb/Pdha1/Mdh2/Pfkm/Pgm1/Dlat/Pdk4/Hk2	17
GO:0002027	regulation of heart rate	13/320	113/28943	4.12499e-10	1.2962e-08	9.24366e-09	Myh7/Tpm1/Hrc/Scn4b/Pde4d/Cav1/Atp5j/Agt/Casq2/Kcnj2/Scn1b/Snta1/Dmd	13
GO:0032409	regulation of transporter activity	20/320	317/28943	4.99945e-10	1.54771e-08	1.10373e-08	Fhl1/Atp1a2/Slc25a4/Atp1b1/Ank3/Hrc/Scn4b/Pde4d/Cav1/Casq2/Actn2/Nipsnap2/Stim1/Wnk2/Scn1b/Strit1/Ppargc1a/Cacnb1/Stk39/Dmd	20
GO:0006875	cellular metal ion homeostasis	23/320	425/28943	5.02011e-10	1.54771e-08	1.10373e-08	Atp1a2/Atp1b1/Pygm/Atp2a1/Mfn2/Slc41a1/Hrc/Tgm2/Pde4d/Cav1/Agt/Casq2/Tmem38a/Stim1/Myh7b/Ryr1/Grina/Dbi/Sypl2/Atp2a2/Egln1/P2ry2/Dmd	23
GO:1990845	adaptive thermogenesis	15/320	165/28943	5.31136e-10	1.6222e-08	1.15685e-08	Slc25a4/Acadl/Fabp4/Mfn2/Cd36/Hadh/Cav1/Clic5/Vegfa/Acsl1/Dio2/Lpin1/Ppargc1a/Acot13/G0s2	15
GO:0019318	hexose metabolic process	18/320	253/28943	5.51754e-10	1.66957e-08	1.19063e-08	Mdh1/Acacb/Pdk2/Acadm/Eno3/Cd36/Pgam2/Aldoa/Gpd1/Pdhb/Pdha1/Mdh2/Pfkm/Mpi/Pgm1/Dlat/Pdk4/Hk2	18
GO:0072503	cellular divalent inorganic cation homeostasis	20/320	320/28943	5.89278e-10	1.76675e-08	1.25993e-08	Atp1b1/Pygm/Atp2a1/Mfn2/Slc41a1/Hrc/Tgm2/Pde4d/Cav1/Casq2/Tmem38a/Stim1/Myh7b/Ryr1/Grina/Dbi/Sypl2/Atp2a2/P2ry2/Dmd	20
GO:0072507	divalent inorganic cation homeostasis	21/320	359/28943	7.22669e-10	2.14698e-08	1.53109e-08	Atp1b1/Pygm/Atp2a1/Mfn2/Ank3/Slc41a1/Hrc/Tgm2/Pde4d/Cav1/Casq2/Tmem38a/Stim1/Myh7b/Ryr1/Grina/Dbi/Sypl2/Atp2a2/P2ry2/Dmd	21
GO:0006874	cellular calcium ion homeostasis	19/320	292/28943	8.1819e-10	2.40887e-08	1.71785e-08	Atp1b1/Pygm/Atp2a1/Mfn2/Hrc/Tgm2/Pde4d/Cav1/Casq2/Tmem38a/Stim1/Myh7b/Ryr1/Grina/Dbi/Sypl2/Atp2a2/P2ry2/Dmd	19
GO:0032412	regulation of ion transmembrane transporter activity	19/320	293/28943	8.66266e-10	2.52764e-08	1.80255e-08	Fhl1/Atp1a2/Atp1b1/Ank3/Hrc/Scn4b/Pde4d/Cav1/Casq2/Actn2/Nipsnap2/Stim1/Wnk2/Scn1b/Strit1/Ppargc1a/Cacnb1/Stk39/Dmd	19
GO:0050879	multicellular organismal movement	10/320	59/28943	9.22947e-10	2.64578e-08	1.8868e-08	Myh7/Tnni2/Tcap/Atp2a1/Tnnt3/Tnnc2/Kcnj2/Strit1/Scn4a/Dmd	10
GO:0050881	musculoskeletal movement	10/320	59/28943	9.22947e-10	2.64578e-08	1.8868e-08	Myh7/Tnni2/Tcap/Atp2a1/Tnnt3/Tnnc2/Kcnj2/Strit1/Scn4a/Dmd	10
GO:0120162	positive regulation of cold-induced thermogenesis	12/320	98/28943	9.43938e-10	2.68242e-08	1.91293e-08	Acadl/Fabp4/Mfn2/Cd36/Hadh/Cav1/Vegfa/Acsl1/Dio2/Lpin1/Ppargc1a/G0s2	12
GO:1905954	positive regulation of lipid localization	13/320	124/28943	1.32227e-09	3.72515e-08	2.65653e-08	Lpl/Acacb/Fabp3/Mfn2/Cd36/Cav1/Fitm1/Eepd1/Dbi/Acsl1/Fitm2/P2ry2/Apoa1	13
GO:0005996	monosaccharide metabolic process	18/320	268/28943	1.38874e-09	3.87896e-08	2.76623e-08	Mdh1/Acacb/Pdk2/Acadm/Eno3/Cd36/Pgam2/Aldoa/Gpd1/Pdhb/Pdha1/Mdh2/Pfkm/Mpi/Pgm1/Dlat/Pdk4/Hk2	18
GO:0030048	actin filament-based movement	13/320	128/28943	1.96135e-09	5.43195e-08	3.87372e-08	Myh7/Atp1a2/Tpm1/Scn4b/Pde4d/Cav1/Casq2/Myh2/Kcnj2/Scn1b/Strit1/Snta1/Atp2a2	13
GO:0016052	carbohydrate catabolic process	14/320	154/28943	2.01544e-09	5.53484e-08	3.94709e-08	Pygm/Ppp1r3c/Eno3/Phkg1/Pgam2/Aldoa/Gpd1/Pfkm/Mpi/Ogdh/Pgm1/Hk2/Prkaa2/Ppargc1a	14
GO:0030003	cellular cation homeostasis	24/320	498/28943	2.10266e-09	5.72625e-08	4.08359e-08	Atp1a2/Atp1b1/Pygm/Atp2a1/Mfn2/Slc41a1/Atp5b/Hrc/Tgm2/Pde4d/Cav1/Agt/Casq2/Tmem38a/Stim1/Myh7b/Ryr1/Grina/Dbi/Sypl2/Atp2a2/Egln1/P2ry2/Dmd	24
GO:0001659	temperature homeostasis	15/320	189/28943	3.49672e-09	9.44402e-08	6.73487e-08	Acadvl/Acadl/Fabp4/Mfn2/Cd36/Hadh/Cav1/Slc27a1/Vegfa/Acsl1/Dio2/Lpin1/Ppargc1a/Acot13/G0s2	15
GO:0086003	cardiac muscle cell contraction	10/320	69/28943	4.53059e-09	1.21131e-07	8.63825e-08	Atp1a2/Scn4b/Pde4d/Cav1/Casq2/Kcnj2/Scn1b/Strit1/Snta1/Atp2a2	10
GO:0055074	calcium ion homeostasis	19/320	324/28943	4.55908e-09	1.21131e-07	8.63825e-08	Atp1b1/Pygm/Atp2a1/Mfn2/Hrc/Tgm2/Pde4d/Cav1/Casq2/Tmem38a/Stim1/Myh7b/Ryr1/Grina/Dbi/Sypl2/Atp2a2/P2ry2/Dmd	19
GO:0006816	calcium ion transport	22/320	449/28943	7.45103e-09	1.96371e-07	1.40039e-07	Atp1a2/Srl/Atp1b1/Atp2a1/Hrc/Pde4d/Cav1/Agt/Pacsin3/Casq2/Nipsnap2/Tmem38a/Stim1/Ryr1/Dbi/Ramp1/Strit1/Ccn2/Atp2a2/Homer2/Cacnb1/Dmd	22
GO:0006790	sulfur compound metabolic process	19/320	335/28943	7.84652e-09	2.05139e-07	1.46292e-07	Acacb/Pdk2/Acaa2/Mpc2/Sod2/Dld/Pdhb/Acss2/Pdha1/Sucla2/Clic5/Ogdh/Acsl1/Suclg1/Fitm2/Ndufab1/Tst/Dlat/Pdk4	19
GO:0014819	regulation of skeletal muscle contraction	6/320	15/28943	8.02218e-09	2.08067e-07	1.4838e-07	Myh7/Atp2a1/Kcnj2/Strit1/Scn4a/Dmd	6
GO:0070482	response to oxygen levels	18/320	305/28943	1.05972e-08	2.72689e-07	1.94464e-07	Atp1b1/Vegfb/Pygm/Slc2a4/Acaa2/Sod2/Rock2/Ndufs2/Cav1/Rgcc/Sdhd/Mb/Ddah1/Pink1/Ryr1/Vegfa/Ndufs4/Egln1	18
GO:0120161	regulation of cold-induced thermogenesis	13/320	147/28943	1.06885e-08	2.72891e-07	1.94608e-07	Acadl/Fabp4/Mfn2/Cd36/Hadh/Cav1/Vegfa/Acsl1/Dio2/Lpin1/Ppargc1a/Acot13/G0s2	13
GO:0106106	cold-induced thermogenesis	13/320	149/28943	1.25869e-08	3.18868e-07	2.27396e-07	Acadl/Fabp4/Mfn2/Cd36/Hadh/Cav1/Vegfa/Acsl1/Dio2/Lpin1/Ppargc1a/Acot13/G0s2	13
GO:0010876	lipid localization	22/320	470/28943	1.69248e-08	4.25462e-07	3.03412e-07	Lpl/Acacb/Fabp3/Fabp4/Pnpla2/Pitpnc1/Mfn2/Got2/Cpt1b/Cd36/Cav1/Atp5j/Slc27a1/Agt/Fitm1/Eepd1/Dbi/Acsl1/Fitm2/Slc25a20/P2ry2/Apoa1	22
GO:1901652	response to peptide	21/320	430/28943	1.74383e-08	4.35026e-07	3.10232e-07	Lpl/Slc2a4/Atp2a1/Pdk2/Mfn2/Rock2/Cyc1/Cd36/Cav1/Slc27a1/Agt/Actn2/Ahsg/Hadha/Esrra/Trim72/Pdk4/Mstn/Atp2a2/Lpin1/Cacnb1	21
GO:0005977	glycogen metabolic process	10/320	80/28943	1.97059e-08	4.84203e-07	3.45302e-07	Pygm/Ppp1r3c/Acadm/Phkg1/Gys1/Cd36/Ppp1r3a/Pfkm/Pgm1/Gbe1	10
GO:0006073	cellular glucan metabolic process	10/320	80/28943	1.97059e-08	4.84203e-07	3.45302e-07	Pygm/Ppp1r3c/Acadm/Phkg1/Gys1/Cd36/Ppp1r3a/Pfkm/Pgm1/Gbe1	10
GO:0044042	glucan metabolic process	10/320	81/28943	2.22633e-08	5.42958e-07	3.87203e-07	Pygm/Ppp1r3c/Acadm/Phkg1/Gys1/Cd36/Ppp1r3a/Pfkm/Pgm1/Gbe1	10
GO:0019217	regulation of fatty acid metabolic process	11/320	105/28943	2.51532e-08	6.08893e-07	4.34223e-07	Acacb/Acadvl/Acadl/Fabp3/Pdk2/Cav1/Agt/Dbi/Pdk4/Ppargc1a/Apoa1	11
GO:0001666	response to hypoxia	15/320	219/28943	2.56428e-08	6.16182e-07	4.39421e-07	Atp1b1/Vegfb/Pygm/Slc2a4/Acaa2/Rock2/Cav1/Rgcc/Sdhd/Mb/Ddah1/Pink1/Ryr1/Vegfa/Egln1	15
GO:0043434	response to peptide hormone	19/320	369/28943	3.68669e-08	8.79423e-07	6.27147e-07	Lpl/Slc2a4/Atp2a1/Pdk2/Mfn2/Rock2/Cyc1/Cav1/Slc27a1/Agt/Actn2/Ahsg/Hadha/Esrra/Trim72/Pdk4/Mstn/Atp2a2/Lpin1	19
GO:0006641	triglyceride metabolic process	11/320	112/28943	4.94687e-08	1.17148e-06	8.35422e-07	Lpl/Pnpla2/Cd36/Plaat3/Cav1/Slc27a1/Dbi/Acsl1/Fitm2/Lpin1/Apoa1	11
GO:0044262	cellular carbohydrate metabolic process	17/320	302/28943	5.43271e-08	1.27727e-06	9.10869e-07	Got1/Acacb/Pygm/Ppp1r3c/Pdk2/Acadm/Inpp5a/Phkg1/Gys1/Cd36/Ppp1r3a/Pfkm/Pgm1/Pdk4/Hk2/Gbe1/Ppargc1a	17
GO:0140694	non-membrane-bounded organelle assembly	19/320	379/28943	5.61798e-08	1.3114e-06	9.35203e-07	Myh7/Myl2/Myoz2/Tcap/Tpm1/Ldb3/Mylk3/Mfn2/Neb/Acta1/Casq2/Actn2/Tnnt3/Fitm1/Fitm2/Noct/Tmod4/Myoz1/Prkaa2	19
GO:0006112	energy reserve metabolic process	10/320	90/28943	6.21082e-08	1.4395e-06	1.02656e-06	Pygm/Ppp1r3c/Acadm/Phkg1/Gys1/Cd36/Ppp1r3a/Pfkm/Pgm1/Gbe1	10
GO:0043270	positive regulation of ion transport	18/320	343/28943	6.36906e-08	1.46578e-06	1.0453e-06	Fhl1/Atp1b1/Ank3/Scn4b/Cav1/Agt/Actn2/Nipsnap2/Pink1/Stim1/Wnk2/Dbi/Kcnj2/Scn1b/Strit1/P2ry2/Stk39/Dmd	18
GO:0019932	second-messenger-mediated signaling	17/320	309/28943	7.56129e-08	1.72799e-06	1.23229e-06	Myoz2/Atp1b1/Pdk2/Cd36/Pde4d/Cmya5/Casq2/Tmem38a/Myh7b/Vegfa/Ube2b/Tmem100/Atp2a2/Myoz1/Egln1/Homer2/Dmd	17
GO:0006096	glycolytic process	10/320	92/28943	7.67742e-08	1.74235e-06	1.24253e-06	Eno3/Pgam2/Aldoa/Gpd1/Pfkm/Mpi/Ogdh/Hk2/Prkaa2/Ppargc1a	10
GO:1902305	regulation of sodium ion transmembrane transport	9/320	70/28943	7.94076e-08	1.78968e-06	1.27629e-06	Atp1a2/Atp1b1/Ank3/Scn4b/Wnk2/Scn1b/Snta1/Stk39/Dmd	9
GO:0019216	regulation of lipid metabolic process	19/320	388/28943	8.11078e-08	1.81548e-06	1.29468e-06	Eef1a2/Acacb/Acadvl/Acadl/Fabp3/Pnpla2/Pdk2/Cd36/Cav1/Slc27a1/Agt/Dbi/Fitm2/Pdk4/Lpin1/Prkaa2/Ppargc1a/Fmc1/Apoa1	19
GO:0006757	ATP generation from ADP	10/320	93/28943	8.519e-08	1.89388e-06	1.3506e-06	Eno3/Pgam2/Aldoa/Gpd1/Pfkm/Mpi/Ogdh/Hk2/Prkaa2/Ppargc1a	10
GO:0044272	sulfur compound biosynthetic process	10/320	95/28943	1.04491e-07	2.30728e-06	1.6454e-06	Acacb/Pdk2/Mpc2/Dld/Pdhb/Acss2/Pdha1/Acsl1/Dlat/Pdk4	10
GO:0036293	response to decreased oxygen levels	15/320	246/28943	1.1858e-07	2.59286e-06	1.84906e-06	Atp1b1/Vegfb/Pygm/Slc2a4/Acaa2/Rock2/Cav1/Rgcc/Sdhd/Mb/Ddah1/Pink1/Ryr1/Vegfa/Egln1	15
GO:0010649	regulation of cell communication by electrical coupling	5/320	12/28943	1.19011e-07	2.59286e-06	1.84906e-06	Ank3/Hrc/Pde4d/Cav1/Casq2	5
GO:0071453	cellular response to oxygen levels	12/320	151/28943	1.29201e-07	2.79621e-06	1.99407e-06	Slc2a4/Acaa2/Rock2/Ndufs2/Cav1/Rgcc/Sdhd/Ddah1/Pink1/Vegfa/Ndufs4/Egln1	12
GO:1901653	cellular response to peptide	17/320	322/28943	1.3639e-07	2.93237e-06	2.09118e-06	Lpl/Slc2a4/Pdk2/Mfn2/Rock2/Cd36/Cav1/Slc27a1/Agt/Actn2/Ahsg/Esrra/Trim72/Pdk4/Mstn/Lpin1/Cacnb1	17
GO:1901019	regulation of calcium ion transmembrane transporter activity	10/320	99/28943	1.54943e-07	3.30237e-06	2.35503e-06	Atp1a2/Atp1b1/Hrc/Pde4d/Casq2/Nipsnap2/Stim1/Strit1/Cacnb1/Dmd	10
GO:0070588	calcium ion transmembrane transport	17/320	325/28943	1.55619e-07	3.30237e-06	2.35503e-06	Atp1a2/Atp1b1/Atp2a1/Hrc/Pde4d/Cav1/Casq2/Nipsnap2/Tmem38a/Stim1/Ryr1/Dbi/Strit1/Ccn2/Atp2a2/Cacnb1/Dmd	17
GO:0060538	skeletal muscle organ development	14/320	219/28943	1.76298e-07	3.71704e-06	2.65075e-06	Fgfrl1/Myoz2/Ankrd2/Acta1/Mylpf/Cav1/Rtl1/Myorg/Ryr1/Myf6/Mstn/Myoz1/Mbnl1/Dmd	14
GO:0086004	regulation of cardiac muscle cell contraction	7/320	38/28943	1.77884e-07	3.72645e-06	2.65746e-06	Atp1a2/Pde4d/Cav1/Casq2/Kcnj2/Strit1/Atp2a2	7
GO:0044264	cellular polysaccharide metabolic process	10/320	101/28943	1.87392e-07	3.87593e-06	2.76406e-06	Pygm/Ppp1r3c/Acadm/Phkg1/Gys1/Cd36/Ppp1r3a/Pfkm/Pgm1/Gbe1	10
GO:0046031	ADP metabolic process	10/320	101/28943	1.87392e-07	3.87593e-06	2.76406e-06	Eno3/Pgam2/Aldoa/Gpd1/Pfkm/Mpi/Ogdh/Hk2/Prkaa2/Ppargc1a	10
GO:0006122	mitochondrial electron transport, ubiquinol to cytochrome c	5/320	13/28943	1.91642e-07	3.93891e-06	2.80897e-06	Uqcrfs1/Cyc1/Uqcrc2/Uqcrh/Uqcrc1	5
GO:0043500	muscle adaptation	11/320	128/28943	1.96123e-07	4.00582e-06	2.85669e-06	Myh7/Myoz2/Tcap/Srl/Slc25a4/Rock2/Cmya5/Agt/Ndufs4/Atp2a2/Myoz1	11
GO:0051924	regulation of calcium ion transport	16/320	296/28943	2.32828e-07	4.72598e-06	3.37027e-06	Atp1a2/Atp1b1/Hrc/Pde4d/Cav1/Agt/Pacsin3/Casq2/Nipsnap2/Tmem38a/Stim1/Dbi/Strit1/Homer2/Cacnb1/Dmd	16
GO:0014808	release of sequestered calcium ion into cytosol by sarcoplasmic reticulum	6/320	25/28943	2.58593e-07	5.21655e-06	3.72011e-06	Hrc/Pde4d/Casq2/Tmem38a/Ryr1/Dmd	6
GO:0009135	purine nucleoside diphosphate metabolic process	10/320	105/28943	2.70629e-07	5.39278e-06	3.84578e-06	Eno3/Pgam2/Aldoa/Gpd1/Pfkm/Mpi/Ogdh/Hk2/Prkaa2/Ppargc1a	10
GO:0009179	purine ribonucleoside diphosphate metabolic process	10/320	105/28943	2.70629e-07	5.39278e-06	3.84578e-06	Eno3/Pgam2/Aldoa/Gpd1/Pfkm/Mpi/Ogdh/Hk2/Prkaa2/Ppargc1a	10
GO:0086001	cardiac muscle cell action potential	8/320	59/28943	2.7798e-07	5.47251e-06	3.90264e-06	Ank3/Scn4b/Cav1/Kcnj2/Scn1b/Snta1/Atp2a2/Dmd	8
GO:2000649	regulation of sodium ion transmembrane transporter activity	8/320	59/28943	2.7798e-07	5.47251e-06	3.90264e-06	Atp1a2/Atp1b1/Ank3/Scn4b/Wnk2/Scn1b/Stk39/Dmd	8
GO:0010882	regulation of cardiac muscle contraction by calcium ion signaling	5/320	14/28943	2.95411e-07	5.78085e-06	4.12253e-06	Atp1b1/Casq2/Tmem38a/Atp2a2/Dmd	5
GO:0019722	calcium-mediated signaling	13/320	196/28943	3.1904e-07	6.20609e-06	4.42578e-06	Myoz2/Atp1b1/Pdk2/Cmya5/Casq2/Tmem38a/Myh7b/Tmem100/Atp2a2/Myoz1/Egln1/Homer2/Dmd	13
GO:1903514	release of sequestered calcium ion into cytosol by endoplasmic reticulum	6/320	26/28943	3.33054e-07	6.44036e-06	4.59285e-06	Hrc/Pde4d/Casq2/Tmem38a/Ryr1/Dmd	6
GO:0051651	maintenance of location in cell	14/320	232/28943	3.56124e-07	6.84597e-06	4.8821e-06	Alb/Atp2a1/Ank3/Chchd10/Hrc/Pde4d/Cav1/Casq2/Tmem38a/Pink1/Ryr1/Dbi/Hk2/Dmd	14
GO:0006165	nucleoside diphosphate phosphorylation	10/320	109/28943	3.8468e-07	7.35166e-06	5.24273e-06	Eno3/Pgam2/Aldoa/Gpd1/Pfkm/Mpi/Ogdh/Hk2/Prkaa2/Ppargc1a	10
GO:0048738	cardiac muscle tissue development	15/320	271/28943	4.11891e-07	7.82593e-06	5.58095e-06	Myh7/Myl2/Myl3/Tcap/Slc25a4/Tpm1/Mylk3/Acadm/Neb/Ndufv2/Agt/Pdlim5/Actn2/Vegfa/Egln1	15
GO:0003018	vascular process in circulatory system	14/320	235/28943	4.16015e-07	7.8586e-06	5.60424e-06	Atp1a2/Smtnl1/Mylk3/Sod2/Rock2/Cd36/Ptp4a3/Cav1/Slc27a1/Agt/Ddah1/Vegfa/Snta1/P2ry2	14
GO:1903169	regulation of calcium ion transmembrane transport	13/320	201/28943	4.25747e-07	7.99622e-06	5.70239e-06	Atp1a2/Atp1b1/Hrc/Pde4d/Cav1/Casq2/Nipsnap2/Tmem38a/Stim1/Dbi/Strit1/Cacnb1/Dmd	13
GO:0042181	ketone biosynthetic process	7/320	43/28943	4.33198e-07	8.08966e-06	5.76902e-06	Coq8a/Coq10a/Coq9/Aldoa/Ndufa9/Coq5/Ppargc1a	7
GO:0034764	positive regulation of transmembrane transport	15/320	273/28943	4.52233e-07	8.39715e-06	5.9883e-06	Atp1b1/Mfn2/Ank3/Cav1/Agt/Actn2/Nipsnap2/Stim1/Wnk2/Dbi/Acsl1/Kcnj2/Strit1/Stk39/Dmd	15
GO:0005978	glycogen biosynthetic process	7/320	44/28943	5.103e-07	9.31654e-06	6.64396e-06	Ppp1r3c/Acadm/Phkg1/Gys1/Cd36/Ppp1r3a/Gbe1	7
GO:0009250	glucan biosynthetic process	7/320	44/28943	5.103e-07	9.31654e-06	6.64396e-06	Ppp1r3c/Acadm/Phkg1/Gys1/Cd36/Ppp1r3a/Gbe1	7
GO:0046320	regulation of fatty acid oxidation	7/320	44/28943	5.103e-07	9.31654e-06	6.64396e-06	Acacb/Acadvl/Acadl/Fabp3/Dbi/Pdk4/Ppargc1a	7
GO:0016051	carbohydrate biosynthetic process	13/320	205/28943	5.32985e-07	9.67514e-06	6.89969e-06	Mdh1/Got1/Ppp1r3c/Pdk2/Acadm/Phkg1/Gys1/Cd36/Pgam2/Gpd1/Ppp1r3a/Mdh2/Gbe1	13
GO:0005976	polysaccharide metabolic process	10/320	113/28943	5.38824e-07	9.67514e-06	6.89969e-06	Pygm/Ppp1r3c/Acadm/Phkg1/Gys1/Cd36/Ppp1r3a/Pfkm/Pgm1/Gbe1	10
GO:0046939	nucleotide phosphorylation	10/320	113/28943	5.38824e-07	9.67514e-06	6.89969e-06	Eno3/Pgam2/Aldoa/Gpd1/Pfkm/Mpi/Ogdh/Hk2/Prkaa2/Ppargc1a	10
GO:0071375	cellular response to peptide hormone stimulus	15/320	278/28943	5.69133e-07	1.01635e-05	7.24797e-06	Lpl/Slc2a4/Pdk2/Mfn2/Rock2/Cav1/Slc27a1/Agt/Actn2/Ahsg/Esrra/Trim72/Pdk4/Mstn/Lpin1	15
GO:0007519	skeletal muscle tissue development	13/320	207/28943	5.95162e-07	1.05583e-05	7.52952e-06	Myoz2/Ankrd2/Acta1/Mylpf/Cav1/Rtl1/Myorg/Ryr1/Myf6/Mstn/Myoz1/Mbnl1/Dmd	13
GO:0086009	membrane repolarization	7/320	45/28943	5.9861e-07	1.05583e-05	7.52952e-06	Atp1b1/Scn4b/Cav1/Casq2/Kcnj2/Scn1b/Snta1	7
GO:0014902	myotube differentiation	11/320	143/28943	6.00933e-07	1.05583e-05	7.52952e-06	Ankrd2/Acta1/Rbm38/Myorg/Stim1/Tmem182/Ryr1/Myf6/Trim72/Dmd/Hacd1	11
GO:0055119	relaxation of cardiac muscle	5/320	16/28943	6.32918e-07	1.10608e-05	7.88787e-06	Atp1b1/Hrc/Pde4d/Kcnj2/Atp2a2	5
GO:1903115	regulation of actin filament-based movement	7/320	46/28943	6.99402e-07	1.21577e-05	8.67008e-06	Atp1a2/Pde4d/Cav1/Casq2/Kcnj2/Strit1/Atp2a2	7
GO:1902600	proton transmembrane transport	9/320	90/28943	7.10702e-07	1.22888e-05	8.76354e-06	Atp1a2/Slc25a4/Atp1b1/Atp5g3/Atp5b/Ndufs7/Atp5a1/Atp5g1/Atp5d	9
GO:0009185	ribonucleoside diphosphate metabolic process	10/320	117/28943	7.44525e-07	1.28058e-05	9.13229e-06	Eno3/Pgam2/Aldoa/Gpd1/Pfkm/Mpi/Ogdh/Hk2/Prkaa2/Ppargc1a	10
GO:0006639	acylglycerol metabolic process	11/320	147/28943	7.91422e-07	1.35412e-05	9.65671e-06	Lpl/Pnpla2/Cd36/Plaat3/Cav1/Slc27a1/Dbi/Acsl1/Fitm2/Lpin1/Apoa1	11
GO:0034767	positive regulation of ion transmembrane transport	13/320	213/28943	8.22403e-07	1.3998e-05	9.98246e-06	Atp1b1/Ank3/Cav1/Agt/Actn2/Nipsnap2/Stim1/Wnk2/Dbi/Kcnj2/Strit1/Stk39/Dmd	13
GO:0006744	ubiquinone biosynthetic process	5/320	17/28943	8.88521e-07	1.5045e-05	1.07291e-05	Coq8a/Coq10a/Coq9/Ndufa9/Coq5	5
GO:0006638	neutral lipid metabolic process	11/320	149/28943	9.05239e-07	1.51709e-05	1.08189e-05	Lpl/Pnpla2/Cd36/Plaat3/Cav1/Slc27a1/Dbi/Acsl1/Fitm2/Lpin1/Apoa1	11
GO:0043467	regulation of generation of precursor metabolites and energy	11/320	149/28943	9.05239e-07	1.51709e-05	1.08189e-05	Cox7a1/Ppp1r3c/Mfn2/Cd36/Gpd1/Ppp1r3a/Pink1/Cox7a2/Gadd45gip1/Prkaa2/Ppargc1a	11
GO:1901379	regulation of potassium ion transmembrane transport	9/320	93/28943	9.40244e-07	1.56771e-05	1.11799e-05	Fhl1/Atp1b1/Ank3/Cav1/Casq2/Actn2/Wnk2/Kcnj2/Stk39	9
GO:0014706	striated muscle tissue development	15/320	291/28943	1.01076e-06	1.67673e-05	1.19574e-05	Myh7/Myl2/Myl3/Tcap/Slc25a4/Tpm1/Mylk3/Acadm/Neb/Ndufv2/Agt/Pdlim5/Actn2/Vegfa/Egln1	15
GO:0002026	regulation of the force of heart contraction	6/320	31/28943	1.01667e-06	1.67802e-05	1.19666e-05	Myh7/Myl2/Myl3/Atp1a2/Cav1/Atp2a2	6
GO:0061337	cardiac conduction	8/320	70/28943	1.06508e-06	1.74908e-05	1.24733e-05	Hrc/Scn4b/Pde4d/Cav1/Tmem65/Agt/Kcnj2/Scn1b	8
GO:0032970	regulation of actin filament-based process	18/320	416/28943	1.07774e-06	1.76102e-05	1.25585e-05	Atp1a2/Tpm1/Mylk3/Mfn2/Rock2/Neb/Pde4d/Cav1/Rgcc/Casq2/Actn2/Kcnj2/Strit1/Ccn2/Atp2a2/Tmod4/Sptb/Apoa1	18
GO:0010644	cell communication by electrical coupling	5/320	18/28943	1.21913e-06	1.97234e-05	1.40654e-05	Ank3/Hrc/Pde4d/Cav1/Casq2	5
GO:1901663	quinone biosynthetic process	5/320	18/28943	1.21913e-06	1.97234e-05	1.40654e-05	Coq8a/Coq10a/Coq9/Ndufa9/Coq5	5
GO:0006633	fatty acid biosynthetic process	11/320	154/28943	1.25508e-06	2.02049e-05	1.44089e-05	Lpl/Acacb/Acadvl/Acadl/Agt/Acss2/Ndufab1/Pdk4/Prkaa2/Hacd1/Apoa1	11
GO:0010565	regulation of cellular ketone metabolic process	11/320	156/28943	1.4253e-06	2.28328e-05	1.62829e-05	Acacb/Acadvl/Acadl/Fabp3/Pdk2/Cav1/Agt/Dbi/Pdk4/Ppargc1a/Apoa1	11
GO:0046486	glycerolipid metabolic process	17/320	382/28943	1.47026e-06	2.34381e-05	1.67145e-05	Lpl/Fabp3/Pnpla2/Pitpnc1/Inpp5a/Cd36/Plaat3/Gpd1/Cav1/Slc27a1/Ip6k3/Hadha/Dbi/Acsl1/Fitm2/Lpin1/Apoa1	17
GO:1904706	negative regulation of vascular associated smooth muscle cell proliferation	6/320	33/28943	1.50116e-06	2.38145e-05	1.6983e-05	Tpm1/Ndrg2/Mfn2/Sod2/Cav1/Agt	6
GO:1904064	positive regulation of cation transmembrane transport	12/320	191/28943	1.61053e-06	2.54262e-05	1.81323e-05	Atp1b1/Ank3/Cav1/Agt/Actn2/Nipsnap2/Stim1/Wnk2/Dbi/Kcnj2/Strit1/Dmd	12
GO:0002028	regulation of sodium ion transport	9/320	100/28943	1.73797e-06	2.73063e-05	1.94731e-05	Atp1a2/Atp1b1/Ank3/Scn4b/Wnk2/Scn1b/Snta1/Stk39/Dmd	9
GO:0060306	regulation of membrane repolarization	6/320	34/28943	1.80596e-06	2.82368e-05	2.01366e-05	Scn4b/Cav1/Casq2/Kcnj2/Scn1b/Snta1	6
GO:0034637	cellular carbohydrate biosynthetic process	8/320	75/28943	1.81448e-06	2.82368e-05	2.01366e-05	Got1/Ppp1r3c/Acadm/Phkg1/Gys1/Cd36/Ppp1r3a/Gbe1	8
GO:0060249	anatomical structure homeostasis	16/320	346/28943	1.83073e-06	2.83546e-05	2.02207e-05	Col2a1/Trp53inp2/Aldoa/Col9a1/Cav1/Pfkm/Ahsg/Vegfa/Pdk4/Mstn/Ccn2/Atp2a2/Homer2/P2ry2/Stk39/Dmd	16
GO:0050905	neuromuscular process	12/320	194/28943	1.89593e-06	2.92259e-05	2.0842e-05	Myh7/Tnni2/Tcap/Atp2a1/Tnnt3/Clic5/Tnnc2/Kcnj2/Strit1/Scn4a/Dvl1/Dmd	12
GO:2001257	regulation of cation channel activity	12/320	196/28943	2.11019e-06	3.2376e-05	2.30885e-05	Ank3/Hrc/Pde4d/Cav1/Casq2/Actn2/Nipsnap2/Stim1/Scn1b/Ppargc1a/Cacnb1/Dmd	12
GO:0006743	ubiquinone metabolic process	5/320	20/28943	2.16633e-06	3.30821e-05	2.3592e-05	Coq8a/Coq10a/Coq9/Ndufa9/Coq5	5
GO:0055013	cardiac muscle cell development	9/320	104/28943	2.41515e-06	3.67103e-05	2.61794e-05	Myl2/Tcap/Slc25a4/Mylk3/Neb/Agt/Pdlim5/Actn2/Vegfa	9
GO:0009132	nucleoside diphosphate metabolic process	10/320	136/28943	2.94964e-06	4.4627e-05	3.18251e-05	Eno3/Pgam2/Aldoa/Gpd1/Pfkm/Mpi/Ogdh/Hk2/Prkaa2/Ppargc1a	10
GO:0090075	relaxation of muscle	6/320	37/28943	3.03588e-06	4.57201e-05	3.26046e-05	Atp1b1/Atp2a1/Hrc/Pde4d/Kcnj2/Atp2a2	6
GO:0050849	negative regulation of calcium-mediated signaling	5/320	22/28943	3.61337e-06	5.41674e-05	3.86287e-05	Myoz2/Cmya5/Myoz1/Egln1/Homer2	5
GO:0071805	potassium ion transmembrane transport	12/320	207/28943	3.71631e-06	5.52718e-05	3.94163e-05	Fhl1/Atp1a2/Atp1b1/Ank3/Cav1/Kcnj12/Casq2/Actn2/Tmem38a/Wnk2/Kcnj2/Stk39	12
GO:0006813	potassium ion transport	13/320	244/28943	3.72087e-06	5.52718e-05	3.94163e-05	Fhl1/Atp1a2/Atp1b1/Ank3/Cav1/Kcnj12/Casq2/Actn2/Tmem38a/Wnk2/Kcnj2/Scn4a/Stk39	13
GO:0055006	cardiac cell development	9/320	110/28943	3.8521e-06	5.67056e-05	4.04388e-05	Myl2/Tcap/Slc25a4/Mylk3/Neb/Agt/Pdlim5/Actn2/Vegfa	9
GO:0071456	cellular response to hypoxia	9/320	110/28943	3.8521e-06	5.67056e-05	4.04388e-05	Slc2a4/Acaa2/Rock2/Rgcc/Sdhd/Ddah1/Pink1/Vegfa/Egln1	9
GO:0006107	oxaloacetate metabolic process	4/320	11/28943	4.55209e-06	6.58692e-05	4.69737e-05	Mdh1/Got1/Got2/Mdh2	4
GO:0005980	glycogen catabolic process	5/320	23/28943	4.57537e-06	6.58692e-05	4.69737e-05	Pygm/Ppp1r3c/Phkg1/Pfkm/Pgm1	5
GO:0010880	regulation of release of sequestered calcium ion into cytosol by sarcoplasmic reticulum	5/320	23/28943	4.57537e-06	6.58692e-05	4.69737e-05	Hrc/Pde4d/Casq2/Tmem38a/Dmd	5
GO:0043501	skeletal muscle adaptation	5/320	23/28943	4.57537e-06	6.58692e-05	4.69737e-05	Myh7/Myoz2/Cmya5/Atp2a2/Myoz1	5
GO:0061615	glycolytic process through fructose-6-phosphate	5/320	23/28943	4.57537e-06	6.58692e-05	4.69737e-05	Eno3/Pgam2/Aldoa/Pfkm/Mpi	5
GO:0032411	positive regulation of transporter activity	10/320	143/28943	4.63002e-06	6.63636e-05	4.73262e-05	Slc25a4/Atp1b1/Ank3/Actn2/Nipsnap2/Stim1/Wnk2/Strit1/Stk39/Dmd	10
GO:0032869	cellular response to insulin stimulus	12/320	212/28943	4.74892e-06	6.77707e-05	4.83297e-05	Lpl/Slc2a4/Pdk2/Mfn2/Slc27a1/Agt/Ahsg/Esrra/Trim72/Pdk4/Mstn/Lpin1	12
GO:0032868	response to insulin	13/320	250/28943	4.84851e-06	6.8891e-05	4.91286e-05	Lpl/Slc2a4/Pdk2/Mfn2/Slc27a1/Agt/Ahsg/Hadha/Esrra/Trim72/Pdk4/Mstn/Lpin1	13
GO:0006869	lipid transport	17/320	419/28943	5.06515e-06	7.16577e-05	5.11016e-05	Fabp3/Fabp4/Pitpnc1/Mfn2/Got2/Cpt1b/Cd36/Cav1/Atp5j/Slc27a1/Agt/Eepd1/Dbi/Acsl1/Slc25a20/P2ry2/Apoa1	17
GO:0043266	regulation of potassium ion transport	9/320	114/28943	5.17376e-06	7.28787e-05	5.19724e-05	Fhl1/Atp1b1/Ank3/Cav1/Casq2/Actn2/Wnk2/Kcnj2/Stk39	9
GO:0009251	glucan catabolic process	5/320	24/28943	5.72721e-06	7.93073e-05	5.65569e-05	Pygm/Ppp1r3c/Phkg1/Pfkm/Pgm1	5
GO:0014850	response to muscle activity	5/320	24/28943	5.72721e-06	7.93073e-05	5.65569e-05	Srl/Perm1/Agt/Prkaa2/Ppargc1a	5
GO:0044247	cellular polysaccharide catabolic process	5/320	24/28943	5.72721e-06	7.93073e-05	5.65569e-05	Pygm/Ppp1r3c/Phkg1/Pfkm/Pgm1	5
GO:1901017	negative regulation of potassium ion transmembrane transporter activity	5/320	24/28943	5.72721e-06	7.93073e-05	5.65569e-05	Ank3/Cav1/Casq2/Actn2/Stk39	5
GO:0051881	regulation of mitochondrial membrane potential	8/320	88/28943	6.10492e-06	8.41809e-05	6.00324e-05	Got1/Mfn2/Ndufs1/Sod2/Atp5g1/Pink1/Ndufs4/Mfn1	8
GO:0001508	action potential	10/320	148/28943	6.28904e-06	8.63554e-05	6.15831e-05	Ank3/Cd36/Scn4b/Cav1/Kcnj2/Scn1b/Snta1/Atp2a2/Scn4a/Dmd	10
GO:0050848	regulation of calcium-mediated signaling	8/320	89/28943	6.64409e-06	9.08489e-05	6.47875e-05	Myoz2/Pdk2/Cmya5/Myh7b/Tmem100/Myoz1/Egln1/Homer2	8
GO:0033692	cellular polysaccharide biosynthetic process	7/320	64/28943	6.84741e-06	9.32389e-05	6.64919e-05	Ppp1r3c/Acadm/Phkg1/Gys1/Cd36/Ppp1r3a/Gbe1	7
GO:0055007	cardiac muscle cell differentiation	10/320	150/28943	7.08415e-06	9.58033e-05	6.83207e-05	Myl2/Tcap/Slc25a4/Mylk3/Acadm/Neb/Agt/Pdlim5/Actn2/Vegfa	10
GO:0010884	positive regulation of lipid storage	5/320	25/28943	7.09437e-06	9.58033e-05	6.83207e-05	Lpl/Acacb/Cd36/Fitm1/Fitm2	5
GO:0019915	lipid storage	8/320	90/28943	7.22295e-06	9.71383e-05	6.92728e-05	Lpl/Acacb/Pnpla2/Cd36/Cav1/Fitm1/Fitm2/Apoa1	8
GO:0008637	apoptotic mitochondrial changes	9/320	119/28943	7.35714e-06	9.85374e-05	7.02705e-05	Slc25a4/Atp2a1/Mfn2/Acaa2/Ndufs1/Sod2/Chchd10/Pink1/Hk2	9
GO:0015909	long-chain fatty acid transport	7/320	66/28943	8.42374e-06	0.000112114	7.99522e-05	Fabp3/Fabp4/Cpt1b/Cd36/Atp5j/Slc27a1/Acsl1	7
GO:0035725	sodium ion transmembrane transport	10/320	153/28943	8.4394e-06	0.000112114	7.99522e-05	Atp1a2/Atp1b1/Ank3/Scn4b/Wnk2/Scn1b/Snta1/Scn4a/Stk39/Dmd	10
GO:0045444	fat cell differentiation	13/320	265/28943	9.08749e-06	0.000120235	8.57435e-05	Lpl/Fabp3/Fabp4/Slc2a4/Sod2/Axin2/Retreg1/Frzb/Mb/Vegfa/Noct/Dio2/Lpin1	13
GO:1901016	regulation of potassium ion transmembrane transporter activity	7/320	67/28943	9.31815e-06	0.000122789	8.75653e-05	Fhl1/Atp1b1/Ank3/Cav1/Casq2/Actn2/Stk39	7
GO:0009437	carnitine metabolic process	4/320	13/28943	9.69173e-06	0.000127199	9.07102e-05	Acadl/Acadm/Cpt1b/Crat	4
GO:0010765	positive regulation of sodium ion transport	6/320	45/28943	9.8747e-06	0.000129082	9.2053e-05	Atp1b1/Ank3/Scn4b/Wnk2/Scn1b/Dmd	6
GO:0048644	muscle organ morphogenesis	8/320	94/28943	9.98362e-06	0.000129986	9.26976e-05	Myh7/Myl2/Myl3/Tcap/Tpm1/Smtnl1/Myf6/Egln1	8
GO:0032368	regulation of lipid transport	10/320	157/28943	1.05909e-05	0.000137345	9.79457e-05	Fabp3/Mfn2/Cav1/Atp5j/Agt/Eepd1/Dbi/Acsl1/P2ry2/Apoa1	10
GO:0000272	polysaccharide catabolic process	5/320	28/28943	1.2771e-05	0.000164314	0.000117178	Pygm/Ppp1r3c/Phkg1/Pfkm/Pgm1	5
GO:0046716	muscle cell cellular homeostasis	5/320	28/28943	1.2771e-05	0.000164314	0.000117178	Aldoa/Cav1/Pfkm/Mstn/Dmd	5
GO:0015908	fatty acid transport	8/320	98/28943	1.35851e-05	0.000174102	0.000124158	Fabp3/Fabp4/Cpt1b/Cd36/Atp5j/Slc27a1/Acsl1/P2ry2	8
GO:0009409	response to cold	6/320	48/28943	1.4469e-05	0.000184705	0.00013172	Acadvl/Acadl/Acadm/Slc27a1/Agt/Dio2	6
GO:0035637	multicellular organismal signaling	10/320	163/28943	1.46997e-05	0.000186921	0.0001333	Ank3/Hrc/Scn4b/Pde4d/Cav1/Tmem65/Agt/Kcnj2/Scn1b/Scn4a	10
GO:0000271	polysaccharide biosynthetic process	7/320	72/28943	1.5057e-05	0.000189985	0.000135485	Ppp1r3c/Acadm/Phkg1/Gys1/Cd36/Ppp1r3a/Gbe1	7
GO:1904705	regulation of vascular associated smooth muscle cell proliferation	7/320	72/28943	1.5057e-05	0.000189985	0.000135485	Tpm1/Ndrg2/Mfn2/Sod2/Cav1/Agt/Ppargc1a	7
GO:1901380	negative regulation of potassium ion transmembrane transport	5/320	29/28943	1.52924e-05	0.000192214	0.000137075	Ank3/Cav1/Casq2/Actn2/Stk39	5
GO:0048662	negative regulation of smooth muscle cell proliferation	7/320	73/28943	1.64976e-05	0.000206568	0.000147311	Tpm1/Ndrg2/Mfn2/Sod2/Cav1/Agt/Ppargc1a	7
GO:0032370	positive regulation of lipid transport	8/320	101/28943	1.6954e-05	0.000210668	0.000150235	Fabp3/Mfn2/Cav1/Eepd1/Dbi/Acsl1/P2ry2/Apoa1	8
GO:0043502	regulation of muscle adaptation	8/320	101/28943	1.6954e-05	0.000210668	0.000150235	Myh7/Srl/Slc25a4/Rock2/Cmya5/Agt/Ndufs4/Atp2a2	8
GO:0062012	regulation of small molecule metabolic process	15/320	368/28943	1.7265e-05	0.00021372	0.000152411	Acacb/Acadvl/Acadl/Fabp3/Pdk2/Acadm/Cd36/Gpd1/Cav1/Agt/Dbi/Pdk4/Prkaa2/Ppargc1a/Apoa1	15
GO:0006577	amino-acid betaine metabolic process	4/320	15/28943	1.81816e-05	0.000222537	0.000158699	Acadl/Acadm/Cpt1b/Crat	4
GO:0010889	regulation of sequestering of triglyceride	4/320	15/28943	1.81816e-05	0.000222537	0.000158699	Lpl/Pnpla2/Fitm1/Fitm2	4
GO:0031000	response to caffeine	4/320	15/28943	1.81816e-05	0.000222537	0.000158699	Casq2/Tmem38a/Ryr1/Prkaa2	4
GO:0046890	regulation of lipid biosynthetic process	11/320	205/28943	1.94639e-05	0.000237343	0.000169258	Acadvl/Acadl/Fabp3/Slc27a1/Agt/Dbi/Fitm2/Pdk4/Lpin1/Ppargc1a/Apoa1	11
GO:1990874	vascular associated smooth muscle cell proliferation	7/320	75/28943	1.97216e-05	0.000239592	0.000170861	Tpm1/Ndrg2/Mfn2/Sod2/Cav1/Agt/Ppargc1a	7
GO:0032414	positive regulation of ion transmembrane transporter activity	9/320	135/28943	2.03781e-05	0.000245741	0.000175246	Atp1b1/Ank3/Actn2/Nipsnap2/Stim1/Wnk2/Strit1/Stk39/Dmd	9
GO:0036294	cellular response to decreased oxygen levels	9/320	135/28943	2.03781e-05	0.000245741	0.000175246	Slc2a4/Acaa2/Rock2/Rgcc/Sdhd/Ddah1/Pink1/Vegfa/Egln1	9
GO:0014888	striated muscle adaptation	6/320	51/28943	2.06517e-05	0.000248124	0.000176946	Myh7/Myoz2/Tcap/Cmya5/Atp2a2/Myoz1	6
GO:0043268	positive regulation of potassium ion transport	6/320	52/28943	2.313e-05	0.000275872	0.000196734	Fhl1/Atp1b1/Actn2/Wnk2/Kcnj2/Stk39	6
GO:0090207	regulation of triglyceride metabolic process	6/320	52/28943	2.313e-05	0.000275872	0.000196734	Pnpla2/Cd36/Slc27a1/Fitm2/Lpin1/Apoa1	6
GO:0072330	monocarboxylic acid biosynthetic process	11/320	209/28943	2.32769e-05	0.000276614	0.000197263	Lpl/Acacb/Acadvl/Acadl/Agt/Acss2/Ndufab1/Pdk4/Prkaa2/Hacd1/Apoa1	11
GO:0070885	negative regulation of calcineurin-NFAT signaling cascade	4/320	16/28943	2.40311e-05	0.000283515	0.000202185	Myoz2/Cmya5/Myoz1/Homer2	4
GO:0106057	negative regulation of calcineurin-mediated signaling	4/320	16/28943	2.40311e-05	0.000283515	0.000202185	Myoz2/Cmya5/Myoz1/Homer2	4
GO:0046460	neutral lipid biosynthetic process	6/320	53/28943	2.58421e-05	0.000302695	0.000215863	Lpl/Pnpla2/Slc27a1/Acsl1/Fitm2/Lpin1	6
GO:0046463	acylglycerol biosynthetic process	6/320	53/28943	2.58421e-05	0.000302695	0.000215863	Lpl/Pnpla2/Slc27a1/Acsl1/Fitm2/Lpin1	6
GO:0010883	regulation of lipid storage	6/320	54/28943	2.88042e-05	0.000334989	0.000238893	Lpl/Acacb/Pnpla2/Cd36/Fitm1/Fitm2	6
GO:0014904	myotube cell development	6/320	54/28943	2.88042e-05	0.000334989	0.000238893	Acta1/Myorg/Tmem182/Ryr1/Myf6/Dmd	6
GO:0006735	NADH regeneration	4/320	17/28943	3.1152e-05	0.000357069	0.000254639	Eno3/Pgam2/Aldoa/Pfkm	4
GO:0038166	angiotensin-activated signaling pathway	4/320	17/28943	3.1152e-05	0.000357069	0.000254639	Rock2/Cav1/Agt/Actn2	4
GO:0061621	canonical glycolysis	4/320	17/28943	3.1152e-05	0.000357069	0.000254639	Eno3/Pgam2/Aldoa/Pfkm	4
GO:0061718	glucose catabolic process to pyruvate	4/320	17/28943	3.1152e-05	0.000357069	0.000254639	Eno3/Pgam2/Aldoa/Pfkm	4
GO:0046394	carboxylic acid biosynthetic process	13/320	298/28943	3.1249e-05	0.000357069	0.000254639	Got1/Lpl/Acacb/Acadvl/Acadl/Got2/Agt/Acss2/Ndufab1/Pdk4/Prkaa2/Hacd1/Apoa1	13
GO:0014074	response to purine-containing compound	8/320	110/28943	3.15437e-05	0.00035918	0.000256144	Pygm/Pde4d/Gpd1/Casq2/Tmem38a/Ryr1/Ndufs4/Prkaa2	8
GO:0010823	negative regulation of mitochondrion organization	6/320	55/28943	3.2033e-05	0.000363486	0.000259215	Slc25a4/Mfn2/Acaa2/Pink1/Ppargc1a/Mfn1	6
GO:0016053	organic acid biosynthetic process	13/320	299/28943	3.23502e-05	0.000365815	0.000260876	Got1/Lpl/Acacb/Acadvl/Acadl/Got2/Agt/Acss2/Ndufab1/Pdk4/Prkaa2/Hacd1/Apoa1	13
GO:0043279	response to alkaloid	7/320	82/28943	3.53641e-05	0.000398517	0.000284196	Tgm2/Casq2/Tmem38a/Ryr1/Bche/Prkaa2/Homer2	7
GO:0014896	muscle hypertrophy	8/320	113/28943	3.82873e-05	0.000429976	0.000306631	Myh7/Tcap/Slc25a4/Rock2/Agt/Pdlim5/Mstn/Atp2a2	8
GO:0030730	sequestering of triglyceride	4/320	18/28943	3.97042e-05	0.000442844	0.000315808	Lpl/Pnpla2/Fitm1/Fitm2	4
GO:0046322	negative regulation of fatty acid oxidation	4/320	18/28943	3.97042e-05	0.000442844	0.000315808	Acacb/Acadvl/Acadl/Dbi	4
GO:1900076	regulation of cellular response to insulin stimulus	7/320	84/28943	4.13464e-05	0.000459592	0.000327751	Lpl/Mfn2/Agt/Ahsg/Esrra/Trim72/Mstn	7
GO:0019320	hexose catabolic process	5/320	36/28943	4.55653e-05	0.000503688	0.000359198	Eno3/Pgam2/Aldoa/Pfkm/Mpi	5
GO:0035051	cardiocyte differentiation	10/320	186/28943	4.56217e-05	0.000503688	0.000359198	Myl2/Tcap/Slc25a4/Mylk3/Acadm/Neb/Agt/Pdlim5/Actn2/Vegfa	10
GO:0043271	negative regulation of ion transport	10/320	187/28943	4.77349e-05	0.000525244	0.00037457	Atp1a2/Ank3/Hrc/Cav1/Atp5j/Pacsin3/Casq2/Actn2/Wnk2/Stk39	10
GO:0060415	muscle tissue morphogenesis	7/320	86/28943	4.81347e-05	0.000527866	0.00037644	Myh7/Myl2/Myl3/Tcap/Tpm1/Myf6/Egln1	7
GO:0044539	long-chain fatty acid import into cell	4/320	19/28943	4.98547e-05	0.00054128	0.000386006	Fabp3/Cd36/Slc27a1/Acsl1	4
GO:0055003	cardiac myofibril assembly	4/320	19/28943	4.98547e-05	0.00054128	0.000386006	Myl2/Tcap/Mylk3/Neb	4
GO:2000651	positive regulation of sodium ion transmembrane transporter activity	4/320	19/28943	4.98547e-05	0.00054128	0.000386006	Atp1b1/Ank3/Wnk2/Dmd	4
GO:1901342	regulation of vasculature development	13/320	312/28943	5.00726e-05	0.000541845	0.000386409	Tspan12/Vegfb/Hspb6/Rock2/Cd36/Agt/Rgcc/Ddah1/Stim1/Vegfa/Hk2/Egln1/Angptl7	13
GO:0010563	negative regulation of phosphorus metabolic process	16/320	453/28943	5.14732e-05	0.000553337	0.000394604	Fabp4/Rock2/Fem1a/Pde4d/Prkar2a/Cmya5/Cav1/Pkia/Slc27a1/Agt/Sh3bp5/Mstn/Lpin1/Ppargc1a/Dvl1/Dmd	16
GO:0045936	negative regulation of phosphate metabolic process	16/320	453/28943	5.14732e-05	0.000553337	0.000394604	Fabp4/Rock2/Fem1a/Pde4d/Prkar2a/Cmya5/Cav1/Pkia/Slc27a1/Agt/Sh3bp5/Mstn/Lpin1/Ppargc1a/Dvl1/Dmd	16
GO:0046365	monosaccharide catabolic process	5/320	38/28943	5.958e-05	0.000638385	0.000455255	Eno3/Pgam2/Aldoa/Pfkm/Mpi	5
GO:0060314	regulation of ryanodine-sensitive calcium-release channel activity	4/320	20/28943	6.17768e-05	0.000657612	0.000468966	Hrc/Pde4d/Casq2/Dmd	4
GO:0061620	glycolytic process through glucose-6-phosphate	4/320	20/28943	6.17768e-05	0.000657612	0.000468966	Eno3/Pgam2/Aldoa/Pfkm	4
GO:1901661	quinone metabolic process	5/320	39/28943	6.77267e-05	0.000718607	0.000512464	Coq8a/Coq10a/Coq9/Ndufa9/Coq5	5
GO:0015849	organic acid transport	13/320	322/28943	6.89564e-05	0.000729286	0.00052008	Slc25a12/Fabp3/Fabp4/Mpc2/Slc16a3/Cpt1b/Cd36/Slc25a11/Atp5j/Slc27a1/Agt/Acsl1/P2ry2	13
GO:0043457	regulation of cellular respiration	6/320	63/28943	6.97187e-05	0.00073497	0.000524133	Cox7a1/Mfn2/Pink1/Cox7a2/Gadd45gip1/Ppargc1a	6
GO:0019432	triglyceride biosynthetic process	5/320	40/28943	7.67056e-05	0.000803442	0.000572963	Lpl/Slc27a1/Acsl1/Fitm2/Lpin1	5
GO:0043267	negative regulation of potassium ion transport	5/320	40/28943	7.67056e-05	0.000803442	0.000572963	Ank3/Cav1/Casq2/Actn2/Stk39	5
GO:0098739	import across plasma membrane	10/320	198/28943	7.70643e-05	0.00080462	0.000573803	Atp1a2/Atp1b1/Cd36/Cav1/Slc27a1/Agt/Kcnj12/Wnk2/Acsl1/Kcnj2	10
GO:0006109	regulation of carbohydrate metabolic process	10/320	199/28943	8.03609e-05	0.000836367	0.000596443	Acacb/Ppp1r3c/Pdk2/Acadm/Cd36/Gpd1/Ppp1r3a/Pdk4/Prkaa2/Ppargc1a	10
GO:0003007	heart morphogenesis	12/320	283/28943	8.227e-05	0.000853518	0.000608674	Myh7/Myl2/Fgfrl1/Myl3/Col2a1/Tcap/Tpm1/Axin2/Ryr1/Vegfa/Tmem100/Egln1	12
GO:0051899	membrane depolarization	7/320	94/28943	8.50496e-05	0.000879563	0.000627248	Fhl1/Got1/Ank3/Scn4b/Cav1/Scn1b/Scn4a	7
GO:0006575	cellular modified amino acid metabolic process	10/320	203/28943	9.4771e-05	0.000977008	0.000696739	Ckmt2/Acadl/Acadm/Sod2/Cpt1b/Crat/Slc27a1/Clic5/Dio2/Ckm	10
GO:0086002	cardiac muscle cell action potential involved in contraction	5/320	42/28943	9.73888e-05	0.00100084	0.000713733	Scn4b/Cav1/Kcnj2/Scn1b/Snta1	5
GO:0072593	reactive oxygen species metabolic process	11/320	245/28943	9.80166e-05	0.00100413	0.000716083	Mfn2/Ndufs1/Sod2/Cd36/Atp5g1/Agt/Pink1/Ndufs4/Pdk4/Ccn2/Hk2	11
GO:0045823	positive regulation of heart contraction	5/320	43/28943	0.000109212	0.00111186	0.000792904	Tpm1/Hrc/Atp5j/Smtn/Ccn2	5
GO:0086065	cell communication involved in cardiac conduction	5/320	43/28943	0.000109212	0.00111186	0.000792904	Hrc/Scn4b/Pde4d/Cav1/Scn1b	5
GO:0140354	lipid import into cell	4/320	23/28943	0.000109991	0.00111285	0.000793611	Fabp3/Cd36/Slc27a1/Acsl1	4
GO:1904385	cellular response to angiotensin	4/320	23/28943	0.000109991	0.00111285	0.000793611	Rock2/Cav1/Agt/Actn2	4
GO:0098657	import into cell	11/320	250/28943	0.000117142	0.00118154	0.0008426	Atp1a2/Atp1b1/Fabp3/Cd36/Cav1/Slc27a1/Agt/Kcnj12/Wnk2/Acsl1/Kcnj2	11
GO:0044275	cellular carbohydrate catabolic process	5/320	44/28943	0.000122107	0.00122783	0.000875608	Pygm/Ppp1r3c/Phkg1/Pfkm/Pgm1	5
GO:0006007	glucose catabolic process	4/320	24/28943	0.000130843	0.00131165	0.000935381	Eno3/Pgam2/Aldoa/Pfkm	4
GO:0035296	regulation of tube diameter	9/320	173/28943	0.0001401	0.00139588	0.000995448	Atp1a2/Smtnl1/Sod2/Rock2/Cav1/Agt/Vegfa/Snta1/P2ry2	9
GO:0097746	blood vessel diameter maintenance	9/320	173/28943	0.0001401	0.00139588	0.000995448	Atp1a2/Smtnl1/Sod2/Rock2/Cav1/Agt/Vegfa/Snta1/P2ry2	9
GO:0035150	regulation of tube size	9/320	174/28943	0.000146332	0.00145353	0.00103657	Atp1a2/Smtnl1/Sod2/Rock2/Cav1/Agt/Vegfa/Snta1/P2ry2	9
GO:0055008	cardiac muscle tissue morphogenesis	6/320	72/28943	0.000147519	0.00146089	0.00104181	Myh7/Myl2/Myl3/Tcap/Tpm1/Egln1	6
GO:0010660	regulation of muscle cell apoptotic process	7/320	103/28943	0.000151284	0.00149303	0.00106473	Slc25a4/Hspb6/Mfn2/Sod2/Cav1/Agt/Atp2a2	7
GO:0086064	cell communication by electrical coupling involved in cardiac conduction	3/320	10/28943	0.000151679	0.00149303	0.00106473	Hrc/Pde4d/Cav1	3
GO:1902307	positive regulation of sodium ion transmembrane transport	4/320	25/28943	0.000154415	0.0015154	0.00108068	Atp1b1/Ank3/Wnk2/Dmd	4
GO:0045428	regulation of nitric oxide biosynthetic process	6/320	73/28943	0.000159253	0.0015582	0.00111121	Sod2/Rock2/Cd36/Cav1/Agt/Ddah1	6
GO:0055088	lipid homeostasis	9/320	177/28943	0.000166432	0.00162358	0.00115783	Got1/Lpl/Fabp3/Fabp4/Pnpla2/Cav1/Fitm2/Prkaa2/Apoa1	9
GO:0000266	mitochondrial fission	5/320	47/28943	0.000167864	0.00162783	0.00116086	Mfn2/Pink1/Lpin1/Ppargc1a/Mfn1	5
GO:1903524	positive regulation of blood circulation	5/320	47/28943	0.000167864	0.00162783	0.00116086	Tpm1/Hrc/Atp5j/Smtn/Ccn2	5
GO:1905039	carboxylic acid transmembrane transport	8/320	140/28943	0.00017279	0.00167065	0.0011914	Slc25a12/Mpc2/Slc16a3/Cd36/Slc25a11/Slc27a1/Agt/Acsl1	8
GO:0002082	regulation of oxidative phosphorylation	4/320	26/28943	0.000180908	0.00173427	0.00123677	Cox7a1/Pink1/Cox7a2/Gadd45gip1	4
GO:1990776	response to angiotensin	4/320	26/28943	0.000180908	0.00173427	0.00123677	Rock2/Cav1/Agt/Actn2	4
GO:1903825	organic acid transmembrane transport	8/320	141/28943	0.000181452	0.00173427	0.00123677	Slc25a12/Mpc2/Slc16a3/Cd36/Slc25a11/Slc27a1/Agt/Acsl1	8
GO:0045765	regulation of angiogenesis	12/320	308/28943	0.000181493	0.00173427	0.00123677	Tspan12/Vegfb/Hspb6/Rock2/Cd36/Agt/Rgcc/Ddah1/Stim1/Vegfa/Hk2/Egln1	12
GO:0042304	regulation of fatty acid biosynthetic process	5/320	48/28943	0.0001857	0.00176415	0.00125808	Acadvl/Acadl/Agt/Pdk4/Apoa1	5
GO:1990573	potassium ion import across plasma membrane	5/320	48/28943	0.0001857	0.00176415	0.00125808	Atp1a2/Atp1b1/Kcnj12/Wnk2/Kcnj2	5
GO:1902905	positive regulation of supramolecular fiber organization	9/320	180/28943	0.000188782	0.00178823	0.00127525	Tpm1/Mylk3/Rock2/Pde4dip/Cav1/Rgcc/Actn2/Ccn2/Apoa1	9
GO:0003300	cardiac muscle hypertrophy	7/320	107/28943	0.000191765	0.00181124	0.00129166	Myh7/Tcap/Slc25a4/Rock2/Agt/Pdlim5/Atp2a2	7
GO:0007006	mitochondrial membrane organization	7/320	108/28943	0.000203141	0.0019022	0.00135652	Slc25a4/Mfn2/Acaa2/Chchd3/Chchd10/Pink1/Hk2	7
GO:0010657	muscle cell apoptotic process	7/320	108/28943	0.000203141	0.0019022	0.00135652	Slc25a4/Hspb6/Mfn2/Sod2/Cav1/Agt/Atp2a2	7
GO:0045833	negative regulation of lipid metabolic process	7/320	108/28943	0.000203141	0.0019022	0.00135652	Acacb/Acadvl/Acadl/Slc27a1/Dbi/Lpin1/Fmc1	7
GO:0071415	cellular response to purine-containing compound	3/320	11/28943	0.000206851	0.0019314	0.00137735	Casq2/Tmem38a/Ryr1	3
GO:1901857	positive regulation of cellular respiration	4/320	27/28943	0.000210529	0.00196014	0.00139784	Mfn2/Pink1/Gadd45gip1/Ppargc1a	4
GO:0080164	regulation of nitric oxide metabolic process	6/320	77/28943	0.000213765	0.00198461	0.0014153	Sod2/Rock2/Cd36/Cav1/Agt/Ddah1	6
GO:0048660	regulation of smooth muscle cell proliferation	9/320	185/28943	0.000231564	0.00213772	0.00152448	Tpm1/Ndrg2/Mfn2/Sod2/Pde4d/Cav1/Agt/Vegfa/Ppargc1a	9
GO:0097553	calcium ion transmembrane import into cytosol	9/320	185/28943	0.000231564	0.00213772	0.00152448	Hrc/Pde4d/Cav1/Casq2/Tmem38a/Ryr1/Dbi/Ccn2/Dmd	9
GO:0014897	striated muscle hypertrophy	7/320	111/28943	0.000240576	0.00220843	0.00157491	Myh7/Tcap/Slc25a4/Rock2/Agt/Pdlim5/Atp2a2	7
GO:0110020	regulation of actomyosin structure organization	7/320	111/28943	0.000240576	0.00220843	0.00157491	Tpm1/Mylk3/Mfn2/Rock2/Rgcc/Ccn2/Apoa1	7
GO:0032469	endoplasmic reticulum calcium ion homeostasis	4/320	28/28943	0.000243488	0.00222891	0.00158951	Atp2a1/Tgm2/Grina/Atp2a2	4
GO:0045834	positive regulation of lipid metabolic process	9/320	188/28943	0.000260891	0.00238154	0.00169836	Eef1a2/Fabp3/Pnpla2/Cd36/Slc27a1/Agt/Dbi/Ppargc1a/Apoa1	9
GO:0009991	response to extracellular stimulus	14/320	420/28943	0.000271992	0.00247596	0.00176569	Alb/Lpl/Acacb/Pdk2/Tle5/Acadm/Sod2/Clic5/Bche/Noct/Pdk4/Prkaa2/Ppargc1a/Stk39	14
GO:0014874	response to stimulus involved in regulation of muscle adaptation	3/320	12/28943	0.000273546	0.00247631	0.00176594	Srl/Agt/Ndufs4	3
GO:0015911	long-chain fatty acid import across plasma membrane	3/320	12/28943	0.000273546	0.00247631	0.00176594	Cd36/Slc27a1/Acsl1	3
GO:0051279	regulation of release of sequestered calcium ion into cytosol	6/320	82/28943	0.000301481	0.00272166	0.00194091	Hrc/Pde4d/Casq2/Tmem38a/Dbi/Dmd	6
GO:0048659	smooth muscle cell proliferation	9/320	192/28943	0.000304721	0.00274333	0.00195637	Tpm1/Ndrg2/Mfn2/Sod2/Pde4d/Cav1/Agt/Vegfa/Ppargc1a	9
GO:0071312	cellular response to alkaloid	4/320	30/28943	0.000320279	0.00287547	0.0020506	Tgm2/Casq2/Tmem38a/Ryr1	4
GO:0031331	positive regulation of cellular catabolic process	14/320	431/28943	0.000352628	0.00315723	0.00225153	Trp53inp2/Slc25a4/Pnpla2/Rock2/Axin2/Gpd1/Cav1/Pacsin3/Pink1/Noct/Prkaa2/Fyco1/Dvl1/Apoa1	14
GO:0051480	regulation of cytosolic calcium ion concentration	5/320	55/28943	0.000354214	0.00316277	0.00225548	Hrc/Cav1/Myh7b/Ryr1/P2ry2	5
GO:0018105	peptidyl-serine phosphorylation	12/320	332/28943	0.000359082	0.00319749	0.00228024	Smtnl1/Pdk2/Rock2/Hrc/Pde4d/Cav1/Agt/Pink1/Mast2/Vegfa/Stk39/Dmd	12
GO:0086010	membrane depolarization during action potential	4/320	31/28943	0.000364544	0.00321779	0.00229472	Ank3/Scn4b/Scn1b/Scn4a	4
GO:0090208	positive regulation of triglyceride metabolic process	4/320	31/28943	0.000364544	0.00321779	0.00229472	Pnpla2/Cd36/Slc27a1/Apoa1	4
GO:0099622	cardiac muscle cell membrane repolarization	4/320	31/28943	0.000364544	0.00321779	0.00229472	Scn4b/Kcnj2/Scn1b/Snta1	4
GO:0006809	nitric oxide biosynthetic process	6/320	85/28943	0.000366284	0.00321779	0.00229472	Sod2/Rock2/Cd36/Cav1/Agt/Ddah1	6
GO:0032413	negative regulation of ion transmembrane transporter activity	6/320	85/28943	0.000366284	0.00321779	0.00229472	Atp1a2/Ank3/Cav1/Casq2/Actn2/Stk39	6
GO:0051209	release of sequestered calcium ion into cytosol	7/320	120/28943	0.000387296	0.00339325	0.00241985	Hrc/Pde4d/Casq2/Tmem38a/Ryr1/Dbi/Dmd	7
GO:0006094	gluconeogenesis	6/320	86/28943	0.000390146	0.00340908	0.00243114	Mdh1/Pdk2/Acadm/Pgam2/Gpd1/Mdh2	6
GO:1902652	secondary alcohol metabolic process	8/320	158/28943	0.000392489	0.00342041	0.00243921	Acadvl/Acadl/Idh3g/Aco2/Idh3a/Tm7sf2/Prkaa2/Apoa1	8
GO:0051283	negative regulation of sequestering of calcium ion	7/320	121/28943	0.000407247	0.00353958	0.0025242	Hrc/Pde4d/Casq2/Tmem38a/Ryr1/Dbi/Dmd	7
GO:0034389	lipid droplet organization	4/320	32/28943	0.000413017	0.00358021	0.00255317	Pnpla2/Fitm1/Fitm2/Prkaa2	4
GO:0051495	positive regulation of cytoskeleton organization	9/320	202/28943	0.000441524	0.0038172	0.00272218	Tpm1/Mylk3/Rock2/Pde4dip/Cav1/Rgcc/Actn2/Ccn2/Apoa1	9
GO:0007009	plasma membrane organization	8/320	161/28943	0.000444952	0.00381889	0.00272338	Ank3/Cav1/Pacsin3/Myh2/Trim72/Sypl2/Atp2a2/Sptb	8
GO:0045989	positive regulation of striated muscle contraction	3/320	14/28943	0.000445225	0.00381889	0.00272338	Atp2a1/Smtn/Ccn2	3
GO:0070278	extracellular matrix constituent secretion	3/320	14/28943	0.000445225	0.00381889	0.00272338	Agt/Rgcc/Ccn2	3
GO:0051282	regulation of sequestering of calcium ion	7/320	123/28943	0.000449612	0.00383637	0.00273585	Hrc/Pde4d/Casq2/Tmem38a/Ryr1/Dbi/Dmd	7
GO:1903008	organelle disassembly	7/320	123/28943	0.000449612	0.00383637	0.00273585	Slc25a4/Mfn2/Retreg1/Plaat3/Pink1/Hk2/Prkaa2	7
GO:0051496	positive regulation of stress fiber assembly	5/320	58/28943	0.000454134	0.00386487	0.00275618	Tpm1/Rock2/Rgcc/Ccn2/Apoa1	5
GO:0051208	sequestering of calcium ion	7/320	125/28943	0.000495421	0.00420529	0.00299894	Hrc/Pde4d/Casq2/Tmem38a/Ryr1/Dbi/Dmd	7
GO:0019319	hexose biosynthetic process	6/320	90/28943	0.000497981	0.00421606	0.00300662	Mdh1/Pdk2/Acadm/Pgam2/Gpd1/Mdh2	6
GO:0006814	sodium ion transport	10/320	250/28943	0.000504421	0.00425955	0.00303764	Atp1a2/Atp1b1/Ank3/Scn4b/Wnk2/Scn1b/Snta1/Scn4a/Stk39/Dmd	10
GO:0014812	muscle cell migration	7/320	126/28943	0.000519679	0.00437709	0.00312146	Tpm1/Pde4d/Cav1/Agt/Mstn/Ppargc1a/P2ry2	7
GO:0045922	negative regulation of fatty acid metabolic process	4/320	34/28943	0.000523476	0.00439773	0.00313618	Acacb/Acadvl/Acadl/Dbi	4
GO:0046209	nitric oxide metabolic process	6/320	91/28943	0.000528249	0.00442646	0.00315666	Sod2/Rock2/Cd36/Cav1/Agt/Ddah1	6
GO:0010665	regulation of cardiac muscle cell apoptotic process	5/320	60/28943	0.000531644	0.00444351	0.00316882	Slc25a4/Hspb6/Mfn2/Agt/Atp2a2	5
GO:0014733	regulation of skeletal muscle adaptation	3/320	15/28943	0.000551986	0.0045784	0.00326502	Myh7/Cmya5/Atp2a2	3
GO:0046459	short-chain fatty acid metabolic process	3/320	15/28943	0.000551986	0.0045784	0.00326502	Crat/Acss2/Acads	3
GO:1904925	positive regulation of autophagy of mitochondrion in response to mitochondrial depolarization	3/320	15/28943	0.000551986	0.0045784	0.00326502	Mfn2/Pink1/Hk2	3
GO:0010675	regulation of cellular carbohydrate metabolic process	8/320	167/28943	0.000566973	0.0046908	0.00334518	Acacb/Ppp1r3c/Pdk2/Acadm/Cd36/Ppp1r3a/Pdk4/Ppargc1a	8
GO:2001233	regulation of apoptotic signaling pathway	13/320	401/28943	0.000579014	0.00477833	0.0034076	Col2a1/Slc25a4/Mfn2/Acaa2/Sod2/Ankrd2/Cav1/Agt/Pink1/Grina/Vegfa/Spop/G0s2	13
GO:0090140	regulation of mitochondrial fission	4/320	35/28943	0.000585912	0.00482307	0.0034395	Mfn2/Pink1/Ppargc1a/Mfn1	4
GO:2001057	reactive nitrogen species metabolic process	6/320	93/28943	0.000593065	0.00486969	0.00347275	Sod2/Rock2/Cd36/Cav1/Agt/Ddah1	6
GO:0008286	insulin receptor signaling pathway	7/320	129/28943	0.000598176	0.00489934	0.0034939	Pdk2/Mfn2/Agt/Ahsg/Trim72/Pdk4/Mstn	7
GO:0050873	brown fat cell differentiation	5/320	62/28943	0.00061869	0.0050547	0.00360468	Fabp3/Fabp4/Slc2a4/Mb/Dio2	5
GO:0032410	negative regulation of transporter activity	6/320	94/28943	0.000627702	0.00511554	0.00364807	Atp1a2/Ank3/Cav1/Casq2/Actn2/Stk39	6
GO:0018209	peptidyl-serine modification	12/320	354/28943	0.000633951	0.00515361	0.00367522	Smtnl1/Pdk2/Rock2/Hrc/Pde4d/Cav1/Agt/Pink1/Mast2/Vegfa/Stk39/Dmd	12
GO:1903715	regulation of aerobic respiration	4/320	36/28943	0.000653455	0.00529899	0.0037789	Cox7a1/Pink1/Cox7a2/Gadd45gip1	4
GO:0006979	response to oxidative stress	13/320	407/28943	0.000664293	0.00537354	0.00383206	Ndufa6/Pdk2/Sod2/Ankrd2/Cd36/Ndufs2/Ndufa12/Etfdh/Mb/Pink1/Atp2a2/Prkaa2/Ppargc1a	13
GO:0010662	regulation of striated muscle cell apoptotic process	5/320	63/28943	0.000666015	0.00537417	0.00383251	Slc25a4/Hspb6/Mfn2/Agt/Atp2a2	5
GO:0045017	glycerolipid biosynthetic process	9/320	214/28943	0.000668614	0.00538185	0.00383799	Lpl/Fabp3/Pnpla2/Slc27a1/Ip6k3/Acsl1/Fitm2/Lpin1/Apoa1	9
GO:0072350	tricarboxylic acid metabolic process	3/320	16/28943	0.000673822	0.00538398	0.00383951	Idh3g/Aco2/Idh3a	3
GO:1902001	fatty acid transmembrane transport	3/320	16/28943	0.000673822	0.00538398	0.00383951	Cd36/Slc27a1/Acsl1	3
GO:1904923	regulation of autophagy of mitochondrion in response to mitochondrial depolarization	3/320	16/28943	0.000673822	0.00538398	0.00383951	Mfn2/Pink1/Hk2	3
GO:0009063	cellular amino acid catabolic process	6/320	96/28943	0.000701667	0.0055928	0.00398842	Got1/Got2/Etfa/Etfb/Dld/Ddah1	6
GO:0010659	cardiac muscle cell apoptotic process	5/320	64/28943	0.000715998	0.00568287	0.00405265	Slc25a4/Hspb6/Mfn2/Agt/Atp2a2	5
GO:0006066	alcohol metabolic process	12/320	359/28943	0.000716445	0.00568287	0.00405265	Got1/Acadvl/Acadl/Inpp5a/Idh3g/Aco2/Gpd1/Idh3a/Ip6k3/Tm7sf2/Prkaa2/Apoa1	12
GO:2000191	regulation of fatty acid transport	4/320	37/28943	0.000726333	0.00574736	0.00409864	Fabp3/Atp5j/Acsl1/P2ry2	4
GO:0046364	monosaccharide biosynthetic process	6/320	97/28943	0.000741089	0.00584995	0.0041718	Mdh1/Pdk2/Acadm/Pgam2/Gpd1/Mdh2	6
GO:0000423	mitophagy	4/320	38/28943	0.000804775	0.00633736	0.0045194	Slc25a4/Mfn2/Retreg1/Pink1	4
GO:0017014	protein nitrosylation	3/320	17/28943	0.000811537	0.00634213	0.00452279	Ddah1/Snta1/Dmd	3
GO:0035795	negative regulation of mitochondrial membrane permeability	3/320	17/28943	0.000811537	0.00634213	0.00452279	Slc25a4/Acaa2/Hk2	3
GO:0086012	membrane depolarization during cardiac muscle cell action potential	3/320	17/28943	0.000811537	0.00634213	0.00452279	Ank3/Scn4b/Scn1b	3
GO:0033002	muscle cell proliferation	10/320	266/28943	0.000813143	0.00634213	0.00452279	Tpm1/Ndrg2/Mfn2/Sod2/Pde4d/Cav1/Agt/Rtl1/Vegfa/Ppargc1a	10
GO:0006644	phospholipid metabolic process	12/320	367/28943	0.000867047	0.00674645	0.00481113	Fabp3/Pitpnc1/Inpp5a/Plaat3/Slc27a1/Ip6k3/Fitm1/Hadha/Dbi/Fitm2/Lpin1/Apoa1	12
GO:0014910	regulation of smooth muscle cell migration	6/320	100/28943	0.000869689	0.00675094	0.00481433	Tpm1/Pde4d/Cav1/Agt/Ppargc1a/P2ry2	6
GO:0010658	striated muscle cell apoptotic process	5/320	67/28943	0.000882827	0.00683668	0.00487548	Slc25a4/Hspb6/Mfn2/Agt/Atp2a2	5
GO:0010661	positive regulation of muscle cell apoptotic process	4/320	39/28943	0.000889009	0.00685208	0.00488646	Mfn2/Sod2/Agt/Atp2a2	4
GO:0086091	regulation of heart rate by cardiac conduction	4/320	39/28943	0.000889009	0.00685208	0.00488646	Scn4b/Cav1/Kcnj2/Scn1b	4
GO:0032233	positive regulation of actin filament bundle assembly	5/320	68/28943	0.000944382	0.00724469	0.00516645	Tpm1/Rock2/Rgcc/Ccn2/Apoa1	5
GO:0098900	regulation of action potential	5/320	68/28943	0.000944382	0.00724469	0.00516645	Ank3/Cd36/Cav1/Kcnj2/Atp2a2	5
GO:0042407	cristae formation	3/320	18/28943	0.000965903	0.00739244	0.00527181	Chchd3/Chchd10/Pink1	3
GO:0042398	cellular modified amino acid biosynthetic process	4/320	40/28943	0.000979265	0.00747284	0.00532915	Ckmt2/Acadm/Slc27a1/Ckm	4
GO:0008217	regulation of blood pressure	9/320	226/28943	0.000983269	0.00747284	0.00532915	Atp1a2/Tpm1/Sod2/Cd36/Atp5j/Agt/Ddah1/Smtn/Stk39	9
GO:0033673	negative regulation of kinase activity	9/320	226/28943	0.000983269	0.00747284	0.00532915	Fabp4/Fem1a/Prkar2a/Cav1/Pkia/Agt/Sh3bp5/Mstn/Dvl1	9
GO:0050994	regulation of lipid catabolic process	5/320	69/28943	0.00100907	0.00765114	0.0054563	Acacb/Pnpla2/Dbi/Fmc1/Apoa1	5
GO:0051153	regulation of striated muscle cell differentiation	6/320	104/28943	0.00106713	0.00807263	0.00575688	Slc25a4/Mylk3/Ankrd2/Rbm38/Myf6/Trim72	6
GO:0032507	maintenance of protein location in cell	5/320	70/28943	0.00107699	0.00812842	0.00579666	Ank3/Chchd10/Cav1/Pink1/Hk2	5
GO:0006650	glycerophospholipid metabolic process	10/320	277/28943	0.00110465	0.00831796	0.00593183	Fabp3/Pitpnc1/Inpp5a/Plaat3/Slc27a1/Ip6k3/Hadha/Dbi/Lpin1/Apoa1	10
GO:1900037	regulation of cellular response to hypoxia	3/320	19/28943	0.00113766	0.00852725	0.00608108	Rock2/Ddah1/Pink1	3
GO:1905709	negative regulation of membrane permeability	3/320	19/28943	0.00113766	0.00852725	0.00608108	Slc25a4/Acaa2/Hk2	3
GO:0038084	vascular endothelial growth factor signaling pathway	4/320	42/28943	0.00117876	0.00879495	0.00627199	Tspan12/Vegfb/Ptp4a3/Vegfa	4
GO:1901381	positive regulation of potassium ion transmembrane transport	4/320	42/28943	0.00117876	0.00879495	0.00627199	Atp1b1/Actn2/Wnk2/Kcnj2	4
GO:1904427	positive regulation of calcium ion transmembrane transport	6/320	107/28943	0.00123648	0.00919547	0.00655762	Atp1b1/Cav1/Nipsnap2/Stim1/Dbi/Strit1	6
GO:0010821	regulation of mitochondrion organization	7/320	146/28943	0.00123807	0.00919547	0.00655762	Slc25a4/Mfn2/Acaa2/Chchd10/Pink1/Ppargc1a/Mfn1	7
GO:0032781	positive regulation of ATP-dependent activity	4/320	43/28943	0.00128846	0.00952642	0.00679363	Tpm1/Atp1b1/Tnnt3/Strit1	4
GO:0070884	regulation of calcineurin-NFAT signaling cascade	4/320	43/28943	0.00128846	0.00952642	0.00679363	Myoz2/Cmya5/Myoz1/Homer2	4
GO:1904063	negative regulation of cation transmembrane transport	6/320	108/28943	0.00129727	0.00956991	0.00682464	Atp1a2/Ank3/Cav1/Casq2/Actn2/Stk39	6
GO:0022411	cellular component disassembly	13/320	439/28943	0.00131907	0.0097088	0.00692369	Slc25a4/Tpm1/Mfn2/Retreg1/Plaat3/Actn2/Pink1/Atp2a2/Tmod4/Hk2/Sptb/Prkaa2/Fyco1	13
GO:0031667	response to nutrient levels	12/320	387/28943	0.00136251	0.010006	0.00713563	Alb/Lpl/Acacb/Pdk2/Acadm/Sod2/Clic5/Bche/Pdk4/Prkaa2/Ppargc1a/Stk39	12
GO:0050808	synapse organization	14/320	496/28943	0.00137115	0.0100469	0.00716479	Lrtm1/Ndrg2/Mfn2/Ank3/Rock2/Chchd10/Pdlim5/Gpc4/Snta1/Col4a1/Egln1/Cacnb1/Dvl1/Mfn1	14
GO:0001885	endothelial cell development	5/320	74/28943	0.00138298	0.0101109	0.00721043	Rock2/Pde4d/Agt/Vegfa/Dmd	5
GO:0010830	regulation of myotube differentiation	4/320	44/28943	0.00140509	0.0102268	0.00729311	Ankrd2/Rbm38/Myf6/Trim72	4
GO:0106056	regulation of calcineurin-mediated signaling	4/320	44/28943	0.00140509	0.0102268	0.00729311	Myoz2/Cmya5/Myoz1/Homer2	4
GO:1902903	regulation of supramolecular fiber organization	12/320	389/28943	0.00142286	0.0103305	0.00736705	Tpm1/Mylk3/Mfn2/Rock2/Pde4dip/Cav1/Rgcc/Actn2/Ccn2/Tmod4/Sptb/Apoa1	12
GO:0046889	positive regulation of lipid biosynthetic process	6/320	110/28943	0.00142566	0.0103305	0.00736705	Fabp3/Slc27a1/Agt/Dbi/Ppargc1a/Apoa1	6
GO:0045598	regulation of fat cell differentiation	7/320	150/28943	0.0014469	0.0104612	0.00746028	Lpl/Sod2/Axin2/Frzb/Vegfa/Noct/Lpin1	7
GO:0014909	smooth muscle cell migration	6/320	111/28943	0.00149338	0.0107734	0.00768292	Tpm1/Pde4d/Cav1/Agt/Ppargc1a/P2ry2	6
GO:0062197	cellular response to chemical stress	11/320	340/28943	0.00153084	0.0109611	0.00781678	Slc2a4/Pdk2/Sod2/Ankrd2/Cd36/Cav1/Pink1/Atp2a2/Prkaa2/Ppargc1a/Stk39	11
GO:0010310	regulation of hydrogen peroxide metabolic process	3/320	21/28943	0.00153617	0.0109611	0.00781678	Mfn2/Sod2/Pink1	3
GO:0010766	negative regulation of sodium ion transport	3/320	21/28943	0.00153617	0.0109611	0.00781678	Atp1a2/Wnk2/Stk39	3
GO:0035994	response to muscle stretch	3/320	21/28943	0.00153617	0.0109611	0.00781678	Tcap/Ankrd2/Dmd	3
GO:0071071	regulation of phospholipid biosynthetic process	3/320	21/28943	0.00153617	0.0109611	0.00781678	Fabp3/Slc27a1/Lpin1	3
GO:0051926	negative regulation of calcium ion transport	5/320	76/28943	0.00155796	0.0110908	0.00790924	Atp1a2/Hrc/Cav1/Pacsin3/Casq2	5
GO:0003231	cardiac ventricle development	7/320	152/28943	0.00156113	0.0110908	0.00790924	Myh7/Myl2/Fgfrl1/Myl3/Tpm1/Tmem65/Egln1	7
GO:0042326	negative regulation of phosphorylation	12/320	394/28943	0.00158345	0.011225	0.00800493	Fabp4/Fem1a/Pde4d/Prkar2a/Cav1/Pkia/Agt/Sh3bp5/Mstn/Ppargc1a/Dvl1/Dmd	12
GO:0070997	neuron death	13/320	450/28943	0.00164196	0.0116145	0.00828274	Vegfb/Mfn2/Inpp5a/Sod2/Retreg1/Atp5g1/Agt/Rilpl1/Pink1/Vegfa/Ndufs4/Egln1/Ppargc1a	13
GO:0010822	positive regulation of mitochondrion organization	5/320	77/28943	0.00165131	0.0116554	0.00831191	Slc25a4/Chchd10/Pink1/Ppargc1a/Mfn1	5
GO:0016055	Wnt signaling pathway	13/320	451/28943	0.0016743	0.0117923	0.00840949	Ndrg2/Kremen1/Tle5/Shisa2/Axin2/Frzb/Cav1/Wnk2/Ube2b/Gpc4/Tnks2/Prkaa2/Dvl1	13
GO:0006839	mitochondrial transport	7/320	154/28943	0.00168226	0.0118228	0.00843128	Slc25a4/Mfn2/Acaa2/Chchd10/Pink1/Hk2/Slc25a20	7
GO:0198738	cell-cell signaling by wnt	13/320	453/28943	0.00174058	0.0122065	0.00870485	Ndrg2/Kremen1/Tle5/Shisa2/Axin2/Frzb/Cav1/Wnk2/Ube2b/Gpc4/Tnks2/Prkaa2/Dvl1	13
GO:0001933	negative regulation of protein phosphorylation	11/320	346/28943	0.00175628	0.0122411	0.00872958	Fabp4/Fem1a/Pde4d/Prkar2a/Cav1/Pkia/Agt/Sh3bp5/Ppargc1a/Dvl1/Dmd	11
GO:1901214	regulation of neuron death	12/320	399/28943	0.0017587	0.0122411	0.00872958	Vegfb/Mfn2/Inpp5a/Sod2/Retreg1/Atp5g1/Agt/Rilpl1/Pink1/Vegfa/Egln1/Ppargc1a	12
GO:0006656	phosphatidylcholine biosynthetic process	3/320	22/28943	0.00176425	0.0122411	0.00872958	Fabp3/Slc27a1/Apoa1	3
GO:0060307	regulation of ventricular cardiac muscle cell membrane repolarization	3/320	22/28943	0.00176425	0.0122411	0.00872958	Scn4b/Scn1b/Snta1	3
GO:2000209	regulation of anoikis	3/320	22/28943	0.00176425	0.0122411	0.00872958	Tle5/Cav1/Pdk4	3
GO:0043114	regulation of vascular permeability	4/320	47/28943	0.0017989	0.0124287	0.00886338	Mylk3/Ptp4a3/Ddah1/Vegfa	4
GO:0043403	skeletal muscle tissue regeneration	4/320	47/28943	0.0017989	0.0124287	0.00886338	Tmem182/Myf6/Mstn/Myoz1	4
GO:0051147	regulation of muscle cell differentiation	7/320	157/28943	0.00187751	0.0129445	0.00923119	Slc25a4/Mylk3/Sod2/Ankrd2/Rbm38/Myf6/Trim72	7
GO:0006469	negative regulation of protein kinase activity	8/320	202/28943	0.00192339	0.0132329	0.00943686	Fabp4/Fem1a/Prkar2a/Cav1/Pkia/Agt/Sh3bp5/Dvl1	8
GO:0048741	skeletal muscle fiber development	4/320	48/28943	0.00194555	0.0133293	0.00950558	Acta1/Myorg/Ryr1/Myf6	4
GO:1900077	negative regulation of cellular response to insulin stimulus	4/320	48/28943	0.00194555	0.0133293	0.00950558	Lpl/Ahsg/Trim72/Mstn	4
GO:0034766	negative regulation of ion transmembrane transport	6/320	117/28943	0.00195253	0.0133491	0.00951972	Atp1a2/Ank3/Cav1/Casq2/Actn2/Stk39	6
GO:0007015	actin filament organization	13/320	460/28943	0.00198988	0.013576	0.00968155	Tcap/Tpm1/Rock2/Neb/Acta1/Rgcc/Actn2/Coro6/Ccn2/Tmod4/Sptb/Sh3kbp1/Apoa1	13
GO:0098780	response to mitochondrial depolarisation	3/320	23/28943	0.00201239	0.013701	0.00977068	Mfn2/Pink1/Hk2	3
GO:0046626	regulation of insulin receptor signaling pathway	5/320	81/28943	0.00206614	0.0140377	0.0100108	Mfn2/Agt/Ahsg/Trim72/Mstn	5
GO:0033173	calcineurin-NFAT signaling cascade	4/320	49/28943	0.00210027	0.01424	0.0101551	Myoz2/Cmya5/Myoz1/Homer2	4
GO:2000377	regulation of reactive oxygen species metabolic process	7/320	161/28943	0.00216466	0.0146462	0.0104447	Mfn2/Sod2/Cd36/Atp5g1/Agt/Pink1/Hk2	7
GO:0045446	endothelial cell differentiation	6/320	120/28943	0.00221865	0.0149805	0.0106831	Rock2/Pde4d/Agt/Vegfa/Tmem100/Dmd	6
GO:0003254	regulation of membrane depolarization	4/320	50/28943	0.00226328	0.0151522	0.0108056	Fhl1/Got1/Ank3/Scn1b	4
GO:0045429	positive regulation of nitric oxide biosynthetic process	4/320	50/28943	0.00226328	0.0151522	0.0108056	Sod2/Cd36/Agt/Ddah1	4
GO:1901021	positive regulation of calcium ion transmembrane transporter activity	4/320	50/28943	0.00226328	0.0151522	0.0108056	Atp1b1/Nipsnap2/Stim1/Strit1	4
GO:0002115	store-operated calcium entry	3/320	24/28943	0.00228118	0.0151522	0.0108056	Srl/Stim1/Homer2	3
GO:0009065	glutamine family amino acid catabolic process	3/320	24/28943	0.00228118	0.0151522	0.0108056	Got1/Got2/Ddah1	3
GO:0051481	negative regulation of cytosolic calcium ion concentration	3/320	24/28943	0.00228118	0.0151522	0.0108056	Got1/Atp1a2/Hrc	3
GO:0099625	ventricular cardiac muscle cell membrane repolarization	3/320	24/28943	0.00228118	0.0151522	0.0108056	Scn4b/Scn1b/Snta1	3
GO:1903428	positive regulation of reactive oxygen species biosynthetic process	3/320	24/28943	0.00228118	0.0151522	0.0108056	Mfn2/Sod2/Cd36	3
GO:0033135	regulation of peptidyl-serine phosphorylation	7/320	163/28943	0.00232039	0.0153814	0.010969	Hrc/Pde4d/Cav1/Agt/Pink1/Vegfa/Dmd	7
GO:0098659	inorganic cation import across plasma membrane	6/320	122/28943	0.00241067	0.0159153	0.0113497	Atp1a2/Atp1b1/Cav1/Kcnj12/Wnk2/Kcnj2	6
GO:0099587	inorganic ion import across plasma membrane	6/320	122/28943	0.00241067	0.0159153	0.0113497	Atp1a2/Atp1b1/Cav1/Kcnj12/Wnk2/Kcnj2	6
GO:0000422	autophagy of mitochondrion	5/320	84/28943	0.00242369	0.0159369	0.0113651	Slc25a4/Mfn2/Retreg1/Pink1/Hk2	5
GO:0061726	mitochondrion disassembly	5/320	84/28943	0.00242369	0.0159369	0.0113651	Slc25a4/Mfn2/Retreg1/Pink1/Hk2	5
GO:0051646	mitochondrion localization	4/320	51/28943	0.0024348	0.0159777	0.0113943	Alb/Atp2a1/Mfn2/Mfn1	4
GO:0034103	regulation of tissue remodeling	5/320	85/28943	0.00255228	0.0166817	0.0118963	Rock2/Agt/Ahsg/Vegfa/Pdk4	5
GO:0046323	glucose import	5/320	85/28943	0.00255228	0.0166817	0.0118963	Slc2a4/Mfn2/Slc27a1/Rtn2/Hk2	5
GO:0010866	regulation of triglyceride biosynthetic process	3/320	25/28943	0.0025712	0.0167051	0.011913	Slc27a1/Fitm2/Lpin1	3
GO:1901028	regulation of mitochondrial outer membrane permeabilization involved in apoptotic signaling pathway	3/320	25/28943	0.0025712	0.0167051	0.011913	Slc25a4/Acaa2/Chchd10	3
GO:2000193	positive regulation of fatty acid transport	3/320	25/28943	0.0025712	0.0167051	0.011913	Fabp3/Acsl1/P2ry2	3
GO:0015718	monocarboxylic acid transport	6/320	124/28943	0.00261492	0.0168892	0.0120443	Mpc2/Slc16a3/Cd36/Atp5j/Slc27a1/P2ry2	6
GO:1903426	regulation of reactive oxygen species biosynthetic process	4/320	52/28943	0.00261504	0.0168892	0.0120443	Mfn2/Sod2/Cd36/Atp5g1	4
GO:1904407	positive regulation of nitric oxide metabolic process	4/320	52/28943	0.00261504	0.0168892	0.0120443	Sod2/Cd36/Agt/Ddah1	4
GO:0051348	negative regulation of transferase activity	9/320	262/28943	0.00269981	0.0174023	0.0124102	Fabp4/Fem1a/Prkar2a/Cav1/Pkia/Agt/Sh3bp5/Mstn/Dvl1	9
GO:0051289	protein homotetramerization	4/320	53/28943	0.00280423	0.0180043	0.0128395	Acacb/Sod2/Kcnj2/Acot13	4
GO:0097720	calcineurin-mediated signaling	4/320	53/28943	0.00280423	0.0180043	0.0128395	Myoz2/Cmya5/Myoz1/Homer2	4
GO:0032956	regulation of actin cytoskeleton organization	11/320	368/28943	0.00282614	0.0181095	0.0129145	Tpm1/Mylk3/Mfn2/Rock2/Neb/Rgcc/Actn2/Ccn2/Tmod4/Sptb/Apoa1	11
GO:0006883	cellular sodium ion homeostasis	3/320	26/28943	0.00288297	0.0184015	0.0131227	Atp1a2/Atp1b1/Agt	3
GO:0099623	regulation of cardiac muscle cell membrane repolarization	3/320	26/28943	0.00288297	0.0184015	0.0131227	Scn4b/Scn1b/Snta1	3
GO:0032890	regulation of organic acid transport	5/320	88/28943	0.00296772	0.0189055	0.0134822	Fabp3/Atp5j/Agt/Acsl1/P2ry2	5
GO:0055067	monovalent inorganic cation homeostasis	7/320	171/28943	0.00303133	0.0192731	0.0137443	Atp1a2/Atp1b1/Pdk2/Car14/Atp5b/Agt/Pdk4	7
GO:1901215	negative regulation of neuron death	9/320	267/28943	0.00306018	0.0194188	0.0138482	Vegfb/Mfn2/Inpp5a/Sod2/Retreg1/Agt/Pink1/Vegfa/Ppargc1a	9
GO:1900542	regulation of purine nucleotide metabolic process	5/320	89/28943	0.00311645	0.0197375	0.0140755	Pdk2/Gpd1/Pdk4/Prkaa2/Ppargc1a	5
GO:0003073	regulation of systemic arterial blood pressure	6/320	129/28943	0.00318225	0.0200634	0.014308	Tpm1/Sod2/Cd36/Agt/Ddah1/Smtn	6
GO:0042752	regulation of circadian rhythm	6/320	129/28943	0.00318225	0.0200634	0.014308	Alb/Rock2/Noct/Bhlhe40/Prkaa2/Ppargc1a	6
GO:0032892	positive regulation of organic acid transport	4/320	55/28943	0.00321029	0.0200634	0.014308	Fabp3/Agt/Acsl1/P2ry2	4
GO:0045933	positive regulation of muscle contraction	4/320	55/28943	0.00321029	0.0200634	0.014308	Atp2a1/Smtn/Ccn2/Cacnb1	4
GO:0055010	ventricular cardiac muscle tissue morphogenesis	4/320	55/28943	0.00321029	0.0200634	0.014308	Myh7/Myl2/Myl3/Tpm1	4
GO:2000378	negative regulation of reactive oxygen species metabolic process	4/320	55/28943	0.00321029	0.0200634	0.014308	Mfn2/Atp5g1/Pink1/Hk2	4
GO:0045838	positive regulation of membrane potential	3/320	27/28943	0.00321703	0.0200634	0.014308	Mfn2/Ank3/Mfn1	3
GO:0070584	mitochondrion morphogenesis	3/320	27/28943	0.00321703	0.0200634	0.014308	Mfn2/Ndufs6/Mfn1	3
GO:0009266	response to temperature stimulus	7/320	174/28943	0.003337	0.0207721	0.0148133	Acadvl/Acadl/Hspb6/Acadm/Slc27a1/Agt/Dio2	7
GO:0030834	regulation of actin filament depolymerization	4/320	56/28943	0.00342758	0.0212291	0.0151392	Tpm1/Actn2/Tmod4/Sptb	4
GO:0048016	inositol phosphate-mediated signaling	4/320	56/28943	0.00342758	0.0212291	0.0151392	Myoz2/Cmya5/Myoz1/Homer2	4
GO:0046683	response to organophosphorus	5/320	91/28943	0.00342991	0.0212291	0.0151392	Pygm/Pde4d/Gpd1/Ryr1/Ndufs4	5
GO:0008654	phospholipid biosynthetic process	8/320	223/28943	0.00352947	0.021804	0.0155492	Fabp3/Plaat3/Slc27a1/Ip6k3/Fitm1/Fitm2/Lpin1/Apoa1	8
GO:0003299	muscle hypertrophy in response to stress	3/320	28/28943	0.00357385	0.0218714	0.0155973	Myh7/Tcap/Atp2a2	3
GO:0014898	cardiac muscle hypertrophy in response to stress	3/320	28/28943	0.00357385	0.0218714	0.0155973	Myh7/Tcap/Atp2a2	3
GO:0031065	positive regulation of histone deacetylation	3/320	28/28943	0.00357385	0.0218714	0.0155973	Pink1/Vegfa/Lpin1	3
GO:0045822	negative regulation of heart contraction	3/320	28/28943	0.00357385	0.0218714	0.0155973	Atp1a2/Pde4d/Atp2a2	3
GO:0050995	negative regulation of lipid catabolic process	3/320	28/28943	0.00357385	0.0218714	0.0155973	Acacb/Dbi/Fmc1	3
GO:0051055	negative regulation of lipid biosynthetic process	4/320	57/28943	0.00365466	0.0223242	0.0159202	Acadvl/Acadl/Slc27a1/Lpin1	4
GO:0009612	response to mechanical stimulus	7/320	177/28943	0.00366565	0.0223495	0.0159382	Got1/Atp1a2/Tcap/Ankrd2/Cd36/Cav1/Dmd	7
GO:0140353	lipid export from cell	4/320	58/28943	0.00389174	0.0236838	0.0168898	Mfn2/Atp5j/Agt/P2ry2	4
GO:0010976	positive regulation of neuron projection development	8/320	227/28943	0.00392779	0.0238588	0.0170145	Mfn2/Agt/Vegfa/Scn1b/P2ry2/Dvl1/Dmd/Mfn1	8
GO:0014887	cardiac muscle adaptation	3/320	29/28943	0.00395391	0.0239285	0.0170643	Myh7/Tcap/Atp2a2	3
GO:0051560	mitochondrial calcium ion homeostasis	3/320	29/28943	0.00395391	0.0239285	0.0170643	Atp2a1/Mfn2/Tgm2	3
GO:0006140	regulation of nucleotide metabolic process	5/320	95/28943	0.00412379	0.0249104	0.0177645	Pdk2/Gpd1/Pdk4/Prkaa2/Ppargc1a	5
GO:0007528	neuromuscular junction development	4/320	59/28943	0.00413901	0.0249563	0.0177972	Snta1/Col4a1/Cacnb1/Dvl1	4
GO:0005979	regulation of glycogen biosynthetic process	3/320	30/28943	0.00435765	0.0259826	0.0185291	Ppp1r3c/Cd36/Ppp1r3a	3
GO:0008053	mitochondrial fusion	3/320	30/28943	0.00435765	0.0259826	0.0185291	Mfn2/Chchd3/Mfn1	3
GO:0010962	regulation of glucan biosynthetic process	3/320	30/28943	0.00435765	0.0259826	0.0185291	Ppp1r3c/Cd36/Ppp1r3a	3
GO:1900078	positive regulation of cellular response to insulin stimulus	3/320	30/28943	0.00435765	0.0259826	0.0185291	Mfn2/Agt/Esrra	3
GO:1903523	negative regulation of blood circulation	3/320	30/28943	0.00435765	0.0259826	0.0185291	Atp1a2/Pde4d/Atp2a2	3
GO:0030042	actin filament depolymerization	4/320	60/28943	0.00439668	0.0259826	0.0185291	Tpm1/Actn2/Tmod4/Sptb	4
GO:0035924	cellular response to vascular endothelial growth factor stimulus	4/320	60/28943	0.00439668	0.0259826	0.0185291	Tspan12/Vegfb/Ptp4a3/Vegfa	4
GO:0043470	regulation of carbohydrate catabolic process	4/320	60/28943	0.00439668	0.0259826	0.0185291	Ppp1r3c/Gpd1/Prkaa2/Ppargc1a	4
GO:0046902	regulation of mitochondrial membrane permeability	4/320	60/28943	0.00439668	0.0259826	0.0185291	Slc25a4/Acaa2/Chchd10/Hk2	4
GO:0048255	mRNA stabilization	4/320	60/28943	0.00439668	0.0259826	0.0185291	Axin2/Rbm38/Vegfa/Noct	4
GO:0051591	response to cAMP	4/320	60/28943	0.00439668	0.0259826	0.0185291	Pygm/Pde4d/Gpd1/Ndufs4	4
GO:0003158	endothelium development	6/320	138/28943	0.00442813	0.0261212	0.018628	Rock2/Pde4d/Agt/Vegfa/Tmem100/Dmd	6
GO:0022604	regulation of cell morphogenesis	10/320	338/28943	0.00464403	0.0273454	0.019501	Tpm1/Mfn2/Fbxo31/Aldoa/Vegfa/Fitm2/Sh3kbp1/Dvl1/Mfn1/Apoa1	10
GO:0046470	phosphatidylcholine metabolic process	4/320	61/28943	0.00466494	0.0274191	0.0195535	Fabp3/Slc27a1/Dbi/Apoa1	4
GO:0042632	cholesterol homeostasis	5/320	98/28943	0.00470607	0.0275697	0.0196609	Lpl/Fabp3/Fabp4/Cav1/Apoa1	5
GO:0043542	endothelial cell migration	8/320	234/28943	0.00470743	0.0275697	0.0196609	Rock2/Atp5b/Ptp4a3/Atp5a1/Agt/Rgcc/Vegfa/Apoa1	8
GO:0003085	negative regulation of systemic arterial blood pressure	3/320	31/28943	0.00478548	0.0277942	0.019821	Sod2/Cd36/Smtn	3
GO:0010460	positive regulation of heart rate	3/320	31/28943	0.00478548	0.0277942	0.019821	Tpm1/Hrc/Atp5j	3
GO:0033137	negative regulation of peptidyl-serine phosphorylation	3/320	31/28943	0.00478548	0.0277942	0.019821	Pde4d/Cav1/Dmd	3
GO:0043276	anoikis	3/320	31/28943	0.00478548	0.0277942	0.019821	Tle5/Cav1/Pdk4	3
GO:0001894	tissue homeostasis	9/320	286/28943	0.00478829	0.0277942	0.019821	Col2a1/Trp53inp2/Col9a1/Ahsg/Vegfa/Pdk4/Ccn2/Homer2/Stk39	9
GO:0051492	regulation of stress fiber assembly	5/320	99/28943	0.00491251	0.0284143	0.0202633	Tpm1/Rock2/Rgcc/Ccn2/Apoa1	5
GO:0055092	sterol homeostasis	5/320	99/28943	0.00491251	0.0284143	0.0202633	Lpl/Fabp3/Fabp4/Cav1/Apoa1	5
GO:0031122	cytoplasmic microtubule organization	4/320	62/28943	0.004944	0.0285459	0.0203571	Tacc2/Pde4dip/Clip4/Dvl1	4
GO:0003330	regulation of extracellular matrix constituent secretion	2/320	10/28943	0.00517151	0.0292396	0.0208518	Agt/Rgcc	2
GO:0010873	positive regulation of cholesterol esterification	2/320	10/28943	0.00517151	0.0292396	0.0208518	Agt/Apoa1	2
GO:0014883	transition between fast and slow fiber	2/320	10/28943	0.00517151	0.0292396	0.0208518	Myh7/Atp2a2	2
GO:0030049	muscle filament sliding	2/320	10/28943	0.00517151	0.0292396	0.0208518	Myh7/Tpm1	2
GO:0034372	very-low-density lipoprotein particle remodeling	2/320	10/28943	0.00517151	0.0292396	0.0208518	Lpl/Apoa1	2
GO:0060297	regulation of sarcomere organization	2/320	10/28943	0.00517151	0.0292396	0.0208518	Mylk3/Mfn2	2
GO:0061762	CAMKK-AMPK signaling cascade	2/320	10/28943	0.00517151	0.0292396	0.0208518	Myh7b/Egln1	2
GO:0090269	fibroblast growth factor production	2/320	10/28943	0.00517151	0.0292396	0.0208518	Rock2/Rgcc	2
GO:0090270	regulation of fibroblast growth factor production	2/320	10/28943	0.00517151	0.0292396	0.0208518	Rock2/Rgcc	2
GO:0140627	ubiquitin-dependent protein catabolic process via the C-end degron rule pathway	2/320	10/28943	0.00517151	0.0292396	0.0208518	Fem1a/Klhdc3	2
GO:1901725	regulation of histone deacetylase activity	2/320	10/28943	0.00517151	0.0292396	0.0208518	Pink1/Vegfa	2
GO:1903596	regulation of gap junction assembly	2/320	10/28943	0.00517151	0.0292396	0.0208518	Cav1/Agt	2
GO:0046942	carboxylic acid transport	9/320	290/28943	0.00523349	0.0293605	0.020938	Slc25a12/Mpc2/Slc16a3/Cd36/Slc25a11/Atp5j/Slc27a1/Agt/P2ry2	9
GO:1903409	reactive oxygen species biosynthetic process	4/320	63/28943	0.00523403	0.0293605	0.020938	Mfn2/Sod2/Cd36/Atp5g1	4
GO:0010875	positive regulation of cholesterol efflux	3/320	32/28943	0.00523781	0.0293605	0.020938	Cav1/Eepd1/Apoa1	3
GO:0019433	triglyceride catabolic process	3/320	32/28943	0.00523781	0.0293605	0.020938	Lpl/Pnpla2/Apoa1	3
GO:0045662	negative regulation of myoblast differentiation	3/320	32/28943	0.00523781	0.0293605	0.020938	Ankrd2/Tmem182/Mstn	3
GO:0045185	maintenance of protein location	5/320	101/28943	0.00534452	0.0299073	0.021328	Ank3/Chchd10/Cav1/Pink1/Hk2	5
GO:2001234	negative regulation of apoptotic signaling pathway	8/320	241/28943	0.00560072	0.0312874	0.0223122	Col2a1/Slc25a4/Mfn2/Acaa2/Sod2/Pink1/Grina/Vegfa	8
GO:0015850	organic hydroxy compound transport	9/320	294/28943	0.00571013	0.03179	0.0226706	Mfn2/Slc16a3/Cd36/Cav1/Agt/Sdhd/Pink1/Eepd1/Apoa1	9
GO:0042593	glucose homeostasis	9/320	294/28943	0.00571013	0.03179	0.0226706	Slc2a4/Pdk2/Mpc2/Cd36/Pfkm/Pdk4/Spop/Hk2/Prkaa2	9
GO:0062014	negative regulation of small molecule metabolic process	5/320	103/28943	0.00580271	0.0322504	0.0229989	Acacb/Acadvl/Acadl/Dbi/Ppargc1a	5
GO:0033500	carbohydrate homeostasis	9/320	295/28943	0.00583437	0.032336	0.0230599	Slc2a4/Pdk2/Mpc2/Cd36/Pfkm/Pdk4/Spop/Hk2/Prkaa2	9
GO:0003229	ventricular cardiac muscle tissue development	4/320	65/28943	0.00584779	0.032336	0.0230599	Myh7/Myl2/Myl3/Tpm1	4
GO:0010656	negative regulation of muscle cell apoptotic process	4/320	65/28943	0.00584779	0.032336	0.0230599	Slc25a4/Hspb6/Mfn2/Cav1	4
GO:0010038	response to metal ion	9/320	296/28943	0.00596069	0.0329046	0.0234654	Slc25a12/Fabp4/Ank3/Slc41a1/Pgam2/Cav1/Stim1/Prkaa2/Stk39	9
GO:0090311	regulation of protein deacetylation	4/320	66/28943	0.00617188	0.0340076	0.024252	Pink1/Vegfa/Lpin1/Prkaa2	4
GO:0043524	negative regulation of neuron apoptotic process	7/320	195/28943	0.00618131	0.0340076	0.024252	Vegfb/Sod2/Retreg1/Agt/Pink1/Vegfa/Ppargc1a	7
GO:0007007	inner mitochondrial membrane organization	3/320	34/28943	0.0062174	0.034063	0.0242916	Chchd3/Chchd10/Pink1	3
GO:0034370	triglyceride-rich lipoprotein particle remodeling	2/320	11/28943	0.00627477	0.034063	0.0242916	Lpl/Apoa1	2
GO:0051561	positive regulation of mitochondrial calcium ion concentration	2/320	11/28943	0.00627477	0.034063	0.0242916	Atp2a1/Tgm2	2
GO:0051657	maintenance of organelle location	2/320	11/28943	0.00627477	0.034063	0.0242916	Alb/Atp2a1	2
GO:0098779	positive regulation of mitophagy in response to mitochondrial depolarization	2/320	11/28943	0.00627477	0.034063	0.0242916	Mfn2/Pink1	2
GO:1901029	negative regulation of mitochondrial outer membrane permeabilization involved in apoptotic signaling pathway	2/320	11/28943	0.00627477	0.034063	0.0242916	Slc25a4/Acaa2	2
GO:1902946	protein localization to early endosome	2/320	11/28943	0.00627477	0.034063	0.0242916	Rock2/Vegfa	2
GO:1903059	regulation of protein lipidation	2/320	11/28943	0.00627477	0.034063	0.0242916	Dbi/Hhatl	2
GO:0034763	negative regulation of transmembrane transport	6/320	149/28943	0.00640005	0.0346855	0.0247355	Atp1a2/Ank3/Cav1/Casq2/Actn2/Stk39	6
GO:0060070	canonical Wnt signaling pathway	9/320	300/28943	0.00648718	0.0350995	0.0250307	Kremen1/Tle5/Axin2/Frzb/Cav1/Wnk2/Ube2b/Tnks2/Dvl1	9
GO:0015711	organic anion transport	10/320	356/28943	0.00661687	0.035742	0.0254889	Slc25a12/Slc25a4/Mpc2/Slc16a3/Cd36/Slc25a11/Atp5j/Slc27a1/Agt/P2ry2	10
GO:0097345	mitochondrial outer membrane permeabilization	3/320	35/28943	0.00674535	0.0363759	0.025941	Slc25a4/Acaa2/Chchd10	3
GO:0016236	macroautophagy	8/320	249/28943	0.00677381	0.0364092	0.0259647	Trp53inp2/Slc25a4/Mfn2/Retreg1/Pink1/Atp2a2/Prkaa2/Fyco1	8
GO:0060828	regulation of canonical Wnt signaling pathway	8/320	249/28943	0.00677381	0.0364092	0.0259647	Kremen1/Tle5/Axin2/Frzb/Cav1/Wnk2/Ube2b/Tnks2	8
GO:0071901	negative regulation of protein serine/threonine kinase activity	5/320	107/28943	0.00680089	0.0364647	0.0260042	Fem1a/Prkar2a/Cav1/Pkia/Agt	5
GO:0003206	cardiac chamber morphogenesis	6/320	151/28943	0.0068176	0.0364647	0.0260042	Myh7/Myl2/Fgfrl1/Myl3/Tpm1/Egln1	6
GO:0051928	positive regulation of calcium ion transport	6/320	151/28943	0.0068176	0.0364647	0.0260042	Atp1b1/Cav1/Nipsnap2/Stim1/Dbi/Strit1	6
GO:0003205	cardiac chamber development	7/320	199/28943	0.00688211	0.0367496	0.0262074	Myh7/Myl2/Fgfrl1/Myl3/Tpm1/Tmem65/Egln1	7
GO:0042246	tissue regeneration	4/320	69/28943	0.00721518	0.0384094	0.0273911	Tmem182/Myf6/Mstn/Myoz1	4
GO:0006471	protein ADP-ribosylation	3/320	36/28943	0.00729916	0.0384094	0.0273911	Art3/Art1/Tnks2	3
GO:0014912	negative regulation of smooth muscle cell migration	3/320	36/28943	0.00729916	0.0384094	0.0273911	Tpm1/Cav1/Ppargc1a	3
GO:0090312	positive regulation of protein deacetylation	3/320	36/28943	0.00729916	0.0384094	0.0273911	Pink1/Vegfa/Lpin1	3
GO:0042310	vasoconstriction	5/320	109/28943	0.00734247	0.0384094	0.0273911	Atp1a2/Smtnl1/Cav1/Agt/Snta1	5
GO:0043255	regulation of carbohydrate biosynthetic process	5/320	109/28943	0.00734247	0.0384094	0.0273911	Ppp1r3c/Pdk2/Acadm/Cd36/Ppp1r3a	5
GO:0048661	positive regulation of smooth muscle cell proliferation	5/320	109/28943	0.00734247	0.0384094	0.0273911	Mfn2/Pde4d/Agt/Vegfa/Ppargc1a	5
GO:0048511	rhythmic process	9/320	306/28943	0.00734307	0.0384094	0.0273911	Alb/Mfn2/Rock2/Agt/Noct/Ndufa9/Bhlhe40/Prkaa2/Ppargc1a	9
GO:0098656	anion transmembrane transport	7/320	202/28943	0.0074452	0.0384094	0.0273911	Slc25a12/Slc25a4/Mpc2/Slc16a3/Slc25a11/Slc27a1/Agt	7
GO:0006123	mitochondrial electron transport, cytochrome c to oxygen	2/320	12/28943	0.00747502	0.0384094	0.0273911	Cox6a2/Cox5b	2
GO:0009068	aspartate family amino acid catabolic process	2/320	12/28943	0.00747502	0.0384094	0.0273911	Got1/Got2	2
GO:0010728	regulation of hydrogen peroxide biosynthetic process	2/320	12/28943	0.00747502	0.0384094	0.0273911	Mfn2/Sod2	2
GO:0010744	positive regulation of macrophage derived foam cell differentiation	2/320	12/28943	0.00747502	0.0384094	0.0273911	Lpl/Cd36	2
GO:0010898	positive regulation of triglyceride catabolic process	2/320	12/28943	0.00747502	0.0384094	0.0273911	Pnpla2/Apoa1	2
GO:0030388	fructose 1,6-bisphosphate metabolic process	2/320	12/28943	0.00747502	0.0384094	0.0273911	Aldoa/Pfkm	2
GO:0033275	actin-myosin filament sliding	2/320	12/28943	0.00747502	0.0384094	0.0273911	Myh7/Tpm1	2
GO:0042762	regulation of sulfur metabolic process	2/320	12/28943	0.00747502	0.0384094	0.0273911	Pdk2/Pdk4	2
GO:0043619	regulation of transcription from RNA polymerase II promoter in response to oxidative stress	2/320	12/28943	0.00747502	0.0384094	0.0273911	Ankrd2/Cd36	2
GO:0043650	dicarboxylic acid biosynthetic process	2/320	12/28943	0.00747502	0.0384094	0.0273911	Got1/Got2	2
GO:0048312	intracellular distribution of mitochondria	2/320	12/28943	0.00747502	0.0384094	0.0273911	Mfn2/Mfn1	2
GO:0060352	cell adhesion molecule production	2/320	12/28943	0.00747502	0.0384094	0.0273911	Cav1/Apoa1	2
GO:0099004	calmodulin dependent kinase signaling pathway	2/320	12/28943	0.00747502	0.0384094	0.0273911	Myh7b/Egln1	2
GO:0140042	lipid droplet formation	2/320	12/28943	0.00747502	0.0384094	0.0273911	Fitm1/Fitm2	2
GO:1903779	regulation of cardiac conduction	2/320	12/28943	0.00747502	0.0384094	0.0273911	Tmem65/Agt	2
GO:0043489	RNA stabilization	4/320	70/28943	0.00758719	0.0388027	0.0276716	Axin2/Rbm38/Vegfa/Noct	4
GO:0045600	positive regulation of fat cell differentiation	4/320	70/28943	0.00758719	0.0388027	0.0276716	Lpl/Axin2/Frzb/Noct	4
GO:1902373	negative regulation of mRNA catabolic process	4/320	70/28943	0.00758719	0.0388027	0.0276716	Axin2/Rbm38/Vegfa/Noct	4
GO:0010595	positive regulation of endothelial cell migration	5/320	110/28943	0.00762422	0.0389312	0.0277632	Rock2/Atp5b/Atp5a1/Agt/Vegfa	5
GO:0071496	cellular response to external stimulus	9/320	308/28943	0.00764675	0.0389853	0.0278018	Alb/Got1/Atp1a2/Lpl/Pdk2/Tle5/Cav1/Pdk4/Prkaa2	9
GO:0031099	regeneration	6/320	155/28943	0.00771139	0.0392536	0.0279931	Kremen1/Tmem182/Myf6/Mstn/Myoz1/Apoa1	6
GO:0009066	aspartate family amino acid metabolic process	3/320	37/28943	0.00787912	0.0397975	0.028381	Got1/Got2/Adssl1	3
GO:0010667	negative regulation of cardiac muscle cell apoptotic process	3/320	37/28943	0.00787912	0.0397975	0.028381	Slc25a4/Hspb6/Mfn2	3
GO:0010923	negative regulation of phosphatase activity	3/320	37/28943	0.00787912	0.0397975	0.028381	Rock2/Cmya5/Lpin1	3
GO:0070542	response to fatty acid	3/320	37/28943	0.00787912	0.0397975	0.028381	Lpl/Cd36/Pdk4	3
GO:0070873	regulation of glycogen metabolic process	3/320	37/28943	0.00787912	0.0397975	0.028381	Ppp1r3c/Cd36/Ppp1r3a	3
GO:1901343	negative regulation of vasculature development	5/320	112/28943	0.00821014	0.0414054	0.0295277	Rock2/Cd36/Agt/Rgcc/Angptl7	5
GO:0001503	ossification	11/320	426/28943	0.00826872	0.0416367	0.0296926	Col2a1/Trp53inp2/Kremen1/Axin2/Ahsg/Ryr1/Vegfa/Esrra/Noct/Ccn2/P2ry2	11
GO:0043462	regulation of ATP-dependent activity	4/320	72/28943	0.00836858	0.0420747	0.0300049	Tpm1/Atp1b1/Tnnt3/Strit1	4
GO:0030808	regulation of nucleotide biosynthetic process	3/320	38/28943	0.00848549	0.0422722	0.0301458	Pdk2/Pdk4/Ppargc1a	3
GO:0055090	acylglycerol homeostasis	3/320	38/28943	0.00848549	0.0422722	0.0301458	Lpl/Fitm2/Apoa1	3
GO:0070328	triglyceride homeostasis	3/320	38/28943	0.00848549	0.0422722	0.0301458	Lpl/Fitm2/Apoa1	3
GO:1900371	regulation of purine nucleotide biosynthetic process	3/320	38/28943	0.00848549	0.0422722	0.0301458	Pdk2/Pdk4/Ppargc1a	3
GO:1902110	positive regulation of mitochondrial membrane permeability involved in apoptotic process	3/320	38/28943	0.00848549	0.0422722	0.0301458	Slc25a4/Acaa2/Chchd10	3
GO:1903580	positive regulation of ATP metabolic process	3/320	38/28943	0.00848549	0.0422722	0.0301458	Gpd1/Prkaa2/Ppargc1a	3
GO:0099173	postsynapse organization	7/320	208/28943	0.00867267	0.0431056	0.0307401	Ndrg2/Mfn2/Rock2/Pdlim5/Egln1/Dvl1/Mfn1	7
GO:0006520	cellular amino acid metabolic process	8/320	260/28943	0.00867916	0.0431056	0.0307401	Got1/Got2/Etfa/Etfb/Dld/Ddah1/Tst/Adssl1	8
GO:0010872	regulation of cholesterol esterification	2/320	13/28943	0.00876998	0.043204	0.0308103	Agt/Apoa1	2
GO:0030953	astral microtubule organization	2/320	13/28943	0.00876998	0.043204	0.0308103	Tacc2/Pde4dip	2
GO:0070508	cholesterol import	2/320	13/28943	0.00876998	0.043204	0.0308103	Cd36/Apoa1	2
GO:0150065	regulation of deacetylase activity	2/320	13/28943	0.00876998	0.043204	0.0308103	Pink1/Vegfa	2
GO:1905668	positive regulation of protein localization to endosome	2/320	13/28943	0.00876998	0.043204	0.0308103	Rock2/Vegfa	2
GO:0060997	dendritic spine morphogenesis	4/320	73/28943	0.00877829	0.043204	0.0308103	Mfn2/Pdlim5/Dvl1/Mfn1	4
GO:0010906	regulation of glucose metabolic process	5/320	114/28943	0.00882656	0.0433762	0.0309331	Acacb/Pdk2/Acadm/Cd36/Pdk4	5
GO:0045926	negative regulation of growth	8/320	261/28943	0.00887038	0.0435261	0.03104	Myl2/Fhl1/Idh3g/Frzb/Agt/Ahsg/Mstn/Myoz1	8
GO:0032885	regulation of polysaccharide biosynthetic process	3/320	39/28943	0.00911853	0.0446767	0.0318605	Ppp1r3c/Cd36/Ppp1r3a	3
GO:0032231	regulation of actin filament bundle assembly	5/320	115/28943	0.00914645	0.0447464	0.0319102	Tpm1/Rock2/Rgcc/Ccn2/Apoa1	5
GO:0090287	regulation of cellular response to growth factor stimulus	9/320	318/28943	0.0093113	0.0454848	0.0324368	Fgfrl1/Got1/Tspan12/Vegfb/Shisa2/Ptp4a3/Cav1/Agt/Dmd	9
GO:0030038	contractile actin filament bundle assembly	5/320	116/28943	0.00947424	0.0460741	0.0328571	Tpm1/Rock2/Rgcc/Ccn2/Apoa1	5
GO:0043149	stress fiber assembly	5/320	116/28943	0.00947424	0.0460741	0.0328571	Tpm1/Rock2/Rgcc/Ccn2/Apoa1	5
GO:1904659	glucose transmembrane transport	5/320	116/28943	0.00947424	0.0460741	0.0328571	Slc2a4/Mfn2/Slc27a1/Rtn2/Hk2	5
GO:0030111	regulation of Wnt signaling pathway	9/320	319/28943	0.0094917	0.0460905	0.0328687	Kremen1/Tle5/Shisa2/Axin2/Frzb/Cav1/Wnk2/Ube2b/Tnks2	9
GO:0002931	response to ischemia	3/320	40/28943	0.00977847	0.0470766	0.033572	Rock2/Cav1/Hk2	3
GO:0010664	negative regulation of striated muscle cell apoptotic process	3/320	40/28943	0.00977847	0.0470766	0.033572	Slc25a4/Hspb6/Mfn2	3
GO:0060351	cartilage development involved in endochondral bone morphogenesis	3/320	40/28943	0.00977847	0.0470766	0.033572	Col2a1/Axin2/Col9a1	3
GO:1902686	mitochondrial outer membrane permeabilization involved in programmed cell death	3/320	40/28943	0.00977847	0.0470766	0.033572	Slc25a4/Acaa2/Chchd10	3
GO:1904707	positive regulation of vascular associated smooth muscle cell proliferation	3/320	40/28943	0.00977847	0.0470766	0.033572	Mfn2/Agt/Ppargc1a	3
GO:0006939	smooth muscle contraction	5/320	117/28943	0.00981003	0.0470766	0.033572	Atp1a2/Rock2/Pde4d/Cav1/Agt	5
GO:0008645	hexose transmembrane transport	5/320	117/28943	0.00981003	0.0470766	0.033572	Slc2a4/Mfn2/Slc27a1/Rtn2/Hk2	5
GO:0019218	regulation of steroid metabolic process	5/320	117/28943	0.00981003	0.0470766	0.033572	Acadvl/Acadl/Agt/Ppargc1a/Apoa1	5
GO:0030198	extracellular matrix organization	9/320	322/28943	0.0100488	0.0477619	0.0340607	Col2a1/Col9a1/Cav1/Agt/Rgcc/Col23a1/Ccn2/Col4a1/Angptl7	9
GO:0002551	mast cell chemotaxis	2/320	14/28943	0.0101574	0.0477619	0.0340607	Vegfb/Vegfa	2
GO:0006002	fructose 6-phosphate metabolic process	2/320	14/28943	0.0101574	0.0477619	0.0340607	Pfkm/Hk2	2
GO:0034393	positive regulation of smooth muscle cell apoptotic process	2/320	14/28943	0.0101574	0.0477619	0.0340607	Mfn2/Sod2	2
GO:0036296	response to increased oxygen levels	2/320	14/28943	0.0101574	0.0477619	0.0340607	Sod2/Cav1	2
GO:0043649	dicarboxylic acid catabolic process	2/320	14/28943	0.0101574	0.0477619	0.0340607	Got1/Got2	2
GO:1900038	negative regulation of cellular response to hypoxia	2/320	14/28943	0.0101574	0.0477619	0.0340607	Ddah1/Pink1	2
GO:1901201	regulation of extracellular matrix assembly	2/320	14/28943	0.0101574	0.0477619	0.0340607	Agt/Rgcc	2
GO:1901524	regulation of mitophagy	2/320	14/28943	0.0101574	0.0477619	0.0340607	Slc25a4/Pink1	2
GO:1903817	negative regulation of voltage-gated potassium channel activity	2/320	14/28943	0.0101574	0.0477619	0.0340607	Ank3/Cav1	2
GO:1905288	vascular associated smooth muscle cell apoptotic process	2/320	14/28943	0.0101574	0.0477619	0.0340607	Mfn2/Sod2	2
GO:1905459	regulation of vascular associated smooth muscle cell apoptotic process	2/320	14/28943	0.0101574	0.0477619	0.0340607	Mfn2/Sod2	2
GO:1905666	regulation of protein localization to endosome	2/320	14/28943	0.0101574	0.0477619	0.0340607	Rock2/Vegfa	2
GO:2001140	positive regulation of phospholipid transport	2/320	14/28943	0.0101574	0.0477619	0.0340607	Dbi/Apoa1	2
GO:0010639	negative regulation of organelle organization	10/320	380/28943	0.0101941	0.0478652	0.0341344	Slc25a4/Tpm1/Mfn2/Acaa2/Pink1/Tnks2/Tmod4/Sptb/Ppargc1a/Mfn1	10
GO:0043062	extracellular structure organization	9/320	323/28943	0.0102399	0.0480113	0.0342386	Col2a1/Col9a1/Cav1/Agt/Rgcc/Col23a1/Ccn2/Col4a1/Angptl7	9
GO:0009895	negative regulation of catabolic process	9/320	324/28943	0.0104337	0.0487198	0.0347438	Acacb/Axin2/Rbm38/Pink1/Vegfa/Dbi/Noct/Ppargc1a/Fmc1	9
GO:0045229	external encapsulating structure organization	9/320	324/28943	0.0104337	0.0487198	0.0347438	Col2a1/Col9a1/Cav1/Agt/Rgcc/Col23a1/Ccn2/Col4a1/Angptl7	9
GO:0010613	positive regulation of cardiac muscle hypertrophy	3/320	41/28943	0.0104655	0.0487198	0.0347438	Slc25a4/Rock2/Agt	3
GO:0051693	actin filament capping	3/320	41/28943	0.0104655	0.0487198	0.0347438	Tpm1/Tmod4/Sptb	3
GO:1904037	positive regulation of epithelial cell apoptotic process	3/320	41/28943	0.0104655	0.0487198	0.0347438	Rgcc/Spop/Ppargc1a	3
GO:0045445	myoblast differentiation	5/320	119/28943	0.010506	0.0488385	0.0348285	Ankrd2/Tmem182/Myf6/Mstn/Mbnl1	5
GO:0031346	positive regulation of cell projection organization	11/320	441/28943	0.0105281	0.0488717	0.0348521	Mfn2/Fbxo31/Atp5g1/Agt/Vegfa/Scn1b/Mstn/P2ry2/Dvl1/Dmd/Mfn1	11
