# Supplementary material for: Spatial transcriptomics in embryonic mouse diaphragm muscle reveals regional gradients and subdomains of developmental gene expression
Source: iScience. 2024 May 17;27(6):110018. doi: 10.1016/j.isci.2024.110018 (PMC11177202; doi:10.1016/j.isci.2024.110018)
Supplement: Table S14. DEGs between NMJ cluster of control and β-cat cKO diaphragm, related to Figure 7 — DEGs between NMJ clusters of control and β-cat cKO samples at E18.5, extracted by FindMarker Seurat function. Positive avg_log2FC indicates downregulation whereas negative avg_log2FC indicates upregulation in β-Cat cKO compared to controls. [file mmc15.xlsx]

## Sheet: Sheet1
names	p_val	avg_log2FC	pct.1	pct.2	p_val_adj
Myh7	8.59884e-55	2.97196	1	0.955	1.67376e-50
Myl2	1.27394e-53	2.22374	0.963	0.306	2.47973e-49
Fhl1	3.72688e-60	1.96694	1	0.991	7.25437e-56
Fgfrl1	4.79969e-59	1.76146	0.998	0.955	9.3426e-55
Col2a1	3.47796e-20	1.66457	0.573	0.072	6.76985e-16
Myl3	3.8436e-50	1.59074	0.913	0.063	7.48157e-46
Lrtm1	4.09403e-52	1.28133	0.989	0.64	7.96903e-48
Atp1b1	3.3117e-48	1.21564	0.993	0.946	6.44623e-44
Tnni2	4.1654e-55	1.18749	1	1	8.10795e-51
Coq8a	2.36855e-47	1.13449	0.996	0.919	4.61038e-43
Ckmt2	4.37788e-58	1.11432	1	1	8.52154e-54
Tspan12	2.69949e-47	1.09005	0.972	0.658	5.25455e-43
Alb	3.56404e-15	0.968471	0.399	0	6.9374e-11
Apobec2	9.43296e-50	0.966718	1	1	1.83613e-45
Atp1a2	2.23559e-50	0.913298	1	0.982	4.35158e-46
Ddit4l	8.36734e-43	0.885916	0.919	0.306	1.6287e-38
Eef1a2	7.76284e-37	0.881588	0.993	0.982	1.51104e-32
Lpl	6.73417e-45	0.861902	0.996	0.973	1.31081e-40
Lynx1	2.72377e-36	0.844163	0.95	0.82	5.30182e-32
Calcrl	2.70811e-31	0.819185	0.937	0.595	5.27133e-27
Mettl21e	3.73251e-33	0.817535	0.959	0.73	7.26533e-29
Myoz2	1.61651e-47	0.805621	1	1	3.14653e-43
Myh4	2.99622e-16	0.801722	0.898	0.784	5.83214e-12
Smtnl1	2.13323e-38	0.800534	1	0.991	4.15233e-34
Trp53inp2	4.78408e-35	0.796796	0.998	0.973	9.31221e-31
Srl	5.84906e-37	0.794332	0.993	0.955	1.13852e-32
Tcea3	9.4385e-35	0.775816	0.974	0.703	1.8372e-30
Got1	5.19011e-38	0.768092	0.993	0.982	1.01026e-33
Fhl3	1.22403e-32	0.761228	0.983	0.928	2.38258e-28
Ndufa6	1.30798e-35	0.761126	0.985	0.91	2.54598e-31
Kremen1	1.00325e-33	0.749951	0.993	0.937	1.95283e-29
Slc25a12	8.20032e-38	0.738042	0.998	0.982	1.59619e-33
Acadl	6.78258e-47	0.72244	1	0.991	1.32023e-42
Acacb	1.47896e-30	0.710661	0.959	0.766	2.8788e-26
Mylk3	2.30428e-34	0.707135	0.852	0.297	4.48528e-30
Mdh1	9.94251e-51	0.690428	1	0.991	1.93531e-46
Tcap	5.83799e-31	0.689172	1	1	1.13636e-26
Tpm1	4.74861e-55	0.684113	1	1	9.24317e-51
Slc25a4	7.45885e-56	0.680607	1	1	1.45186e-51
Acadvl	1.01393e-30	0.677111	0.991	0.919	1.97361e-26
Mfn2	1.71934e-30	0.674354	0.985	0.937	3.3467e-26
Inpp5a	5.24578e-33	0.674325	0.998	0.964	1.02109e-28
Sdhc	2.9729e-35	0.664943	1	0.991	5.78674e-31
Rock2	2.97791e-30	0.660091	0.993	0.964	5.7965e-26
Vegfb	1.32661e-30	0.64076	0.996	0.955	2.58225e-26
Smpx	1.37387e-42	0.640707	1	1	2.67423e-38
Cox7a1	1.10134e-27	0.639258	1	1	2.14377e-23
Hbb-bs	5.4017e-09	0.636428	0.965	0.82	0.000105144
Ldb3	1.00919e-41	0.619053	1	1	1.9644e-37
Pitpnc1	1.75762e-26	0.612767	0.917	0.676	3.4212e-22
Acaa2	2.98467e-32	0.612654	1	0.991	5.80966e-28
Map2k1	4.52042e-19	0.610418	0.996	0.982	8.799e-15
Col23a1	6.66592e-26	0.608206	0.898	0.523	1.29752e-21
Pnpla2	1.1828e-23	0.603268	0.948	0.766	2.30233e-19
Hspb6	9.12295e-30	0.600306	0.998	0.982	1.77578e-25
Prkar2a	2.72658e-24	0.594483	0.972	0.928	5.30729e-20
Scn4b	1.94888e-31	0.581478	0.699	0.036	3.79349e-27
Mybpc1	1.74023e-50	0.579373	1	1	3.38736e-46
Slc41a1	4.53245e-23	0.577038	0.95	0.865	8.82241e-19
Atp5c1	2.19027e-31	0.576717	1	0.991	4.26336e-27
Ndufs1	7.10108e-26	0.570707	0.989	0.973	1.38222e-21
Atp2a1	2.56453e-41	0.566874	1	1	4.99185e-37
Tm7sf2	9.40482e-25	0.560508	0.854	0.486	1.83065e-20
Ankrd2	2.93069e-15	0.56022	0.898	0.712	5.7046e-11
Atp5f1	1.31981e-20	0.560138	0.941	0.856	2.569e-16
Fabp3	1.48128e-20	0.550756	0.998	0.973	2.88332e-16
Fabp4	1.04885e-14	0.546688	0.98	0.901	2.04159e-10
Shisa2	2.5664e-21	0.54606	0.987	0.937	4.9955e-17
Coq10a	1.14886e-23	0.544385	0.98	0.919	2.23625e-19
Slc2a4	1.50692e-20	0.543655	0.976	0.955	2.93322e-16
Myot	1.23851e-34	0.535402	1	1	2.41075e-30
Tppp3	1.22837e-26	0.534727	1	1	2.39103e-22
Pygm	1.17038e-29	0.531853	1	1	2.27814e-25
Atp5g3	1.24712e-43	0.530931	1	1	2.42751e-39
Gmpr	1.81487e-24	0.5305	0.996	0.955	3.53264e-20
Gatd3a	1.6053e-21	0.530206	0.98	0.946	3.12471e-17
Perm1	7.43454e-20	0.523777	0.919	0.685	1.44713e-15
Acadm	4.09257e-22	0.517558	0.993	0.973	7.96619e-18
Mt3	5.12136e-21	0.517455	0.699	0.27	9.96872e-17
Grina	2.41948e-21	0.512221	0.976	0.955	4.70952e-17
Pdk2	3.30361e-21	0.512078	1	0.991	6.43049e-17
Gpc4	1.0955e-19	0.510906	0.976	0.928	2.13239e-15
Ndn	2.52947e-22	0.510414	0.998	1	4.92361e-18
Cmya5	1.82025e-17	0.510109	0.996	0.91	3.54311e-13
Fsd2	8.90778e-19	0.508562	0.954	0.874	1.7339e-14
Neb	4.39137e-31	0.505573	1	1	8.54779e-27
Pkia	7.04102e-21	0.503275	0.983	0.919	1.37054e-16
Myom1	3.8113e-32	0.498363	1	1	7.4187e-28
Ppp1r3c	7.32128e-17	0.49689	0.965	0.892	1.42509e-12
Sod2	9.82313e-25	0.496298	0.996	0.982	1.91207e-20
Fzd10	4.1909e-19	0.494595	0.821	0.631	8.15758e-15
Uqcrfs1	5.98336e-33	0.490624	1	0.991	1.16466e-28
Rtl1	1.25092e-18	0.487616	0.961	0.856	2.43492e-14
Dnaja4	1.93253e-16	0.483531	0.946	0.856	3.76167e-12
Ndrg2	1.48911e-18	0.474723	0.996	1	2.89855e-14
2310061I04Rik	2.01702e-18	0.473677	0.952	0.901	3.92612e-14
Fbxo31	2.57505e-15	0.472545	0.948	0.865	5.01233e-11
Coq9	1.47683e-20	0.471946	0.998	0.991	2.87465e-16
Scn5a	4.59329e-18	0.47161	0.73	0.369	8.94085e-14
Stim1	9.28897e-18	0.47105	0.987	0.955	1.8081e-13
Mpi	1.25575e-19	0.469717	0.983	0.946	2.44431e-15
Tle5	2.73291e-34	0.469087	1	1	5.3196e-30
Kcnj12	4.05717e-14	0.467894	0.959	0.91	7.89728e-10
Idh3a	2.06717e-25	0.465727	1	1	4.02375e-21
Hrc	1.18811e-19	0.46556	0.998	0.991	2.31265e-15
Hba-a2	3.67378e-07	0.463485	0.904	0.73	0.00715101
Gadd45gip1	1.3086e-20	0.462987	0.991	0.964	2.5472e-16
Slc16a3	6.97667e-19	0.462439	1	0.991	1.35801e-14
Ndufa8	2.60262e-23	0.462129	1	0.982	5.066e-19
Pde4d	4.39805e-18	0.461948	0.926	0.757	8.56081e-14
Myoz3	2.63671e-18	0.461803	0.789	0.459	5.13236e-14
Mylk4	2.88632e-17	0.460589	0.989	0.964	5.61821e-13
Chchd3	4.04388e-24	0.457945	1	1	7.87141e-20
Got2	1.99445e-21	0.45506	0.996	0.991	3.88219e-17
Ppm1k	9.52336e-17	0.454054	0.9	0.676	1.85372e-12
Wnk2	5.50753e-16	0.453802	0.935	0.739	1.07204e-11
Sh3bp5	3.42631e-17	0.453715	0.943	0.847	6.66932e-13
Tmem100	6.9292e-19	0.452401	0.789	0.432	1.34877e-14
Ndufs7	2.10695e-29	0.446175	1	1	4.10118e-25
Uqcrc2	1.86351e-21	0.446129	1	0.973	3.62732e-17
Casq2	1.81179e-34	0.445735	1	1	3.52665e-30
Cmbl	2.14536e-14	0.445258	0.915	0.793	4.17593e-10
Rbm38	1.21168e-16	0.44502	0.974	0.946	2.35854e-12
Sptb	3.9798e-15	0.444711	0.915	0.847	7.74669e-11
Smtn	8.05836e-19	0.442596	0.998	0.982	1.56856e-14
Pdlim5	2.30285e-25	0.441694	1	0.991	4.4825e-21
Cpt1b	1.51691e-15	0.441546	0.978	0.946	2.95267e-11
Axin2	9.83895e-18	0.438608	0.782	0.523	1.91515e-13
Mpc2	2.65404e-19	0.437945	1	0.991	5.1661e-15
Hadhb	4.95268e-17	0.436774	0.991	0.955	9.64039e-13
Crybg3	1.48734e-16	0.436355	0.893	0.703	2.8951e-12
Tacc2	2.14728e-15	0.436336	0.983	0.928	4.17969e-11
Slc25a11	1.59392e-17	0.436313	0.987	0.973	3.10256e-13
Eml1	1.76883e-15	0.43572	0.948	0.892	3.44302e-11
Fem1a	6.84508e-17	0.434973	0.935	0.847	1.3324e-12
Ramp1	7.69905e-17	0.43256	0.993	0.982	1.49862e-12
Spop	2.23692e-15	0.431314	0.976	0.928	4.35416e-11
Etfb	7.25206e-17	0.430365	0.996	0.946	1.41161e-12
Sdhd	1.02415e-20	0.430279	0.993	0.973	1.9935e-16
Gys1	7.83471e-18	0.428839	0.998	0.991	1.52503e-13
Ddah1	9.34192e-14	0.428654	0.93	0.829	1.81841e-09
Eepd1	2.81561e-14	0.427439	0.893	0.757	5.48058e-10
Myom3	6.22811e-17	0.4268	0.993	0.982	1.2123e-12
Txlnb	1.88627e-15	0.425486	0.976	0.946	3.67163e-11
Cd24a	8.04329e-13	0.425025	0.847	0.703	1.56563e-08
Ank3	4.10479e-18	0.423725	0.993	0.991	7.98998e-14
Yipf7	4.17446e-16	0.423424	0.924	0.829	8.12559e-12
Tgm2	3.33805e-16	0.42324	1	0.991	6.49752e-12
Pacsin3	1.17639e-16	0.421722	0.895	0.721	2.28984e-12
Mast2	1.22122e-14	0.419387	0.941	0.856	2.3771e-10
Mlf1	9.16301e-15	0.418089	1	1	1.78358e-10
Tcim	6.41172e-17	0.416392	0.752	0.45	1.24804e-12
Myh7b	2.77645e-15	0.415692	0.575	0.198	5.40435e-11
Retreg1	3.83098e-14	0.412367	0.893	0.802	7.457e-10
Pde4dip	4.00162e-19	0.410487	1	1	7.78916e-15
Agt	9.55463e-18	0.409921	0.765	0.477	1.85981e-13
Pdha1	1.60466e-22	0.409365	1	0.991	3.12346e-18
Mylpf	7.5155e-38	0.409246	1	1	1.46289e-33
Art3	1.03071e-11	0.408306	0.932	0.874	2.00628e-07
Ndufv2	1.79119e-20	0.405385	1	1	3.48656e-16
Eno3	2.19663e-25	0.402991	1	1	4.27574e-21
Cav1	3.0498e-11	0.401222	0.983	0.937	5.93644e-07
Idh3g	1.45305e-14	0.400121	0.993	0.973	2.82835e-10
Phkg1	1.36906e-11	0.399533	0.924	0.802	2.66487e-07
Acss2	8.84256e-14	0.399125	0.952	0.919	1.7212e-09
Hk2	3.20268e-15	0.399	0.88	0.766	6.23402e-11
Pink1	5.23325e-14	0.398541	0.983	0.937	1.01865e-09
Ppp1r3a	7.37444e-14	0.398259	0.922	0.802	1.43543e-09
Crat	2.57112e-16	0.395395	0.998	1	5.00468e-12
Sdha	2.17155e-20	0.394898	1	1	4.22692e-16
Shisa4	3.36183e-13	0.393737	0.915	0.784	6.5438e-09
Sh3bgr	5.14126e-13	0.393589	0.989	0.928	1.00075e-08
Lmo2	1.96853e-14	0.39345	0.704	0.441	3.83175e-10
Asb8	1.71915e-12	0.393148	0.95	0.901	3.34632e-08
Atp5b	6.99793e-29	0.392907	1	1	1.36215e-24
Rtn2	5.23571e-14	0.391843	0.989	0.982	1.01913e-09
Tmem65	3.13754e-12	0.391646	0.946	0.82	6.10722e-08
Atp5mpl	3.58631e-17	0.391477	0.998	1	6.98075e-13
Slc25a34	2.13389e-20	0.390639	0.612	0.135	4.15362e-16
Myl9	6.69437e-13	0.389434	0.987	0.946	1.30306e-08
Pdhb	1.48157e-13	0.389316	0.985	0.964	2.88388e-09
Etfa	1.1067e-12	0.386771	0.98	0.937	2.1542e-08
Lgalsl	6.68477e-13	0.386286	0.915	0.802	1.30119e-08
Camk2g	1.40863e-11	0.384896	0.908	0.847	2.7419e-07
Car14	1.14198e-15	0.384285	0.649	0.279	2.22287e-11
Ryr1	8.73761e-18	0.383546	1	1	1.70078e-13
Bche	3.15299e-12	0.382896	0.865	0.721	6.1373e-08
Myl1	5.37576e-27	0.381593	1	1	1.04639e-22
Frzb	4.15484e-20	0.381252	0.538	0.045	8.08739e-16
Macrod1	2.58793e-15	0.38105	0.993	0.982	5.03741e-11
Ccnd2	4.30917e-12	0.379034	0.865	0.739	8.38779e-08
Atp5a1	1.66555e-37	0.378983	1	1	3.24199e-33
Sdhb	9.37357e-24	0.376074	1	1	1.82457e-19
Actn2	6.5894e-37	0.374411	1	1	1.28263e-32
Etv5	3.60168e-07	0.374289	0.98	0.991	0.00701066
Atp5j	2.95657e-19	0.373832	0.998	1	5.75497e-15
Tsc22d3	3.94232e-11	0.372287	0.948	0.838	7.67372e-07
Fbxo40	4.07882e-17	0.371868	0.58	0.162	7.93942e-13
Pbxip1	3.83246e-16	0.37143	1	0.991	7.45989e-12
Aldoa	1.18461e-19	0.370824	1	1	2.30585e-15
Plaat3	3.2131e-12	0.369593	0.965	0.919	6.2543e-08
Dld	2.60134e-15	0.367993	0.996	0.982	5.0635e-11
Hadha	4.18495e-13	0.366725	0.985	0.955	8.14601e-09
Tmem52	6.92148e-11	0.366525	0.874	0.748	1.34727e-06
Myh3	9.86002e-10	0.36586	1	1	1.91925e-05
Aco2	2.07235e-15	0.364484	1	1	4.03383e-11
Smtnl2	3.69083e-15	0.361636	0.998	1	7.18421e-11
Fkbp3	1.50228e-15	0.361162	1	0.973	2.92419e-11
Stradb	2.19529e-11	0.358775	0.937	0.847	4.27313e-07
Itgb1bp2	5.76805e-26	0.357584	1	1	1.12275e-21
Ndufa11	1.28452e-13	0.355397	0.745	0.505	2.50032e-09
Ptp4a3	3.87645e-14	0.353306	1	0.991	7.54551e-10
Prkcd	5.40227e-13	0.352987	0.773	0.505	1.05155e-08
Etfdh	2.82012e-11	0.352701	0.987	0.955	5.48937e-07
Sgca	1.33311e-11	0.352422	0.972	0.928	2.5949e-07
Gpx3	4.64061e-10	0.351822	0.891	0.766	9.03295e-06
Ahsg	7.566e-10	0.35108	0.272	0	1.47272e-05
Nudt4	8.28521e-11	0.350582	0.948	0.883	1.61272e-06
Cox6a2	2.37634e-20	0.350519	1	1	4.62554e-16
Fitm2	3.19574e-12	0.349701	0.837	0.64	6.22051e-08
Bola3	1.17952e-10	0.348885	0.95	0.883	2.29593e-06
Strit1	1.37311e-18	0.348198	0.468	0	2.67275e-14
Tnk2	2.21589e-11	0.346467	0.93	0.856	4.31323e-07
Atp5g1	1.68736e-11	0.346039	0.898	0.766	3.28446e-07
Acads	1.79465e-11	0.343832	0.989	0.946	3.49329e-07
Cd36	1.0115e-10	0.34324	0.991	0.982	1.96888e-06
Myh1	1.21307e-06	0.342131	1	1	0.0236125
Ndufs2	7.65112e-19	0.341659	1	1	1.48929e-14
Acta1	3.74852e-26	0.340863	1	1	7.2965e-22
Arhgap36	3.2533e-21	0.340811	1	1	6.33255e-17
Ip6k3	1.65643e-09	0.339578	0.863	0.775	3.22424e-05
AW551984	1.70183e-15	0.338589	0.998	1	3.31261e-11
Ndufs4	1.09589e-15	0.337366	1	1	2.13316e-11
Cox6c	2.23443e-14	0.336548	1	1	4.34931e-10
Tmem38a	4.91614e-15	0.336218	1	1	9.56927e-11
Trak2	8.55781e-11	0.335291	0.913	0.856	1.66578e-06
Fitm1	2.55571e-12	0.334712	1	1	4.9747e-08
Pfn2	2.26041e-11	0.33362	0.98	0.955	4.39989e-07
Bhlhe40	1.45853e-10	0.333015	0.922	0.892	2.83904e-06
Slc27a1	2.65828e-11	0.332081	0.747	0.514	5.17434e-07
Ppp1r12b	5.52639e-12	0.331154	0.993	0.991	1.07571e-07
Cox7a2	2.58517e-12	0.330788	1	0.982	5.03203e-08
Vegfa	2.28525e-12	0.330781	0.891	0.703	4.44824e-08
Cenpx	1.67379e-10	0.330738	0.878	0.793	3.25804e-06
Ccnd1	1.95535e-08	0.328605	0.911	0.829	0.000380609
Myf6	1.10345e-10	0.32756	0.996	0.991	2.14786e-06
Dmd	9.45154e-10	0.327548	0.952	0.955	1.83974e-05
Cox7b	7.61936e-11	0.327349	0.996	0.982	1.48311e-06
Dnajb4	1.52709e-10	0.327188	0.922	0.865	2.97248e-06
Micos10	7.37562e-10	0.327001	0.924	0.883	1.43566e-05
Ogdh	1.73753e-15	0.326891	1	1	3.3821e-11
Bzw2	1.87995e-11	0.326347	0.993	0.991	3.65931e-07
Myzap	1.23713e-09	0.325017	0.789	0.55	2.40807e-05
Slco3a1	1.58977e-09	0.324949	0.797	0.676	3.09448e-05
Alas1	1.96936e-10	0.32364	0.919	0.838	3.83336e-06
Ppm1l	1.66988e-09	0.323375	0.854	0.775	3.25042e-05
Ndufa12	2.18795e-11	0.322958	1	0.991	4.25885e-07
Igsf1	1.82772e-08	0.322799	0.965	0.946	0.000355766
Sh3kbp1	2.92642e-10	0.322517	0.937	0.928	5.69627e-06
Tnks2	3.70798e-10	0.321938	0.95	0.955	7.21758e-06
Cyc1	5.9025e-18	0.321247	1	1	1.14892e-13
Sucla2	1.66523e-11	0.320335	0.993	0.991	3.24137e-07
Col9a1	1.98551e-10	0.319235	0.301	0.009	3.86479e-06
Tead1	1.77616e-09	0.316873	0.967	0.955	3.4573e-05
Mettl11b	8.6328e-14	0.316487	0.556	0.225	1.68037e-09
Hadh	5.23453e-10	0.315634	0.976	0.964	1.0189e-05
Prr32	9.56575e-09	0.313669	0.976	0.955	0.000186197
Ache	1.00781e-05	0.313263	0.978	0.991	0.19617
Tnnc2	7.16491e-22	0.313012	1	1	1.39465e-17
Myl6b	1.41616e-09	0.312898	0.686	0.514	2.75656e-05
Tst	4.50062e-13	0.312647	0.614	0.288	8.76046e-09
Kcnj2	3.79592e-10	0.30912	0.725	0.477	7.38875e-06
Metrn	1.06692e-08	0.308822	0.821	0.721	0.000207676
Pgm1	4.82959e-08	0.308404	0.915	0.874	0.00094008
Enho	2.99048e-09	0.307733	0.878	0.82	5.82098e-05
Acsl1	2.18636e-12	0.307633	0.649	0.342	4.25575e-08
Nt5c3	9.57724e-10	0.307399	0.839	0.667	1.86421e-05
Gpd1	8.32432e-08	0.306265	0.985	0.928	0.00162033
Fam131a	2.01291e-08	0.302572	0.969	0.919	0.000391812
Art1	3.6834e-09	0.302464	0.974	1	7.16974e-05
Chchd10	2.17817e-08	0.302411	0.922	0.928	0.000423981
Ctnna3	5.71618e-08	0.302205	0.93	0.847	0.00111265
Uqcrh	8.50163e-14	0.301933	1	0.991	1.65484e-09
Sorbs1	6.14437e-09	0.301778	0.915	0.874	0.0001196
Ankrd40	1.66784e-09	0.299081	0.985	0.946	3.24645e-05
Mfn1	1.078e-08	0.298475	0.954	0.937	0.000209832
Col25a1	4.69845e-09	0.29835	0.56	0.333	9.14553e-05
Uqcrc1	2.81347e-13	0.296393	1	1	5.47642e-09
Dnaic1	2.04408e-09	0.296184	0.845	0.694	3.9788e-05
Stk39	3.17748e-10	0.295803	0.747	0.523	6.18496e-06
Atp5d	9.19032e-20	0.294756	1	1	1.7889e-15
Egln1	1.42861e-08	0.294264	0.943	0.901	0.000278079
Smim13	2.12178e-08	0.293787	0.889	0.856	0.000413005
Pgam2	4.93587e-12	0.291906	1	1	9.60766e-08
Qk	1.37519e-09	0.291621	0.991	0.982	2.67682e-05
Slc25a20	2.20018e-08	0.290085	0.926	0.892	0.000428264
Dusp23	1.18312e-13	0.290071	0.577	0.216	2.30295e-09
Ube2b	4.89958e-14	0.289627	0.998	0.991	9.53703e-10
Tnnt3	1.38226e-15	0.288961	1	1	2.69056e-11
Ddo	3.65945e-11	0.288377	0.621	0.297	7.12312e-07
Dio2	3.65747e-08	0.288374	0.728	0.55	0.000711926
Extl2	7.17024e-12	0.28681	0.497	0.162	1.39569e-07
Rilpl1	6.13877e-07	0.286019	0.956	0.91	0.0119491
Cuedc1	3.81678e-08	0.285667	0.893	0.829	0.000742936
Trim7	3.3194e-10	0.285293	0.664	0.441	6.46122e-06
Suclg1	3.93572e-09	0.28529	1	0.973	7.66089e-05
Irs1	2.08093e-07	0.284618	0.941	0.874	0.00405053
Pfkm	2.39517e-15	0.284302	1	1	4.6622e-11
Aldh4a1	1.20176e-09	0.284169	0.776	0.595	2.33922e-05
Pdk4	1.03226e-08	0.283688	0.699	0.495	0.000200929
Myorg	1.17592e-07	0.283433	0.85	0.694	0.00228892
Prkcq	2.19344e-07	0.282998	0.826	0.757	0.00426953
Klhdc3	1.18132e-09	0.28209	0.998	1	2.29944e-05
Dmpk	7.44232e-11	0.281996	0.998	0.991	1.44865e-06
Mtln	1.1872e-09	0.280646	0.943	0.955	2.31089e-05
Tnnt1	2.85358e-07	0.280455	1	1	0.00555449
Ndufs6	5.0248e-08	0.27921	0.963	0.91	0.000978077
Tmem182	2.20081e-09	0.278143	0.998	1	4.28387e-05
Oxa1l	8.94599e-07	0.277889	0.963	0.901	0.0174134
Cep85	6.87165e-08	0.27769	0.88	0.802	0.00133757
Esrra	5.33015e-08	0.275644	0.915	0.865	0.00103751
Tecrl	3.53445e-10	0.275173	0.547	0.279	6.87981e-06
Msrb3	2.91603e-09	0.275037	0.636	0.423	5.67605e-05
St8sia5	3.07904e-10	0.273229	0.61	0.36	5.99334e-06
Nipsnap2	2.85829e-09	0.272401	0.998	1	5.56366e-05
Ptprb	5.34919e-07	0.269335	0.767	0.604	0.0104122
Oxct1	2.7538e-09	0.268401	0.993	0.991	5.36028e-05
Flot1	1.58954e-07	0.267744	0.946	0.937	0.00309405
P2ry2	9.7085e-11	0.267603	0.634	0.387	1.88976e-06
Rgcc	3.00723e-06	0.266917	0.858	0.766	0.0585357
Sypl2	5.49969e-11	0.266736	1	0.991	1.07051e-06
Mapkapk2	1.65279e-07	0.265659	0.991	0.973	0.00321715
Crym	3.34561e-08	0.264765	0.821	0.703	0.000651223
Ndufb10	2.50909e-15	0.264021	1	1	4.88394e-11
Ndufa10	1.18083e-10	0.261794	1	0.991	2.29848e-06
Col9a3	7.82448e-06	0.261524	0.336	0.135	0.152304
Dbi	1.95769e-12	0.261362	1	0.982	3.81064e-08
Mdh2	5.80342e-09	0.261071	0.998	1	0.000112964
Ndufs5	2.55434e-09	0.260769	0.697	0.55	4.97203e-05
Fam3c	3.40949e-07	0.26069	0.839	0.784	0.00663658
Schip1	1.42218e-07	0.260499	0.858	0.829	0.00276827
Oxnad1	2.50444e-07	0.259782	0.73	0.577	0.0048749
Samm50	6.96706e-08	0.259666	0.998	0.973	0.00135614
Ppargc1a	1.14658e-07	0.258857	0.697	0.568	0.00223182
Klk1b26	3.51526e-10	0.258598	0.473	0.18	6.84245e-06
Coq5	3.68148e-07	0.258014	0.989	0.928	0.00716601
Rbfox1	1.13111e-05	0.257967	0.9	0.811	0.22017
Agl	1.81837e-10	0.257743	1	1	3.53945e-06
Apoa1	1.61478e-06	0.256676	0.194	0.009	0.0314317
Hhatl	2.78832e-06	0.256352	0.802	0.631	0.0542746
Dlst	1.23488e-08	0.256208	0.996	1	0.00024037
Atp1b4	2.19949e-10	0.255329	1	1	4.2813e-06
Cpm	5.8509e-07	0.253626	0.532	0.315	0.0113888
Fez2	8.50822e-07	0.25218	0.786	0.694	0.0165613
Rasgrp2	2.01209e-07	0.251652	0.8	0.622	0.00391654
Faap20	1.0304e-06	0.251593	0.795	0.721	0.0200566
Eci1	1.21916e-07	0.251259	0.976	0.955	0.00237309
Dlat	3.05452e-10	0.251181	0.998	1	5.94562e-06
Cish	1.45302e-07	0.250858	0.693	0.541	0.00282829
Dipk1a	1.19793e-07	0.250783	0.686	0.514	0.00233178
Angptl1	3.54256e-07	0.250533	0.702	0.495	0.0068956
Fzd9	1.51843e-06	0.250303	0.725	0.577	0.0295563
Stag2	3.30947e-07	-0.250017	0.948	0.964	0.00644189
Mob4	1.0798e-07	-0.25018	0.878	0.973	0.00210183
Fbn2	8.45158e-05	-0.250812	0.987	1	1
Zfhx4	6.35646e-07	-0.250977	0.492	0.703	0.0123729
Stim2	1.19552e-06	-0.251011	0.937	1	0.0232708
Myadm	1.99953e-07	-0.251148	0.972	0.991	0.00389209
Tnfrsf22	7.51302e-16	-0.251198	0.242	0.64	1.46241e-11
Zfp346	3.28353e-09	-0.251353	0.519	0.775	6.39138e-05
Aamdc	5.52009e-09	-0.251447	0.985	0.991	0.000107449
Smarcb1	1.56177e-08	-0.251497	0.813	0.919	0.000303999
Sec16a	3.60672e-07	-0.251572	0.817	0.946	0.00702048
Colgalt1	9.79678e-06	-0.251858	0.939	0.973	0.190694
Cd2bp2	1.14738e-07	-0.251959	0.83	0.973	0.00223338
Tgfbr1	1.84666e-05	-0.252055	0.793	0.883	0.359452
Mapk1ip1l	4.18116e-07	-0.252097	0.891	0.964	0.00813863
Hsd17b12	2.02037e-06	-0.252133	0.627	0.82	0.0393265
Mdm2	8.84496e-07	-0.252264	0.874	0.946	0.0172167
Rars	2.10041e-07	-0.252265	0.784	0.91	0.00408845
Mtpn	7.58832e-07	-0.252356	0.911	0.955	0.0147707
Igfbp3	0.00147379	-0.252641	0.978	0.991	1
Fat4	0.00279151	-0.252942	0.619	0.766	1
Ddost	6.22548e-06	-0.253348	0.922	0.982	0.121179
Gnai3	2.90786e-07	-0.253843	0.717	0.892	0.00566016
Plcd4	2.55038e-06	-0.253952	0.608	0.793	0.0496432
Parm1	3.5304e-08	-0.253991	0.558	0.802	0.000687193
Slc38a4	3.40301e-07	-0.253998	0.959	0.964	0.00662395
Zyx	9.22711e-07	-0.254543	0.985	1	0.0179606
Rogdi	1.05306e-08	-0.254573	0.54	0.793	0.000204978
Fubp1	1.78953e-05	-0.254838	0.941	0.955	0.348333
Thyn1	2.42196e-06	-0.255042	0.545	0.739	0.0471435
Actn3	1.69156e-09	-0.255185	1	1	3.29261e-05
Tom1	3.21997e-07	-0.255353	0.636	0.811	0.00626767
Tnrc6c	9.07816e-08	-0.255767	0.736	0.91	0.00176706
Itga4	6.80356e-08	-0.255827	0.497	0.739	0.00132431
Dusp13	1.48673e-08	-0.255868	0.621	0.82	0.000289391
Pmvk	4.63276e-09	-0.256231	0.588	0.829	9.01768e-05
Bend4	1.94473e-14	-0.25633	0.194	0.541	3.78541e-10
Lsm6	7.47875e-07	-0.2567	0.854	0.937	0.0145574
Klc1	3.83136e-07	-0.256736	0.815	0.919	0.00745775
Vps26a	1.36319e-07	-0.256884	0.678	0.874	0.00265346
Baalc	1.84368e-27	-0.257256	0.087	0.523	3.58872e-23
Dido1	1.0345e-06	-0.257402	0.904	0.982	0.0201366
Plekha4	8.63646e-08	-0.257407	0.451	0.694	0.00168109
Nifk	5.616e-08	-0.257568	0.56	0.802	0.00109315
Ift27	1.19168e-08	-0.257792	0.577	0.811	0.00023196
Atp1a1	1.48977e-08	-0.257924	0.985	0.982	0.000289984
Crot	0.000671215	-0.258964	0.806	0.847	1
Hspb3	2.50686e-07	-0.25917	0.704	0.919	0.0048796
Nktr	7.12208e-08	-0.259226	0.81	0.901	0.00138631
Tmem132a	2.20478e-08	-0.259815	0.765	0.901	0.000429161
Slc25a24	1.2076e-06	-0.259893	0.889	0.964	0.023506
Hist1h2ag	2.35981e-10	-0.260029	0.39	0.712	4.59337e-06
Sept4	3.0449e-06	-0.260075	0.841	0.919	0.0592689
Tbrg1	7.60335e-07	-0.260101	0.895	0.964	0.0147999
Cdh11	4.16801e-06	-0.260164	0.736	0.883	0.0811303
Rbm39	1.13751e-07	-0.260292	0.95	0.991	0.00221415
Ttc3	1.6397e-11	-0.260601	0.996	1	3.19167e-07
Copb2	1.97258e-07	-0.260621	0.845	0.946	0.00383962
Eln	2.48012e-05	-0.260626	0.95	0.964	0.482756
Btaf1	3.44841e-07	-0.260688	0.584	0.811	0.00671233
Atp6v0e	2.12167e-05	-0.260899	0.911	0.937	0.412984
Cherp	5.3057e-07	-0.261191	0.869	0.937	0.0103275
Canx	1.57694e-07	-0.261418	0.987	0.991	0.00306952
5031439G07Rik	5.28473e-06	-0.261443	0.627	0.784	0.102867
Mvk	2.71784e-08	-0.261444	0.553	0.793	0.000529028
Tax1bp1	2.89998e-09	-0.261601	0.828	0.955	5.64481e-05
Hnrnpd	7.13297e-06	-0.261704	0.974	0.991	0.138843
Sparc	7.26403e-06	-0.261714	1	1	0.141394
Cav3	3.14235e-08	-0.261765	0.993	0.982	0.000611658
Zc3hc1	7.89095e-09	-0.262164	0.715	0.883	0.000153597
P3h1	2.01505e-07	-0.262693	0.854	0.964	0.00392229
Mars	2.64909e-08	-0.262797	0.765	0.901	0.000515645
Atf4	2.04445e-08	-0.262936	0.967	0.991	0.000397952
Cad	5.81853e-08	-0.263006	0.59	0.82	0.00113258
Rbms1	6.42194e-07	-0.263444	0.856	0.928	0.0125003
Id3	1.4878e-06	-0.263528	0.769	0.937	0.0289601
Celf2	3.7955e-07	-0.263885	0.976	1	0.00738794
Vps37b	6.12104e-08	-0.264216	0.63	0.838	0.00119146
Srsf11	8.78127e-09	-0.2652	0.969	0.964	0.000170927
Srp14	7.68689e-09	-0.265839	0.965	1	0.000149625
Scarb2	1.35854e-07	-0.265882	0.821	0.919	0.00264439
Tm6sf1	1.22714e-09	-0.26592	0.998	0.991	2.38862e-05
St3gal1	2.89806e-07	-0.266024	0.839	0.937	0.00564108
C1qtnf4	8.07779e-12	-0.266143	0.373	0.712	1.57234e-07
Psmg2	1.96281e-07	-0.266417	0.747	0.901	0.00382061
Wfdc1	1.32544e-06	-0.266798	0.791	0.856	0.0257996
Eif2s2	4.38382e-08	-0.266821	0.965	0.973	0.000853311
Jam3	2.30789e-06	-0.266939	0.815	0.919	0.0449231
Fmr1	2.35491e-09	-0.267186	0.747	0.937	4.58384e-05
Hist2h2ac	2.14249e-10	-0.267696	0.649	0.901	4.17037e-06
Afap1	1.34124e-07	-0.267766	0.723	0.874	0.00261072
Dbn1	5.21646e-06	-0.2679	0.935	0.982	0.101538
Txn1	6.48641e-09	-0.268475	0.985	0.991	0.000126258
Derl1	1.76937e-06	-0.268557	0.817	0.946	0.0344407
Zim1	1.39226e-08	-0.26856	0.974	0.973	0.000271003
Gdf10	1.33612e-06	-0.268575	0.268	0.477	0.0260076
Kcne1l	1.49426e-05	-0.268675	0.837	0.91	0.290858
Timm10	2.48228e-08	-0.268807	0.874	0.946	0.000483176
Tra2a	1.68519e-08	-0.269079	0.804	0.919	0.000328022
Cct8	2.66045e-07	-0.269116	0.989	0.991	0.00517856
Vasp	1.26033e-08	-0.269307	0.969	0.991	0.000245323
Plpbp	2.71175e-08	-0.269606	0.749	0.883	0.000527841
Ltv1	9.84207e-09	-0.269635	0.706	0.874	0.000191576
Uba2	6.74162e-09	-0.269788	0.911	0.982	0.000131226
Cdk1	6.54276e-07	-0.270949	0.725	0.883	0.0127355
Mamstr	1.49101e-11	-0.271312	0.993	1	2.90224e-07
Prnp	1.40613e-08	-0.271511	0.939	0.946	0.000273703
Snw1	1.21737e-07	-0.271526	0.739	0.91	0.00236961
Nusap1	2.63931e-08	-0.271528	0.573	0.82	0.000513742
Gipc1	6.84153e-08	-0.271559	0.749	0.892	0.0013317
Fat1	7.22121e-08	-0.271615	0.828	0.91	0.00140561
Akap12	1.64063e-07	-0.271849	0.732	0.901	0.00319348
Fxr1	7.13107e-14	-0.271933	1	1	1.38806e-09
Snx8	1.44454e-09	-0.272351	0.508	0.775	2.81179e-05
Acin1	3.04882e-09	-0.272407	0.983	1	5.93453e-05
Dynlrb1	1.40783e-07	-0.272787	0.983	0.982	0.00274034
Fip1l1	3.9894e-07	-0.273091	0.684	0.865	0.00776537
Slain2	2.0695e-09	-0.273289	0.974	0.973	4.02829e-05
Rab11fip5	9.01432e-07	-0.273329	0.784	0.937	0.0175464
Lman2	1.25428e-08	-0.273555	0.939	0.955	0.000244145
Zfp260	7.33954e-08	-0.273988	0.808	0.937	0.00142864
Cap2	2.38857e-11	-0.274001	0.996	1	4.64936e-07
Kdelr2	3.95008e-06	-0.274078	0.965	0.991	0.0768884
Trim28	7.71207e-08	-0.27426	0.974	1	0.00150116
Nop2	9.98451e-08	-0.274466	0.758	0.892	0.00194349
Trp53	4.27863e-09	-0.274617	0.523	0.775	8.32836e-05
Ilkap	1.29305e-07	-0.274732	0.874	0.946	0.00251692
Smoc2	0.000911512	-0.274986	0.939	0.982	1
Eif1a	1.03516e-09	-0.275161	0.56	0.802	2.01493e-05
Sh3pxd2b	1.43426e-07	-0.275306	0.797	0.91	0.00279178
Osbpl5	2.51926e-08	-0.275459	0.756	0.91	0.000490374
Lrrc17	2.55339e-07	-0.276255	0.752	0.883	0.00497017
Notch1	2.55718e-08	-0.276334	0.824	0.919	0.000497755
Rnf217	1.09111e-07	-0.276575	0.926	0.973	0.00212385
Eif3f	4.22635e-11	-0.276883	1	1	8.22659e-07
Ctsk	1.79833e-06	-0.276901	0.678	0.856	0.0350045
Chordc1	6.86083e-09	-0.276908	0.858	0.955	0.000133546
Tsn	1.06797e-09	-0.276931	0.719	0.892	2.07881e-05
Rassf7	2.29516e-10	-0.277236	0.447	0.739	4.46752e-06
S100a6	4.81335e-07	-0.277558	0.747	0.928	0.00936919
Serf1	3.84302e-08	-0.278222	0.904	0.946	0.000748044
Rab3gap2	2.3628e-08	-0.278234	0.826	0.928	0.000459919
Naa50	3.70915e-10	-0.278249	0.998	0.982	7.21986e-06
Nploc4	1.79406e-09	-0.27833	0.963	0.982	3.49214e-05
Stt3b	3.16177e-08	-0.27833	0.956	0.964	0.000615438
Arpc1b	1.10359e-09	-0.278408	0.819	0.955	2.14814e-05
P3h3	4.90586e-11	-0.278583	0.795	0.937	9.54925e-07
Asxl1	2.09476e-07	-0.278693	0.852	0.928	0.00407746
Tmed3	4.40458e-08	-0.27874	0.804	0.919	0.000857352
Rnf187	9.86191e-12	-0.279208	0.993	0.991	1.91962e-07
Lsm8	3.57978e-08	-0.280485	0.795	0.901	0.000696804
Prune2	1.94465e-14	-0.280541	0.294	0.649	3.78527e-10
Ubtd1	7.30265e-09	-0.28058	0.939	1	0.000142146
Chd3	1.32429e-07	-0.280774	0.619	0.838	0.00257773
Plxnb2	2.16832e-07	-0.280845	0.972	0.982	0.00422063
Cux1	1.95353e-09	-0.280918	0.969	0.955	3.80254e-05
Polr2i	9.22597e-09	-0.281064	0.867	0.964	0.000179584
2310022B05Rik	1.01886e-08	-0.281121	0.939	0.946	0.000198321
Lancl1	1.54895e-09	-0.281217	0.675	0.829	3.01503e-05
Ube2g2	1.5879e-10	-0.281293	0.956	0.982	3.09084e-06
Top1	2.38856e-07	-0.281403	0.863	0.937	0.00464934
Itga7	3.87759e-07	-0.281503	0.915	0.964	0.00754772
Txndc5	1.3249e-08	-0.281609	0.954	0.982	0.000257891
Snx5	1.78089e-07	-0.282988	0.917	0.973	0.0034665
Cbfb	1.95439e-10	-0.283025	0.588	0.829	3.80422e-06
Mark3	1.82677e-09	-0.283365	0.941	0.982	3.5558e-05
Nop58	3.25157e-09	-0.283378	0.863	0.937	6.32918e-05
Stx16	7.6208e-09	-0.283746	0.908	0.964	0.000148339
Sf3b2	1.73909e-08	-0.284157	0.967	0.991	0.000338514
Mib1	5.43995e-10	-0.284158	0.895	0.964	1.05889e-05
Cttn	8.30297e-09	-0.284426	0.832	0.937	0.000161617
Fam20c	2.31015e-09	-0.284539	0.59	0.838	4.49671e-05
Ctss	1.10086e-12	-0.284604	0.261	0.595	2.14283e-08
Purb	1.66244e-08	-0.285083	0.826	0.928	0.000323594
Erlin2	3.59596e-07	-0.285189	0.739	0.883	0.00699953
Synpo2l	3.40197e-11	-0.285379	0.996	1	6.62193e-07
Nup153	8.81988e-11	-0.285388	0.786	0.946	1.71679e-06
Tmem109	7.04853e-10	-0.285467	0.974	1	1.372e-05
Krt7	1.23194e-12	-0.285568	0.227	0.55	2.39798e-08
Sf3a1	4.44112e-07	-0.285593	0.858	0.937	0.00864464
Rbm24	4.38472e-11	-0.285636	0.998	1	8.53486e-07
Vps29	4.54804e-09	-0.28605	0.863	0.919	8.85277e-05
Usp14	7.8542e-09	-0.286339	0.928	0.991	0.000152882
Ssbp3	2.20745e-08	-0.286616	0.867	0.937	0.00042968
Luc7l3	1.08459e-09	-0.287327	0.922	0.991	2.11115e-05
Wasf2	4.38831e-10	-0.287339	0.967	0.982	8.54184e-06
Stub1	3.66349e-10	-0.287726	0.987	1	7.13097e-06
Fcgrt	1.81423e-06	-0.28806	0.863	0.955	0.035314
Fst	3.91795e-13	-0.288206	0.209	0.55	7.62628e-09
H2afz	4.69498e-07	-0.288627	0.954	0.955	0.00913878
Ncam1	6.89049e-11	-0.289151	0.998	1	1.34123e-06
Pacs2	1.88178e-07	-0.289551	0.928	0.964	0.00366289
Snrpe	1.99319e-10	-0.290102	0.854	0.964	3.87974e-06
Polr1b	2.88634e-08	-0.290648	0.508	0.766	0.000561826
Stmn4	1.29431e-25	-0.291049	0.139	0.604	2.51938e-21
Gtf3a	1.01869e-07	-0.291177	0.885	0.946	0.00198288
Hist1h2bk	7.23549e-07	-0.291224	0.904	0.955	0.0140839
Azin1	6.28972e-09	-0.291368	0.83	0.928	0.000122429
Ppp1r10	2.15999e-08	-0.291476	0.867	0.955	0.000420441
Brd3	1.67696e-08	-0.291552	0.932	0.982	0.000326419
Hist4h4	1.03803e-07	-0.291622	0.649	0.838	0.00202052
Copb1	5.22969e-09	-0.29172	0.878	0.973	0.000101796
Gnb1	3.57101e-09	-0.291938	0.989	1	6.95097e-05
Ccz1	5.09159e-09	-0.292542	0.786	0.937	9.91077e-05
Igf2bp2	6.82839e-09	-0.293062	0.856	0.946	0.000132915
Stard10	2.56313e-17	-0.293516	0.277	0.676	4.98914e-13
N4bp3	2.34751e-07	-0.293967	0.536	0.775	0.00456943
Rai14	6.52622e-09	-0.294143	0.484	0.721	0.000127033
Arf1	1.19392e-09	-0.294404	0.948	1	2.32396e-05
Sh3bgrl	2.36896e-07	-0.294771	0.911	0.973	0.00461118
Klf5	2.96832e-13	-0.294937	0.436	0.748	5.77784e-09
Bud31	9.85804e-10	-0.295183	0.88	0.955	1.91887e-05
Eif3k	1.30609e-12	-0.295266	0.998	1	2.54231e-08
Alpk3	7.53727e-10	-0.296479	0.989	0.973	1.46713e-05
Arpc3	2.82858e-10	-0.296532	0.928	0.991	5.50583e-06
Apex1	1.11566e-09	-0.296628	0.636	0.856	2.17163e-05
Dipk2a	3.9859e-07	-0.296794	0.821	0.946	0.00775855
Myo18b	6.12339e-13	-0.296867	1	1	1.19192e-08
Psap	5.04714e-10	-0.297562	0.993	1	9.82426e-06
Ubxn1	9.62248e-10	-0.298384	0.978	0.973	1.87302e-05
Srrt	4.27646e-07	-0.298644	0.9	0.964	0.00832413
Ncbp1	2.46639e-09	-0.29871	0.651	0.847	4.80083e-05
Guk1	9.67043e-09	-0.2988	0.754	0.946	0.000188235
Ctsa	3.95775e-07	-0.298932	0.939	0.973	0.00770377
Slirp	4.08239e-11	-0.299245	0.991	1	7.94637e-07
Serpine2	4.07541e-09	-0.299279	0.797	0.946	7.93279e-05
Cfap36	1.14143e-12	-0.299419	0.477	0.811	2.22179e-08
Nop56	3.5771e-10	-0.299445	0.858	0.973	6.96282e-06
Serpinh1	4.33656e-09	-0.300436	0.996	1	8.44111e-05
Hist1h4h	5.64851e-09	-0.300975	0.887	0.955	0.000109948
Nckap5l	1.8684e-08	-0.301196	0.58	0.811	0.000363684
Chrna1	6.78262e-08	-0.301316	0.989	1	0.00132024
Itga5	1.85684e-09	-0.302519	0.841	0.955	3.61433e-05
Mymk	3.3733e-07	-0.302535	0.893	0.982	0.00656613
Sra1	9.68164e-10	-0.302837	0.813	0.946	1.88453e-05
Srgap2	1.13157e-08	-0.304154	0.898	0.964	0.000220259
Sae1	3.46008e-08	-0.304389	0.815	0.928	0.000673505
Ccdc8	2.61118e-08	-0.304404	0.946	0.991	0.000508267
Ddc	1.66613e-11	-0.304467	0.427	0.73	3.24312e-07
Ddx39	2.21269e-10	-0.304893	0.671	0.874	4.30701e-06
Ctnna1	2.32127e-11	-0.304913	0.983	0.991	4.51835e-07
Ank2	1.79156e-09	-0.305027	0.98	0.991	3.48727e-05
Prkar2b	5.33148e-15	-0.305149	0.34	0.73	1.03777e-10
Ltbp3	2.47884e-10	-0.305605	0.874	0.937	4.82506e-06
Carhsp1	4.92245e-13	-0.306457	0.586	0.892	9.58154e-09
Dek	5.62245e-10	-0.306585	0.882	0.964	1.09441e-05
Itm2a	6.54129e-23	-0.306757	1	1	1.27326e-18
Mcm6	6.14053e-09	-0.30739	0.717	0.91	0.000119525
Arvcf	2.37374e-10	-0.307396	0.728	0.892	4.62048e-06
Ctps	1.2922e-07	-0.307661	0.786	0.91	0.00251527
Lmod3	1.26543e-11	-0.30815	0.996	0.982	2.46316e-07
Tars	8.4133e-09	-0.30817	0.693	0.865	0.000163765
Mtr	1.0829e-08	-0.308324	0.778	0.946	0.000210787
Sem1	1.03717e-16	-0.308525	1	1	2.01885e-12
Napa	1.19346e-09	-0.308963	0.95	0.973	2.32307e-05
Htra3	2.5877e-07	-0.309048	0.917	0.964	0.00503695
Pdxdc1	1.57572e-10	-0.30923	0.904	0.982	3.06714e-06
Nisch	1.39518e-11	-0.30977	0.996	1	2.71571e-07
Ssb	6.23245e-10	-0.310903	0.956	0.973	1.21315e-05
Serp1	2.86347e-08	-0.311097	0.83	0.937	0.000557375
Gars	4.19448e-11	-0.311259	0.941	0.973	8.16455e-07
Irf3	1.23533e-08	-0.311471	0.817	0.91	0.000240457
Sparcl1	3.89058e-06	-0.311579	0.989	1	0.0757302
Eif2ak1	1.23726e-09	-0.312226	0.773	0.928	2.40834e-05
S100a11	2.49316e-10	-0.3124	0.906	0.982	4.85293e-06
Ywhaq	8.76949e-08	-0.312799	0.845	0.901	0.00170698
Pclaf	8.07772e-10	-0.313037	0.512	0.766	1.57233e-05
Cops9	5.81087e-10	-0.313228	0.987	1	1.13109e-05
Actb	7.13615e-10	-0.313251	0.996	1	1.38905e-05
Tomm6	8.69793e-10	-0.313312	0.969	0.982	1.69305e-05
Eif4a1	2.95925e-08	-0.314405	0.815	0.919	0.000576018
Kif5b	6.90499e-11	-0.315098	0.985	1	1.34406e-06
Impdh2	1.00963e-09	-0.315671	0.776	0.901	1.96525e-05
Tipin	5.04961e-11	-0.317114	0.667	0.892	9.82907e-07
Gnl2	1.28691e-09	-0.318261	0.845	0.937	2.50497e-05
Ddx1	6.17834e-12	-0.318735	0.937	0.991	1.20261e-07
Armcx2	1.61521e-10	-0.31879	0.869	0.946	3.14401e-06
Anp32e	2.89696e-08	-0.318871	0.895	0.946	0.000563893
Ssu72	6.18686e-10	-0.319058	0.85	0.964	1.20427e-05
Synpo2	2.55081e-13	-0.319316	0.989	0.991	4.96515e-09
Atp6v1c1	1.65287e-10	-0.320133	0.654	0.892	3.21731e-06
Tcp1	3.03321e-17	-0.320562	1	0.991	5.90414e-13
Hnrnpdl	1.76352e-11	-0.322333	0.989	0.991	3.4327e-07
Nup85	2.08059e-09	-0.322401	0.741	0.928	4.04987e-05
Ywhag	3.84072e-17	-0.322763	0.998	0.991	7.47597e-13
Anapc5	5.14127e-13	-0.322955	0.974	0.991	1.00075e-08
Lgals3	2.90027e-18	-0.322972	0.194	0.577	5.64537e-14
Cdkn1a	5.969e-07	-0.323116	0.993	0.991	0.0116187
Ctsl	7.65755e-10	-0.32335	0.967	0.991	1.49054e-05
Prr5	5.32105e-09	-0.323351	0.588	0.829	0.000103574
Tcf12	1.66437e-08	-0.323805	0.948	0.991	0.00032397
Insig1	4.04278e-12	-0.325296	0.608	0.874	7.86927e-08
Ube4b	1.45984e-12	-0.325802	0.989	0.991	2.84159e-08
Serbp1	6.97668e-19	-0.326372	1	1	1.35801e-14
Eif5	2.71876e-12	-0.326984	0.993	1	5.29208e-08
Pcbp4	1.70238e-10	-0.327038	0.882	0.982	3.31368e-06
Anapc11	6.4122e-11	-0.327061	0.93	0.964	1.24813e-06
Naca	6.53673e-16	-0.327327	0.998	1	1.27238e-11
Rab15	2.54973e-10	-0.327448	0.508	0.784	4.96304e-06
Cct6a	8.07239e-11	-0.328369	0.948	0.982	1.57129e-06
Col6a6	2.55616e-06	-0.328413	0.963	0.991	0.0497556
Tnfrsf12a	1.02185e-09	-0.328785	0.943	0.973	1.98902e-05
Smarcc1	3.38821e-10	-0.32894	0.797	0.937	6.59515e-06
Kcnc4	1.08689e-24	-0.329278	0.153	0.595	2.11562e-20
Emp2	3.84747e-10	-0.330312	0.651	0.829	7.48911e-06
Tmem165	1.13423e-10	-0.330868	0.913	0.982	2.20778e-06
Dync1li1	1.37006e-14	-0.331041	0.839	0.982	2.66682e-10
Ddx24	1.44763e-10	-0.332808	0.828	0.928	2.81782e-06
Fbxw8	3.50829e-10	-0.333367	0.9	0.955	6.82888e-06
Stab1	5.65719e-05	-0.333397	0.725	0.883	1
Marcksl1	7.95691e-08	-0.333629	0.804	0.928	0.00154881
Ebna1bp2	2.97983e-11	-0.335245	0.821	0.955	5.80024e-07
Sept2	1.70241e-11	-0.335447	0.996	1	3.31374e-07
Cidea	3.7418e-19	-0.335815	0.266	0.694	7.28341e-15
Eif3c	1.57424e-15	-0.336031	0.991	1	3.06426e-11
Lmcd1	3.72703e-11	-0.337087	0.998	1	7.25466e-07
Tbc1d1	3.38218e-13	-0.33787	0.645	0.865	6.58342e-09
Tns3	6.72706e-09	-0.338562	0.695	0.856	0.000130942
Tpt1	4.71291e-21	-0.338786	1	1	9.17368e-17
Dupd1	1.76802e-10	-0.338893	0.623	0.847	3.44145e-06
Snd1	2.41371e-10	-0.339094	0.917	0.982	4.69829e-06
Fgf11	3.82862e-14	-0.339447	0.458	0.784	7.45241e-10
Creb3	6.3554e-13	-0.339814	0.885	0.964	1.23708e-08
Dcakd	7.94791e-10	-0.339897	0.911	0.991	1.54706e-05
Ccar1	3.18245e-10	-0.340187	0.832	0.955	6.19464e-06
Sfpq	1.0179e-10	-0.340283	0.98	1	1.98135e-06
Hnrnpul1	1.00384e-11	-0.340567	0.978	1	1.95397e-07
Prdx4	1.90405e-09	-0.340939	0.898	0.973	3.70623e-05
Spats2l	1.26591e-09	-0.341242	0.885	0.964	2.4641e-05
Orc2	2.62831e-13	-0.342183	0.603	0.883	5.116e-09
Anp32a	5.73143e-13	-0.342626	0.976	1	1.11562e-08
Aimp2	2.16961e-12	-0.342652	0.969	0.964	4.22315e-08
Mfap4	8.28532e-09	-0.342804	0.948	0.982	0.000161274
Rnase4	2.65307e-08	-0.34321	0.789	0.946	0.00051642
Csrp3	4.94599e-09	-0.343231	0.998	1	9.62737e-05
Skp1a	1.35227e-12	-0.343593	0.985	0.991	2.63219e-08
Dnajc9	2.07189e-12	-0.344065	0.699	0.901	4.03294e-08
Palld	1.91991e-11	-0.344739	0.959	0.991	3.7371e-07
Supt5	1.77082e-09	-0.344831	0.908	0.964	3.4469e-05
Dlgap4	1.2909e-11	-0.344949	0.985	0.991	2.51273e-07
Acly	4.26713e-10	-0.345091	0.73	0.919	8.30597e-06
Syncrip	3.85726e-14	-0.346428	0.991	0.991	7.50816e-10
Brix1	4.03506e-09	-0.346499	0.719	0.883	7.85425e-05
Selenow	8.94899e-20	-0.346977	1	1	1.74192e-15
Ripply1	1.10397e-24	-0.347126	0.214	0.676	2.14888e-20
Prkag3	9.72163e-11	-0.347162	0.741	0.892	1.89232e-06
Sf3b6	2.6483e-11	-0.347164	0.741	0.919	5.15492e-07
Col6a2	2.29316e-10	-0.347286	1	1	4.46364e-06
Gga2	5.94658e-10	-0.348561	0.789	0.901	1.1575e-05
C1qb	1.49674e-09	-0.348667	0.449	0.721	2.91341e-05
Efhd2	6.80858e-11	-0.349429	0.954	0.991	1.32529e-06
Mest	1.26431e-12	-0.349587	1	1	2.46098e-08
Eya3	2.19187e-11	-0.349802	0.719	0.928	4.26647e-07
Pgam1	2.01063e-10	-0.35175	0.88	0.964	3.9137e-06
Rcn1	1.89059e-10	-0.354559	0.882	0.982	3.68004e-06
Ube2j1	3.27576e-13	-0.354967	0.935	0.973	6.37626e-09
Aebp2	7.14974e-14	-0.355192	0.858	0.982	1.3917e-09
Esyt1	8.87426e-12	-0.355228	0.845	0.937	1.72738e-07
Emilin3	2.59984e-12	-0.355281	0.429	0.739	5.06058e-08
Selenoh	7.45716e-10	-0.356289	0.821	0.946	1.45154e-05
Eif4e2	1.99208e-14	-0.358066	0.989	1	3.87759e-10
Arhgdib	4.09585e-07	-0.35937	0.641	0.802	0.00797258
Papola	9.48988e-11	-0.359441	0.985	0.991	1.84721e-06
Fgf7	3.95816e-16	-0.359852	0.405	0.775	7.70456e-12
Rras2	1.91734e-13	-0.359985	0.854	0.937	3.73211e-09
Unc45b	5.66954e-16	-0.361782	0.996	1	1.10358e-11
Slc22a17	1.45685e-11	-0.362531	0.647	0.883	2.83576e-07
Bclaf1	2.565e-15	-0.362542	0.948	0.964	4.99277e-11
Pdap1	2.0656e-13	-0.362542	0.98	0.991	4.02069e-09
Scd2	5.45203e-12	-0.363047	0.991	1	1.06124e-07
Col1a2	2.28381e-07	-0.364135	1	1	0.00444543
Sulf1	9.659e-08	-0.364529	0.741	0.919	0.00188012
Timm9	7.95792e-13	-0.364769	0.712	0.919	1.54901e-08
Nras	2.04797e-10	-0.365134	0.967	1	3.98638e-06
Ryk	1.21852e-11	-0.366495	0.902	0.937	2.37185e-07
Dysf	4.54961e-13	-0.366675	0.932	0.955	8.85581e-09
Ncl	3.45963e-14	-0.36682	0.993	0.991	6.73416e-10
Polr1d	8.36469e-15	-0.366867	0.954	0.964	1.62819e-10
Ccne1	3.84727e-13	-0.36908	0.588	0.874	7.48872e-09
Lmna	1.27509e-14	-0.369145	1	1	2.48197e-10
Ppfia4	9.05055e-11	-0.36924	0.59	0.829	1.76169e-06
Seh1l	1.64831e-11	-0.369313	0.88	0.964	3.20844e-07
Srsf6	4.09958e-15	-0.369654	0.987	0.991	7.97983e-11
Hnrnpa0	4.71924e-15	-0.369823	0.996	1	9.186e-11
E2f4	2.90992e-13	-0.370022	0.847	0.973	5.66416e-09
Cnbp	3.14699e-28	-0.370339	1	1	6.12562e-24
Ablim3	3.78964e-08	-0.370432	0.845	0.892	0.000737654
Rcn3	1.75145e-09	-0.370562	0.956	0.991	3.4092e-05
Rap1b	1.68682e-12	-0.371581	0.954	1	3.28339e-08
Jpt1	4.08924e-15	-0.371859	0.989	1	7.9597e-11
Mki67	1.57677e-10	-0.37207	0.856	0.982	3.06919e-06
Nedd4	1.38703e-31	-0.37208	1	1	2.69985e-27
Bag1	1.86758e-13	-0.372823	0.996	0.991	3.63525e-09
Polr2b	2.32917e-11	-0.37753	0.782	0.973	4.53373e-07
Hist1h1a	1.90575e-11	-0.377697	0.88	0.946	3.70954e-07
Igfbp4	3.11841e-10	-0.377888	0.996	1	6.06998e-06
Eif3g	1.87788e-15	-0.380438	0.98	1	3.65529e-11
Bex1	4.32494e-12	-0.380598	0.856	0.982	8.4185e-08
Piezo2	2.1398e-15	-0.380825	0.34	0.73	4.16512e-11
Clta	1.76944e-10	-0.381154	0.987	1	3.44422e-06
P4hb	1.18832e-14	-0.38129	0.996	1	2.31306e-10
Ptx3	1.25292e-12	-0.381553	0.296	0.64	2.43882e-08
Tmtc1	2.14878e-12	-0.382059	0.682	0.856	4.1826e-08
Arl6ip1	1.17066e-11	-0.382074	0.782	0.946	2.2787e-07
Bin1	4.74431e-34	-0.382135	1	1	9.2348e-30
Hist1h1c	1.92953e-19	-0.382227	1	1	3.75583e-15
Sumo2	5.44927e-12	-0.382375	0.869	0.928	1.0607e-07
Eef1a1	1.08614e-28	-0.382805	1	1	2.11418e-24
Lsm4	8.23098e-15	-0.383707	0.965	0.982	1.60216e-10
Col5a1	8.43072e-08	-0.386236	0.989	1	0.00164104
Pgrmc2	6.6284e-14	-0.386737	0.935	0.991	1.29022e-09
Ahnak	1.26096e-22	-0.391326	1	1	2.45445e-18
Cyp2f2	3.93089e-64	-0.391988	0	0.559	7.65147e-60
Ptgis	1.64717e-09	-0.392269	0.887	0.955	3.20622e-05
Chrna9	3.37955e-14	-0.393281	0.573	0.82	6.57829e-10
Nap1l1	2.23476e-13	-0.394596	0.969	0.982	4.34996e-09
Sept11	2.86816e-16	-0.394685	1	0.991	5.58287e-12
Ppp1r14b	1.1355e-14	-0.395521	0.985	0.982	2.21024e-10
Sdk2	4.6192e-12	-0.396204	0.603	0.865	8.99128e-08
Pnn	1.53852e-12	-0.396213	0.963	0.991	2.99472e-08
Arhgdia	4.1632e-15	-0.397345	0.989	1	8.10368e-11
Hist1h1d	2.98488e-11	-0.397718	0.983	0.982	5.81007e-07
Cct2	2.56876e-14	-0.40076	0.991	1	5.00009e-10
Peg3	9.74534e-30	-0.401738	1	1	1.89693e-25
Nbl1	3.08332e-10	-0.401746	0.924	0.991	6.00168e-06
Ppp4c	2.65627e-14	-0.401905	0.871	0.982	5.17043e-10
Padi2	2.54919e-26	-0.402281	0.179	0.649	4.96201e-22
Dcx	1.61225e-25	-0.404048	0.155	0.604	3.13825e-21
Emp1	3.26814e-11	-0.405385	0.965	0.964	6.36144e-07
Timp3	1.36545e-11	-0.40785	0.826	0.964	2.65785e-07
Camk2b	1.24157e-17	-0.40813	0.998	1	2.41672e-13
Hnrnpm	1.03154e-15	-0.409489	0.974	0.991	2.0079e-11
Snx1	1.0142e-12	-0.411146	0.88	0.973	1.97414e-08
Capn6	1.72916e-13	-0.411835	0.996	1	3.36581e-09
Sptan1	2.6564e-14	-0.411936	0.959	0.991	5.17068e-10
Zfp568	8.64204e-15	-0.414582	0.932	0.991	1.68217e-10
Eprs	1.07068e-16	-0.41477	0.969	0.991	2.08407e-12
Hyou1	1.31169e-13	-0.41506	0.712	0.928	2.5532e-09
Cacng1	3.78585e-19	-0.416158	0.98	0.991	7.36915e-15
Npc2	3.95996e-14	-0.416321	0.965	0.982	7.70807e-10
Sfrp1	2.6086e-09	-0.419672	0.621	0.856	5.07764e-05
Hsp90aa1	5.48789e-14	-0.42115	0.85	0.928	1.06822e-09
Hnrnpa1	7.57107e-15	-0.422961	0.93	0.991	1.47371e-10
Rpn1	3.59836e-18	-0.42808	0.93	0.991	7.0042e-14
Psca	1.06768e-50	-0.429317	0.004	0.468	2.07825e-46
Tspan13	2.31719e-14	-0.430084	0.943	0.982	4.51041e-10
Ky	1.24252e-12	-0.430418	0.854	0.973	2.41857e-08
Ddb1	1.26188e-21	-0.431282	0.996	1	2.45624e-17
Spg21	3.66661e-13	-0.432245	0.852	0.964	7.13706e-09
Calr	2.68276e-16	-0.43469	0.978	1	5.22199e-12
Sf3b5	3.84572e-18	-0.435306	0.789	0.973	7.48569e-14
Csrp1	4.99321e-15	-0.436973	0.95	0.991	9.71928e-11
Cited1	4.21894e-13	-0.437732	0.784	0.937	8.21217e-09
Ppib	5.84734e-14	-0.437836	0.985	0.991	1.13818e-09
Myo10	9.70576e-17	-0.439621	0.83	0.964	1.88923e-12
Mbd3	3.40638e-21	-0.441048	0.987	1	6.63052e-17
Eef1b2	1.50629e-26	-0.441187	1	1	2.93199e-22
Pdia3	2.07711e-15	-0.441288	0.976	0.991	4.04309e-11
Col14a1	9.63085e-11	-0.441483	0.974	1	1.87464e-06
Fbln1	2.67611e-14	-0.441653	0.545	0.82	5.20906e-10
Eid1	3.00792e-22	-0.442026	0.991	1	5.85492e-18
Cfl1	5.54827e-18	-0.442672	0.989	0.982	1.07997e-13
Nedd8	3.3042e-20	-0.443146	0.991	1	6.43163e-16
Ctsb	8.28104e-11	-0.444939	0.998	0.991	1.61191e-06
Lgmn	5.12557e-18	-0.445818	0.969	1	9.97692e-14
Psat1	8.35508e-17	-0.446264	0.708	0.91	1.62632e-12
Ilk	1.04386e-18	-0.44934	0.991	1	2.03188e-14
Limd2	1.24907e-19	-0.450087	0.619	0.883	2.43131e-15
Mmp23	2.96378e-10	-0.451094	0.778	0.91	5.76901e-06
Col26a1	2.38703e-15	-0.454201	0.754	0.937	4.64636e-11
Lsp1	8.54846e-17	-0.454395	0.562	0.847	1.66396e-12
Hnrnpab	8.11629e-22	-0.454777	0.993	1	1.57984e-17
Mlec	5.85675e-20	-0.457826	0.987	1	1.14002e-15
Col5a2	4.83248e-11	-0.458276	0.998	0.991	9.40643e-07
Fbxo17	4.34343e-19	-0.458908	0.519	0.865	8.45448e-15
Pa2g4	4.66173e-18	-0.46097	0.952	0.991	9.07406e-14
Hist1h1e	3.67666e-18	-0.462124	0.991	0.991	7.15662e-14
Tbc1d10b	1.72233e-17	-0.462735	0.913	0.964	3.35251e-13
S100a16	2.72172e-15	-0.464787	0.941	0.991	5.29783e-11
Pnmal2	3.58271e-15	-0.465246	0.878	0.973	6.97374e-11
Mymx	2.73346e-16	-0.465826	0.586	0.901	5.32068e-12
Penk	1.85234e-12	-0.467257	0.852	0.937	3.60558e-08
Ccdc86	9.65385e-18	-0.467428	0.573	0.865	1.87912e-13
Tubb2a	2.70465e-14	-0.469239	0.817	0.937	5.2646e-10
Srsf1	3.72868e-18	-0.472526	0.985	0.991	7.25787e-14
Anp32b	1.00267e-20	-0.476408	0.993	0.982	1.9517e-16
Tmpo	7.5073e-20	-0.477337	0.95	0.973	1.4613e-15
Pabpc1	7.96348e-24	-0.483842	0.998	1	1.55009e-19
Myo18a	1.46874e-21	-0.486129	0.993	1	2.8589e-17
Pcolce	1.58929e-13	-0.486165	1	1	3.09356e-09
Fam171a2	5.81913e-16	-0.486484	0.795	0.946	1.13269e-11
Stac2	3.43441e-36	-0.48693	0.159	0.712	6.68507e-32
Plagl1	1.50092e-21	-0.487503	1	1	2.92154e-17
Cyb5r3	7.37106e-20	-0.48761	0.961	0.991	1.43478e-15
Slc7a5	3.89795e-18	-0.487767	0.773	0.946	7.58735e-14
Erh	7.07134e-18	-0.491355	0.891	0.991	1.37644e-13
Pakap	1.18913e-16	-0.491473	0.948	0.973	2.31465e-12
Cdkn1c	1.90375e-22	-0.496826	1	1	3.70564e-18
Dlk1	3.74424e-48	-0.499957	1	1	7.28817e-44
Arf4	5.31261e-23	-0.502483	0.987	1	1.0341e-18
C1qc	6.08397e-14	-0.503094	0.516	0.856	1.18424e-09
Hras	1.27732e-24	-0.503903	0.996	1	2.48631e-20
Dynll1	6.78945e-19	-0.504537	0.917	0.991	1.32157e-14
Rack1	2.16402e-32	-0.506798	1	1	4.21227e-28
Smyd1	4.22969e-31	-0.508491	1	1	8.23309e-27
Nrap	2.37218e-24	-0.510149	0.998	0.991	4.61745e-20
Manf	6.45871e-17	-0.5126	0.956	0.991	1.25719e-12
Vash2	1.8923e-21	-0.513385	0.623	0.919	3.68336e-17
C1qa	2.89244e-11	-0.516349	0.647	0.865	5.63014e-07
Sox11	8.4782e-23	-0.519015	0.58	0.901	1.65028e-18
Hist1h3d	6.225e-17	-0.522598	0.969	1	1.2117e-12
Tubb2b	7.57337e-15	-0.525802	0.9	0.982	1.47416e-10
Cib2	1.17525e-26	-0.52621	0.318	0.766	2.28763e-22
Col1a1	7.12998e-15	-0.527375	1	1	1.38785e-10
Sptbn1	4.41869e-24	-0.528319	0.998	1	8.60098e-20
Sap30	1.25041e-22	-0.528726	0.667	0.946	2.43393e-18
Hist1h3b	3.1148e-16	-0.532125	0.987	0.991	6.06296e-12
Setd7	2.79076e-22	-0.535293	0.924	0.991	5.43222e-18
Col3a1	1.37452e-18	-0.540451	1	1	2.6755e-14
Car3	1.64353e-13	-0.552829	0.983	0.973	3.19913e-09
Hsp90b1	3.49276e-29	-0.558542	1	1	6.79865e-25
Akr1a1	1.93401e-33	-0.559234	0.996	1	3.76455e-29
Hist1h3c	4.32914e-16	-0.559272	0.987	0.982	8.42667e-12
Tgfb3	1.21943e-19	-0.560184	0.867	0.991	2.37362e-15
Ccdc80	7.93324e-17	-0.561697	0.952	0.982	1.54421e-12
Rbp1	1.31596e-16	-0.562478	0.767	0.919	2.56152e-12
Maf	1.1192e-21	-0.563222	0.776	0.964	2.17853e-17
Rb1	9.63986e-23	-0.564714	0.847	0.964	1.8764e-18
Hist1h2bb	3.16925e-19	-0.56875	0.974	0.991	6.16894e-15
Cd82	2.96596e-20	-0.576343	0.815	0.982	5.77325e-16
Anxa4	5.49037e-29	-0.587569	0.922	0.982	1.0687e-24
Hist1h2bj	8.14761e-21	-0.593708	0.965	0.991	1.58593e-16
Svbp	2.3648e-21	-0.599475	0.941	0.991	4.60308e-17
Igtp	2.30402e-34	-0.604619	0.375	0.883	4.48477e-30
Thop1	1.3292e-26	-0.614578	0.789	0.982	2.58729e-22
Hist2h2bb	7.81107e-21	-0.618346	0.967	1	1.52042e-16
Gatm	1.04001e-34	-0.621919	1	1	2.02439e-30
Tnni1	3.35294e-24	-0.622986	1	1	6.52649e-20
Mfap2	8.60988e-19	-0.624161	0.935	1	1.67591e-14
Cnn3	2.77184e-23	-0.629773	0.943	1	5.39538e-19
Serpinf1	1.57486e-16	-0.64424	0.732	0.919	3.06546e-12
Acta2	2.5126e-21	-0.648362	0.98	1	4.89078e-17
Anxa2	4.44298e-37	-0.657011	0.993	1	8.64826e-33
Macf1	3.19111e-26	-0.662269	0.956	0.982	6.2115e-22
Tnnt2	3.45351e-31	-0.666316	1	1	6.72226e-27
Apoe	3.8696e-15	-0.68072	0.649	0.901	7.53218e-11
Hes6	2.08788e-23	-0.681601	0.828	0.973	4.06405e-19
Col19a1	4.95771e-36	-0.689904	0.27	0.829	9.65019e-32
Mybph	3.51806e-29	-0.692045	0.989	1	6.8479e-25
Cotl1	1.89303e-29	-0.696924	0.83	0.973	3.68478e-25
Ift122	7.38534e-32	-0.701041	0.617	0.946	1.43756e-27
Smyd2	4.80572e-34	-0.713401	0.745	0.982	9.35434e-30
Ankrd23	1.26656e-26	-0.723324	0.728	0.937	2.46537e-22
Mgp	4.87323e-27	-0.724686	0.974	1	9.48573e-23
Iffo1	1.75523e-34	-0.731106	0.989	1	3.41655e-30
Krt4	2.26092e-74	-0.736232	0.002	0.649	4.40088e-70
Hspa5	3.18374e-36	-0.744938	0.998	1	6.19716e-32
Arpp21	6.07679e-33	-0.749946	0.935	0.991	1.18285e-28
Ankrd1	2.52365e-31	-0.7642	0.608	0.946	4.91229e-27
Krt15	5.68095e-85	-0.778282	0.002	0.73	1.1058e-80
Tmsb4x	3.16391e-40	-0.804116	1	1	6.15856e-36
Mt2	1.10781e-28	-0.806648	0.908	0.973	2.15634e-24
Tuba1a	4.93092e-33	-0.829119	0.991	1	9.59803e-29
Ptn	5.84114e-30	-0.83716	0.967	0.991	1.13698e-25
Larp4b	4.24407e-49	-0.842289	0.318	0.964	8.26109e-45
Myog	2.62253e-37	-0.904142	0.983	1	5.10476e-33
Chrng	2.03499e-33	-0.9137	0.954	1	3.9611e-29
Igfbp2	1.61625e-40	-0.918196	0.967	1	3.14604e-36
Hspb8	1.51594e-52	-1.01074	0.996	1	2.95077e-48
Myl4	1.2796e-47	-1.07485	1	1	2.49073e-43
Tubb6	9.93787e-48	-1.22687	0.989	1	1.93441e-43
Pvalb	1.21957e-48	-2.02545	0.858	1	2.37389e-44
